# Supplementary material for: Root-associated fungal microbiota of the perennial sweet sorghum cultivar under field growth
Source: Front Microbiol. 2022 Oct 26;13:1026339. doi: 10.3389/fmicb.2022.1026339 (PMC9643593; doi:10.3389/fmicb.2022.1026339)
Supplement: Supplementary file 2 [file Table_2.xls]

## Sheet: Original OTU taxonomic table
Domain	Kingdom	Phylum	Class	Order	Family	Genus	Species	OTU	Na1FBS	Na2FBS	Na3FBS	Na1FARS	Na2FARS	Na3FARS	Na1FPRS	Na2FPRS	Na3FPRS	Na1FARt	Na2FARt	Na3FARt	Na1FPRt	Na2FPRt	Na3FPRt	Na1MBS	Na2MBS	Na3MBS	Na1MARS	Na2MARS	Na3MARS	Na1MPRS	Na2MPRS	Na3MPRS	Na1MARt	Na2MARt	Na3MARt	Na1MPRt	Na2MPRt	Na3MPRt	T1FBS	T2FBS	T3FBS	T1FPRS	T2FPRS	T3FPRS	T1FPRt	T2FPRt	T3FPRt	T1MBS	T2abMBS
d__Eukaryota	k__Fungi	p__unclassified_k__Fungi	c__unclassified_k__Fungi	o__unclassified_k__Fungi	f__unclassified_k__Fungi	g__unclassified_k__Fungi	s__unclassified_k__Fungi	OTU4372	42	75	447	1391	1607	710	1326	1545	1074	42306	21384	24108	39413	36427	34486	148	415	65	345	657	49	196	681	10	38201	30520	7577	28759	34755	34396	0	2	1	406	538	513	28723	11209	17832	18	256
d__Eukaryota	k__Fungi	p__Ascomycota	c__Sordariomycetes	o__unclassified_c__Sordariomycetes	f__unclassified_c__Sordariomycetes	g__unclassified_c__Sordariomycetes	s__unclassified_c__Sordariomycetes	OTU3906	10	39	190	887	2193	2388	626	5481	4912	302	54	10425	594	18302	155	41	61	170	53	294	39	73	541	61	202	3919	24	22	171	436	23	129	430	1535	10860	10532	256	24753	28644	89	326
d__Eukaryota	k__Fungi	p__Mortierellomycota	c__Mortierellomycetes	o__Mortierellales	f__Mortierellaceae	g__Mortierella	s__Mortierella_alpina	OTU3596	9746	4840	10443	406	285	336	532	313	506	3	8	18	3	0	29	4831	3508	3300	1986	1087	2747	2853	1338	3406	354	65	55	162	76	127	15013	21011	19205	372	809	395	3	6	6	5766	8366
d__Eukaryota	k__Fungi	p__Ascomycota	c__Sordariomycetes	o__Sordariales	f__unclassified_o__Sordariales	g__unclassified_o__Sordariales	s__unclassified_o__Sordariales	OTU3754	138	311	229	878	1457	126	2051	2451	302	594	5407	92	8344	3589	374	208	75	230	100	65	280	295	122	816	2617	2411	198	872	444	585	138	96	768	7778	7160	7005	6595	4195	6101	335	527
d__Eukaryota	k__Fungi	p__Mortierellomycota	c__Mortierellomycetes	o__Mortierellales	f__Mortierellaceae	g__Mortierella	s__Mortierella_alpina	OTU3672	8673	6476	6036	310	293	365	446	196	360	4	3	2	3	6	22	3087	2248	1986	1417	683	2660	1887	781	3426	196	21	20	88	47	122	15294	18300	16455	404	775	557	17	9	7	1601	10065
d__Eukaryota	k__Fungi	p__Ascomycota	c__Dothideomycetes	o__Tubeufiales	f__Tubeufiaceae	g__Titaea	s__Titaea_maxilliformis	OTU4147	1187	530	1441	167	41	44	195	85	62	63	41	32	3	2	61	905	859	469	688	467	115	1108	418	121	3731	2698	148	9577	1427	11299	2325	2939	2376	64	68	58	5	9	4	3829	871
d__Eukaryota	k__Fungi	p__Ascomycota	c__Sordariomycetes	o__Branch06	f__unclassified_o__Branch06	g__unclassified_o__Branch06	s__Branch06_sp	OTU4122	467	467	438	1975	2160	2262	3217	2553	2912	1763	2528	4274	401	297	1322	1986	2657	1587	241	615	146	315	776	307	4029	3536	534	1004	1195	1800	211	58	246	2956	2720	1816	1054	236	1057	2743	2678
d__Eukaryota	k__Fungi	p__Ascomycota	c__Dothideomycetes	o__Pleosporales	f__unclassified_o__Pleosporales	g__unclassified_o__Pleosporales	s__unclassified_o__Pleosporales	OTU4168	116	85	10	1042	876	226	2457	2152	334	734	356	135	3404	2493	71	289	70	77	135	163	67	180	269	207	1083	1167	65	591	537	130	142	1	16	5799	1975	1991	11926	32	21	233	1128
d__Eukaryota	k__Fungi	p__Basidiomycota	c__Tremellomycetes	o__Tremellales	f__Rhynchogastremataceae	g__Papiliotrema	s__Papiliotrema_flavescens	OTU4022	94	54	69	1329	851	1199	1040	685	561	1	1	2	2	1	3	203	444	268	3905	5291	3751	2907	3981	3239	53	28	6827	20	24	10	205	65	392	930	313	1236	3	9	5	115	881
d__Eukaryota	k__Fungi	p__Ascomycota	c__Sordariomycetes	o__Hypocreales	f__Nectriaceae	g__Gibberella	s__Gibberella_intricans	OTU3719	542	881	758	4053	5448	3997	3156	3795	2871	50	152	17	10	67	33	472	1501	913	1847	2873	1819	1368	2824	1387	59	68	25614	17	55	23	97	215	525	874	839	1765	4	4	3	193	563
d__Eukaryota	k__Fungi	p__Mortierellomycota	c__Mortierellomycetes	o__Mortierellales	f__Mortierellaceae	g__Mortierella	s__Mortierella_alpina	OTU3734	4382	3075	2646	187	111	172	220	111	193	4	2	3	2	1	1	1181	1794	1584	1012	687	1397	1078	788	1330	192	21	8	70	48	46	3756	3555	6375	150	232	255	3	3	0	1420	3583
d__Eukaryota	k__Fungi	p__Basidiomycota	c__Agaricomycetes	o__Cantharellales	f__Ceratobasidiaceae	g__Ceratobasidium	s__unclassified_g__Ceratobasidium	OTU3993	79	137	49	1508	368	1595	2625	1556	4217	223	286	658	787	231	12990	137	794	771	167	713	318	253	703	624	218	575	28	39	907	129	31	58	26	6196	4544	741	1793	978	6560	356	362
d__Eukaryota	k__Fungi	p__Mortierellomycota	c__Mortierellomycetes	o__Mortierellales	f__Mortierellaceae	g__Mortierella	s__Mortierella_alpina	OTU3523	1562	9058	1006	348	827	1522	389	666	927	0	0	7	1	1	3	811	1323	451	1088	5366	9666	899	5465	8356	62	13	28	14	98	9	38	62	691	22	153	17	2	3	7	388	2262
d__Eukaryota	k__Fungi	p__Ascomycota	c__Dothideomycetes	o__Capnodiales	f__Cladosporiaceae	g__Cladosporium	s__Cladosporium_delicatulum	OTU3644	275	304	226	1673	1410	1145	1055	1294	686	2	16	8	4	9	8	250	1054	546	2791	3786	1674	2457	3260	973	240	18	996	370	57	51	376	523	569	481	397	1833	6	5	11	538	3153
d__Eukaryota	k__Fungi	p__Ascomycota	c__Sordariomycetes	o__Sordariales	f__Chaetomiaceae	g__Trichocladium	s__Trichocladium_asperum	OTU3581	1871	4168	5356	829	931	4574	1005	851	4409	16	15	28	3	6	53	2258	2887	4103	2943	2682	7330	3472	3882	6189	181	51	16	21	380	240	227	220	296	127	66	81	4	2	3	57	39
d__Eukaryota	k__Fungi	p__Ascomycota	c__Dothideomycetes	o__Pleosporales	f__Pleosporaceae	g__Alternaria	s__Alternaria_tenuissima	OTU4148	197	111	85	280	213	272	112	82	115	4	9	73	9	4	3	114	336	273	2138	2888	2000	2280	2007	1399	335	93	1059	332	118	57	222	202	413	305	174	1000	5	34	9	291	699
d__Eukaryota	k__Fungi	p__Ascomycota	c__Dothideomycetes	o__Pleosporales	f__Lentitheciaceae	g__Poaceascoma	s__Poaceascoma_helicoides	OTU3880	95	6	74	389	515	372	319	774	407	360	1025	477	1248	1706	199	38	13	72	62	80	51	76	34	109	136	145	170	187	1524	2344	37	17	160	3794	4568	1789	3179	3348	2114	33	112
d__Eukaryota	k__Fungi	p__Ascomycota	c__Sordariomycetes	o__Glomerellales	f__Plectosphaerellaceae	g__Gibellulopsis	s__Gibellulopsis_nigrescens	OTU4387	671	774	723	8987	4726	5438	5404	3355	3147	18	39	5	16	30	19	325	527	511	2779	2828	1408	2270	3386	869	5	15	7246	10	19	11	9	7	49	43	76	71	2	0	0	4	89
d__Eukaryota	k__Fungi	p__Ascomycota	c__Sordariomycetes	o__Hypocreales	f__Nectriaceae	g__Fusarium	s__Fusarium_commune	OTU4273	568	914	993	768	913	1430	675	785	1033	137	966	747	90	113	861	939	1057	1377	344	814	426	264	891	433	803	645	437	472	1209	1224	176	178	241	489	394	1304	149	11	8	259	395
d__Eukaryota	k__Fungi	p__Basidiomycota	c__Agaricomycetes	o__Cantharellales	f__Ceratobasidiaceae	g__unclassified_f__Ceratobasidiaceae	s__unclassified_f__Ceratobasidiaceae	OTU3541	8	0	0	1977	1724	1125	2542	3755	426	513	1665	61	775	191	1	6	25	2	353	281	73	590	557	53	625	1203	27	163	330	4	0	6	6	1370	2678	2555	271	221	448	14	8
d__Eukaryota	k__Fungi	p__Mortierellomycota	c__Mortierellomycetes	o__Mortierellales	f__Mortierellaceae	g__Mortierella	s__unclassified_g__Mortierella	OTU4413	10539	12603	1338	113	128	104	206	99	147	1	0	0	1	0	19	1416	668	689	1204	790	550	2444	593	705	459	3	5	201	104	42	220	70	504	39	37	56	0	0	0	4414	1229
d__Eukaryota	k__Fungi	p__Basidiomycota	c__Tremellomycetes	o__Cystofilobasidiales	f__Cystofilobasidiaceae	g__Cystofilobasidium	s__Cystofilobasidium_macerans	OTU3975	21	11	0	39	29	50	41	18	12	1	0	6	0	0	10	27	69	8	13025	1740	6836	11900	2410	7433	1335	20	30	2157	45	591	28	0	0	0	0	0	6	2	4	10	94
d__Eukaryota	k__Fungi	p__Basidiomycota	c__Agaricomycetes	o__Cantharellales	f__Ceratobasidiaceae	g__unclassified_f__Ceratobasidiaceae	s__Ceratobasidiaceae_sp	OTU3959	92	19	498	399	19	1256	669	43	1413	213	43	713	6	0	1856	311	157	230	32	13	43	65	56	168	607	173	77	954	153	753	204	26	3	446	344	342	53	82	412	523	881
d__Eukaryota	k__Fungi	p__Ascomycota	c__Sordariomycetes	o__Hypocreales	f__Nectriaceae	g__Dactylonectria	s__Dactylonectria_torresensis	OTU3824	35	50	33	116	78	68	112	85	44	62	407	153	1	2	90	49	169	80	47	33	48	71	31	89	2034	803	68	887	314	862	76	204	155	342	215	77	114	95	48	260	124
d__Eukaryota	k__Fungi	p__Ascomycota	c__Sordariomycetes	o__Sordariales	f__Lasiosphaeriaceae	g__Apodus	s__Apodus_oryzae	OTU4063	10	22	625	1829	202	685	1320	887	942	360	522	40	326	104	235	27	11	16	52	135	41	111	206	127	118	3219	77	216	1180	1667	40	1	0	3774	2188	531	4374	844	97	103	12
d__Eukaryota	k__Fungi	p__Ascomycota	c__Sordariomycetes	o__Hypocreales	f__Nectriaceae	g__Neocosmospora	s__Neocosmospora_rubicola	OTU4223	591	656	1346	598	357	552	698	521	396	73	246	59	137	95	133	888	608	909	256	135	133	117	176	186	44	67	16	23	317	101	1227	582	536	1180	1043	1041	1109	116	165	458	971
d__Eukaryota	k__Fungi	p__Basidiomycota	c__Agaricomycetes	o__unclassified_c__Agaricomycetes	f__unclassified_c__Agaricomycetes	g__unclassified_c__Agaricomycetes	s__unclassified_c__Agaricomycetes	OTU3161	0	0	0	0	0	1	0	0	0	0	0	0	0	0	1	0	0	0	0	0	0	3	1	0	0	0	1	3	0	0	0	0	3	297	0	0	344	0	0	169	0
d__Eukaryota	k__Fungi	p__Basidiomycota	c__Tremellomycetes	o__Cystofilobasidiales	f__Cystofilobasidiaceae	g__Cystofilobasidium	s__Cystofilobasidium_macerans	OTU3649	693	576	305	128	52	21	118	48	27	2	1	5	0	0	5	79	69	56	3687	1328	1849	3806	1214	1676	518	12	4	820	70	107	364	215	398	20	40	12	3	1	0	62	225
d__Eukaryota	k__Fungi	p__Ascomycota	c__Sordariomycetes	o__Sordariales	f__Lasiosphaeriaceae	g__unclassified_f__Lasiosphaeriaceae	s__unclassified_f__Lasiosphaeriaceae	OTU3921	99	56	297	191	535	526	681	1076	692	40	578	1407	33	104	592	200	222	372	91	163	65	126	233	125	3941	1732	481	72	1703	235	31	52	0	366	893	106	141	132	5	46	287
d__Eukaryota	k__Fungi	p__Basidiomycota	c__Agaricomycetes	o__Agaricales	f__Marasmiaceae	g__Marasmius	s__Marasmius_rotalis	OTU1216	2	0	0	68	52	6	40	140	7	54	75	19	8	92	0	0	159	29	0	6	11	4	5	30	0	3	18	0	12314	494	0	2	0	76	0	0	83	0	0	48	1
d__Eukaryota	k__Fungi	p__Ascomycota	c__Sordariomycetes	o__unclassified_c__Sordariomycetes	f__unclassified_c__Sordariomycetes	g__unclassified_c__Sordariomycetes	s__unclassified_c__Sordariomycetes	OTU3707	1	0	0	113	54	195	130	69	84	12	16	2111	0	6	5	2	0	0	3	3	2	23	0	5	11	3605	0	28	0	1689	0	0	0	106	0	0	0	0	0	0	0
d__Eukaryota	k__Fungi	p__Ascomycota	c__Sordariomycetes	o__Glomerellales	f__Plectosphaerellaceae	g__Plectosphaerella	s__unclassified_g__Plectosphaerella	OTU3846	313	181	223	4574	1834	3733	2371	930	1459	15	184	4	1	4	32	230	140	151	1744	1954	631	1622	1546	363	79	20	1559	37	21	11	48	317	49	125	212	140	3	2	1	43	263
d__Eukaryota	k__Fungi	p__unclassified_k__Fungi	c__unclassified_k__Fungi	o__unclassified_k__Fungi	f__unclassified_k__Fungi	g__unclassified_k__Fungi	s__unclassified_k__Fungi	OTU1184	412	1254	2861	179	76	128	1108	54	1022	13	7	0	0	2	2	835	352	268	180	11	329	951	321	393	8	4	1	16	0	6	173	14	2286	38	24	52	1	0	1	225	157
d__Eukaryota	k__Fungi	p__Basidiomycota	c__Agaricomycetes	o__Cantharellales	f__Ceratobasidiaceae	g__unclassified_f__Ceratobasidiaceae	s__Ceratobasidiaceae_sp	OTU1151	119	89	21	772	191	49	910	149	121	32	261	15	36	3	13	869	280	229	106	8	11	241	19	25	1452	137	5	653	441	1116	0	0	0	6	23	259	0	17	4	89	18
d__Eukaryota	k__Fungi	p__Basidiomycota	c__Tremellomycetes	o__Cystofilobasidiales	f__unclassified_o__Cystofilobasidiales	g__unclassified_o__Cystofilobasidiales	s__unclassified_o__Cystofilobasidiales	OTU158	0	0	0	0	0	0	0	0	0	1	0	3	0	0	3	2	6	7	5859	3778	5649	5060	2313	4120	427	38	29	876	16	106	0	0	0	0	0	0	3	1	7	0	12
d__Eukaryota	k__Fungi	p__Basidiomycota	c__Agaricomycetes	o__Agaricales	f__unclassified_o__Agaricales	g__unclassified_o__Agaricales	s__unclassified_o__Agaricales	OTU4013	123	1	0	3	11	4	7	7	2	2	0	0	0	0	0	0	82	1	7	92	1	27	86	0	0	7206	0	94	79	0	1	0	41	0	0	0	0	0	0	16	6
d__Eukaryota	k__Fungi	p__Basidiomycota	c__Tremellomycetes	o__Filobasidiales	f__Filobasidiaceae	g__Filobasidium	s__Filobasidium_sp	OTU4251	10	22	1	28	17	13	19	22	3	1	2	2	0	0	5	83	281	104	1431	581	1465	1217	752	1456	40	6	5	379	13	17	121	21	222	100	20	39	4	2	2	609	1233
d__Eukaryota	k__Fungi	p__Ascomycota	c__Dothideomycetes	o__Pleosporales	f__Phaeosphaeriaceae	g__Phaeosphaeria	s__Phaeosphaeria_microscopica	OTU3562	34	37	47	420	410	619	259	254	121	0	15	1	2	0	1	33	52	76	477	434	175	364	417	99	11	11	434	7	2	6	1489	2660	836	183	126	574	0	2	0	62	114
d__Eukaryota	k__Fungi	p__Ascomycota	c__Sordariomycetes	o__Sordariales	f__Chaetomiaceae	g__Humicola	s__Humicola_nigrescens	OTU4339	2747	1053	1561	1075	486	762	1566	314	676	27	22	7	0	0	2	3217	717	1683	1536	277	584	1459	248	418	12	7	1	3	4	17	53	246	37	433	300	181	3	7	0	88	257
d__Eukaryota	k__Fungi	p__Ascomycota	c__unclassified_p__Ascomycota	o__unclassified_p__Ascomycota	f__unclassified_p__Ascomycota	g__unclassified_p__Ascomycota	s__unclassified_p__Ascomycota	OTU3765	40	6	7	294	215	41	537	339	70	67	165	31	28	32	5	23	40	89	28	85	21	167	327	83	737	420	33	123	184	197	5	6	4	1801	851	56	113	41	4	0	36
d__Eukaryota	k__Fungi	p__Mortierellomycota	c__Mortierellomycetes	o__Mortierellales	f__Mortierellaceae	g__Mortierella	s__Mortierella_elongata	OTU4282	437	503	2708	5	34	119	55	25	139	0	5	6	0	0	6	38	634	329	159	100	642	261	153	942	49	20	15	3	9	46	598	1407	382	183	172	26	4	2	0	398	2297
d__Eukaryota	k__Fungi	p__Basidiomycota	c__Agaricomycetes	o__Cantharellales	f__Ceratobasidiaceae	g__Ceratorhiza	s__Ceratorhiza_sp	OTU3953	1	2	0	1049	1012	1185	1070	1623	498	466	1015	84	415	213	2	13	36	11	115	217	55	216	315	82	442	711	49	114	99	1	0	0	0	1360	23	726	213	0	366	9	1
d__Eukaryota	k__Fungi	p__Ascomycota	c__Sordariomycetes	o__Sordariales	f__Chaetomiaceae	g__Chaetomium	s__Chaetomium_sp	OTU3931	1021	1336	1675	463	355	655	646	320	620	22	25	9	2	17	48	1136	1076	1812	176	188	158	127	194	133	28	8	3	2	6	17	420	335	115	498	413	315	19	3	1	673	601
d__Eukaryota	k__Fungi	p__Basidiomycota	c__Agaricomycetes	o__Cantharellales	f__Ceratobasidiaceae	g__Thanatephorus	s__Thanatephorus_cucumeris	OTU3815	0	5	3	0	2	37	2	0	9	0	0	0	0	0	0	0	0	0	3	13	277	4	12	113	0	14	8	0	0	0	18	0	8	4	0	0	0	0	0	2	0
d__Eukaryota	k__Fungi	p__Ascomycota	c__Sordariomycetes	o__Hypocreales	f__Nectriaceae	g__Gibberella	s__Gibberella_avenacea	OTU3595	173	393	201	28	155	101	51	144	80	7	69	0	0	0	21	115	211	365	302	511	598	205	511	700	85	432	3318	23	25	169	13	278	392	113	117	149	12	2	0	238	70
d__Eukaryota	k__Fungi	p__Basidiomycota	c__Agaricomycetes	o__unclassified_c__Agaricomycetes	f__unclassified_c__Agaricomycetes	g__unclassified_c__Agaricomycetes	s__unclassified_c__Agaricomycetes	OTU3992	11	56	39	4	175	13	4	368	72	8	710	18	0	42	4	121	224	16	15	13	64	24	9	103	35	47	142	31	12	7	6	0	6	1	0	293	1	0	3201	17	11
d__Eukaryota	k__Fungi	p__unclassified_k__Fungi	c__unclassified_k__Fungi	o__unclassified_k__Fungi	f__unclassified_k__Fungi	g__unclassified_k__Fungi	s__unclassified_k__Fungi	OTU4200	31	144	22	68	199	5	96	264	14	1	3	0	215	0	0	61	622	1163	69	1419	179	64	1667	175	6	350	27	8	32	0	40	45	396	0	0	8	0	1	0	0	21
d__Eukaryota	k__Fungi	p__Ascomycota	c__Pezizomycetes	o__Pezizales	f__Ascobolaceae	g__Ascobolus	s__Ascobolus_sp	OTU3640	113	130	17	115	99	90	158	38	258	0	1	0	0	0	5	105	280	285	50	30	42	113	41	14	15	13	0	8	4	236	143	127	44	876	102	237	2	0	0	839	346
d__Eukaryota	k__Fungi	p__Ascomycota	c__Sordariomycetes	o__Sordariales	f__Chaetomiaceae	g__Chaetomium	s__Chaetomium_piluliferum	OTU3667	556	759	295	327	402	736	462	273	796	4	13	6	0	0	6	1365	620	988	1317	879	1303	1430	1170	1066	61	11	5	7	14	58	62	97	53	50	80	24	3	1	0	78	26
d__Eukaryota	k__Fungi	p__Ascomycota	c__Sordariomycetes	o__Hypocreales	f__Hypocreales_fam_Incertae_sedis	g__Acremonium	s__Acremonium_persicinum	OTU4353	36	28	9	4153	2273	826	3079	523	495	3	42	2	2	5	1	22	6	15	574	149	79	217	92	16	132	2	21	0	1	2	41	8	29	437	60	409	2	0	1	73	47
d__Eukaryota	k__Fungi	p__Basidiomycota	c__Tremellomycetes	o__Tremellales	f__Tremellaceae	g__Cryptococcus_f__Tremellaceae	s__Cryptococcus_rajasthanensis	OTU3539	57	40	4	93	177	161	48	104	92	0	0	0	0	0	0	33	44	57	27	129	95	24	127	80	1	2	9	0	8	0	37	37	68	541	196	1697	0	0	0	5	115
d__Eukaryota	k__Fungi	p__unclassified_k__Fungi	c__unclassified_k__Fungi	o__unclassified_k__Fungi	f__unclassified_k__Fungi	g__unclassified_k__Fungi	s__unclassified_k__Fungi	OTU4178	148	171	251	72	75	135	110	48	89	1	1	3	1	0	1	649	1784	1257	35	48	19	14	104	79	3	6	0	0	9	17	21	21	4	105	56	34	2	2	0	2064	426
d__Eukaryota	k__Fungi	p__Ascomycota	c__Sordariomycetes	o__Magnaporthales	f__Magnaporthaceae	g__Magnaporthiopsis	s__Magnaporthiopsis_poae	OTU3689	0	0	0	0	0	0	0	0	4	0	0	0	0	0	0	0	0	0	0	0	0	0	0	0	0	0	0	0	0	0	0	0	10	55	143	606	0	7	1336	0	46
d__Eukaryota	k__Fungi	p__Basidiomycota	c__Agaricomycetes	o__Cantharellales	f__Ceratobasidiaceae	g__unclassified_f__Ceratobasidiaceae	s__Ceratobasidiaceae_sp	OTU5899	0	0	3	0	0	10	0	0	4	1	0	0	0	0	0	60	0	40	15	0	0	25	0	0	348	4	0	95	4	0	0	0	0	0	32	2	0	0	0	1	0
d__Eukaryota	k__Fungi	p__Ascomycota	c__Dothideomycetes	o__Pleosporales	f__Periconiaceae	g__Periconia	s__Periconia_macrospinosa	OTU3794	66	14	3	264	216	548	330	177	149	74	482	28	101	33	30	38	77	36	49	31	21	61	81	18	545	356	29	1768	132	57	0	9	24	74	76	291	3	131	64	31	35
d__Eukaryota	k__Fungi	p__Ascomycota	c__Sordariomycetes	o__Hypocreales	f__Nectriaceae	g__Neonectria	s__unclassified_g__Neonectria	OTU3743	51	123	227	49	24	50	59	1	48	0	1	1	0	0	9	128	130	202	151	223	223	98	164	210	180	58	0	45	21	219	83	97	560	94	34	38	7	0	1	1313	109
d__Eukaryota	k__Fungi	p__Basidiomycota	c__Agaricomycetes	o__Auriculariales	f__Auriculariales_fam_Incertae_sedis	g__Oliveonia	s__unclassified_g__Oliveonia	OTU3675	0	1	0	0	0	0	0	0	0	0	0	0	0	0	0	0	0	0	0	0	0	0	0	0	0	0	0	1	0	0	2	0	0	158	210	0	37	2476	0	47	0
d__Eukaryota	k__Fungi	p__Ascomycota	c__Dothideomycetes	o__Pleosporales	f__Lentitheciaceae	g__Poaceascoma	s__Poaceascoma_helicoides	OTU3825	104	71	28	222	1033	506	424	365	269	188	1426	234	584	1435	466	38	111	33	28	81	35	49	244	104	218	1094	223	46	1301	772	0	0	25	438	130	60	20	97	16	12	43
d__Eukaryota	k__Fungi	p__Basidiomycota	c__Tremellomycetes	o__Tremellales	f__Bulleribasidiaceae	g__Hannaella	s__Hannaella_sinensis	OTU4119	50	85	44	348	340	599	240	187	300	0	1	6	0	2	0	30	162	83	236	341	218	181	342	218	3	2	84	13	0	0	112	21	55	163	188	341	0	0	0	67	395
d__Eukaryota	k__Fungi	p__Ascomycota	c__Dothideomycetes	o__Pleosporales	f__Phaeosphaeriaceae	g__Setophoma	s__Setophoma_sp	OTU4009	14	8	0	386	139	229	543	264	173	79	401	36	127	239	33	63	14	7	78	42	22	81	41	37	989	26	17	666	47	86	28	1	2	317	527	155	173	218	6	3	55
d__Eukaryota	k__Fungi	p__Ascomycota	c__unclassified_p__Ascomycota	o__unclassified_p__Ascomycota	f__unclassified_p__Ascomycota	g__unclassified_p__Ascomycota	s__unclassified_p__Ascomycota	OTU4034	92	23	16	27	0	0	22	2	24	2	2	0	0	0	2	503	13	42	6	4	18	22	34	3	41	14	2	10293	2	36	3	4	79	3	0	9	0	0	4	123	0
d__Eukaryota	k__Fungi	p__Basidiomycota	c__Tremellomycetes	o__Cystofilobasidiales	f__Cystofilobasidiaceae	g__Cystofilobasidium	s__unclassified_g__Cystofilobasidium	OTU4393	10	0	6	3	0	0	2	0	0	0	2	0	0	4	2	0	4	2	97	47	147	103	20	94	45	0	1	9	4	7	86	19	60	0	1	0	0	0	0	30	7
d__Eukaryota	k__Fungi	p__Basidiomycota	c__Tremellomycetes	o__Tremellales	f__Bulleribasidiaceae	g__Hannaella	s__Hannaella_oryzae	OTU3781	94	36	40	303	456	581	228	342	313	0	1	1	0	2	1	10	63	30	728	561	511	540	669	446	9	3	280	15	0	4	26	24	43	207	163	248	1	0	0	34	151
d__Eukaryota	k__Fungi	p__Mortierellomycota	c__Mortierellomycetes	o__Mortierellales	f__Mortierellaceae	g__Mortierella	s__unclassified_g__Mortierella	OTU3729	4701	639	827	30	55	139	55	16	144	1	0	0	0	0	2	280	199	828	268	176	522	430	358	517	111	4	10	11	3	16	33	0	0	11	7	8	0	0	1	285	270
d__Eukaryota	k__Fungi	p__Ascomycota	c__Sordariomycetes	o__Xylariales	f__Diatrypaceae	g__Monosporascus	s__Monosporascus_sp	OTU3977	12	26	10	200	459	478	379	522	396	57	1039	16	251	139	118	8	7	48	38	124	39	54	223	86	9	583	77	8	345	36	2	0	0	43	143	118	80	128	6	15	0
d__Eukaryota	k__Fungi	p__Basidiomycota	c__Agaricomycetes	o__Cantharellales	f__Ceratobasidiaceae	g__unclassified_f__Ceratobasidiaceae	s__Ceratobasidiaceae_sp	OTU4014	17	0	8	363	5	74	186	2	40	116	0	11	3	0	19	52	32	14	4	4	6	9	16	3	142	47	9	47	60	46	8	10	10	218	122	30	4	3	8	29	101
d__Eukaryota	k__Fungi	p__Mortierellomycota	c__Mortierellomycetes	o__Mortierellales	f__Mortierellaceae	g__Mortierella	s__Mortierella_alpina	OTU5873	529	470	1012	21	27	50	44	15	38	0	0	2	0	0	0	103	40	71	159	137	656	247	156	853	14	1	1	5	4	7	171	275	773	17	42	38	1	0	1	1	31
d__Eukaryota	k__Fungi	p__Ascomycota	c__Leotiomycetes	o__Thelebolales	f__Pseudeurotiaceae	g__Pseudogymnoascus	s__Pseudogymnoascus_sp	OTU4172	68	86	96	26	33	34	30	5	44	0	1	0	0	0	4	140	70	98	204	74	135	185	106	114	8	1	1	77	10	64	1691	533	1704	29	17	15	1	0	0	193	33
d__Eukaryota	k__Fungi	p__Ascomycota	c__Dothideomycetes	o__Pleosporales	f__Didymellaceae	g__Epicoccum	s__Epicoccum_nigrum	OTU4369	18	3	0	17	4	3	12	35	5	0	0	0	0	0	0	3	1	32	489	533	420	614	519	274	415	40	54	217	67	85	0	71	5	0	2	3	0	0	0	12	95
d__Eukaryota	k__Fungi	p__Ascomycota	c__Sordariomycetes	o__Sordariales	f__Chaetomiaceae	g__Chaetomium	s__Chaetomium_sphaerale	OTU669	506	1190	1337	250	263	493	400	226	607	11	8	8	0	8	18	1470	786	1272	214	149	215	124	215	159	28	4	2	6	5	22	4	27	5	21	24	24	2	0	0	31	82
d__Eukaryota	k__Fungi	p__Ascomycota	c__Sordariomycetes	o__unclassified_c__Sordariomycetes	f__unclassified_c__Sordariomycetes	g__unclassified_c__Sordariomycetes	s__unclassified_c__Sordariomycetes	OTU1149	16	22	37	18	253	146	36	449	536	187	2192	0	106	399	465	2	29	90	0	30	83	9	71	283	15	110	228	6	1325	116	0	0	2	54	62	20	13	38	142	58	15
d__Eukaryota	k__Fungi	p__Basidiomycota	c__Agaricomycetes	o__Cantharellales	f__Ceratobasidiaceae	g__Rhizoctonia	s__Rhizoctonia_sp	OTU3615	0	1	3	0	83	267	1	118	201	0	21	5	0	2	0	5	0	1	0	0	1	2	0	3	0	64	0	0	0	0	0	0	0	1	714	1150	0	4	126	0	11
d__Eukaryota	k__Fungi	p__Ascomycota	c__Sordariomycetes	o__Glomerellales	f__Plectosphaerellaceae	g__Plectosphaerella	s__Plectosphaerella_sp	OTU3936	533	534	643	208	149	416	440	132	341	15	2	16	1	1	3	377	232	529	165	79	84	91	117	67	2	3	10	1	2	19	17	27	49	52	158	178	0	0	0	6	270
d__Eukaryota	k__Fungi	p__Basidiomycota	c__Agaricomycetes	o__Cantharellales	f__Ceratobasidiaceae	g__Rhizoctonia	s__Rhizoctonia_fragariae	OTU3813	0	0	0	0	0	0	1	0	0	0	0	0	0	0	0	0	0	0	0	0	0	0	0	1	0	0	0	0	0	0	0	0	0	0	0	0	0	0	0	0	27
d__Eukaryota	k__Fungi	p__Basidiomycota	c__Tremellomycetes	o__Tremellales	f__Tremellaceae	g__Cryptococcus_f__Tremellaceae	s__Cryptococcus_aureus	OTU3763	25	31	30	63	68	68	42	158	56	0	1	0	0	0	0	33	67	48	310	348	400	216	384	282	6	0	17	6	0	0	17	6	29	69	75	115	0	0	0	47	157
d__Eukaryota	k__Fungi	p__Ascomycota	c__Sordariomycetes	o__Hypocreales	f__Cordycipitaceae	g__Beauveria	s__Beauveria_bassiana	OTU1239	3	72	3	83	2489	18	116	4550	5	0	8	0	0	2	4	3	11	0	13	154	61	1	84	47	1	0	0	3	0	0	7	0	8	0	11	493	0	0	0	13	6
d__Eukaryota	k__Fungi	p__Basidiomycota	c__Tremellomycetes	o__Tremellales	f__Bulleraceae	g__Bullera	s__Bullera_alba	OTU4066	30	7	8	82	39	42	63	33	32	0	0	1	0	1	0	61	95	69	450	430	427	386	432	368	11	0	185	79	2	4	5	8	54	14	10	44	0	0	0	68	188
d__Eukaryota	k__Fungi	p__Ascomycota	c__Dothideomycetes	o__Capnodiales	f__Mycosphaerellaceae	g__Cercospora	s__Cercospora_beticola	OTU3535	56	43	34	478	436	530	513	356	279	0	0	1	2	0	4	7	13	19	163	79	31	89	126	29	0	1	1	0	0	0	37	25	26	175	113	329	0	0	0	31	306
d__Eukaryota	k__Fungi	p__Ascomycota	c__Sordariomycetes	o__Hypocreales	f__Nectriaceae	g__Fusarium	s__Fusarium_acaciae-mearnsii	OTU3927	4	6	0	66	77	47	44	49	38	0	0	0	0	0	0	8	14	4	136	123	25	90	82	9	10	5	5611	14	0	0	2	4	0	21	32	75	0	0	0	0	104
d__Eukaryota	k__Fungi	p__Ascomycota	c__Leotiomycetes	o__Thelebolales	f__Pseudeurotiaceae	g__Pseudeurotium	s__unclassified_g__Pseudeurotium	OTU4186	136	1148	904	53	358	459	81	299	522	2	13	2	1	1	11	453	739	1480	44	201	288	50	285	265	7	6	0	0	7	22	8	0	7	14	4	4	0	0	0	55	0
d__Eukaryota	k__Fungi	p__Basidiomycota	c__Agaricomycetes	o__Sebacinales	f__Sebacinaceae	g__Paulisebacina	s__Paulisebacina_allantoidea	OTU3730	50	0	6	11	4	0	8	2	2	0	0	0	0	0	0	91	70	17	50	17	8	44	33	15	78	63	1	8	116	353	37	113	42	1	5	0	0	0	0	61	8
d__Eukaryota	k__Fungi	p__Ascomycota	c__Sordariomycetes	o__Hypocreales	f__Stachybotryaceae	g__Achroiostachys	s__Achroiostachys_humicola	OTU4019	7	3	6	39	175	32	137	220	72	7	11	3	32	0	6	9	18	10	11	27	5	16	56	11	1	9	8	5	6	161	0	0	0	19	33	76	1	1	1	0	17
d__Eukaryota	k__Fungi	p__Ascomycota	c__Sordariomycetes	o__Hypocreales	f__Nectriaceae	g__Neocosmospora	s__Neocosmospora_rubicola	OTU4405	292	277	645	185	187	253	158	196	259	27	50	33	4	10	248	436	300	435	61	83	74	33	69	59	18	25	10	1	32	50	80	63	73	175	39	155	197	1	0	103	100
d__Eukaryota	k__Fungi	p__Ascomycota	c__Sordariomycetes	o__Hypocreales	f__Stachybotryaceae	g__unclassified_f__Stachybotryaceae	s__unclassified_f__Stachybotryaceae	OTU4209	303	139	79	218	210	72	214	136	75	17	69	0	0	4	9	199	178	152	56	87	28	30	94	18	57	0	0	4	2	2	361	164	114	206	277	33	6	1	0	301	693
d__Eukaryota	k__Fungi	p__Ascomycota	c__Eurotiomycetes	o__Eurotiales	f__Trichocomaceae	g__Talaromyces	s__unclassified_g__Talaromyces	OTU736	234	970	899	100	279	407	107	225	430	0	0	2	2	0	1	840	849	1217	43	147	124	32	235	106	5	2	0	0	1	1	0	0	0	0	0	0	1	1	0	0	0
d__Eukaryota	k__Fungi	p__Basidiomycota	c__Agaricomycetes	o__Auriculariales	f__Auriculariales_fam_Incertae_sedis	g__Oliveonia	s__unclassified_g__Oliveonia	OTU3119	0	0	0	0	0	0	0	0	0	0	0	0	0	0	0	0	0	0	0	0	0	0	0	0	0	0	0	0	1	0	0	0	0	0	389	2	1	1	0	35	24
d__Eukaryota	k__Fungi	p__Ascomycota	c__Sordariomycetes	o__unclassified_c__Sordariomycetes	f__unclassified_c__Sordariomycetes	g__unclassified_c__Sordariomycetes	s__unclassified_c__Sordariomycetes	OTU4121	37	62	57	44	279	85	86	521	137	15	56	18	235	337	23	86	122	172	21	72	31	25	79	42	13	26	3	36	755	75	11	7	85	107	284	148	15	64	5	46	186
d__Eukaryota	k__Fungi	p__Basidiomycota	c__Agaricomycetes	o__Auriculariales	f__unclassified_o__Auriculariales	g__unclassified_o__Auriculariales	s__Auriculariales_sp	OTU5483	0	0	0	0	0	0	4	0	0	0	0	0	0	0	0	0	0	0	0	5	0	0	0	0	0	0	0	0	0	0	6	0	0	1420	111	7	4876	8	1	56	23
d__Eukaryota	k__Fungi	p__Ascomycota	c__Sordariomycetes	o__Magnaporthales	f__Magnaporthaceae	g__Magnaporthiopsis	s__Magnaporthiopsis_sp	OTU3699	0	5	0	9	16	21	6	22	25	12	0	6	15	0	0	13	0	0	3	6	3	15	10	0	14	3	0	4	7	0	0	0	5	115	66	14	30	2	44	0	47
d__Eukaryota	k__Fungi	p__Basidiomycota	c__Ustilaginomycetes	o__Ustilaginales	f__Ustilaginaceae	g__Moesziomyces	s__Moesziomyces_antarcticus	OTU3812	41	100	16	278	333	279	196	263	126	1	2	0	0	0	1	28	27	23	10	36	10	6	49	3	0	0	0	0	0	1	46	46	96	144	299	1113	0	0	4	0	37
d__Eukaryota	k__Fungi	p__Basidiomycota	c__Agaricomycetes	o__Cantharellales	f__Ceratobasidiaceae	g__unclassified_f__Ceratobasidiaceae	s__Ceratobasidiaceae_sp	OTU3039	170	5	39	12	4	1	1	5	0	0	0	0	0	0	0	373	26	102	78	34	29	214	73	47	350	150	5	10	5	127	30	288	0	0	0	0	0	0	0	132	155
d__Eukaryota	k__Fungi	p__Ascomycota	c__Sordariomycetes	o__unclassified_c__Sordariomycetes	f__unclassified_c__Sordariomycetes	g__unclassified_c__Sordariomycetes	s__unclassified_c__Sordariomycetes	OTU4410	0	0	3	31	29	10	20	61	20	0	18	0	0	0	1	13	0	16	0	0	3	4	0	7	0	23	0	632	0	1	42	0	22	70	138	334	0	0	165	9	17
d__Eukaryota	k__Fungi	p__Ascomycota	c__Leotiomycetes	o__Thelebolales	f__Pseudeurotiaceae	g__Pseudeurotium	s__Pseudeurotium_sp	OTU3829	112	263	367	38	88	139	21	80	195	1	2	8	0	0	1	244	378	551	24	81	73	27	86	54	3	6	1	0	4	43	303	240	295	9	21	10	0	0	0	148	74
d__Eukaryota	k__Fungi	p__Ascomycota	c__Eurotiomycetes	o__Chaetothyriales	f__Cyphellophoraceae	g__Cyphellophora	s__Cyphellophora_fusarioides	OTU4154	8	13	2	988	720	425	681	330	157	4	1	0	0	0	5	0	17	5	562	195	100	353	206	17	2	22	20	0	0	0	0	0	3	22	15	88	0	0	0	0	7
d__Eukaryota	k__Fungi	p__Ascomycota	c__Sordariomycetes	o__Xylariales	f__Microdochiaceae	g__Microdochium	s__unclassified_g__Microdochium	OTU4337	50	38	12	1420	458	536	654	283	294	2	6	1	0	1	5	38	45	4	38	176	52	33	209	45	2	14	5	1	4	19	14	34	44	29	42	74	1	0	0	42	18
d__Eukaryota	k__Fungi	p__Olpidiomycota	c__Olpidiomycetes	o__Olpidiales	f__Olpidiaceae	g__unclassified_f__Olpidiaceae	s__unclassified_f__Olpidiaceae	OTU1164	367	212	273	163	29	54	179	58	18	3	3	0	0	0	0	439	52	92	363	83	21	209	38	42	0	2	0	0	0	2	0	14	10	0	4	16	0	0	0	0	68
d__Eukaryota	k__Fungi	p__unclassified_k__Fungi	c__unclassified_k__Fungi	o__unclassified_k__Fungi	f__unclassified_k__Fungi	g__unclassified_k__Fungi	s__unclassified_k__Fungi	OTU4408	200	186	0	3	10	6	1	168	28	0	38	0	1	7	1	13	1260	1144	0	1057	355	8	1082	79	0	0	0	0	0	0	0	0	0	0	3	2	0	0	0	0	12
d__Eukaryota	k__Fungi	p__Ascomycota	c__Sordariomycetes	o__Trichosphaeriales	f__Trichosphaeriaceae	g__Nigrospora	s__Nigrospora_oryzae	OTU4027	200	96	25	439	357	443	396	356	262	0	2	1	0	0	0	93	62	23	101	262	102	66	194	43	4	2	0	0	0	0	32	0	39	195	183	238	0	4	0	0	31
d__Eukaryota	k__Fungi	p__Glomeromycota	c__Glomeromycetes	o__Glomerales	f__Glomeraceae	g__Funneliformis	s__Funneliformis_sp	OTU3593	25	43	8	155	32	112	188	74	88	0	2	43	0	0	0	140	95	131	21	39	62	26	70	52	3	18	5	0	0	0	7	14	17	298	166	286	13	2	18	22	73
d__Eukaryota	k__Fungi	p__Ascomycota	c__Sordariomycetes	o__Hypocreales	f__Bionectriaceae	g__Clonostachys	s__unclassified_g__Clonostachys	OTU3679	84	179	319	98	48	57	54	39	103	0	3	2	0	0	7	104	128	132	9	7	9	16	12	3	5	0	2	267	0	4	183	97	105	145	183	174	7	0	2	86	510
d__Eukaryota	k__Fungi	p__Ascomycota	c__Sordariomycetes	o__Sordariales	f__Lasiosphaeriaceae	g__Cercophora	s__Cercophora_striata	OTU1162	2	5	0	4	598	154	5	859	283	0	176	0	0	3	14	0	22	0	2	9	0	2	15	0	15	6	0	1	13	1	0	0	0	0	0	0	0	0	0	0	0
d__Eukaryota	k__Fungi	p__Ascomycota	c__Sordariomycetes	o__Hypocreales	f__Clavicipitaceae	g__Metarhizium	s__unclassified_g__Metarhizium	OTU4095	21	0	85	0	1	28	0	0	20	0	0	0	0	0	0	7	0	0	0	0	1	0	0	0	0	0	0	0	0	0	77	74	1054	46	38	37	0	0	0	12	82
d__Eukaryota	k__Fungi	p__Ascomycota	c__Pezizomycotina_cls_Incertae_sedis	o__Pezizomycotina_ord_Incertae_sedis	f__Pezizomycotina_fam_Incertae_sedis	g__Badarisama	s__Badarisama_sojae	OTU4380	1059	369	532	43	251	321	136	232	79	0	23	3	0	0	0	4	480	192	13	93	12	7	39	68	9	0	0	0	0	0	728	0	0	309	0	0	0	0	0	12	0
d__Eukaryota	k__Fungi	p__Ascomycota	c__Sordariomycetes	o__Hypocreales	f__unclassified_o__Hypocreales	g__unclassified_o__Hypocreales	s__unclassified_o__Hypocreales	OTU1181	317	243	95	331	634	322	218	267	304	28	226	18	525	8	53	237	35	88	25	220	40	28	141	34	274	6	13	658	7	16	0	0	0	0	0	80	0	0	0	0	0
d__Eukaryota	k__Fungi	p__Ascomycota	c__Dothideomycetes	o__Pleosporales	f__Phaeosphaeriaceae	g__unclassified_f__Phaeosphaeriaceae	s__unclassified_f__Phaeosphaeriaceae	OTU3864	26	8	0	247	138	112	111	136	39	0	0	0	0	0	2	4	26	21	162	115	50	114	105	30	8	2	39	1	1	1	87	702	46	21	114	212	0	0	0	0	34
d__Eukaryota	k__Fungi	p__Ascomycota	c__Pezizomycetes	o__Pezizales	f__Ascobolaceae	g__Ascobolus	s__Ascobolus_sp	OTU3698	3	3	0	1	0	0	0	0	7	0	0	0	0	1	0	819	0	986	1	0	1	2	0	19	0	0	0	0	0	0	0	107	30	50	21	251	1	0	0	476	724
d__Eukaryota	k__Fungi	p__Ascomycota	c__Sordariomycetes	o__Hypocreales	f__Hypocreales_fam_Incertae_sedis	g__Sarocladium	s__Sarocladium_terricola	OTU4362	124	7	0	828	956	237	703	703	134	0	2	1	0	0	6	0	11	0	157	36	22	115	70	25	1	2	18	2	0	0	6	0	0	39	12	212	0	2	0	0	5
d__Eukaryota	k__Fungi	p__Ascomycota	c__Pezizomycetes	o__Pezizales	f__Pyronemataceae	g__unclassified_f__Pyronemataceae	s__unclassified_f__Pyronemataceae	OTU1237	92	1698	73	134	95	290	146	72	220	0	12	1	0	0	0	41	0	45	162	457	585	300	190	559	63	0	24	0	0	77	0	0	0	1	0	0	0	0	0	0	0
d__Eukaryota	k__Fungi	p__Ascomycota	c__Pezizomycetes	o__Pezizales	f__Pezizaceae	g__Oedocephalum	s__Oedocephalum_nayoroense	OTU4363	176	469	167	8	1	5	0	5	16	0	0	0	0	0	0	183	521	517	9	146	17	1	32	73	0	2	0	0	0	0	14	33	328	0	0	12	0	0	0	190	299
d__Eukaryota	k__Fungi	p__Ascomycota	c__Dothideomycetes	o__Pleosporales	f__Didymellaceae	g__Didymella	s__Didymella_heteroderae	OTU4354	42	101	172	97	267	176	36	151	146	0	18	6	0	0	0	100	130	67	131	290	384	125	190	292	6	0	313	36	1	15	22	0	7	82	91	88	0	3	0	3	65
d__Eukaryota	k__Fungi	p__Ascomycota	c__Dothideomycetes	o__Pleosporales	f__unclassified_o__Pleosporales	g__unclassified_o__Pleosporales	s__unclassified_o__Pleosporales	OTU4224	33	22	42	138	108	71	85	84	55	0	0	0	0	0	0	0	7	17	63	75	17	62	76	17	0	2	60	0	0	0	271	8	20	28	52	154	0	1	0	0	67
d__Eukaryota	k__Fungi	p__Ascomycota	c__Sordariomycetes	o__Magnaporthales	f__Magnaporthaceae	g__Magnaporthiopsis	s__Magnaporthiopsis_incrustans	OTU5487	0	0	0	1	0	0	0	0	0	0	0	0	0	0	0	0	0	0	0	2	0	0	0	0	0	0	0	0	0	0	0	0	0	88	284	386	52	0	234	1	0
d__Eukaryota	k__Fungi	p__Ascomycota	c__Dothideomycetes	o__Pleosporales	f__unclassified_o__Pleosporales	g__unclassified_o__Pleosporales	s__unclassified_o__Pleosporales	OTU4314	43	68	29	421	297	290	222	175	101	5	0	1	5	0	1	0	74	53	254	333	181	121	275	88	7	5	192	15	1	2	0	1	0	48	54	38	0	0	0	17	13
d__Eukaryota	k__Fungi	p__Ascomycota	c__Pezizomycetes	o__Pezizales	f__Pezizaceae	g__Peziza	s__Peziza_phyllogena	OTU2579	0	0	0	0	0	4	0	0	0	0	0	0	0	0	0	5	0	0	0	0	0	0	0	0	0	0	0	0	0	0	0	4	0	0	0	0	0	0	0	251	0
d__Eukaryota	k__Fungi	p__Ascomycota	c__Dothideomycetes	o__Pleosporales	f__unclassified_o__Pleosporales	g__unclassified_o__Pleosporales	s__unclassified_o__Pleosporales	OTU3808	119	20	41	26	36	10	24	95	35	3	29	2	4	0	0	0	45	1	13	51	2	30	24	9	99	63	1	65	47	3	1	0	108	47	0	53	1	0	6	0	9
d__Eukaryota	k__Fungi	p__Ascomycota	c__Dothideomycetes	o__Capnodiales	f__Dissoconiaceae	g__Ramichloridium	s__Ramichloridium_apiculatum	OTU3571	8	1	25	225	36	276	70	27	225	0	0	0	0	2	0	26	18	21	8	17	14	18	26	12	0	0	0	0	0	0	13	0	15	21	778	162	0	1	0	0	53
d__Eukaryota	k__Fungi	p__Basidiomycota	c__Tremellomycetes	o__Tremellales	f__Tremellaceae	g__Cryptococcus_f__Tremellaceae	s__Cryptococcus_sp_g__Cryptococcus_f__Tremellaceae	OTU3612	1	0	0	6	3	25	7	5	9	0	0	0	0	0	0	20	52	31	200	86	149	154	96	98	9	4	2	13	1	7	4	17	50	28	30	42	1	0	0	45	273
d__Eukaryota	k__Fungi	p__Ascomycota	c__Sordariomycetes	o__Sordariales	f__unclassified_o__Sordariales	g__unclassified_o__Sordariales	s__unclassified_o__Sordariales	OTU4136	1	2	0	47	3	14	33	10	3	33	0	0	0	0	0	3	0	0	4	6	3	5	5	3	1	1	1	3	0	766	0	0	8	17	40	10	0	2	18	0	116
d__Eukaryota	k__Fungi	p__Ascomycota	c__Dothideomycetes	o__Pleosporales	f__Periconiaceae	g__Periconia	s__Periconia_byssoides	OTU3520	17	2	1	54	14	33	33	5	32	0	0	1	0	0	1	6	1	0	80	93	40	142	43	9	24	0	20	34	1	2	9	15	23	236	50	77	3	5	1	4	290
d__Eukaryota	k__Fungi	p__Basidiomycota	c__Agaricomycetes	o__Cantharellales	f__Cantharellales_fam_Incertae_sedis	g__Minimedusa	s__Minimedusa_sp	OTU4373	0	582	490	321	4	277	15	1	20	0	0	0	0	0	0	0	0	0	9	2	17	3	0	4	0	19	0	1	2	10	0	0	0	711	16	3	2	0	0	0	43
d__Eukaryota	k__Fungi	p__unclassified_k__Fungi	c__unclassified_k__Fungi	o__unclassified_k__Fungi	f__unclassified_k__Fungi	g__unclassified_k__Fungi	s__unclassified_k__Fungi	OTU5777	0	0	0	0	0	0	0	0	0	0	0	0	0	0	0	0	0	0	17	0	0	1	0	0	0	0	0	0	0	0	0	0	3	0	0	0	0	0	0	0	9
d__Eukaryota	k__Fungi	p__Ascomycota	c__Sordariomycetes	o__unclassified_c__Sordariomycetes	f__unclassified_c__Sordariomycetes	g__unclassified_c__Sordariomycetes	s__unclassified_c__Sordariomycetes	OTU4302	0	0	0	6	14	1	2	37	15	0	3	0	0	55	0	0	0	0	2	0	16	0	0	3	0	1	0	0	0	0	0	0	26	155	352	824	2	0	1	37	54
d__Eukaryota	k__Fungi	p__Mortierellomycota	c__Mortierellomycetes	o__Mortierellales	f__Mortierellaceae	g__Mortierella	s__Mortierella_sp	OTU4389	0	0	0	3	0	0	6	0	0	1	0	0	0	1	0	9	0	16	134	129	82	62	163	86	2	0	0	0	0	0	0	0	0	0	0	0	0	0	0	3	0
d__Eukaryota	k__Fungi	p__Ascomycota	c__Sordariomycetes	o__Magnaporthales	f__Magnaporthaceae	g__Magnaporthiopsis	s__unclassified_g__Magnaporthiopsis	OTU5033	0	0	0	19	2	7	88	1	120	0	1	0	5	0	118	0	0	0	0	1	9	0	0	17	0	0	11	0	0	0	0	0	0	819	708	70	11	68	346	5	108
d__Eukaryota	k__Fungi	p__Ascomycota	c__Sordariomycetes	o__Sordariales	f__Lasiosphaeriaceae	g__unclassified_f__Lasiosphaeriaceae	s__unclassified_f__Lasiosphaeriaceae	OTU919	0	0	5	0	0	1	0	0	2	0	0	0	0	0	0	546	0	0	21	0	3	22	0	5	2	0	0	0	0	0	0	0	0	0	15	0	0	0	0	0	0
d__Eukaryota	k__Fungi	p__Ascomycota	c__Leotiomycetes	o__Helotiales	f__unclassified_o__Helotiales	g__unclassified_o__Helotiales	s__unclassified_o__Helotiales	OTU4226	31	13	25	120	29	32	61	15	35	33	75	16	45	2	18	33	55	21	14	89	11	6	64	5	54	56	4	30	12	26	10	0	8	69	135	51	2	9	2	122	42
d__Eukaryota	k__Fungi	p__Ascomycota	c__Sordariomycetes	o__Hypocreales	f__Hypocreales_fam_Incertae_sedis	g__Acremonium	s__Acremonium_stromaticum	OTU4237	26	34	38	118	905	286	79	487	194	0	8	1	1	7	1	5	9	15	86	88	93	37	81	26	0	5	282	1	0	0	0	7	58	38	36	31	1	0	0	0	50
d__Eukaryota	k__Fungi	p__Ascomycota	c__Dothideomycetes	o__Pleosporales	f__Phaeosphaeriaceae	g__Phaeosphaeriopsis	s__Phaeosphaeriopsis_musae	OTU4054	11	1	6	325	183	398	127	115	136	0	0	0	0	2	0	10	4	10	127	109	45	105	67	13	0	0	107	0	0	0	4	9	8	32	35	58	0	0	0	0	0
d__Eukaryota	k__Fungi	p__Ascomycota	c__Dothideomycetes	o__Pleosporales	f__Massarinaceae	g__Stagonospora	s__Stagonospora_sp	OTU4334	9	4	35	168	187	92	127	122	44	0	0	0	0	0	6	0	18	4	138	93	38	131	95	16	8	1	81	14	0	0	136	60	18	24	74	169	0	0	0	24	126
d__Eukaryota	k__Fungi	p__Ascomycota	c__Dothideomycetes	o__Pleosporales	f__Sporormiaceae	g__Preussia	s__Preussia_terricola	OTU3652	189	2	6	24	18	51	98	19	16	0	0	1	0	0	0	31	3	64	21	5	1	7	4	12	1	0	0	0	2	0	4	17	68	9	3	219	1	2	0	0	0
d__Eukaryota	k__Fungi	p__Ascomycota	c__Pezizomycetes	o__Pezizales	f__Pyronemataceae	g__Pseudaleuria	s__Pseudaleuria_sp	OTU150	8	69	576	0	641	57	4	5	39	1	0	2	0	0	0	0	0	14	8	724	427	35	643	612	1	0	4	0	5	2	0	0	0	0	0	0	0	1	0	0	0
d__Eukaryota	k__Fungi	p__Ascomycota	c__Pezizomycetes	o__Pezizales	f__Pyronemataceae	g__Pseudotricharina	s__unclassified_g__Pseudotricharina	OTU1185	8	8	77	29	1	343	58	24	468	0	5	5	0	0	567	2	49	6	22	676	102	8	440	291	1	609	15	0	7	3	0	0	0	0	0	0	1	0	0	0	0
d__Eukaryota	k__Fungi	p__Basidiomycota	c__Agaricomycetes	o__Agaricales	f__Entolomataceae	g__Entoloma	s__unclassified_g__Entoloma	OTU3085	4	13	5	158	35	19	128	38	7	0	0	0	0	0	4	8	21	45	12	62	143	6	30	9	0	6	0	1	0	4	0	0	27	8	2	4	0	0	0	71	78
d__Eukaryota	k__Fungi	p__unclassified_k__Fungi	c__unclassified_k__Fungi	o__unclassified_k__Fungi	f__unclassified_k__Fungi	g__unclassified_k__Fungi	s__unclassified_k__Fungi	OTU3932	0	0	2	0	0	0	0	0	0	0	0	0	0	0	0	1	0	0	0	0	0	1	2	0	4	72	0	267	72	156	0	0	0	2	3	1	3	0	2	64	2
d__Eukaryota	k__Fungi	p__unclassified_k__Fungi	c__unclassified_k__Fungi	o__unclassified_k__Fungi	f__unclassified_k__Fungi	g__unclassified_k__Fungi	s__unclassified_k__Fungi	OTU3856	104	120	180	40	34	42	81	37	67	2	1	1	0	0	2	157	162	71	9	15	4	6	26	5	0	2	0	0	0	0	57	69	128	117	112	103	0	0	0	195	195
d__Eukaryota	k__Fungi	p__Ascomycota	c__Sordariomycetes	o__Sordariales	f__unclassified_o__Sordariales	g__unclassified_o__Sordariales	s__unclassified_o__Sordariales	OTU4357	473	71	341	101	326	299	426	63	105	0	0	0	6	2	0	168	153	140	27	33	26	22	21	56	0	15	0	6	22	0	0	14	13	38	161	3	43	0	0	0	1
d__Eukaryota	k__Fungi	p__unclassified_k__Fungi	c__unclassified_k__Fungi	o__unclassified_k__Fungi	f__unclassified_k__Fungi	g__unclassified_k__Fungi	s__unclassified_k__Fungi	OTU4919	0	0	0	1	0	50	0	0	93	0	0	0	0	0	0	0	0	1	0	0	27	0	0	6	0	0	0	0	0	0	0	0	0	8	6	59	0	0	0	0	0
d__Eukaryota	k__Fungi	p__Ascomycota	c__Sordariomycetes	o__Hypocreales	f__Nectriaceae	g__unclassified_f__Nectriaceae	s__unclassified_f__Nectriaceae	OTU3606	30	42	73	29	45	43	27	16	43	2	6	3	0	0	12	92	66	121	6	12	11	3	16	5	4	0	0	24	5	67	278	138	38	127	187	20	28	4	8	166	115
d__Eukaryota	k__Fungi	p__unclassified_k__Fungi	c__unclassified_k__Fungi	o__unclassified_k__Fungi	f__unclassified_k__Fungi	g__unclassified_k__Fungi	s__unclassified_k__Fungi	OTU3909	0	0	1	0	0	0	0	0	0	0	0	2	0	0	0	101	52	15	16	44	356	57	78	517	8	0	0	1	0	1	0	0	0	0	0	0	0	0	0	0	0
d__Eukaryota	k__Fungi	p__unclassified_k__Fungi	c__unclassified_k__Fungi	o__unclassified_k__Fungi	f__unclassified_k__Fungi	g__unclassified_k__Fungi	s__unclassified_k__Fungi	OTU3835	13	45	94	8	3	9	5	19	14	0	0	0	0	0	0	36	293	149	0	4	0	1	5	3	0	1	0	0	0	0	8	7	20	24	26	7	0	1	1	548	102
d__Eukaryota	k__Fungi	p__Ascomycota	c__Eurotiomycetes	o__Chaetothyriales	f__Herpotrichiellaceae	g__unclassified_f__Herpotrichiellaceae	s__unclassified_f__Herpotrichiellaceae	OTU3630	27	8	15	11	20	23	9	27	36	9	41	10	0	1	2	79	34	7	12	28	12	5	15	2	49	15	4	41	4	9	15	35	41	64	140	130	16	22	4	140	33
d__Eukaryota	k__Fungi	p__Ascomycota	c__Sordariomycetes	o__Sordariales	f__Sordariales_fam_Incertae_sedis	g__Staphylotrichum	s__Staphylotrichum_sp	OTU3590	103	183	19	33	27	19	90	44	58	2	6	2	5	4	5	231	165	132	8	17	1	5	12	0	2	2	0	0	1	1	190	35	13	86	138	112	7	0	0	15	168
d__Eukaryota	k__Fungi	p__Ascomycota	c__Sordariomycetes	o__Sordariales	f__Chaetomiaceae	g__Chaetomium	s__unclassified_g__Chaetomium	OTU1219	304	228	39	88	68	63	155	61	84	0	23	0	0	7	3	752	193	223	109	37	40	58	43	12	14	1	0	0	1	3	9	14	29	50	40	3	0	0	0	152	50
d__Eukaryota	k__Fungi	p__unclassified_k__Fungi	c__unclassified_k__Fungi	o__unclassified_k__Fungi	f__unclassified_k__Fungi	g__unclassified_k__Fungi	s__unclassified_k__Fungi	OTU3775	0	8	5	1	16	15	3	11	154	0	0	64	1	36	0	7	0	0	1	2	0	1	5	0	0	0	0	0	1	1	0	0	0	11	206	464	0	7	14	0	23
d__Eukaryota	k__Fungi	p__Ascomycota	c__unclassified_p__Ascomycota	o__unclassified_p__Ascomycota	f__unclassified_p__Ascomycota	g__unclassified_p__Ascomycota	s__unclassified_p__Ascomycota	OTU3676	58	130	64	49	24	20	21	43	26	2	0	1	0	0	0	166	651	299	35	9	4	5	27	15	0	0	1	0	0	0	38	56	24	74	76	38	0	0	0	102	254
d__Eukaryota	k__Fungi	p__unclassified_k__Fungi	c__unclassified_k__Fungi	o__unclassified_k__Fungi	f__unclassified_k__Fungi	g__unclassified_k__Fungi	s__unclassified_k__Fungi	OTU3336	0	0	0	0	0	0	0	0	0	0	0	0	0	0	0	0	0	0	0	0	0	0	0	0	0	0	0	0	0	0	0	0	0	0	1925	1353	0	0	0	0	0
d__Eukaryota	k__Fungi	p__Basidiomycota	c__Tremellomycetes	o__Cystofilobasidiales	f__Mrakiaceae	g__Tausonia	s__Tausonia_pullulans	OTU3863	33	28	5	54	8	37	38	8	49	0	0	4	0	1	0	149	0	11	395	81	220	345	55	274	111	0	4	19	0	14	94	19	0	37	35	29	0	0	0	8	30
d__Eukaryota	k__Fungi	p__Basidiomycota	c__unclassified_p__Basidiomycota	o__unclassified_p__Basidiomycota	f__unclassified_p__Basidiomycota	g__unclassified_p__Basidiomycota	s__unclassified_p__Basidiomycota	OTU4403	4	2	5	107	141	177	93	88	59	0	0	0	1	0	0	17	60	47	126	85	58	101	86	66	4	3	1	19	3	1	14	3	26	7	6	14	0	0	1	100	262
d__Eukaryota	k__Fungi	p__Ascomycota	c__Pezizomycotina_cls_Incertae_sedis	o__Pezizomycotina_ord_Incertae_sedis	f__Pezizomycotina_fam_Incertae_sedis	g__Badarisama	s__Badarisama_sojae	OTU1224	191	49	391	50	34	813	65	27	137	0	26	0	0	0	0	96	80	123	25	36	119	5	8	171	0	2	0	5	0	1	0	0	0	0	0	60	0	0	0	0	0
d__Eukaryota	k__Fungi	p__Ascomycota	c__Dothideomycetes	o__Pleosporales	f__Pleosporaceae	g__Curvularia	s__Curvularia_hominis	OTU3635	15	56	19	89	531	492	63	314	302	0	10	3	0	6	23	30	143	67	17	146	73	19	146	66	0	18	13	0	12	0	15	0	0	16	92	30	0	0	0	0	0
d__Eukaryota	k__Fungi	p__unclassified_k__Fungi	c__unclassified_k__Fungi	o__unclassified_k__Fungi	f__unclassified_k__Fungi	g__unclassified_k__Fungi	s__unclassified_k__Fungi	OTU3980	96	44	50	6	16	5	30	20	7	0	0	3	0	0	0	55	137	120	58	467	146	18	267	51	0	5	2	0	0	5	4	0	13	6	3	27	0	0	0	81	38
d__Eukaryota	k__Fungi	p__Ascomycota	c__unclassified_p__Ascomycota	o__unclassified_p__Ascomycota	f__unclassified_p__Ascomycota	g__unclassified_p__Ascomycota	s__unclassified_p__Ascomycota	OTU3556	139	41	92	186	35	47	233	60	34	0	0	0	0	2	0	208	388	731	19	22	18	22	13	18	0	0	0	0	0	0	0	0	8	5	15	6	0	0	0	6	62
d__Eukaryota	k__Fungi	p__Ascomycota	c__Sordariomycetes	o__Hypocreales	f__Hypocreales_fam_Incertae_sedis	g__Sarocladium	s__unclassified_g__Sarocladium	OTU4367	1	0	0	254	89	43	123	80	52	0	0	0	1	0	2	5	0	4	127	198	33	81	113	13	0	0	1001	4	2	0	0	0	0	12	2	10	0	0	0	5	7
d__Eukaryota	k__Fungi	p__Basidiomycota	c__Agaricomycetes	o__Agaricales	f__Psathyrellaceae	g__Psathyrella	s__Psathyrella_panaeoloides	OTU128	0	0	0	2	1	0	9	2	0	5	0	0	0	0	0	0	0	0	0	0	0	0	0	0	0	0	0	0	0	0	3	117	0	1	4	0	0	6	0	22	92
d__Eukaryota	k__Fungi	p__Ascomycota	c__Sordariomycetes	o__unclassified_c__Sordariomycetes	f__unclassified_c__Sordariomycetes	g__unclassified_c__Sordariomycetes	s__unclassified_c__Sordariomycetes	OTU4377	5	10	7	18	54	10	20	28	18	9	18	0	18	0	0	14	7	25	7	19	2	6	40	3	15	32	1	0	315	2	0	4	55	56	71	94	8	2	1	99	22
d__Eukaryota	k__Fungi	p__Ascomycota	c__Dothideomycetes	o__Pleosporales	f__Didymellaceae	g__unclassified_f__Didymellaceae	s__unclassified_f__Didymellaceae	OTU3902	1	19	0	56	62	57	30	17	36	0	0	0	0	0	0	44	6	8	40	25	25	31	29	19	0	0	2	0	2	4	8	45	0	49	383	98	0	0	0	13	0
d__Eukaryota	k__Fungi	p__Ascomycota	c__Sordariomycetes	o__unclassified_c__Sordariomycetes	f__unclassified_c__Sordariomycetes	g__unclassified_c__Sordariomycetes	s__unclassified_c__Sordariomycetes	OTU3712	7	8	55	7	9	61	5	15	11	1	4	109	0	0	4	232	161	115	0	0	0	2	7	0	1	0	6	1	0	1	9	32	2	13	10	0	1	1	0	36	98
d__Eukaryota	k__Fungi	p__Ascomycota	c__Sordariomycetes	o__Hypocreales	f__Stachybotryaceae	g__Paramyrothecium	s__Paramyrothecium_viridisporum	OTU3831	105	102	127	80	136	234	151	132	171	2	95	2	16	1	8	112	61	165	96	46	32	42	49	11	5	2	1	0	1	1	1	17	8	20	30	25	0	0	0	3	52
d__Eukaryota	k__Fungi	p__Ascomycota	c__Sordariomycetes	o__Sordariales	f__Chaetomiaceae	g__Zopfiella	s__unclassified_g__Zopfiella	OTU132	0	0	0	17	0	0	9	1	0	2	0	0	346	0	0	3	30	0	2	2	1	3	2	0	38	0	0	1380	675	0	0	0	0	2	27	54	0	7	13	60	0
d__Eukaryota	k__Fungi	p__unclassified_k__Fungi	c__unclassified_k__Fungi	o__unclassified_k__Fungi	f__unclassified_k__Fungi	g__unclassified_k__Fungi	s__unclassified_k__Fungi	OTU3688	40	0	0	320	28	122	1188	36	35	0	0	0	0	0	0	10	12	1	22	39	10	6	95	16	3	1	0	0	3	0	0	1	4	79	205	26	0	0	0	0	30
d__Eukaryota	k__Fungi	p__Ascomycota	c__Dothideomycetes	o__Pleosporales	f__Pleosporaceae	g__Edenia	s__Edenia_gomezpompae	OTU4401	0	0	0	69	129	70	58	45	28	0	0	0	0	2	0	3	5	1	20	29	4	8	26	2	1	0	2	0	0	0	0	0	0	72	71	121	0	0	0	0	2
d__Eukaryota	k__Fungi	p__unclassified_k__Fungi	c__unclassified_k__Fungi	o__unclassified_k__Fungi	f__unclassified_k__Fungi	g__unclassified_k__Fungi	s__unclassified_k__Fungi	OTU3854	39	18	14	5	9	2	5	3	6	1	0	0	0	2	0	78	151	77	51	45	36	12	48	14	0	1	0	0	2	0	126	54	34	3	7	5	1	0	0	116	163
d__Eukaryota	k__Fungi	p__Ascomycota	c__Leotiomycetes	o__Helotiales	f__Helotiaceae	g__Tetracladium	s__Tetracladium_furcatum	OTU3610	32	14	44	46	40	87	44	19	53	3	17	5	10	1	16	53	13	24	8	21	6	5	33	6	17	14	0	11	1	9	13	24	39	81	119	158	1	5	6	41	33
d__Eukaryota	k__Fungi	p__Basidiomycota	c__Agaricomycetes	o__Auriculariales	f__unclassified_o__Auriculariales	g__unclassified_o__Auriculariales	s__Auriculariales_sp	OTU1180	58	3	0	49	12	26	25	25	2	0	12	20	4	0	0	22	89	2	18	99	40	102	128	28	42	598	4	139	242	0	0	0	65	30	0	5	0	0	0	3	0
d__Eukaryota	k__Fungi	p__Ascomycota	c__Sordariomycetes	o__Diaporthales	f__Diaporthaceae	g__Diaporthe	s__Diaporthe_melonis	OTU325	0	0	0	2	1	4	5	2	2	0	0	0	0	0	0	0	0	0	0	1	2	0	0	2	0	1	2529	0	0	0	0	0	0	0	2	0	0	0	0	0	0
d__Eukaryota	k__Fungi	p__Basidiomycota	c__Agaricomycetes	o__Sebacinales	f__Serendipitaceae	g__Serendipita	s__Serendipita_vermifera	OTU3807	6	24	66	13	58	102	17	81	127	0	2	29	2	73	33	0	52	80	6	100	66	12	43	86	35	15	8	11	28	68	54	4	164	7	6	28	1	0	8	11	0
d__Eukaryota	k__Fungi	p__Ascomycota	c__Sordariomycetes	o__Hypocreales	f__Nectriaceae	g__Volutella	s__Volutella_ciliata	OTU1171	2	6	2	4	0	4	3	2	2	0	2	0	0	0	0	13	7	13	6	2	2	10	5	2	0	0	0	1813	0	11	10	20	19	4	12	0	0	0	0	47	0
d__Eukaryota	k__Fungi	p__Basidiomycota	c__Tremellomycetes	o__Tremellales	f__Bulleribasidiaceae	g__Bulleribasidium	s__Bulleribasidium_variabile	OTU3886	13	0	40	44	29	436	7	9	206	0	0	0	0	0	0	0	9	0	100	104	99	45	107	80	0	1	3	0	1	0	16	0	0	20	17	29	0	0	0	1	15
d__Eukaryota	k__Fungi	p__Basidiomycota	c__Agaricomycetes	o__Agaricales	f__Psathyrellaceae	g__Coprinopsis	s__Coprinopsis_episcopalis	OTU4142	0	0	0	0	0	0	0	0	0	0	0	0	0	0	0	0	8	0	1	0	0	2	0	0	0	0	0	0	0	0	0	8	6	2	49	0	0	0	0	0	0
d__Eukaryota	k__Fungi	p__Ascomycota	c__Sordariomycetes	o__Sordariales	f__unclassified_o__Sordariales	g__unclassified_o__Sordariales	s__unclassified_o__Sordariales	OTU1120	338	33	177	8	48	2	238	14	18	0	0	0	1	0	0	159	135	226	39	68	0	15	16	24	0	0	0	0	1	0	0	84	0	0	10	55	0	0	0	0	47
d__Eukaryota	k__Fungi	p__unclassified_k__Fungi	c__unclassified_k__Fungi	o__unclassified_k__Fungi	f__unclassified_k__Fungi	g__unclassified_k__Fungi	s__unclassified_k__Fungi	OTU3925	33	10	44	4	39	22	12	29	15	2	3	2	0	1	2	89	144	84	11	36	47	9	34	22	2	8	2	1	6	2	33	46	36	16	21	15	0	2	0	54	40
d__Eukaryota	k__Fungi	p__unclassified_k__Fungi	c__unclassified_k__Fungi	o__unclassified_k__Fungi	f__unclassified_k__Fungi	g__unclassified_k__Fungi	s__unclassified_k__Fungi	OTU4355	15	20	82	10	7	4	6	7	6	2	0	0	0	0	0	100	94	85	3	3	4	3	10	2	0	0	0	1	0	0	0	0	15	9	13	23	0	0	0	215	21
d__Eukaryota	k__Fungi	p__Mortierellomycota	c__Mortierellomycetes	o__Mortierellales	f__Mortierellaceae	g__Mortierella	s__Mortierella_fimbricystis	OTU3895	0	19	0	0	0	0	0	0	0	0	0	0	0	0	0	24	65	0	1	1	1	1	5	0	0	0	0	0	0	0	4	101	225	0	2	0	0	0	0	22	75
d__Eukaryota	k__Fungi	p__unclassified_k__Fungi	c__unclassified_k__Fungi	o__unclassified_k__Fungi	f__unclassified_k__Fungi	g__unclassified_k__Fungi	s__unclassified_k__Fungi	OTU4130	0	4	1	2	1	1	0	4	0	0	0	0	0	0	0	0	0	0	0	0	0	5	1	0	0	0	0	2	0	0	0	0	0	0	0	0	0	0	0	7	16
d__Eukaryota	k__Fungi	p__Mortierellomycota	c__Mortierellomycetes	o__Mortierellales	f__Mortierellaceae	g__Mortierella	s__Mortierella_ambigua	OTU4379	4	13	14	9	21	16	21	11	24	7	12	0	1	2	0	21	3	8	9	6	6	2	12	4	0	0	0	1	1	0	111	13	54	42	143	115	2	1	2	74	99
d__Eukaryota	k__Fungi	p__Ascomycota	c__Dothideomycetes	o__Pleosporales	f__Didymellaceae	g__Phoma	s__Phoma_eupyrena	OTU3577	34	5	0	13	3	4	21	7	7	1	0	0	0	0	0	0	3	6	52	28	25	54	92	55	6	1	28	10	0	1	32	32	0	33	8	12	0	0	0	148	12
d__Eukaryota	k__Fungi	p__Ascomycota	c__Sordariomycetes	o__Sordariales	f__Chaetomiaceae	g__Trichocladium	s__Trichocladium_asperum	OTU4654	3	155	54	5	15	223	6	7	309	0	0	1	0	0	0	58	81	34	32	105	331	73	198	249	2	1	0	0	0	86	0	0	28	2	5	3	0	0	0	13	30
d__Eukaryota	k__Fungi	p__Ascomycota	c__Sordariomycetes	o__unclassified_c__Sordariomycetes	f__unclassified_c__Sordariomycetes	g__unclassified_c__Sordariomycetes	s__unclassified_c__Sordariomycetes	OTU3802	10	0	0	29	23	5	43	103	0	0	0	0	0	0	0	2	0	18	11	9	6	5	18	0	0	0	0	0	0	0	0	13	21	77	74	343	1	0	0	43	0
d__Eukaryota	k__Fungi	p__Basidiomycota	c__Agaricomycetes	o__Auriculariales	f__Auriculariales_fam_Incertae_sedis	g__Oliveonia	s__Oliveonia_sp	OTU5215	0	0	0	27	0	11	8	2	4	0	0	0	0	0	0	0	0	0	0	0	0	0	0	1	0	0	0	0	0	2	0	0	0	0	0	0	0	0	0	0	0
d__Eukaryota	k__Fungi	p__Ascomycota	c__Pezizomycetes	o__Pezizales	f__Pezizaceae	g__Peziza	s__Peziza_aurata	OTU3744	33	0	0	0	0	0	4	0	0	0	0	0	0	0	0	38	0	7	9	8	1	2	26	0	0	0	0	0	0	0	63	24	103	20	4	0	0	0	0	1274	300
d__Eukaryota	k__Fungi	p__unclassified_k__Fungi	c__unclassified_k__Fungi	o__unclassified_k__Fungi	f__unclassified_k__Fungi	g__unclassified_k__Fungi	s__unclassified_k__Fungi	OTU4173	7	24	8	13	8	3	4	15	0	0	0	0	1	0	0	41	436	145	5	12	0	2	16	1	0	0	0	0	0	0	0	9	31	6	11	55	0	0	0	106	124
d__Eukaryota	k__Fungi	p__Ascomycota	c__Sordariomycetes	o__Hypocreales	f__Hypocreales_fam_Incertae_sedis	g__Sarocladium	s__Sarocladium_zeae	OTU3751	9	22	1	90	290	173	92	196	140	0	1	1	0	2	4	4	45	0	15	40	27	2	51	17	0	0	1	0	1	2	0	10	24	15	13	29	0	0	0	0	38
d__Eukaryota	k__Fungi	p__Ascomycota	c__Sordariomycetes	o__Hypocreales	f__Bionectriaceae	g__Clonostachys	s__Clonostachys_epichloe	OTU3532	9	16	18	189	83	100	109	118	64	0	0	0	0	0	0	19	46	13	38	29	9	20	42	8	0	1	5	1	1	0	0	10	24	23	66	76	0	0	0	56	34
d__Eukaryota	k__Fungi	p__Ascomycota	c__Sordariomycetes	o__Hypocreales	f__Stachybotryaceae	g__Alfaria	s__unclassified_g__Alfaria	OTU1172	8	85	7	13	524	38	23	276	25	0	1	0	0	6	0	3	139	119	28	285	67	20	203	14	5	8	265	2	4	1	0	0	4	31	1	23	0	1	0	0	20
d__Eukaryota	k__Fungi	p__Ascomycota	c__Sordariomycetes	o__Sordariales	f__unclassified_o__Sordariales	g__unclassified_o__Sordariales	s__unclassified_o__Sordariales	OTU415	0	0	1	4	0	0	8	0	0	1	0	0	35	0	0	0	1	0	0	1	0	1	0	0	2	0	0	47	98	0	0	0	8	116	25	378	1524	1	0	10	0
d__Eukaryota	k__Fungi	p__Ascomycota	c__unclassified_p__Ascomycota	o__unclassified_p__Ascomycota	f__unclassified_p__Ascomycota	g__unclassified_p__Ascomycota	s__unclassified_p__Ascomycota	OTU4283	2	11	7	21	107	139	22	32	76	0	0	0	0	0	0	0	62	0	84	308	60	30	309	38	0	1	9	0	0	0	0	0	0	38	0	43	0	0	0	0	2
d__Eukaryota	k__Fungi	p__Ascomycota	c__Sordariomycetes	o__Sordariales	f__Lasiosphaeriaceae	g__Schizothecium	s__Schizothecium_sp	OTU4133	68	13	0	5	5	2	14	2	0	1	0	0	0	0	0	27	34	0	22	9	5	24	16	17	1	0	2	0	0	1	79	129	308	16	3	85	0	0	1	7	44
d__Eukaryota	k__Fungi	p__Ascomycota	c__Dothideomycetes	o__Pleosporales	f__Cucurbitariaceae	g__Pyrenochaetopsis	s__Pyrenochaetopsis_sp	OTU3575	36	4	10	52	118	57	73	47	22	0	0	0	0	4	2	1	13	0	20	32	12	11	13	3	2	0	0	9	0	0	0	0	26	37	16	27	0	0	0	0	6
d__Eukaryota	k__Fungi	p__Basidiomycota	c__Tremellomycetes	o__Tremellales	f__unclassified_o__Tremellales	g__unclassified_o__Tremellales	s__unclassified_o__Tremellales	OTU4352	1	0	2	39	36	91	5	49	24	0	0	0	0	0	0	19	0	9	115	133	230	53	155	301	5	0	638	2	0	1	0	0	0	0	0	2	0	1	0	1	0
d__Eukaryota	k__Fungi	p__Ascomycota	c__unclassified_p__Ascomycota	o__unclassified_p__Ascomycota	f__unclassified_p__Ascomycota	g__unclassified_p__Ascomycota	s__unclassified_p__Ascomycota	OTU3928	62	49	43	23	33	18	7	6	40	0	1	0	0	1	0	23	31	24	36	39	47	14	35	44	5	0	1	0	1	6	33	41	310	20	44	13	0	2	0	27	13
d__Eukaryota	k__Fungi	p__Ascomycota	c__Sordariomycetes	o__Hypocreales	f__Hypocreales_fam_Incertae_sedis	g__Fusariella	s__Fusariella_sinensis	OTU4279	14	5	9	208	423	97	88	131	79	0	0	0	0	0	0	15	32	0	23	169	12	21	64	5	2	0	1	0	0	1	0	7	3	69	4	22	0	0	1	0	8
d__Eukaryota	k__Fungi	p__unclassified_k__Fungi	c__unclassified_k__Fungi	o__unclassified_k__Fungi	f__unclassified_k__Fungi	g__unclassified_k__Fungi	s__unclassified_k__Fungi	OTU3048	53	2	0	23	34	64	0	0	27	0	0	0	0	0	0	0	0	0	0	58	19	0	14	14	0	0	0	0	0	0	0	0	1	190	745	33	0	0	0	0	0
d__Eukaryota	k__Fungi	p__Mortierellomycota	c__Mortierellomycetes	o__Mortierellales	f__Mortierellaceae	g__Mortierella	s__Mortierella_capitata	OTU4375	0	0	0	33	63	23	18	94	2	0	0	0	0	0	0	1	0	0	10	13	21	4	14	11	0	0	0	0	0	0	0	0	1	239	43	76	0	0	0	3	4
d__Eukaryota	k__Fungi	p__Ascomycota	c__Sordariomycetes	o__Hypocreales	f__Hypocreaceae	g__Trichoderma	s__unclassified_g__Trichoderma	OTU1201	142	186	259	40	70	147	56	43	153	4	1	3	0	0	2	346	294	253	26	23	11	12	29	8	0	0	0	2	2	4	0	0	0	0	0	0	0	1	0	0	0
d__Eukaryota	k__Fungi	p__Ascomycota	c__Dothideomycetes	o__Pleosporales	f__Phaeosphaeriaceae	g__Paraphoma	s__Paraphoma_radicina	OTU3661	2	0	0	11	1	2	7	0	0	0	1	1	0	0	0	11	1	0	5	4	0	9	3	4	30	1	0	5	0	1	23	6	9	19	11	10	8	2	0	2	14
d__Eukaryota	k__Fungi	p__unclassified_k__Fungi	c__unclassified_k__Fungi	o__unclassified_k__Fungi	f__unclassified_k__Fungi	g__unclassified_k__Fungi	s__unclassified_k__Fungi	OTU3724	0	4	3	1	70	0	0	6	0	0	0	0	0	0	0	0	0	275	0	0	0	0	0	0	0	0	0	0	0	0	0	0	0	0	0	0	0	0	0	0	0
d__Eukaryota	k__Fungi	p__unclassified_k__Fungi	c__unclassified_k__Fungi	o__unclassified_k__Fungi	f__unclassified_k__Fungi	g__unclassified_k__Fungi	s__unclassified_k__Fungi	OTU4094	1	0	129	9	15	0	0	2	0	0	0	0	1	0	0	21	248	6	4	46	0	1	2	0	0	0	0	0	0	0	0	0	7	0	24	1	0	0	0	28	22
d__Eukaryota	k__Fungi	p__Ascomycota	c__Sordariomycetes	o__Hypocreales	f__Nectriaceae	g__Fusicolla	s__Fusicolla_aquaeductuum	OTU4155	6	7	3	7	4	17	5	4	4	1	5	0	0	0	0	34	6	6	5	2	6	5	9	3	0	0	0	2	1	0	10	0	46	6	12	30	0	0	0	20	52
d__Eukaryota	k__Fungi	p__Ascomycota	c__Sordariomycetes	o__Hypocreales	f__Hypocreaceae	g__Monocillium	s__Monocillium_mucidum	OTU3924	1	20	73	13	9	19	6	12	9	0	0	0	0	0	0	6	23	42	1	8	7	2	2	2	0	0	0	0	0	0	0	2	0	3	7	6	1	0	0	4	27
d__Eukaryota	k__Fungi	p__Ascomycota	c__Sordariomycetes	o__Sordariales	f__Lasiosphaeriaceae	g__Schizothecium	s__unclassified_g__Schizothecium	OTU4268	75	133	13	10	19	15	17	5	4	0	8	0	0	0	0	37	8	50	17	18	4	9	17	6	2	0	0	1	2	23	107	170	238	7	25	28	0	0	1	224	9
d__Eukaryota	k__Fungi	p__Basidiomycota	c__Tremellomycetes	o__Tremellales	f__Bulleribasidiaceae	g__Dioszegia	s__Dioszegia_zsoltii_var._zsoltii	OTU4059	5	0	2	28	19	48	16	16	22	0	0	0	0	0	0	0	38	47	51	52	29	56	51	35	0	1	0	7	0	0	19	14	17	6	32	39	0	0	1	169	156
d__Eukaryota	k__Fungi	p__unclassified_k__Fungi	c__unclassified_k__Fungi	o__unclassified_k__Fungi	f__unclassified_k__Fungi	g__unclassified_k__Fungi	s__unclassified_k__Fungi	OTU4071	1	1	3	32	9	7	36	12	18	23	84	49	7	7	29	2	5	1	3	0	0	4	0	0	21	7	2	9	22	4	3	0	0	8	19	11	14	39	133	0	20
d__Eukaryota	k__Fungi	p__unclassified_k__Fungi	c__unclassified_k__Fungi	o__unclassified_k__Fungi	f__unclassified_k__Fungi	g__unclassified_k__Fungi	s__unclassified_k__Fungi	OTU3855	14	25	10	10	11	7	15	19	5	0	0	0	0	1	0	84	145	76	9	16	5	4	20	3	1	2	0	0	1	0	134	111	71	4	13	22	0	0	0	207	88
d__Eukaryota	k__Fungi	p__Basidiomycota	c__Agaricomycetes	o__Agaricales	f__unclassified_o__Agaricales	g__unclassified_o__Agaricales	s__unclassified_o__Agaricales	OTU1135	20	51	14	58	187	74	92	126	129	16	175	87	0	373	2	0	178	18	0	1	3	0	3	0	1	13	0	0	1	0	10	0	0	20	146	2	0	6	0	0	0
d__Eukaryota	k__Fungi	p__unclassified_k__Fungi	c__unclassified_k__Fungi	o__unclassified_k__Fungi	f__unclassified_k__Fungi	g__unclassified_k__Fungi	s__unclassified_k__Fungi	OTU3055	0	0	673	6	28	65	75	21	34	0	0	0	0	0	0	0	0	0	0	0	33	0	12	115	0	0	0	0	0	0	0	0	0	0	0	0	0	0	0	0	0
d__Eukaryota	k__Fungi	p__Ascomycota	c__Sordariomycetes	o__Xylariales	f__unclassified_o__Xylariales	g__unclassified_o__Xylariales	s__unclassified_o__Xylariales	OTU1188	0	0	6	4	9	23	7	10	45	9	7	3	3	0	1	7	0	33	2	0	0	6	2	2	0	33	0	3	2	0	26	5	0	41	107	4	23	22	0	10	3
d__Eukaryota	k__Fungi	p__Mortierellomycota	c__unclassified_p__Mortierellomycota	o__unclassified_p__Mortierellomycota	f__unclassified_p__Mortierellomycota	g__unclassified_p__Mortierellomycota	s__Mortierellomycota_sp	OTU3258	17	58	50	142	25	112	189	31	105	0	2	0	0	0	6	0	64	138	19	58	8	12	136	13	0	45	0	0	3	0	162	0	0	1	0	0	0	0	0	13	55
d__Eukaryota	k__Fungi	p__Ascomycota	c__Dothideomycetes	o__Pleosporales	f__Phaeosphaeriaceae	g__Phaeosphaeria	s__Phaeosphaeria_microscopica	OTU295	6	10	13	52	22	32	39	41	11	0	0	0	0	0	0	0	6	8	69	36	17	56	29	11	0	0	21	1	0	0	145	44	27	36	7	51	0	0	0	0	4
d__Eukaryota	k__Fungi	p__Basidiomycota	c__Agaricomycetes	o__Cantharellales	f__Ceratobasidiaceae	g__Waitea	s__unclassified_g__Waitea	OTU4045	0	7	26	10	1	12	9	2	13	0	0	0	0	0	0	1	14	0	1	0	0	1	0	4	0	0	0	0	0	0	0	0	0	6	7	12	1	1	0	0	0
d__Eukaryota	k__Fungi	p__Basidiomycota	c__Agaricomycetes	o__Auriculariales	f__unclassified_o__Auriculariales	g__unclassified_o__Auriculariales	s__unclassified_o__Auriculariales	OTU2834	0	0	0	0	0	1	0	0	1	0	0	0	0	0	0	0	0	0	0	0	0	0	0	0	0	0	0	0	0	0	0	0	0	108	161	0	12	1576	0	0	0
d__Eukaryota	k__Fungi	p__Ascomycota	c__unclassified_p__Ascomycota	o__unclassified_p__Ascomycota	f__unclassified_p__Ascomycota	g__unclassified_p__Ascomycota	s__unclassified_p__Ascomycota	OTU868	25	216	341	7	57	219	18	79	213	0	0	0	0	0	0	57	119	383	3	25	36	4	34	31	0	0	0	0	0	3	0	0	0	0	0	0	0	0	0	0	0
d__Eukaryota	k__Fungi	p__Ascomycota	c__Dothideomycetes	o__Capnodiales	f__Capnodiaceae	g__Leptoxyphium	s__Leptoxyphium_kurandae	OTU5089	0	0	0	0	0	0	0	0	0	0	0	0	0	0	0	0	0	0	0	0	0	0	0	0	0	0	0	0	0	0	0	0	0	0	0	0	0	0	0	0	0
d__Eukaryota	k__Fungi	p__Ascomycota	c__Dothideomycetes	o__Pleosporales	f__Pleosporaceae	g__Curvularia	s__Curvularia_verruculosa	OTU1230	10	24	5	161	163	399	56	236	147	2	11	4	0	1	9	6	86	54	37	99	31	16	88	27	1	5	41	0	1	0	0	15	0	1	3	1	0	0	0	0	0
d__Eukaryota	k__Fungi	p__Ascomycota	c__Sordariomycetes	o__unclassified_c__Sordariomycetes	f__unclassified_c__Sordariomycetes	g__unclassified_c__Sordariomycetes	s__unclassified_c__Sordariomycetes	OTU4336	5	7	31	32	53	37	6	171	20	0	1	0	0	0	0	10	17	13	4	34	42	9	22	157	0	2	0	0	5	0	25	0	15	176	168	37	0	0	0	21	11
d__Eukaryota	k__Fungi	p__Ascomycota	c__Dothideomycetes	o__Pleosporales	f__Pleosporaceae	g__Curvularia	s__Curvularia_americana	OTU484	21	25	76	47	269	237	33	88	195	0	18	4	1	4	4	38	28	17	44	131	111	26	108	100	1	7	23	0	2	0	0	0	0	0	2	2	0	0	0	0	0
d__Eukaryota	k__Fungi	p__unclassified_k__Fungi	c__unclassified_k__Fungi	o__unclassified_k__Fungi	f__unclassified_k__Fungi	g__unclassified_k__Fungi	s__unclassified_k__Fungi	OTU5770	0	0	0	0	0	3	0	0	0	0	0	0	0	0	0	0	0	0	0	0	0	0	0	0	0	0	0	0	0	0	0	0	0	0	0	0	0	0	0	0	0
d__Eukaryota	k__Fungi	p__Ascomycota	c__Dothideomycetes	o__Pleosporales	f__Pleosporales_fam_Incertae_sedis	g__Dokmaia	s__Dokmaia_sp	OTU3631	16	15	11	171	254	249	86	104	123	0	0	0	0	0	1	10	21	0	85	68	61	58	70	20	0	0	55	5	0	2	0	0	10	20	27	16	0	0	1	0	0
d__Eukaryota	k__Fungi	p__Ascomycota	c__Dothideomycetes	o__Pleosporales	f__Melanommataceae	g__unclassified_f__Melanommataceae	s__Melanommataceae_sp	OTU1364	0	0	0	0	0	0	0	0	0	0	0	0	0	0	0	0	92	0	0	101	0	0	74	0	0	1480	0	0	6	0	0	0	0	0	0	0	0	0	0	0	0
d__Eukaryota	k__Fungi	p__unclassified_k__Fungi	c__unclassified_k__Fungi	o__unclassified_k__Fungi	f__unclassified_k__Fungi	g__unclassified_k__Fungi	s__unclassified_k__Fungi	OTU3052	6	19	21	24	28	33	25	36	25	0	0	2	0	0	0	92	193	440	12	22	22	3	21	57	0	0	0	0	0	0	12	0	0	3	31	3	0	0	0	12	17
d__Eukaryota	k__Fungi	p__Ascomycota	c__Sordariomycetes	o__unclassified_c__Sordariomycetes	f__unclassified_c__Sordariomycetes	g__unclassified_c__Sordariomycetes	s__unclassified_c__Sordariomycetes	OTU4077	29	28	1	0	6	12	3	4	13	0	0	0	0	5	0	57	1	37	5	0	9	2	9	0	0	0	0	0	0	0	0	0	0	102	119	25	0	0	0	150	21
d__Eukaryota	k__Fungi	p__Basidiomycota	c__Agaricomycetes	o__Agaricales	f__Strophariaceae	g__Tubaria	s__unclassified_g__Tubaria	OTU129	3	0	0	31	0	0	43	1	0	1	0	0	3	0	0	7	0	0	3	0	0	29	0	0	0	0	0	1	0	0	1	0	0	7	23	13	0	0	0	721	84
d__Eukaryota	k__Fungi	p__Ascomycota	c__Dothideomycetes	o__Pleosporales	f__Morosphaeriaceae	g__Acrocalymma	s__Acrocalymma_vagum	OTU3587	3	7	0	6	8	12	7	16	4	6	24	3	0	13	6	38	16	3	1	4	0	4	7	0	27	10	1	1	0	0	22	14	9	47	86	40	3	30	43	200	54
d__Eukaryota	k__Fungi	p__Ascomycota	c__Pezizomycetes	o__Pezizales	f__Ascobolaceae	g__Ascobolus	s__Ascobolus_sp	OTU130	34	15	42	12	5	43	26	16	20	1	0	0	0	0	0	13	41	22	10	116	14	28	55	16	1	5	1	0	0	0	0	4	0	20	8	15	0	0	0	8	17
d__Eukaryota	k__Fungi	p__Ascomycota	c__Pezizomycetes	o__Pezizales	f__Pezizales_fam_Incertae_sedis	g__Coprotus	s__Coprotus_sexdecimsporus	OTU4244	0	0	20	0	0	15	0	0	1	0	0	0	0	0	0	0	7	0	0	0	1	0	2	0	0	0	1	0	1	0	0	48	82	96	56	409	0	0	3	12	15
d__Eukaryota	k__Fungi	p__unclassified_k__Fungi	c__unclassified_k__Fungi	o__unclassified_k__Fungi	f__unclassified_k__Fungi	g__unclassified_k__Fungi	s__unclassified_k__Fungi	OTU4382	5	15	9	11	2	4	1	7	7	0	0	0	0	0	0	64	204	80	9	11	3	6	10	1	0	0	0	0	0	0	29	41	36	8	7	0	0	0	0	57	69
d__Eukaryota	k__Fungi	p__Ascomycota	c__Leotiomycetes	o__Helotiales	f__Helotiaceae	g__Hymenoscyphus	s__Hymenoscyphus_herbarum	OTU2980	89	27	53	13	7	2	60	17	8	0	0	0	0	0	0	13	542	199	42	63	26	49	49	24	7	0	2	35	0	0	1	0	0	5	0	0	0	0	0	115	0
d__Eukaryota	k__Fungi	p__Basidiomycota	c__Agaricomycetes	o__Agaricales	f__unclassified_o__Agaricales	g__unclassified_o__Agaricales	s__unclassified_o__Agaricales	OTU3806	0	0	0	0	2	0	0	13	0	0	0	0	0	0	0	0	0	0	0	0	0	9	0	0	0	0	0	0	0	0	1	0	117	376	175	176	0	0	0	27	152
d__Eukaryota	k__Fungi	p__unclassified_k__Fungi	c__unclassified_k__Fungi	o__unclassified_k__Fungi	f__unclassified_k__Fungi	g__unclassified_k__Fungi	s__unclassified_k__Fungi	OTU3638	0	0	0	0	0	1	0	2	1	0	2	6	0	1	0	0	0	0	0	0	0	1	0	0	0	0	0	0	1	1	0	0	0	0	0	19	3	9	264	1	0
d__Eukaryota	k__Fungi	p__Ascomycota	c__Sordariomycetes	o__Sordariales	f__Lasiosphaeriaceae	g__unclassified_f__Lasiosphaeriaceae	s__unclassified_f__Lasiosphaeriaceae	OTU3657	0	0	6	3	0	1	5	0	0	0	0	0	3	0	0	27	0	0	2	0	0	2	0	11	0	0	0	0	0	0	1	0	0	497	234	146	1	0	0	0	0
d__Eukaryota	k__Fungi	p__Ascomycota	c__Dothideomycetes	o__Pleosporales	f__Phaeosphaeriaceae	g__Phaeosphaeria	s__Phaeosphaeria_fuckelii	OTU3666	19	13	0	57	121	127	50	102	55	0	0	2	0	0	0	0	0	8	24	31	27	26	45	10	0	11	6	0	0	0	0	11	0	7	25	65	0	0	0	0	0
d__Eukaryota	k__Fungi	p__Basidiomycota	c__Cystobasidiomycetes	o__Erythrobasidiales	f__Erythrobasidiaceae	g__Erythrobasidium	s__Erythrobasidium_hasegawianum	OTU4197	11	5	2	14	4	4	9	5	2	0	0	0	0	0	0	5	44	23	29	16	10	31	26	6	5	0	0	4	0	0	14	8	26	40	28	76	0	0	1	57	143
d__Eukaryota	k__Fungi	p__Basidiomycota	c__Agaricomycetes	o__Agaricales	f__Psathyrellaceae	g__Coprinopsis	s__Coprinopsis_lagopus	OTU2495	0	0	0	11	0	0	1	0	0	0	0	0	0	0	0	0	0	0	0	2	0	0	0	0	0	0	0	0	0	0	0	0	0	722	633	2	0	53	0	2	33
d__Eukaryota	k__Fungi	p__Ascomycota	c__Sordariomycetes	o__Sordariales	f__Chaetomiaceae	g__Humicola	s__unclassified_g__Humicola	OTU4277	51	76	31	18	38	41	45	25	58	0	2	0	0	0	2	78	88	121	12	25	12	8	32	7	0	1	0	0	0	1	21	0	36	64	51	16	0	0	0	60	88
d__Eukaryota	k__Fungi	p__Ascomycota	c__Dothideomycetes	o__Pleosporales	f__Phaeosphaeriaceae	g__unclassified_f__Phaeosphaeriaceae	s__unclassified_f__Phaeosphaeriaceae	OTU4597	0	1	7	69	32	39	19	42	7	0	0	0	0	0	0	0	0	1	31	15	8	21	23	4	0	0	42	22	69	0	40	0	0	14	54	109	0	0	0	0	8
d__Eukaryota	k__Fungi	p__Ascomycota	c__Sordariomycetes	o__Hypocreales	f__Nectriaceae	g__Volutella	s__Volutella_sp	OTU4156	0	0	1	0	4	0	0	0	1	0	0	0	0	0	0	0	0	0	0	0	0	0	0	0	0	0	0	0	0	0	5	0	3	2	11	2	0	0	0	10	4
d__Eukaryota	k__Fungi	p__Ascomycota	c__Sordariomycetes	o__Hypocreales	f__Nectriaceae	g__Thelonectria	s__Thelonectria_truncata	OTU3752	37	73	24	17	21	32	14	15	11	2	1	1	0	0	0	51	41	94	11	15	20	23	19	21	6	1	0	0	2	36	46	17	47	29	15	12	3	0	0	152	0
d__Eukaryota	k__Fungi	p__Ascomycota	c__Sordariomycetes	o__Sordariales	f__Lasiosphaeriaceae	g__Schizothecium	s__Schizothecium_inaequale	OTU4198	14	0	2	2	10	9	1	28	7	0	4	0	0	0	0	20	0	2	3	1	1	12	0	18	0	0	0	1	0	0	0	9	0	9	254	61	0	0	0	0	0
d__Eukaryota	k__Fungi	p__Ascomycota	c__Sordariomycetes	o__Branch06	f__unclassified_o__Branch06	g__unclassified_o__Branch06	s__Branch06_sp	OTU4398	0	0	0	0	1	2	0	1	4	0	0	5	0	0	0	0	0	0	3	0	0	1	0	0	19	0	0	0	0	0	0	0	4	6	0	470	0	0	970	0	10
d__Eukaryota	k__Fungi	p__Ascomycota	c__Sordariomycetes	o__unclassified_c__Sordariomycetes	f__unclassified_c__Sordariomycetes	g__unclassified_c__Sordariomycetes	s__unclassified_c__Sordariomycetes	OTU3960	11	8	8	3	18	5	5	31	4	0	1	0	1	63	0	10	19	10	7	2	1	4	11	1	1	1	0	5	3	0	0	0	2	20	286	167	1	0	0	0	3
d__Eukaryota	k__Fungi	p__unclassified_k__Fungi	c__unclassified_k__Fungi	o__unclassified_k__Fungi	f__unclassified_k__Fungi	g__unclassified_k__Fungi	s__unclassified_k__Fungi	OTU3545	5	2	8	85	56	67	118	169	97	2	9	0	27	31	2	2	33	0	1	34	10	5	43	11	1	2	0	8	1	1	4	0	5	41	47	29	36	52	44	8	16
d__Eukaryota	k__Fungi	p__Ascomycota	c__Dothideomycetes	o__Pleosporales	f__Didymellaceae	g__Epicoccum	s__Epicoccum_sorghinum	OTU1871	0	8	33	27	89	114	31	41	31	0	0	0	0	3	0	0	17	3	21	49	49	25	33	51	0	0	312	1	0	0	0	0	0	8	28	25	0	0	1	0	118
d__Eukaryota	k__Fungi	p__Ascomycota	c__Dothideomycetes	o__Pleosporales	f__Coniothyriaceae	g__unclassified_f__Coniothyriaceae	s__unclassified_f__Coniothyriaceae	OTU3796	271	32	12	52	30	51	9	11	6	0	0	0	0	0	0	0	16	15	43	16	9	32	44	19	9	0	2	0	0	0	3	9	12	21	15	57	0	0	0	8	7
d__Eukaryota	k__Fungi	p__Ascomycota	c__Sordariomycetes	o__Hypocreales	f__Hypocreales_fam_Incertae_sedis	g__Acremonium	s__Acremonium_sclerotigenum	OTU3703	0	0	0	67	111	1	79	25	10	1	0	1	1	3	0	0	0	0	66	12	3	28	25	2	1	0	0	0	0	0	142	0	0	12	24	97	0	0	0	0	47
d__Eukaryota	k__Fungi	p__Ascomycota	c__Dothideomycetes	o__Pleosporales	f__Cucurbitariaceae	g__Pyrenochaeta	s__Pyrenochaeta_sp	OTU3671	79	13	39	58	8	20	143	21	17	7	21	12	0	0	0	70	0	9	42	5	9	15	4	11	194	25	3	162	7	26	8	28	48	0	4	18	0	1	0	25	0
d__Eukaryota	k__Fungi	p__Ascomycota	c__Sordariomycetes	o__Hypocreales	f__Hypocreales_fam_Incertae_sedis	g__Acremonium	s__Acremonium_felinum	OTU1167	16	150	146	52	152	158	51	64	125	2	3	9	0	0	1	146	51	149	19	26	29	9	21	7	22	0	4	10	1	0	0	1	1	0	0	0	0	0	0	0	2
d__Eukaryota	k__Fungi	p__unclassified_k__Fungi	c__unclassified_k__Fungi	o__unclassified_k__Fungi	f__unclassified_k__Fungi	g__unclassified_k__Fungi	s__unclassified_k__Fungi	OTU4316	44	77	23	26	5	21	9	16	8	0	1	0	0	0	0	57	110	141	6	14	24	7	18	30	0	0	1	0	0	0	35	27	18	0	4	0	1	0	1	33	22
d__Eukaryota	k__Fungi	p__Ascomycota	c__Leotiomycetes	o__Helotiales	f__Helotiales_fam_Incertae_sedis	g__Leohumicola	s__Leohumicola_sp	OTU4067	9	16	11	7	7	3	3	21	2	2	7	2	0	0	4	44	68	1	2	1	1	2	3	3	10	16	0	15	27	18	61	117	41	23	25	22	2	3	1	10	67
d__Eukaryota	k__Fungi	p__Glomeromycota	c__Glomeromycetes	o__Glomerales	f__Glomeraceae	g__Septoglomus	s__unclassified_g__Septoglomus	OTU3681	13	27	5	1	10	2	2	7	0	1	0	1	0	0	1	162	178	115	1	0	0	1	1	0	5	2	0	0	1	0	8	13	14	5	7	16	0	0	1	69	99
d__Eukaryota	k__Fungi	p__Basidiomycota	c__Agaricomycetes	o__Cantharellales	f__Tulasnellaceae	g__unclassified_f__Tulasnellaceae	s__Tulasnellaceae_sp	OTU3715	0	0	0	0	0	88	0	0	79	0	0	0	0	0	0	0	0	0	0	0	0	0	0	0	0	0	0	0	0	0	0	0	4	3	55	1	2	4	0	0	0
d__Eukaryota	k__Fungi	p__unclassified_k__Fungi	c__unclassified_k__Fungi	o__unclassified_k__Fungi	f__unclassified_k__Fungi	g__unclassified_k__Fungi	s__unclassified_k__Fungi	OTU4126	34	1	4	103	11	0	22	5	3	0	0	0	0	0	0	32	38	15	1	6	1	0	11	1	0	0	0	0	0	0	21	84	253	3	15	18	0	0	0	0	48
d__Eukaryota	k__Fungi	p__Basidiomycota	c__Agaricomycetes	o__Agaricales	f__Typhulaceae	g__Typhula	s__Typhula_variabilis	OTU4206	236	5	27	0	0	0	0	0	0	0	0	0	0	0	0	3	11	0	86	3	14	66	31	5	241	0	0	0	0	3	129	12	22	0	0	0	0	0	0	0	9
d__Eukaryota	k__Fungi	p__Basidiomycota	c__Agaricomycetes	o__Cantharellales	f__Cantharellales_fam_Incertae_sedis	g__Minimedusa	s__Minimedusa_polyspora	OTU3271	0	2	44	0	1	3	0	40	0	0	0	0	0	0	0	1	0	16	0	0	8	0	0	0	0	0	0	0	0	0	0	0	0	0	1	0	0	0	0	0	0
d__Eukaryota	k__Fungi	p__Basidiomycota	c__Agaricomycetes	o__Agaricales	f__Typhulaceae	g__Typhula	s__Typhula_sp	OTU4254	30	0	320	1	0	0	11	0	2	0	0	0	0	0	0	0	0	0	4	2	3	1	2	2	0	0	0	0	2	0	253	96	40	0	3	1	0	0	0	41	0
d__Eukaryota	k__Fungi	p__Glomeromycota	c__Glomeromycetes	o__Glomerales	f__Glomeraceae	g__unclassified_f__Glomeraceae	s__unclassified_f__Glomeraceae	OTU3717	22	6	2	0	4	2	6	0	2	0	1	8	6	0	1	130	73	47	3	3	2	0	1	9	3	7	0	0	6	5	0	0	3	15	26	18	1	1	12	5	61
d__Eukaryota	k__Fungi	p__Mucoromycota	c__Mucoromycetes	o__Mucorales	f__Mucoraceae	g__unclassified_f__Mucoraceae	s__unclassified_f__Mucoraceae	OTU4169	0	0	0	10	0	0	2	1	0	0	0	0	0	0	0	29	0	1	7	19	24	11	45	5	0	0	0	0	0	0	0	0	0	38	124	7	0	0	0	0	0
d__Eukaryota	k__Fungi	p__Basidiomycota	c__Agaricomycetes	o__Cantharellales	f__Cantharellales_fam_Incertae_sedis	g__Minimedusa	s__Minimedusa_sp	OTU4138	0	7	2	83	0	0	3	1	2	0	0	0	0	0	0	3	8	0	0	3	6	2	1	2	0	0	0	0	0	0	0	16	0	720	4	19	0	0	0	0	57
d__Eukaryota	k__Fungi	p__Ascomycota	c__Sordariomycetes	o__Hypocreales	f__Hypocreales_fam_Incertae_sedis	g__Acremonium	s__unclassified_g__Acremonium	OTU5059	9	39	14	42	239	311	40	108	98	0	0	0	0	0	0	5	0	0	9	21	86	11	49	48	0	0	3	0	0	0	0	0	0	5	10	0	0	0	0	0	0
d__Eukaryota	k__Fungi	p__Basidiomycota	c__Malasseziomycetes	o__Malasseziales	f__Malasseziaceae	g__Malassezia	s__Malassezia_sp	OTU1214	204	27	297	13	12	5	13	42	1	2	15	3	2	0	0	64	35	15	4	0	3	3	5	1	0	0	0	2	2	7	11	17	33	7	49	12	2	2	0	16	59
d__Eukaryota	k__Fungi	p__Ascomycota	c__Sordariomycetes	o__Sordariales	f__Lasiosphaeriaceae	g__Immersiella	s__Immersiella_caudata	OTU3569	0	2	0	4	2	0	0	2	5	0	0	0	0	0	0	0	0	0	0	0	0	0	0	0	0	0	0	0	0	0	0	0	0	17	53	18	2	0	0	3	0
d__Eukaryota	k__Fungi	p__Basidiomycota	c__Agaricomycetes	o__Auriculariales	f__unclassified_o__Auriculariales	g__unclassified_o__Auriculariales	s__Auriculariales_sp	OTU1703	0	0	0	0	0	34	0	0	27	0	0	4	0	0	10	0	0	0	0	0	0	0	0	0	0	0	0	0	0	0	7	0	0	494	0	0	1	0	0	1	0
d__Eukaryota	k__Fungi	p__unclassified_k__Fungi	c__unclassified_k__Fungi	o__unclassified_k__Fungi	f__unclassified_k__Fungi	g__unclassified_k__Fungi	s__unclassified_k__Fungi	OTU3989	31	13	84	16	10	13	10	9	9	0	1	0	0	0	0	129	48	94	27	5	13	13	7	12	0	1	0	0	1	0	58	44	99	4	4	7	0	0	0	64	14
d__Eukaryota	k__Fungi	p__Ascomycota	c__Dothideomycetes	o__Pleosporales	f__Phaeosphaeriaceae	g__Paraphoma	s__Paraphoma_chrysanthemicola	OTU3791	15	9	6	14	28	7	26	8	4	4	13	0	0	25	0	32	108	23	17	10	8	22	18	10	8	22	2	3	23	8	0	4	9	8	6	8	0	0	0	48	0
d__Eukaryota	k__Fungi	p__Ascomycota	c__Sordariomycetes	o__Sordariales	f__Chaetomiaceae	g__Chaetomium	s__unclassified_g__Chaetomium	OTU3597	43	144	134	43	32	50	43	19	82	0	1	2	0	0	3	252	69	224	22	12	14	18	27	13	1	0	0	0	1	5	3	0	15	5	5	3	0	0	0	0	2
d__Eukaryota	k__Fungi	p__Ascomycota	c__Pezizomycetes	o__Pezizales	f__Pyronemataceae	g__unclassified_f__Pyronemataceae	s__unclassified_f__Pyronemataceae	OTU4229	0	11	3	0	1	73	3	21	23	0	0	0	0	0	0	0	0	0	11	288	251	45	211	149	3	0	13	0	0	0	0	0	0	0	0	0	0	0	0	0	0
d__Eukaryota	k__Fungi	p__Ascomycota	c__Sordariomycetes	o__Myrmecridiales	f__Myrmecridiaceae	g__Myrmecridium	s__unclassified_g__Myrmecridium	OTU4215	21	22	0	4	13	103	10	7	39	0	0	3	0	0	0	5	0	13	6	17	5	4	5	2	2	8	3	0	0	0	23	17	0	49	26	10	0	0	0	5	18
d__Eukaryota	k__Fungi	p__Ascomycota	c__Eurotiomycetes	o__Eurotiales	f__Aspergillaceae	g__Aspergillus	s__Aspergillus_calidoustus	OTU1191	148	125	57	69	31	46	67	40	56	0	2	0	1	0	0	168	190	58	23	45	19	24	81	32	2	1	0	0	0	1	0	0	15	0	0	3	0	0	0	0	0
d__Eukaryota	k__Fungi	p__Ascomycota	c__Dothideomycetes	o__Capnodiales	f__Mycosphaerellaceae	g__Pseudocercospora	s__unclassified_g__Pseudocercospora	OTU3873	0	0	2	1	5	5	1	3	5	0	0	0	0	0	0	0	7	6	1	2	1	1	1	0	0	0	0	2	0	0	14	14	9	30	46	32	0	0	0	72	68
d__Eukaryota	k__Fungi	p__Basidiomycota	c__Cystobasidiomycetes	o__Cystobasidiales	f__Cystobasidiaceae	g__Occultifur	s__Occultifur_sp	OTU4018	0	2	4	10	22	28	12	19	28	0	0	0	0	2	0	3	3	2	45	78	187	33	87	145	1	1	9	0	2	0	5	0	3	0	0	0	0	0	0	0	0
d__Eukaryota	k__Fungi	p__Basidiomycota	c__Agaricomycetes	o__Auriculariales	f__unclassified_o__Auriculariales	g__unclassified_o__Auriculariales	s__Auriculariales_sp	OTU3029	0	0	0	0	0	0	0	0	0	0	0	0	0	0	0	0	0	0	0	1	0	0	0	0	0	0	0	0	0	0	0	0	0	0	0	0	0	0	0	0	0
d__Eukaryota	k__Fungi	p__Basidiomycota	c__Agaricomycetes	o__Cantharellales	f__Ceratobasidiaceae	g__unclassified_f__Ceratobasidiaceae	s__Ceratobasidiaceae_sp	OTU1166	16	31	39	16	31	46	26	55	44	0	9	2	0	0	0	97	207	149	4	4	18	11	10	20	0	0	1	0	0	2	0	0	0	0	15	37	0	0	0	11	27
d__Eukaryota	k__Fungi	p__Ascomycota	c__Sordariomycetes	o__Trichosphaeriales	f__Trichosphaeriaceae	g__Nigrospora	s__Nigrospora_oryzae	OTU3573	93	2	2	88	122	63	40	92	65	0	5	0	0	0	0	0	22	3	20	58	34	14	78	10	2	8	21	0	0	0	44	56	6	5	14	30	0	0	0	0	0
d__Eukaryota	k__Fungi	p__Ascomycota	c__Pezizomycetes	o__Pezizales	f__Ascobolaceae	g__Ascobolus	s__Ascobolus_sp	OTU5062	0	0	0	0	0	0	0	0	1	0	0	0	0	0	1	0	0	0	0	0	0	3	0	0	0	0	0	0	0	0	0	0	0	0	1	0	0	0	0	0	0
d__Eukaryota	k__Fungi	p__unclassified_k__Fungi	c__unclassified_k__Fungi	o__unclassified_k__Fungi	f__unclassified_k__Fungi	g__unclassified_k__Fungi	s__unclassified_k__Fungi	OTU3163	7	15	37	13	4	0	3	0	2	0	0	0	0	1	0	28	3	135	1	0	0	1	2	0	0	0	0	0	0	0	0	0	13	1	2	2	0	0	0	81	4
d__Eukaryota	k__Fungi	p__Mortierellomycota	c__Mortierellomycetes	o__Mortierellales	f__Mortierellaceae	g__Mortierella	s__unclassified_g__Mortierella	OTU3899	82	0	0	0	0	0	0	0	0	0	0	0	0	0	0	0	0	10	4	4	0	0	18	0	0	0	0	0	0	0	4	0	2	0	0	0	0	0	0	6	2
d__Eukaryota	k__Fungi	p__unclassified_k__Fungi	c__unclassified_k__Fungi	o__unclassified_k__Fungi	f__unclassified_k__Fungi	g__unclassified_k__Fungi	s__unclassified_k__Fungi	OTU4348	2	0	2	4	0	1	3	2	0	0	0	0	0	0	0	64	18	49	4	0	1	1	1	1	4	0	0	0	0	0	49	23	18	0	1	0	0	0	0	224	66
d__Eukaryota	k__Fungi	p__Mortierellomycota	c__unclassified_p__Mortierellomycota	o__unclassified_p__Mortierellomycota	f__unclassified_p__Mortierellomycota	g__unclassified_p__Mortierellomycota	s__Mortierellomycotina	OTU1220	18	2	50	234	37	153	134	67	129	0	4	0	0	0	0	17	38	28	5	187	51	34	63	3	1	1	0	0	0	0	0	0	0	0	0	0	0	0	0	0	0
d__Eukaryota	k__Fungi	p__unclassified_k__Fungi	c__unclassified_k__Fungi	o__unclassified_k__Fungi	f__unclassified_k__Fungi	g__unclassified_k__Fungi	s__unclassified_k__Fungi	OTU3162	35	13	11	35	57	29	44	93	9	1	1	0	0	1	0	0	44	13	9	122	30	2	149	9	0	3	0	0	2	0	0	0	0	50	43	9	0	0	0	0	0
d__Eukaryota	k__Fungi	p__Basidiomycota	c__unclassified_p__Basidiomycota	o__unclassified_p__Basidiomycota	f__unclassified_p__Basidiomycota	g__unclassified_p__Basidiomycota	s__unclassified_p__Basidiomycota	OTU3442	0	0	0	0	0	561	0	2	117	0	0	0	0	0	0	0	0	0	4	0	1	1	2	0	0	1	0	0	0	0	0	0	0	0	0	491	0	0	43	0	0
d__Eukaryota	k__Fungi	p__Basidiomycota	c__Agaricomycetes	o__Agaricales	f__Bolbitiaceae	g__Pholiotina	s__Pholiotina_sulcata	OTU3750	16	29	11	9	10	14	9	14	14	0	0	0	0	0	0	106	95	152	3	9	1	4	9	2	0	0	0	0	0	0	0	0	13	35	32	13	0	0	0	66	124
d__Eukaryota	k__Fungi	p__Ascomycota	c__Sordariomycetes	o__Sordariales	f__Chaetomiaceae	g__Corynascella	s__Corynascella_humicola	OTU3616	0	31	5	1	34	3	5	18	18	0	67	0	4	123	0	1	0	5	1	0	0	0	0	3	1	18	1	0	8	20	0	0	6	4	42	37	0	31	30	0	0
d__Eukaryota	k__Fungi	p__Ascomycota	c__Dothideomycetes	o__Pleosporales	f__Arthopyreniaceae	g__unclassified_f__Arthopyreniaceae	s__Arthopyreniaceae_sp	OTU3549	0	1	20	1	6	11	1	7	1	0	0	0	0	0	0	0	0	5	0	1	1	0	6	0	0	0	0	0	2	1	4	16	13	7	18	249	0	0	0	0	25
d__Eukaryota	k__Fungi	p__Ascomycota	c__Pezizomycetes	o__Pezizales	f__Ascobolaceae	g__Ascobolus	s__Ascobolus_sp	OTU3264	40	8	0	32	22	3	7	24	3	0	0	0	0	0	0	40	0	2	2	166	0	4	171	0	0	0	0	0	0	0	0	0	0	34	0	4	0	0	0	17	0
d__Eukaryota	k__Fungi	p__Basidiomycota	c__Cystobasidiomycetes	o__Cystobasidiomycetes_ord_Incertae_sedis	f__Symmetrosporaceae	g__Symmetrospora	s__Symmetrospora_symmetrica	OTU4176	18	0	2	20	3	15	2	7	9	0	0	0	0	0	0	11	18	11	28	30	20	16	17	11	0	0	0	5	0	0	18	0	0	10	36	25	0	0	0	21	161
d__Eukaryota	k__Fungi	p__Mortierellomycota	c__unclassified_p__Mortierellomycota	o__unclassified_p__Mortierellomycota	f__unclassified_p__Mortierellomycota	g__unclassified_p__Mortierellomycota	s__Mortierellomycotina	OTU137	98	0	0	139	10	12	79	53	18	3	0	0	0	0	0	205	21	0	38	12	38	12	15	41	5	0	0	0	0	0	0	0	0	0	0	9	0	0	0	0	25
d__Eukaryota	k__Fungi	p__Glomeromycota	c__Glomeromycetes	o__Glomerales	f__Glomeraceae	g__Septoglomus	s__unclassified_g__Septoglomus	OTU4295	19	33	16	25	27	12	37	4	11	1	1	15	0	4	2	66	95	126	5	4	1	1	3	5	12	4	0	0	2	9	0	24	3	31	22	4	0	0	2	80	18
d__Eukaryota	k__Fungi	p__Blastocladiomycota	c__unclassified_p__Blastocladiomycota	o__unclassified_p__Blastocladiomycota	f__unclassified_p__Blastocladiomycota	g__unclassified_p__Blastocladiomycota	s__Blastocladiomycota_sp	OTU5009	0	0	0	0	0	1001	2	0	0	0	0	0	0	0	1	0	0	0	0	0	0	0	0	0	0	2	0	0	0	0	0	0	0	0	0	0	0	0	0	58	0
d__Eukaryota	k__Fungi	p__Basidiomycota	c__Agaricomycetes	o__Agaricales	f__Bolbitiaceae	g__Conocybe	s__unclassified_g__Conocybe	OTU2217	0	33	2	0	298	0	0	441	0	0	0	0	0	228	0	0	0	42	0	0	30	0	0	60	0	0	0	0	0	0	0	0	0	0	0	0	0	0	0	0	0
d__Eukaryota	k__Fungi	p__Ascomycota	c__Dothideomycetes	o__Pleosporales	f__Cucurbitariaceae	g__Pyrenochaeta	s__Pyrenochaeta_sp	OTU4263	18	9	12	5	28	6	31	11	12	0	0	0	0	0	0	86	113	121	12	4	6	1	15	6	1	0	0	1	3	0	13	23	0	35	20	11	0	0	0	22	4
d__Eukaryota	k__Fungi	p__Mortierellomycota	c__Mortierellomycetes	o__Mortierellales	f__Mortierellaceae	g__Mortierella	s__Mortierella_exigua	OTU3882	0	0	73	7	1	0	3	2	3	0	0	0	0	0	0	2	0	0	37	26	18	20	27	19	0	0	0	0	0	0	0	0	0	0	0	8	0	0	0	0	27
d__Eukaryota	k__Fungi	p__Ascomycota	c__Dothideomycetes	o__Pleosporales	f__Morosphaeriaceae	g__Acrocalymma	s__Acrocalymma_medicaginis	OTU3544	0	0	0	17	28	19	10	7	13	0	0	0	0	0	0	0	0	0	1	5	6	1	3	0	0	1	1	0	0	0	0	0	0	7	3	14	0	708	0	0	0
d__Eukaryota	k__Fungi	p__unclassified_k__Fungi	c__unclassified_k__Fungi	o__unclassified_k__Fungi	f__unclassified_k__Fungi	g__unclassified_k__Fungi	s__unclassified_k__Fungi	OTU3659	2	12	0	4	16	7	6	12	1	0	0	0	0	0	0	5	0	5	10	40	3	3	35	4	0	0	0	0	0	0	0	2	0	0	14	14	0	0	0	0	90
d__Eukaryota	k__Fungi	p__Ascomycota	c__Leotiomycetes	o__Helotiales	f__Helotiaceae	g__Tetracladium	s__Tetracladium_sp	OTU3988	15	14	23	3	4	7	3	4	7	0	1	0	0	0	0	14	18	7	8	30	25	5	26	37	3	1	0	1	4	28	17	71	4	9	2	2	0	0	0	90	9
d__Eukaryota	k__Fungi	p__unclassified_k__Fungi	c__unclassified_k__Fungi	o__unclassified_k__Fungi	f__unclassified_k__Fungi	g__unclassified_k__Fungi	s__unclassified_k__Fungi	OTU2576	0	0	0	0	0	0	0	0	0	0	0	0	0	0	0	0	0	0	0	0	0	0	0	0	0	0	0	0	0	0	25	157	0	11	3	0	0	0	0	32	81
d__Eukaryota	k__Fungi	p__Ascomycota	c__Eurotiomycetes	o__Eurotiales	f__Trichocomaceae	g__Talaromyces	s__unclassified_g__Talaromyces	OTU5064	44	32	64	15	11	42	37	10	41	1	1	0	1	0	0	122	182	49	9	13	7	4	8	5	3	0	0	1	9	0	1	0	2	2	0	7	0	0	0	9	19
d__Eukaryota	k__Fungi	p__unclassified_k__Fungi	c__unclassified_k__Fungi	o__unclassified_k__Fungi	f__unclassified_k__Fungi	g__unclassified_k__Fungi	s__unclassified_k__Fungi	OTU3566	6	0	0	27	34	19	13	122	106	1	0	0	5	8	0	0	4	1	4	55	17	2	27	3	0	0	0	0	0	0	0	0	6	8	5	14	1	1	4	26	21
d__Eukaryota	k__Fungi	p__Ascomycota	c__Sordariomycetes	o__Sordariales	f__Chaetomiaceae	g__Zopfiella	s__unclassified_g__Zopfiella	OTU4207	15	8	80	1	72	4	0	46	13	0	16	0	0	0	4	34	119	5	1	0	6	13	37	2	0	1	0	0	0	0	10	0	3	47	146	14	0	0	0	0	61
d__Eukaryota	k__Fungi	p__Ascomycota	c__unclassified_p__Ascomycota	o__unclassified_p__Ascomycota	f__unclassified_p__Ascomycota	g__unclassified_p__Ascomycota	s__unclassified_p__Ascomycota	OTU157	10	92	31	24	35	87	7	38	70	12	0	0	0	0	0	484	0	15	35	0	2	4	0	5	0	0	0	0	0	0	0	0	0	0	0	0	0	0	0	0	0
d__Eukaryota	k__Fungi	p__Ascomycota	c__Pezizomycetes	o__Pezizales	f__unclassified_o__Pezizales	g__unclassified_o__Pezizales	s__unclassified_o__Pezizales	OTU2079	0	0	0	0	0	0	0	0	0	0	0	0	0	0	0	0	0	1	0	0	0	0	0	0	0	0	0	0	0	0	0	0	0	0	0	1	0	0	0	0	5
d__Eukaryota	k__Fungi	p__Basidiomycota	c__Agaricomycetes	o__Agaricales	f__Pluteaceae	g__Volvariella	s__unclassified_g__Volvariella	OTU4082	0	4	21	0	16	6	2	286	1	0	0	0	0	0	0	0	12	0	1	0	0	2	0	0	0	0	0	0	0	0	0	0	5	0	6	4	0	0	0	0	20
d__Eukaryota	k__Fungi	p__unclassified_k__Fungi	c__unclassified_k__Fungi	o__unclassified_k__Fungi	f__unclassified_k__Fungi	g__unclassified_k__Fungi	s__unclassified_k__Fungi	OTU4021	66	11	35	3	0	4	2	0	2	0	0	0	0	0	0	5	21	3	25	80	24	10	43	31	0	0	0	0	0	0	14	8	3	0	0	0	0	0	0	0	0
d__Eukaryota	k__Fungi	p__Basidiomycota	c__Agaricomycetes	o__unclassified_c__Agaricomycetes	f__unclassified_c__Agaricomycetes	g__unclassified_c__Agaricomycetes	s__unclassified_c__Agaricomycetes	OTU4008	0	0	0	0	0	0	0	1	0	0	0	0	0	0	0	1	0	0	0	0	0	0	0	0	0	0	0	0	0	0	0	0	0	0	0	0	0	0	0	0	0
d__Eukaryota	k__Fungi	p__Chytridiomycota	c__unclassified_p__Chytridiomycota	o__unclassified_p__Chytridiomycota	f__unclassified_p__Chytridiomycota	g__unclassified_p__Chytridiomycota	s__Chytridiomycota_sp	OTU4160	3	3	0	3	0	1	3	1	0	0	0	0	0	0	0	5	27	14	0	0	0	0	0	0	0	0	1	0	0	0	7	50	22	21	3	0	0	0	0	161	48
d__Eukaryota	k__Fungi	p__Ascomycota	c__Sordariomycetes	o__Xylariales	f__Microdochiaceae	g__Microdochium	s__unclassified_g__Microdochium	OTU4235	41	17	0	5	15	5	5	0	10	0	0	0	0	0	0	5	0	0	1	8	2	2	7	2	0	0	0	0	0	3	0	15	8	41	43	23	2	0	0	0	44
d__Eukaryota	k__Fungi	p__Kickxellomycota	c__Kickxellomycetes	o__Kickxellales	f__Kickxellaceae	g__Ramicandelaber	s__Ramicandelaber_longisporus	OTU4005	19	20	1	8	30	5	24	11	6	0	1	0	0	0	0	165	23	106	2	3	1	8	6	2	0	0	0	0	0	0	21	0	9	9	3	16	0	0	0	28	49
d__Eukaryota	k__Fungi	p__Basidiomycota	c__Agaricomycetes	o__Agaricales	f__Typhulaceae	g__Typhula	s__Typhula_maritima	OTU3961	123	0	14	1	0	0	0	1	2	0	0	0	0	0	0	113	13	0	49	21	16	230	106	7	9	0	0	5	0	0	0	0	37	0	0	0	0	0	0	7	12
d__Eukaryota	k__Fungi	p__unclassified_k__Fungi	c__unclassified_k__Fungi	o__unclassified_k__Fungi	f__unclassified_k__Fungi	g__unclassified_k__Fungi	s__unclassified_k__Fungi	OTU4975	19	29	12	2	7	9	2	7	2	0	0	0	0	0	0	65	25	55	6	0	0	4	2	0	1	0	0	0	0	0	71	21	20	18	17	6	0	0	0	56	64
d__Eukaryota	k__Fungi	p__Ascomycota	c__unclassified_p__Ascomycota	o__unclassified_p__Ascomycota	f__unclassified_p__Ascomycota	g__unclassified_p__Ascomycota	s__unclassified_p__Ascomycota	OTU4785	0	0	0	0	0	0	0	0	0	0	0	0	0	0	0	0	0	0	0	0	0	0	0	0	0	0	0	0	0	0	0	0	26	8	4	281	0	0	2	0	3
d__Eukaryota	k__Fungi	p__Ascomycota	c__unclassified_p__Ascomycota	o__unclassified_p__Ascomycota	f__unclassified_p__Ascomycota	g__unclassified_p__Ascomycota	s__unclassified_p__Ascomycota	OTU4028	5	26	7	13	13	22	1	2	3	0	0	0	0	0	0	6	55	42	2	17	5	2	22	5	0	3	1	0	0	0	0	5	37	13	3	106	0	0	0	0	12
d__Eukaryota	k__Fungi	p__Ascomycota	c__Sordariomycetes	o__unclassified_c__Sordariomycetes	f__unclassified_c__Sordariomycetes	g__unclassified_c__Sordariomycetes	s__unclassified_c__Sordariomycetes	OTU3655	0	0	0	0	0	0	0	0	0	0	0	0	0	0	0	1	0	0	0	0	0	0	0	0	0	0	0	0	0	0	0	0	0	3	0	14	0	0	0	0	0
d__Eukaryota	k__Fungi	p__Ascomycota	c__Leotiomycetes	o__Helotiales	f__Sclerotiniaceae	g__Botrytis	s__unclassified_g__Botrytis	OTU3683	4	0	3	0	2	3	0	0	2	0	0	0	0	0	0	0	0	0	60	144	81	121	188	54	35	1	0	35	64	2	11	0	0	2	0	0	0	0	0	0	32
d__Eukaryota	k__Fungi	p__Ascomycota	c__Sordariomycetes	o__Sordariales	f__Chaetomiaceae	g__Acrophialophora	s__Acrophialophora_fusispora	OTU1229	19	43	58	13	57	82	57	60	146	0	5	8	31	48	0	19	70	37	5	12	13	7	42	21	0	0	1	6	98	3	0	0	0	0	0	0	0	0	0	0	3
d__Eukaryota	k__Fungi	p__Ascomycota	c__unclassified_p__Ascomycota	o__unclassified_p__Ascomycota	f__unclassified_p__Ascomycota	g__unclassified_p__Ascomycota	s__unclassified_p__Ascomycota	OTU3792	12	8	8	19	9	9	10	7	8	6	6	6	0	0	8	18	25	19	4	28	3	9	23	0	18	13	0	11	8	5	9	7	15	21	7	33	0	0	1	40	27
d__Eukaryota	k__Fungi	p__unclassified_k__Fungi	c__unclassified_k__Fungi	o__unclassified_k__Fungi	f__unclassified_k__Fungi	g__unclassified_k__Fungi	s__unclassified_k__Fungi	OTU5726	0	0	0	0	0	0	0	0	0	0	0	0	0	0	0	0	0	0	8	0	0	0	0	0	0	0	0	0	0	0	0	0	0	0	0	0	0	0	0	0	0
d__Eukaryota	k__Fungi	p__Ascomycota	c__Sordariomycetes	o__unclassified_c__Sordariomycetes	f__unclassified_c__Sordariomycetes	g__unclassified_c__Sordariomycetes	s__unclassified_c__Sordariomycetes	OTU2985	92	19	49	38	35	8	23	21	6	0	0	0	0	0	0	76	242	130	12	0	1	12	8	5	1	1	0	0	0	0	0	0	3	13	3	6	0	0	0	39	3
d__Eukaryota	k__Fungi	p__Basidiomycota	c__Agaricomycetes	o__Agaricales	f__Psathyrellaceae	g__Coprinellus	s__Coprinellus_verrucispermus	OTU3586	15	68	29	18	15	28	30	6	23	0	2	0	0	0	0	44	166	87	1	24	8	4	25	5	1	2	0	0	4	4	18	35	16	18	20	41	0	0	0	0	22
d__Eukaryota	k__Fungi	p__unclassified_k__Fungi	c__unclassified_k__Fungi	o__unclassified_k__Fungi	f__unclassified_k__Fungi	g__unclassified_k__Fungi	s__unclassified_k__Fungi	OTU4317	9	16	22	49	23	35	37	43	23	0	0	0	0	0	0	53	10	18	4	12	16	5	12	5	0	0	0	0	0	0	12	7	2	26	67	34	0	0	0	0	42
d__Eukaryota	k__Fungi	p__unclassified_k__Fungi	c__unclassified_k__Fungi	o__unclassified_k__Fungi	f__unclassified_k__Fungi	g__unclassified_k__Fungi	s__unclassified_k__Fungi	OTU673	0	0	0	0	0	0	0	2	891	0	0	0	0	0	0	5	0	0	3	0	0	0	0	0	0	0	0	0	0	0	0	0	0	0	38	0	0	0	0	0	0
d__Eukaryota	k__Fungi	p__Ascomycota	c__Sordariomycetes	o__Hypocreales	f__Hypocreales_fam_Incertae_sedis	g__Sarocladium	s__Sarocladium_summerbellii	OTU3582	0	0	0	44	111	127	52	50	37	0	0	0	0	0	2	0	13	1	98	26	11	82	44	12	2	1	24	10	0	0	0	0	3	2	1	3	0	0	0	4	29
d__Eukaryota	k__Fungi	p__Basidiomycota	c__Agaricomycetes	o__Agaricales	f__Bolbitiaceae	g__Conocybe	s__unclassified_g__Conocybe	OTU2207	0	0	0	4	0	191	4	1	673	0	0	2	0	0	0	0	7	8	2	12	1	0	14	1	0	0	0	0	1	4	0	0	0	0	2	0	0	0	0	0	0
d__Eukaryota	k__Fungi	p__Basidiomycota	c__Agaricomycetes	o__Agaricales	f__Marasmiaceae	g__Marasmius	s__Marasmius_curreyi	OTU3171	0	0	0	0	0	0	0	0	0	0	0	0	0	0	0	0	0	0	2	0	0	22	0	0	4	0	0	0	0	0	0	0	0	0	0	796	0	0	44	0	0
d__Eukaryota	k__Fungi	p__Ascomycota	c__Pezizomycetes	o__Pezizales	f__Pyronemataceae	g__Smardaea	s__Smardaea_sp	OTU3859	34	18	2	77	12	8	152	32	10	0	0	0	1	0	0	37	47	78	3	10	10	14	14	1	0	0	0	0	1	0	0	0	2	0	6	1	0	0	0	21	7
d__Eukaryota	k__Fungi	p__Ascomycota	c__Sordariomycetes	o__Sordariales	f__Lasiosphaeriaceae	g__Schizothecium	s__Schizothecium_carpinicola	OTU4228	47	44	64	12	5	0	2	7	3	0	0	0	0	0	0	4	51	47	5	33	11	2	22	9	0	70	0	0	17	7	4	8	27	2	3	0	0	0	0	0	1
d__Eukaryota	k__Fungi	p__Ascomycota	c__Sordariomycetes	o__Sordariales	f__unclassified_o__Sordariales	g__unclassified_o__Sordariales	s__unclassified_o__Sordariales	OTU873	0	1	0	8	2	7	5	2	9	0	7	0	2	3	0	43	1	33	0	0	1	0	2	0	0	4	3	1	0	0	0	0	0	25	112	11	52	0	0	2	0
d__Eukaryota	k__Fungi	p__Ascomycota	c__unclassified_p__Ascomycota	o__unclassified_p__Ascomycota	f__unclassified_p__Ascomycota	g__unclassified_p__Ascomycota	s__unclassified_p__Ascomycota	OTU3773	7	1	1	3	28	12	12	34	15	0	4	2	0	0	0	18	35	20	3	23	7	3	13	3	2	3	2	0	0	0	0	16	9	82	29	53	2	0	1	0	8
d__Eukaryota	k__Fungi	p__Ascomycota	c__Dothideomycetes	o__Pleosporales	f__Cucurbitariaceae	g__unclassified_f__Cucurbitariaceae	s__Cucurbitariaceae_sp	OTU3537	0	0	0	0	0	5	1	3	0	0	0	0	0	0	0	0	0	0	1	0	0	1	0	0	0	0	0	0	0	0	0	18	0	0	4	5	0	0	0	0	0
d__Eukaryota	k__Fungi	p__Basidiomycota	c__Ustilaginomycetes	o__Ustilaginales	f__Ustilaginaceae	g__Moesziomyces	s__Moesziomyces_sp	OTU4033	1	22	3	45	53	73	24	36	33	0	0	0	0	1	0	2	12	5	0	8	6	3	8	1	0	2	0	0	0	0	3	11	16	12	36	83	0	0	0	0	7
d__Eukaryota	k__Fungi	p__Ascomycota	c__Sordariomycetes	o__Hypocreales	f__Hypocreaceae	g__Trichoderma	s__Trichoderma_brevicompactum	OTU3731	5	3	4	2	3	0	1	0	2	0	0	0	0	0	0	11	9	0	2	0	0	0	1	2	0	0	0	1	0	0	72	116	12	8	24	5	0	0	0	42	168
d__Eukaryota	k__Fungi	p__Glomeromycota	c__unclassified_p__Glomeromycota	o__unclassified_p__Glomeromycota	f__unclassified_p__Glomeromycota	g__unclassified_p__Glomeromycota	s__Glomeromycota_sp	OTU3720	8	7	21	14	11	10	17	13	4	0	0	6	1	0	0	39	98	91	3	4	1	0	8	6	8	6	3	0	1	1	0	3	11	24	9	16	0	0	0	19	51
d__Eukaryota	k__Fungi	p__Ascomycota	c__Sordariomycetes	o__Hypocreales	f__Hypocreales_fam_Incertae_sedis	g__Fusariella	s__Fusariella_sp	OTU2619	6	1	0	6	3	0	11	2	31	0	0	0	0	1	0	402	7	0	21	9	0	16	11	3	16	0	0	0	0	0	0	5	0	1	13	6	0	0	0	0	0
d__Eukaryota	k__Fungi	p__Ascomycota	c__Dothideomycetes	o__Pleosporales	f__Pleosporaceae	g__Cochliobolus	s__Cochliobolus_bicolor	OTU3625	4	4	1	64	21	53	59	25	22	1	0	2	4	0	0	2	0	0	7	15	14	2	19	5	0	0	35	0	2	0	0	9	0	78	27	16	2	1	0	0	0
d__Eukaryota	k__Fungi	p__Basidiomycota	c__Tremellomycetes	o__Tremellales	f__Bulleribasidiaceae	g__Hannaella	s__Hannaella_zeae	OTU3958	4	3	0	4	7	13	4	12	1	0	0	0	0	0	0	0	13	2	1	9	9	10	5	7	0	0	0	0	0	0	0	0	0	10	0	0	0	0	0	0	12
d__Eukaryota	k__Fungi	p__Basidiomycota	c__Agaricomycetes	o__unclassified_c__Agaricomycetes	f__unclassified_c__Agaricomycetes	g__unclassified_c__Agaricomycetes	s__unclassified_c__Agaricomycetes	OTU4772	0	6	2	3	3	1	7	7	4	0	0	0	0	0	0	173	150	12	2	0	0	0	0	0	0	0	0	0	0	0	4	0	5	37	20	3	0	0	0	0	6
d__Eukaryota	k__Fungi	p__unclassified_k__Fungi	c__unclassified_k__Fungi	o__unclassified_k__Fungi	f__unclassified_k__Fungi	g__unclassified_k__Fungi	s__unclassified_k__Fungi	OTU3861	16	10	3	5	4	3	18	3	0	0	0	0	0	0	0	59	43	17	36	27	4	15	15	5	3	1	0	0	0	1	31	12	38	0	0	0	0	0	0	26	18
d__Eukaryota	k__Fungi	p__Ascomycota	c__Sordariomycetes	o__Hypocreales	f__Nectriaceae	g__Fusarium	s__Fusarium_nematophilum	OTU3723	0	11	12	25	9	7	20	8	5	19	26	6	6	0	15	10	0	10	0	1	3	2	14	9	32	6	0	11	1	0	14	10	0	4	39	4	0	10	0	22	8
d__Eukaryota	k__Fungi	p__Glomeromycota	c__Glomeromycetes	o__Glomerales	f__Glomeraceae	g__Funneliformis	s__unclassified_g__Funneliformis	OTU4124	14	22	0	87	10	23	48	21	30	0	0	1	0	0	0	61	24	18	23	9	25	13	29	7	0	1	0	0	0	0	0	0	0	13	10	13	2	0	0	13	4
d__Eukaryota	k__Fungi	p__Ascomycota	c__Sordariomycetes	o__Hypocreales	f__Clavicipitaceae	g__Metarhizium	s__Metarhizium_marquandii	OTU3969	34	5	39	15	0	4	24	3	7	0	0	1	0	0	0	23	14	0	2	1	0	4	0	1	0	1	0	0	0	3	67	0	65	37	0	9	0	0	4	22	80
d__Eukaryota	k__Fungi	p__unclassified_k__Fungi	c__unclassified_k__Fungi	o__unclassified_k__Fungi	f__unclassified_k__Fungi	g__unclassified_k__Fungi	s__unclassified_k__Fungi	OTU4220	51	44	21	10	9	12	19	3	1	0	1	0	0	0	0	63	50	93	4	13	19	4	19	12	1	0	0	0	0	0	33	25	9	0	0	1	0	0	0	18	1
d__Eukaryota	k__Fungi	p__Zoopagomycota	c__Zoopagomycetes	o__Zoopagales	f__Piptocephalidaceae	g__Syncephalis	s__Syncephalis_sp	OTU2681	1	3	2	0	0	1	0	1	0	0	0	0	0	0	0	7	0	0	1	0	0	2	0	0	0	0	0	0	0	0	7	803	34	1	0	0	0	0	0	0	0
d__Eukaryota	k__Fungi	p__Basidiomycota	c__Agaricomycetes	o__Auriculariales	f__unclassified_o__Auriculariales	g__unclassified_o__Auriculariales	s__unclassified_o__Auriculariales	OTU3900	0	0	0	0	25	0	0	337	1	0	0	0	0	133	0	0	0	1	0	1	0	0	0	0	0	0	0	0	0	0	0	0	0	0	1	37	0	0	66	0	0
d__Eukaryota	k__Fungi	p__Ascomycota	c__Sordariomycetes	o__Sordariales	f__Chaetomiaceae	g__Zopfiella	s__Zopfiella_sp	OTU3257	0	0	0	0	15	147	0	12	73	0	0	0	0	0	6	0	4	3	0	7	0	3	9	6	0	66	1	0	113	0	0	0	0	92	57	9	0	1	0	0	0
d__Eukaryota	k__Fungi	p__unclassified_k__Fungi	c__unclassified_k__Fungi	o__unclassified_k__Fungi	f__unclassified_k__Fungi	g__unclassified_k__Fungi	s__unclassified_k__Fungi	OTU4007	6	12	3	6	0	3	1	1	3	0	0	0	0	0	0	33	63	50	8	5	3	8	1	6	11	1	1	2	1	0	53	32	26	3	0	0	0	0	0	19	76
d__Eukaryota	k__Fungi	p__unclassified_k__Fungi	c__unclassified_k__Fungi	o__unclassified_k__Fungi	f__unclassified_k__Fungi	g__unclassified_k__Fungi	s__unclassified_k__Fungi	OTU3828	21	12	0	188	13	26	24	23	77	0	0	0	0	0	0	0	0	0	1	0	2	0	1	0	0	0	0	0	0	0	0	0	1	22	4	146	2	0	0	0	1
d__Eukaryota	k__Fungi	p__unclassified_k__Fungi	c__unclassified_k__Fungi	o__unclassified_k__Fungi	f__unclassified_k__Fungi	g__unclassified_k__Fungi	s__unclassified_k__Fungi	OTU4015	0	0	16	4	16	7	27	8	19	0	0	0	0	0	0	3	1	0	0	2	8	2	5	1	0	0	0	0	0	0	0	0	0	15	12	54	0	0	0	0	0
d__Eukaryota	k__Fungi	p__Glomeromycota	c__Glomeromycetes	o__Diversisporales	f__Diversisporales_fam_Incertae_sedis	g__Entrophospora	s__Entrophospora_infrequens	OTU3594	10	0	20	22	20	18	22	1	7	0	5	1	0	0	0	5	65	61	1	1	0	0	13	0	0	0	0	0	0	0	0	0	14	24	64	20	0	1	2	5	19
d__Eukaryota	k__Fungi	p__Ascomycota	c__Sordariomycetes	o__Xylariales	f__Microdochiaceae	g__unclassified_f__Microdochiaceae	s__Microdochiaceae_sp	OTU3816	3	6	0	1	0	0	0	1	0	0	0	0	0	0	0	0	21	8	1	2	2	0	0	2	4	3	0	0	5	9	5	24	46	1	0	0	1	0	0	20	6
d__Eukaryota	k__Fungi	p__Ascomycota	c__Sordariomycetes	o__Hypocreales	f__Stachybotryaceae	g__unclassified_f__Stachybotryaceae	s__unclassified_f__Stachybotryaceae	OTU3938	0	2	2	2	28	11	9	9	10	0	560	0	0	0	0	0	0	1	4	20	0	5	6	0	0	0	0	0	0	0	0	0	1	9	6	15	0	0	0	0	0
d__Eukaryota	k__Fungi	p__Ascomycota	c__Leotiomycetes	o__Thelebolales	f__Pseudeurotiaceae	g__Pseudeurotium	s__Pseudeurotium_sp	OTU1912	63	36	28	10	5	17	22	1	10	1	0	0	0	0	0	93	12	20	43	13	32	38	22	19	0	0	0	0	0	0	89	2	3	0	3	0	0	0	0	5	0
d__Eukaryota	k__Fungi	p__unclassified_k__Fungi	c__unclassified_k__Fungi	o__unclassified_k__Fungi	f__unclassified_k__Fungi	g__unclassified_k__Fungi	s__unclassified_k__Fungi	OTU5479	33	13	9	7	13	12	11	15	9	0	3	0	1	0	0	11	12	17	4	2	5	2	1	1	0	0	0	2	0	0	0	5	0	220	64	25	0	0	0	37	18
d__Eukaryota	k__Fungi	p__unclassified_k__Fungi	c__unclassified_k__Fungi	o__unclassified_k__Fungi	f__unclassified_k__Fungi	g__unclassified_k__Fungi	s__unclassified_k__Fungi	OTU3956	1	2	2	2	2	3	5	1	0	0	0	0	0	0	0	23	64	45	1	6	0	0	5	5	0	0	0	0	3	0	41	14	25	6	1	2	0	0	0	92	123
d__Eukaryota	k__Fungi	p__Ascomycota	c__Dothideomycetes	o__Pleosporales	f__Corynesporascaceae	g__Corynespora	s__Corynespora_cassiicola	OTU4344	0	9	2	21	29	52	12	24	24	0	0	0	0	1	0	0	2	1	6	11	2	2	31	4	0	0	1	0	19	0	0	0	18	34	79	30	0	0	4	0	0
d__Eukaryota	k__Fungi	p__Ascomycota	c__Sordariomycetes	o__Melanosporales	f__Ceratostomataceae	g__Microthecium	s__Microthecium_sp	OTU2095	5	42	10	5	15	1	2	10	212	0	3	0	0	1	0	36	33	43	1	3	3	0	10	5	0	0	0	0	0	2	0	0	0	13	10	0	0	0	0	0	0
d__Eukaryota	k__Fungi	p__unclassified_k__Fungi	c__unclassified_k__Fungi	o__unclassified_k__Fungi	f__unclassified_k__Fungi	g__unclassified_k__Fungi	s__unclassified_k__Fungi	OTU3634	5	0	0	18	17	10	21	25	8	9	15	4	0	1	0	1	0	6	0	4	0	0	4	0	8	3	0	2	0	15	0	0	0	1	14	17	2	0	4	3	0
d__Eukaryota	k__Fungi	p__Ascomycota	c__Sordariomycetes	o__Hypocreales	f__Hypocreales_fam_Incertae_sedis	g__Sarocladium	s__unclassified_g__Sarocladium	OTU904	0	0	0	0	0	0	0	1	0	0	0	0	0	0	0	6	0	0	4	0	0	8	0	0	374	0	0	260	0	0	0	0	0	0	0	0	0	0	0	0	0
d__Eukaryota	k__Fungi	p__Ascomycota	c__Leotiomycetes	o__Thelebolales	f__Pseudeurotiaceae	g__Pseudeurotium	s__unclassified_g__Pseudeurotium	OTU3004	7	96	57	14	28	37	11	27	49	1	5	0	0	0	1	43	44	156	5	12	8	3	6	10	0	1	0	0	1	3	0	0	1	0	0	6	0	0	0	0	5
d__Eukaryota	k__Fungi	p__Glomeromycota	c__Glomeromycetes	o__Glomerales	f__Glomeraceae	g__Dominikia	s__Dominikia_bernensis	OTU4834	3	1	0	0	6	0	4	3	0	0	0	1	0	0	0	0	0	72	0	0	1	0	0	3	0	0	3	0	0	0	1	5	2	45	32	14	1	1	7	34	11
d__Eukaryota	k__Fungi	p__Basidiomycota	c__Agaricomycetes	o__Agaricales	f__Psathyrellaceae	g__Coprinellus	s__Coprinellus_radians	OTU3538	10	7	12	44	28	25	37	40	28	0	3	2	1	0	0	8	0	24	12	15	14	3	10	6	0	0	0	1	0	0	5	0	1	10	47	42	0	0	0	0	25
d__Eukaryota	k__Fungi	p__Ascomycota	c__Dothideomycetes	o__Pleosporales	f__Leptosphaeriaceae	g__Sphaerellopsis	s__Sphaerellopsis_filum	OTU4297	10	0	10	24	4	45	17	13	19	0	0	0	0	0	0	1	0	0	0	4	0	1	2	0	0	0	0	0	0	0	3	5	58	108	61	114	0	0	0	52	71
d__Eukaryota	k__Fungi	p__Ascomycota	c__Sordariomycetes	o__Sordariales	f__Lasiosphaeriaceae	g__Schizothecium	s__unclassified_g__Schizothecium	OTU4189	60	25	18	0	9	6	8	1	3	0	2	0	0	2	0	2	47	2	3	21	11	2	26	2	0	15	0	0	0	0	0	28	63	24	0	0	0	0	0	6	56
d__Eukaryota	k__Fungi	p__Glomeromycota	c__Glomeromycetes	o__Glomerales	f__Glomeraceae	g__Septoglomus	s__unclassified_g__Septoglomus	OTU3686	9	11	22	10	14	8	21	7	7	0	1	7	0	0	2	38	92	52	3	3	1	2	3	1	1	1	3	0	1	0	4	2	1	18	4	3	2	0	2	50	22
d__Eukaryota	k__Fungi	p__unclassified_k__Fungi	c__unclassified_k__Fungi	o__unclassified_k__Fungi	f__unclassified_k__Fungi	g__unclassified_k__Fungi	s__unclassified_k__Fungi	OTU1231	1	0	2	2	1	0	1	0	2	61	25	31	25	37	60	0	0	0	1	0	0	0	1	0	41	33	7	24	33	29	0	0	0	0	0	0	62	17	23	0	0
d__Eukaryota	k__Fungi	p__Ascomycota	c__Dothideomycetes	o__Pleosporales	f__Phaeosphaeriaceae	g__Leptospora	s__Leptospora_rubella	OTU3651	1	2	0	17	50	10	16	23	14	0	0	0	0	0	0	0	10	2	8	18	14	9	26	0	0	3	0	0	0	0	0	4	5	1	30	30	0	0	0	0	14
d__Eukaryota	k__Fungi	p__unclassified_k__Fungi	c__unclassified_k__Fungi	o__unclassified_k__Fungi	f__unclassified_k__Fungi	g__unclassified_k__Fungi	s__unclassified_k__Fungi	OTU560	0	0	0	1	6	2	0	1	1	97	46	55	76	65	69	0	0	0	0	0	0	0	0	0	112	76	13	49	54	61	0	0	0	0	0	0	1	0	0	0	0
d__Eukaryota	k__Fungi	p__Basidiomycota	c__Agaricomycetes	o__Agaricales	f__Bolbitiaceae	g__Conocybe	s__Conocybe_moseri	OTU5085	0	0	0	0	0	183	3	17	474	0	0	0	0	0	0	0	21	7	0	14	7	0	17	2	0	0	0	0	0	8	0	0	0	0	5	10	0	0	0	0	0
d__Eukaryota	k__Fungi	p__Ascomycota	c__Leotiomycetes	o__Helotiales	f__Hyaloscyphaceae	g__Cistella	s__Cistella_sp	OTU1141	0	0	11	5	1	4	9	4	5	3	3	0	2	0	0	0	26	7	1	2	1	6	14	1	13	4	0	6	64	0	25	49	39	18	10	0	0	0	0	13	6
d__Eukaryota	k__Fungi	p__Ascomycota	c__Sordariomycetes	o__unclassified_c__Sordariomycetes	f__unclassified_c__Sordariomycetes	g__unclassified_c__Sordariomycetes	s__unclassified_c__Sordariomycetes	OTU1884	0	0	0	1	0	0	0	0	0	0	0	0	0	0	0	0	0	0	0	12	1	0	14	1	0	0	0	0	741	0	0	0	0	0	0	0	0	0	0	0	0
d__Eukaryota	k__Fungi	p__unclassified_k__Fungi	c__unclassified_k__Fungi	o__unclassified_k__Fungi	f__unclassified_k__Fungi	g__unclassified_k__Fungi	s__unclassified_k__Fungi	OTU2694	9	7	0	0	3	0	0	6	2	0	0	0	0	0	0	2	6	0	1	8	0	0	4	0	0	0	0	0	0	0	1	3	1	33	28	1	0	0	0	9	19
d__Eukaryota	k__Fungi	p__Glomeromycota	c__unclassified_p__Glomeromycota	o__unclassified_p__Glomeromycota	f__unclassified_p__Glomeromycota	g__unclassified_p__Glomeromycota	s__Glomeromycota_sp	OTU3045	2	8	16	10	10	2	8	20	2	0	0	0	0	0	0	43	84	92	0	7	4	2	8	4	6	5	1	0	3	0	0	0	3	14	7	10	0	0	0	23	11
d__Eukaryota	k__Fungi	p__Ascomycota	c__Sordariomycetes	o__Hypocreales	f__Nectriaceae	g__unclassified_f__Nectriaceae	s__unclassified_f__Nectriaceae	OTU3896	8	7	48	19	6	16	15	16	21	3	11	0	1	1	8	9	3	9	11	8	8	3	10	8	1	3	0	2	18	4	0	0	2	5	8	18	22	1	0	0	0
d__Eukaryota	k__Fungi	p__Ascomycota	c__Pezizomycetes	o__Pezizales	f__Ascodesmidaceae	g__Cephaliophora	s__unclassified_g__Cephaliophora	OTU3877	32	13	11	8	2	5	20	3	10	0	0	0	0	0	0	33	42	0	0	0	1	0	0	2	0	0	0	0	0	2	14	5	27	9	10	12	0	0	0	0	10
d__Eukaryota	k__Fungi	p__unclassified_k__Fungi	c__unclassified_k__Fungi	o__unclassified_k__Fungi	f__unclassified_k__Fungi	g__unclassified_k__Fungi	s__unclassified_k__Fungi	OTU346	0	0	325	1	4	0	2	6	0	0	0	0	0	0	0	11	6	15	7	49	0	0	0	0	0	0	0	0	0	0	0	0	0	0	65	0	0	0	0	4	0
d__Eukaryota	k__Fungi	p__Basidiomycota	c__Tremellomycetes	o__Tremellales	f__Rhynchogastremataceae	g__Papiliotrema	s__unclassified_g__Papiliotrema	OTU3862	0	0	0	6	2	11	1	2	11	0	0	0	0	0	0	0	5	3	84	52	28	83	32	55	7	0	0	1	1	3	0	0	1	0	0	0	0	0	0	20	48
d__Eukaryota	k__Fungi	p__unclassified_k__Fungi	c__unclassified_k__Fungi	o__unclassified_k__Fungi	f__unclassified_k__Fungi	g__unclassified_k__Fungi	s__unclassified_k__Fungi	OTU4294	31	13	6	10	3	5	6	1	3	0	0	0	0	0	0	31	51	8	4	81	5	1	37	5	0	0	0	0	0	0	0	13	25	0	2	25	0	0	0	0	2
d__Eukaryota	k__Fungi	p__unclassified_k__Fungi	c__unclassified_k__Fungi	o__unclassified_k__Fungi	f__unclassified_k__Fungi	g__unclassified_k__Fungi	s__unclassified_k__Fungi	OTU3599	1	5	8	16	18	30	48	19	23	0	2	0	0	4	0	5	17	5	2	8	2	1	14	3	0	2	0	0	0	1	12	0	0	89	58	30	4	4	2	9	29
d__Eukaryota	k__Fungi	p__unclassified_k__Fungi	c__unclassified_k__Fungi	o__unclassified_k__Fungi	f__unclassified_k__Fungi	g__unclassified_k__Fungi	s__unclassified_k__Fungi	OTU1510	0	13	0	0	0	0	0	0	0	0	0	0	0	0	0	0	311	0	0	0	0	20	0	0	0	0	0	0	0	0	0	0	0	0	0	18	0	0	0	7	5
d__Eukaryota	k__Fungi	p__unclassified_k__Fungi	c__unclassified_k__Fungi	o__unclassified_k__Fungi	f__unclassified_k__Fungi	g__unclassified_k__Fungi	s__unclassified_k__Fungi	OTU3809	9	24	31	17	16	13	15	12	22	0	0	0	0	0	0	18	44	52	4	4	5	0	15	5	0	0	0	0	0	0	18	21	22	15	20	8	0	0	0	12	14
d__Eukaryota	k__Fungi	p__Ascomycota	c__Sordariomycetes	o__Sordariales	f__Sordariales_fam_Incertae_sedis	g__Ramophialophora	s__Ramophialophora_sp	OTU3892	32	5	6	15	15	5	4	12	15	1	0	0	0	0	0	14	12	20	23	17	32	37	17	56	0	0	0	1	0	0	0	0	7	5	13	0	0	0	3	0	0
d__Eukaryota	k__Fungi	p__Ascomycota	c__Pezizomycetes	o__Pezizales	f__Pyronemataceae	g__Cheilymenia	s__Cheilymenia_theleboloides	OTU5484	26	1	7	2	5	21	4	6	8	0	0	19	0	0	0	79	0	0	116	58	96	119	29	33	3	0	0	0	2	1	0	0	0	0	0	0	0	0	0	0	0
d__Eukaryota	k__Fungi	p__Ascomycota	c__Sordariomycetes	o__Glomerellales	f__Plectosphaerellaceae	g__Stachylidium	s__Stachylidium_sp	OTU3648	0	5	7	7	12	11	4	0	10	0	0	0	0	0	0	0	0	0	1	0	1	1	0	0	0	0	0	0	0	0	0	0	22	7	4	52	0	0	1	0	5
d__Eukaryota	k__Fungi	p__Glomeromycota	c__Glomeromycetes	o__Glomerales	f__Glomeraceae	g__unclassified_f__Glomeraceae	s__Glomeraceae_sp	OTU3971	0	1	4	2	12	0	3	11	0	0	0	0	0	0	0	27	9	6	1	1	3	0	1	1	2	1	0	0	0	0	0	0	11	17	10	11	0	5	1	32	21
d__Eukaryota	k__Fungi	p__Basidiomycota	c__Agaricomycetes	o__Auriculariales	f__unclassified_o__Auriculariales	g__unclassified_o__Auriculariales	s__unclassified_o__Auriculariales	OTU3201	0	0	0	0	0	0	1	0	0	0	0	0	0	0	0	0	11	0	0	0	0	0	0	0	0	0	0	0	0	0	0	0	0	18	74	1	147	27	0	0	44
d__Eukaryota	k__Fungi	p__Basidiomycota	c__Tremellomycetes	o__Cystofilobasidiales	f__Cystofilobasidiaceae	g__Cystofilobasidium	s__Cystofilobasidium_capitatum	OTU5473	0	0	0	0	0	0	0	0	0	0	0	0	0	0	0	0	0	0	49	8	5	48	7	9	4	0	0	1	0	0	0	2	12	0	0	0	0	1	0	0	0
d__Eukaryota	k__Fungi	p__Glomeromycota	c__unclassified_p__Glomeromycota	o__unclassified_p__Glomeromycota	f__unclassified_p__Glomeromycota	g__unclassified_p__Glomeromycota	s__Glomeromycota_sp	OTU4342	1	13	5	4	5	5	9	6	3	0	0	5	0	1	1	19	61	110	0	3	1	1	11	5	1	1	2	0	0	0	0	0	0	17	7	6	1	0	0	40	5
d__Eukaryota	k__Fungi	p__unclassified_k__Fungi	c__unclassified_k__Fungi	o__unclassified_k__Fungi	f__unclassified_k__Fungi	g__unclassified_k__Fungi	s__unclassified_k__Fungi	OTU2669	5	21	9	2	4	2	5	3	1	0	1	0	0	0	0	38	36	17	0	4	0	1	3	1	0	0	0	0	0	0	41	9	14	13	6	9	0	0	0	37	45
d__Eukaryota	k__Fungi	p__Mortierellomycota	c__unclassified_p__Mortierellomycota	o__unclassified_p__Mortierellomycota	f__unclassified_p__Mortierellomycota	g__unclassified_p__Mortierellomycota	s__Mortierellomycotina	OTU3050	55	41	0	4	1	0	0	5	2	0	0	0	0	0	0	13	0	0	5	0	4	0	0	0	0	0	0	0	0	0	109	0	0	0	0	0	0	0	0	0	0
d__Eukaryota	k__Fungi	p__Ascomycota	c__Orbiliomycetes	o__Orbiliales	f__Orbiliaceae	g__unclassified_f__Orbiliaceae	s__unclassified_f__Orbiliaceae	OTU4072	2	17	3	7	31	10	18	8	10	0	0	0	0	0	0	10	0	44	3	3	3	5	1	2	0	0	0	0	0	0	0	0	0	21	26	36	0	0	0	0	0
d__Eukaryota	k__Fungi	p__Basidiomycota	c__Agaricomycetes	o__Agaricales	f__Cyphellaceae	g__unclassified_f__Cyphellaceae	s__Cyphellaceae_sp	OTU1458	1	0	0	9	5	2	5	0	0	0	0	0	0	0	0	0	2	0	0	0	0	0	0	0	0	0	0	0	0	0	0	0	0	0	0	11	0	0	0	0	12
d__Eukaryota	k__Fungi	p__Basidiomycota	c__Spiculogloeomycetes	o__Spiculogloeales	f__Spiculogloeaceae	g__Phyllozyma	s__Phyllozyma_subbrunnea	OTU3757	1	3	10	41	26	84	28	30	71	0	0	0	0	0	0	0	6	3	11	35	16	7	32	9	0	0	0	0	0	0	9	7	0	0	21	6	0	0	0	0	16
d__Eukaryota	k__Fungi	p__Basidiomycota	c__Agaricomycetes	o__Agaricales	f__Stephanosporaceae	g__unclassified_f__Stephanosporaceae	s__Stephanosporaceae_sp	OTU4115	0	0	0	0	10	0	0	18	0	0	12	0	0	0	0	0	0	0	0	0	0	0	0	0	0	0	0	0	0	0	0	0	0	0	0	19	0	0	0	0	0
d__Eukaryota	k__Fungi	p__unclassified_k__Fungi	c__unclassified_k__Fungi	o__unclassified_k__Fungi	f__unclassified_k__Fungi	g__unclassified_k__Fungi	s__unclassified_k__Fungi	OTU4127	30	15	7	0	7	0	12	0	0	0	0	0	0	0	0	0	46	0	9	71	17	17	32	1	0	0	0	0	0	0	0	0	0	0	0	0	0	1	0	0	110
d__Eukaryota	k__Fungi	p__Mortierellomycota	c__Mortierellomycetes	o__Mortierellales	f__Mortierellaceae	g__Mortierella	s__unclassified_g__Mortierella	OTU565	20	3	0	0	3	0	0	2	0	0	0	0	0	0	0	501	0	6	10	0	1	23	1	0	1	0	0	2	0	0	0	0	0	0	0	0	0	0	0	0	0
d__Eukaryota	k__Fungi	p__Basidiomycota	c__unclassified_p__Basidiomycota	o__unclassified_p__Basidiomycota	f__unclassified_p__Basidiomycota	g__unclassified_p__Basidiomycota	s__unclassified_p__Basidiomycota	OTU1202	0	0	0	7	19	33	2	44	41	0	140	0	0	2	0	0	0	0	1	19	7	0	2	4	0	9	0	0	18	0	0	0	0	0	0	0	0	0	0	0	0
d__Eukaryota	k__Fungi	p__Glomeromycota	c__unclassified_p__Glomeromycota	o__unclassified_p__Glomeromycota	f__unclassified_p__Glomeromycota	g__unclassified_p__Glomeromycota	s__Glomeromycota_sp	OTU3047	6	14	8	7	1	6	16	13	3	0	0	0	0	0	0	68	54	143	1	2	1	2	3	9	7	1	1	0	1	0	0	0	12	3	9	6	0	0	0	4	4
d__Eukaryota	k__Fungi	p__unclassified_k__Fungi	c__unclassified_k__Fungi	o__unclassified_k__Fungi	f__unclassified_k__Fungi	g__unclassified_k__Fungi	s__unclassified_k__Fungi	OTU4396	0	0	0	7	1	4	13	4	1	3	12	13	1	0	18	0	3	5	0	0	0	1	2	0	6	5	0	1	7	0	1	0	0	0	4	4	3	4	36	0	0
d__Eukaryota	k__Fungi	p__unclassified_k__Fungi	c__unclassified_k__Fungi	o__unclassified_k__Fungi	f__unclassified_k__Fungi	g__unclassified_k__Fungi	s__unclassified_k__Fungi	OTU4308	0	1	3	0	0	1	0	0	2	0	0	0	0	0	0	0	115	18	5	0	1	33	9	9	0	0	0	0	0	0	0	0	55	0	0	0	0	0	0	0	15
d__Eukaryota	k__Fungi	p__Basidiomycota	c__Agaricomycetes	o__Agaricales	f__Typhulaceae	g__Typhula	s__unclassified_g__Typhula	OTU4111	33	0	0	0	0	0	5	0	0	0	0	0	0	0	0	0	0	0	0	0	0	0	0	0	0	0	0	0	0	0	0	0	9	0	0	0	0	0	0	0	0
d__Eukaryota	k__Fungi	p__Ascomycota	c__Dothideomycetes	o__Pleosporales	f__Melanommataceae	g__unclassified_f__Melanommataceae	s__unclassified_f__Melanommataceae	OTU1657	0	0	0	0	0	0	0	0	0	0	0	0	0	0	0	0	0	0	0	0	0	0	0	0	0	0	0	0	650	0	0	0	0	0	0	0	0	0	0	0	0
d__Eukaryota	k__Fungi	p__unclassified_k__Fungi	c__unclassified_k__Fungi	o__unclassified_k__Fungi	f__unclassified_k__Fungi	g__unclassified_k__Fungi	s__unclassified_k__Fungi	OTU3718	1	6	6	9	3	6	10	10	5	0	0	0	2	0	0	11	5	3	0	0	0	2	2	1	0	0	0	0	0	0	0	4	1	125	51	9	0	2	0	20	13
d__Eukaryota	k__Fungi	p__unclassified_k__Fungi	c__unclassified_k__Fungi	o__unclassified_k__Fungi	f__unclassified_k__Fungi	g__unclassified_k__Fungi	s__unclassified_k__Fungi	OTU2658	23	9	20	5	2	4	9	2	5	0	0	0	0	0	0	48	12	14	9	4	2	1	2	0	1	0	0	0	0	0	63	35	12	1	2	1	0	0	0	48	81
d__Eukaryota	k__Fungi	p__Ascomycota	c__unclassified_p__Ascomycota	o__unclassified_p__Ascomycota	f__unclassified_p__Ascomycota	g__unclassified_p__Ascomycota	s__unclassified_p__Ascomycota	OTU3875	3	31	1	0	1	4	5	3	3	0	0	0	0	0	0	20	24	77	0	3	2	0	1	0	0	1	0	0	0	0	0	9	0	5	33	3	0	0	0	20	0
d__Eukaryota	k__Fungi	p__Chytridiomycota	c__Spizellomycetes	o__Spizellomycetales	f__Spizellomycetaceae	g__Spizellomyces	s__Spizellomyces_dolichospermus	OTU5103	7	15	253	0	0	1	4	33	6	0	0	0	0	0	0	3	55	90	24	6	2	0	0	0	0	0	0	0	0	0	0	0	16	4	1	0	0	0	0	0	0
d__Eukaryota	k__Fungi	p__Glomeromycota	c__Glomeromycetes	o__Glomerales	f__Glomeraceae	g__unclassified_f__Glomeraceae	s__unclassified_f__Glomeraceae	OTU3732	0	4	17	3	6	7	3	3	5	0	1	0	1	0	0	32	150	63	0	11	0	0	5	0	0	3	0	0	0	0	2	1	1	9	7	9	0	0	0	81	5
d__Eukaryota	k__Fungi	p__unclassified_k__Fungi	c__unclassified_k__Fungi	o__unclassified_k__Fungi	f__unclassified_k__Fungi	g__unclassified_k__Fungi	s__unclassified_k__Fungi	OTU581	0	0	11	0	0	0	0	0	0	0	0	0	0	0	0	466	0	0	0	0	0	0	0	0	0	0	0	0	0	0	0	0	0	0	0	0	0	0	0	0	2
d__Eukaryota	k__Fungi	p__unclassified_k__Fungi	c__unclassified_k__Fungi	o__unclassified_k__Fungi	f__unclassified_k__Fungi	g__unclassified_k__Fungi	s__unclassified_k__Fungi	OTU4247	7	12	1	0	1	0	0	0	0	0	0	0	0	0	0	26	0	6	4	3	0	5	10	0	0	0	0	0	0	0	5	11	26	12	0	4	0	0	0	44	20
d__Eukaryota	k__Fungi	p__Ascomycota	c__Dothideomycetes	o__Pleosporales	f__Pleosporaceae	g__Curvularia	s__Curvularia_soli	OTU1169	3	1	16	19	42	122	41	30	48	2	3	0	0	1	0	8	26	30	11	33	38	1	30	16	0	0	6	1	0	0	0	0	0	8	5	13	0	1	0	0	0
d__Eukaryota	k__Fungi	p__unclassified_k__Fungi	c__unclassified_k__Fungi	o__unclassified_k__Fungi	f__unclassified_k__Fungi	g__unclassified_k__Fungi	s__unclassified_k__Fungi	OTU2259	42	8	22	12	9	5	13	6	7	0	0	0	0	0	0	50	47	67	3	3	8	4	5	3	1	0	0	0	0	0	56	5	18	0	0	2	0	0	0	3	19
d__Eukaryota	k__Fungi	p__unclassified_k__Fungi	c__unclassified_k__Fungi	o__unclassified_k__Fungi	f__unclassified_k__Fungi	g__unclassified_k__Fungi	s__unclassified_k__Fungi	OTU4792	0	0	0	0	0	0	0	0	1	0	0	0	0	0	0	0	3	0	1	0	0	3	0	0	0	0	0	0	0	0	0	0	20	3	85	4	0	0	0	0	1
d__Eukaryota	k__Fungi	p__Mortierellomycota	c__Mortierellomycetes	o__Mortierellales	f__Mortierellaceae	g__Mortierella	s__Mortierella_hyalina	OTU4047	1	0	11	7	0	2	0	0	2	0	0	0	0	0	0	0	22	0	3	5	3	10	7	6	0	0	0	0	0	0	0	0	0	9	26	31	0	0	0	0	28
d__Eukaryota	k__Fungi	p__Ascomycota	c__unclassified_p__Ascomycota	o__unclassified_p__Ascomycota	f__unclassified_p__Ascomycota	g__unclassified_p__Ascomycota	s__unclassified_p__Ascomycota	OTU4214	11	40	2	0	11	7	0	2	2	2	1	1	0	0	1	27	30	96	0	32	1	0	2	1	0	0	4	0	0	0	0	0	0	6	7	11	0	5	10	10	19
d__Eukaryota	k__Fungi	p__Ascomycota	c__unclassified_p__Ascomycota	o__unclassified_p__Ascomycota	f__unclassified_p__Ascomycota	g__unclassified_p__Ascomycota	s__unclassified_p__Ascomycota	OTU3883	0	0	0	5	0	3	0	1	0	0	0	0	0	0	0	0	0	0	0	0	0	1	2	0	0	0	0	0	0	0	0	17	10	3	18	85	0	0	0	0	15
d__Eukaryota	k__Fungi	p__unclassified_k__Fungi	c__unclassified_k__Fungi	o__unclassified_k__Fungi	f__unclassified_k__Fungi	g__unclassified_k__Fungi	s__unclassified_k__Fungi	OTU4031	57	27	0	23	1	0	7	36	0	0	0	0	0	0	0	0	27	9	9	21	8	4	4	5	0	0	0	0	0	0	0	0	39	0	15	17	0	0	0	0	2
d__Eukaryota	k__Fungi	p__Ascomycota	c__Dothideomycetes	o__Pleosporales	f__Didymellaceae	g__Stagonosporopsis	s__Stagonosporopsis_cucurbitacearum	OTU4074	0	0	0	102	4	32	48	1	14	0	0	1	0	0	0	0	0	0	14	25	4	17	22	1	0	0	0	3	0	0	0	0	0	14	31	46	0	0	0	0	5
d__Eukaryota	k__Fungi	p__Ascomycota	c__Dothideomycetes	o__Pleosporales	f__Sporormiaceae	g__Preussia	s__unclassified_g__Preussia	OTU2943	3	0	0	23	17	25	21	9	23	0	0	31	5	3	25	0	1	0	9	1	0	17	0	2	167	167	12	0	2	2	0	0	0	0	0	6	0	0	0	0	7
d__Eukaryota	k__Fungi	p__unclassified_k__Fungi	c__unclassified_k__Fungi	o__unclassified_k__Fungi	f__unclassified_k__Fungi	g__unclassified_k__Fungi	s__unclassified_k__Fungi	OTU4823	0	0	0	218	21	88	82	27	36	0	0	0	7	0	0	0	0	0	6	10	1	1	2	2	0	0	0	0	0	0	0	0	0	16	2	0	0	0	0	0	0
d__Eukaryota	k__Fungi	p__Glomeromycota	c__Glomeromycetes	o__Glomerales	f__Glomeraceae	g__unclassified_f__Glomeraceae	s__unclassified_f__Glomeraceae	OTU3559	5	5	4	9	12	2	6	6	3	0	1	12	1	4	0	37	79	53	7	7	1	4	4	0	21	3	1	0	2	1	5	1	2	16	24	20	0	0	1	22	2
d__Eukaryota	k__Fungi	p__Glomeromycota	c__Glomeromycetes	o__Glomerales	f__Glomeraceae	g__Glomus	s__Glomus_indicum	OTU3830	1	1	20	2	4	1	9	11	7	0	0	0	0	11	0	29	74	36	2	3	0	0	4	0	6	2	1	0	3	5	1	1	0	10	10	16	2	0	3	61	25
d__Eukaryota	k__Fungi	p__Ascomycota	c__Sordariomycetes	o__Glomerellales	f__Plectosphaerellaceae	g__unclassified_f__Plectosphaerellaceae	s__unclassified_f__Plectosphaerellaceae	OTU83	3	2	3	89	37	77	46	20	26	0	0	0	0	0	0	0	0	0	32	34	28	23	23	8	0	0	124	0	0	0	0	0	0	0	0	0	0	0	0	0	0
d__Eukaryota	k__Fungi	p__Ascomycota	c__Dothideomycetes	o__Pleosporales	f__Didymellaceae	g__Didymella	s__Didymella_rosea	OTU3197	0	0	0	3	0	1	0	0	0	0	0	0	0	0	0	0	15	0	18	12	2	50	6	8	2	0	0	3	0	0	0	0	0	4	0	0	0	0	0	0	0
d__Eukaryota	k__Fungi	p__Ascomycota	c__unclassified_p__Ascomycota	o__unclassified_p__Ascomycota	f__unclassified_p__Ascomycota	g__unclassified_p__Ascomycota	s__unclassified_p__Ascomycota	OTU2569	0	20	0	1	14	4	1	9	4	1	0	0	0	0	0	0	0	0	0	3	0	1	3	1	0	3	1	0	0	0	0	7	1	42	75	89	0	0	0	0	0
d__Eukaryota	k__Fungi	p__Glomeromycota	c__Glomeromycetes	o__Glomerales	f__Glomeraceae	g__unclassified_f__Glomeraceae	s__Glomeraceae_sp	OTU4315	1	0	2	1	3	1	1	10	0	0	0	0	0	2	0	38	4	12	3	0	1	0	0	2	9	0	0	0	1	0	0	0	16	9	13	3	0	3	0	13	39
d__Eukaryota	k__Fungi	p__Mucoromycota	c__Mucoromycetes	o__Mucorales	f__Rhizopodaceae	g__Rhizopus	s__Rhizopus_arrhizus	OTU3338	0	0	0	0	0	0	0	0	0	0	0	0	0	0	0	1	0	0	0	0	0	0	0	0	0	0	0	0	0	0	0	0	0	0	0	463	0	0	0	83	0
d__Eukaryota	k__Fungi	p__Ascomycota	c__Sordariomycetes	o__Hypocreales	f__Nectriaceae	g__Thelonectria	s__unclassified_g__Thelonectria	OTU4836	9	1	5	16	3	4	17	0	12	0	0	1	1	0	0	15	0	0	3	6	3	0	2	2	0	16	0	2	1	1	27	0	38	8	21	6	1	0	0	74	0
d__Eukaryota	k__Fungi	p__Ascomycota	c__Sordariomycetes	o__Sordariales	f__unclassified_o__Sordariales	g__unclassified_o__Sordariales	s__unclassified_o__Sordariales	OTU5478	0	0	0	0	0	0	0	0	0	0	0	0	0	0	0	0	0	0	0	0	0	0	0	0	0	0	0	0	0	0	0	0	7	0	0	0	0	0	1	0	0
d__Eukaryota	k__Fungi	p__Ascomycota	c__unclassified_p__Ascomycota	o__unclassified_p__Ascomycota	f__unclassified_p__Ascomycota	g__unclassified_p__Ascomycota	s__unclassified_p__Ascomycota	OTU3753	27	0	0	105	0	9	6	2	6	0	0	0	0	0	0	1	9	0	0	0	1	0	9	0	0	0	0	0	0	0	0	0	0	37	0	25	0	0	0	0	8
d__Eukaryota	k__Fungi	p__Ascomycota	c__Dothideomycetes	o__Pleosporales	f__Phaeosphaeriaceae	g__Ophiosphaerella	s__Ophiosphaerella_agrostidis	OTU4081	0	2	0	31	44	42	17	28	14	0	0	0	0	0	3	4	0	1	6	6	3	3	4	0	2	1	0	0	0	0	5	0	0	11	31	28	0	1	0	10	0
d__Eukaryota	k__Fungi	p__Ascomycota	c__Sordariomycetes	o__Xylariales	f__Diatrypaceae	g__Monosporascus	s__Monosporascus_sp	OTU3933	0	1	0	0	1	0	0	0	0	0	0	0	2	0	0	0	3	12	0	0	0	0	0	0	3	0	0	7	0	0	0	0	5	0	24	2	0	34	118	5	30
d__Eukaryota	k__Fungi	p__Mortierellomycota	c__Mortierellomycetes	o__Mortierellales	f__Mortierellaceae	g__Mortierella	s__unclassified_g__Mortierella	OTU4092	0	0	67	21	14	5	6	15	8	0	0	0	0	0	2	0	0	0	37	13	38	73	20	20	30	0	4	0	0	0	0	0	0	0	0	0	0	0	0	0	7
d__Eukaryota	k__Fungi	p__Ascomycota	c__Sordariomycetes	o__unclassified_c__Sordariomycetes	f__unclassified_c__Sordariomycetes	g__unclassified_c__Sordariomycetes	s__unclassified_c__Sordariomycetes	OTU3576	0	4	0	18	13	1	56	2	6	0	0	0	0	1	0	7	0	0	40	0	0	14	2	2	4	0	1	0	5	0	0	0	18	7	20	4	0	0	0	0	0
d__Eukaryota	k__Fungi	p__Basidiomycota	c__Agaricomycetes	o__Agaricales	f__Bolbitiaceae	g__Conocybe	s__unclassified_g__Conocybe	OTU439	0	0	0	0	18	18	1	68	16	0	0	0	0	0	0	0	0	0	0	3	0	0	5	0	0	0	0	0	0	0	0	0	0	0	0	64	0	0	0	0	0
d__Eukaryota	k__Fungi	p__Ascomycota	c__Sordariomycetes	o__Hypocreales	f__Nectriaceae	g__Fusarium	s__Fusarium_sporotrichioides	OTU3068	3	0	0	0	6	0	18	0	0	0	0	0	0	0	0	17	0	2	0	158	1	0	87	0	0	0	0	0	0	0	0	0	0	2	11	21	0	0	0	0	3
d__Eukaryota	k__Fungi	p__Basidiomycota	c__Microbotryomycetes	o__Leucosporidiales	f__Leucosporidiaceae	g__Leucosporidium	s__Leucosporidium_sp	OTU3999	34	41	0	0	0	0	9	0	0	0	0	0	0	0	0	0	0	0	1	1	0	0	0	0	0	0	0	0	0	0	4	43	45	1	0	0	0	0	0	3	6
d__Eukaryota	k__Fungi	p__unclassified_k__Fungi	c__unclassified_k__Fungi	o__unclassified_k__Fungi	f__unclassified_k__Fungi	g__unclassified_k__Fungi	s__unclassified_k__Fungi	OTU3620	64	5	0	0	0	0	7	0	0	0	0	0	0	0	0	0	7	0	12	21	11	5	4	0	0	0	0	0	0	0	2	0	0	0	2	0	0	0	0	0	0
d__Eukaryota	k__Fungi	p__unclassified_k__Fungi	c__unclassified_k__Fungi	o__unclassified_k__Fungi	f__unclassified_k__Fungi	g__unclassified_k__Fungi	s__unclassified_k__Fungi	OTU4117	2	2	13	0	1	1	0	0	2	1	0	1	0	0	1	3	20	8	3	3	0	0	11	0	20	23	2	219	5	14	4	4	3	0	0	0	0	0	0	72	5
d__Eukaryota	k__Fungi	p__Ascomycota	c__unclassified_p__Ascomycota	o__unclassified_p__Ascomycota	f__unclassified_p__Ascomycota	g__unclassified_p__Ascomycota	s__unclassified_p__Ascomycota	OTU4180	21	11	5	55	15	6	145	23	15	1	2	0	0	0	0	14	5	10	5	0	0	12	0	3	14	0	0	0	0	0	0	0	0	7	15	0	0	0	0	0	0
d__Eukaryota	k__Fungi	p__Ascomycota	c__unclassified_p__Ascomycota	o__unclassified_p__Ascomycota	f__unclassified_p__Ascomycota	g__unclassified_p__Ascomycota	s__unclassified_p__Ascomycota	OTU1170	0	0	0	63	1	2	299	0	0	0	99	0	33	0	0	0	0	0	1	0	0	0	0	0	0	0	0	0	0	0	0	0	0	0	0	0	0	0	0	0	0
d__Eukaryota	k__Fungi	p__Ascomycota	c__Eurotiomycetes	o__Onygenales	f__Onygenales_fam_Incertae_sedis	g__Chrysosporium	s__Chrysosporium_merdarium	OTU2756	11	24	1	18	0	2	7	7	3	0	0	0	0	0	0	14	16	15	12	6	13	25	12	8	0	0	0	1	0	0	27	11	11	0	6	7	0	0	1	2	4
d__Eukaryota	k__Fungi	p__Basidiomycota	c__Agaricomycetes	o__Agaricales	f__Psathyrellaceae	g__Coprinellus	s__Coprinellus_callinus	OTU3952	0	0	0	0	0	0	0	0	0	0	0	0	0	0	0	0	0	7	2	0	0	0	0	0	0	0	0	0	0	0	0	0	0	0	0	6	0	0	0	0	1
d__Eukaryota	k__Fungi	p__Basidiomycota	c__Agaricomycetes	o__Sebacinales	f__Sebacinaceae	g__Efibulobasidium	s__Efibulobasidium_sp	OTU1053	0	0	0	0	4	1	0	16	0	0	0	0	0	516	0	0	0	0	0	1	0	0	8	0	0	0	0	0	0	0	0	0	0	0	0	0	0	0	0	0	0
d__Eukaryota	k__Fungi	p__Ascomycota	c__Sordariomycetes	o__Hypocreales	f__Stachybotryaceae	g__Stachybotrys	s__Stachybotrys_chlorohalonata	OTU2956	11	34	13	16	28	61	6	8	50	0	0	1	0	0	0	53	15	74	6	6	8	8	7	0	0	0	0	47	0	3	0	0	0	4	1	7	1	0	0	0	0
d__Eukaryota	k__Fungi	p__Mortierellomycota	c__Mortierellomycetes	o__Mortierellales	f__Mortierellaceae	g__Mortierella	s__unclassified_g__Mortierella	OTU791	12	8	0	0	0	0	16	0	0	0	0	0	0	0	1	170	3	0	67	1	4	258	1	5	0	0	0	3	0	0	0	0	0	0	0	0	0	0	0	0	0
d__Eukaryota	k__Fungi	p__Ascomycota	c__Eurotiomycetes	o__Chaetothyriales	f__Cyphellophoraceae	g__Cyphellophora	s__unclassified_g__Cyphellophora	OTU3690	0	0	2	21	58	24	34	39	9	0	0	0	0	0	0	0	0	0	31	17	3	40	18	2	0	0	2	0	0	0	4	0	3	0	5	4	0	0	0	0	0
d__Eukaryota	k__Fungi	p__unclassified_k__Fungi	c__unclassified_k__Fungi	o__unclassified_k__Fungi	f__unclassified_k__Fungi	g__unclassified_k__Fungi	s__unclassified_k__Fungi	OTU780	2	2	8	0	0	0	1	1	5	0	0	0	0	0	0	35	0	1	0	0	0	0	0	0	0	0	0	0	0	0	0	0	0	0	7	0	0	0	0	1	0
d__Eukaryota	k__Fungi	p__unclassified_k__Fungi	c__unclassified_k__Fungi	o__unclassified_k__Fungi	f__unclassified_k__Fungi	g__unclassified_k__Fungi	s__unclassified_k__Fungi	OTU3564	15	37	21	10	16	14	12	8	7	0	0	0	0	0	0	11	32	38	1	3	4	3	14	4	0	0	0	0	0	0	18	16	3	14	10	8	0	0	0	12	19
d__Eukaryota	k__Fungi	p__Ascomycota	c__Sordariomycetes	o__unclassified_c__Sordariomycetes	f__unclassified_c__Sordariomycetes	g__unclassified_c__Sordariomycetes	s__unclassified_c__Sordariomycetes	OTU4252	0	0	10	9	9	8	0	10	7	1	3	2	6	2	1	20	54	19	0	0	2	0	1	1	3	2	0	2	1	2	25	12	6	3	24	1	2	0	0	39	8
d__Eukaryota	k__Fungi	p__Basidiomycota	c__Tremellomycetes	o__Tremellales	f__Bulleribasidiaceae	g__Dioszegia	s__Dioszegia_sp	OTU4307	0	3	0	12	19	58	13	8	18	0	0	0	0	2	0	0	17	0	49	24	5	46	16	16	0	0	0	10	0	0	2	0	7	13	5	16	0	0	0	0	33
d__Eukaryota	k__Fungi	p__unclassified_k__Fungi	c__unclassified_k__Fungi	o__unclassified_k__Fungi	f__unclassified_k__Fungi	g__unclassified_k__Fungi	s__unclassified_k__Fungi	OTU3270	0	0	0	0	0	0	0	0	0	0	0	0	0	0	0	0	0	0	0	1	0	0	0	0	0	0	0	0	0	0	0	13	11	4	30	22	0	0	0	2	42
d__Eukaryota	k__Fungi	p__Glomeromycota	c__Glomeromycetes	o__Glomerales	f__Glomeraceae	g__unclassified_f__Glomeraceae	s__unclassified_f__Glomeraceae	OTU4366	1	8	5	5	8	5	10	11	2	0	2	3	0	0	1	41	46	100	2	3	1	1	1	1	9	2	1	0	3	2	4	0	3	9	6	17	0	1	0	8	26
d__Eukaryota	k__Fungi	p__Basidiomycota	c__Agaricomycetes	o__unclassified_c__Agaricomycetes	f__unclassified_c__Agaricomycetes	g__unclassified_c__Agaricomycetes	s__unclassified_c__Agaricomycetes	OTU307	5	0	0	292	1	0	186	2	0	1	0	0	27	0	0	2	0	0	0	0	0	0	0	0	0	0	0	1	0	0	0	0	0	0	0	0	0	0	0	0	0
d__Eukaryota	k__Fungi	p__Ascomycota	c__Dothideomycetes	o__Pleosporales	f__Phaeosphaeriaceae	g__Setophaeosphaeria	s__Setophaeosphaeria_citricola	OTU4134	0	0	6	9	8	11	0	18	4	0	0	0	0	0	0	0	3	0	24	15	2	3	29	0	0	0	0	0	0	0	0	0	0	4	8	5	0	0	0	0	0
d__Eukaryota	k__Fungi	p__Ascomycota	c__Pezizomycetes	o__Pezizales	f__Pyronemataceae	g__unclassified_f__Pyronemataceae	s__Pyronemataceae_sp	OTU605	7	169	0	12	2	19	4	30	19	0	0	0	0	0	0	231	0	0	0	4	9	6	0	0	0	0	0	0	0	7	0	0	0	0	0	0	0	0	0	0	0
d__Eukaryota	k__Fungi	p__unclassified_k__Fungi	c__unclassified_k__Fungi	o__unclassified_k__Fungi	f__unclassified_k__Fungi	g__unclassified_k__Fungi	s__unclassified_k__Fungi	OTU3840	12	27	27	19	20	4	18	17	13	0	0	0	0	0	0	21	33	20	1	9	3	0	4	1	0	0	0	0	0	0	22	0	1	22	18	28	0	0	0	17	6
d__Eukaryota	k__Fungi	p__Ascomycota	c__Pezizomycetes	o__Pezizales	f__Pyronemataceae	g__Paurocotylis	s__Paurocotylis_sp	OTU5480	12	0	0	11	0	0	12	1	0	0	0	0	0	0	0	0	8	0	1	3	0	1	3	0	0	1	0	0	0	0	0	7	5	24	31	9	0	0	0	0	0
d__Eukaryota	k__Fungi	p__unclassified_k__Fungi	c__unclassified_k__Fungi	o__unclassified_k__Fungi	f__unclassified_k__Fungi	g__unclassified_k__Fungi	s__unclassified_k__Fungi	OTU4037	0	0	0	29	24	10	61	77	41	0	0	0	6	2	0	0	0	0	1	2	3	5	13	3	0	3	0	0	8	0	0	0	0	8	11	52	1	0	5	7	0
d__Eukaryota	k__Fungi	p__unclassified_k__Fungi	c__unclassified_k__Fungi	o__unclassified_k__Fungi	f__unclassified_k__Fungi	g__unclassified_k__Fungi	s__unclassified_k__Fungi	OTU3789	0	3	2	0	6	1	5	0	9	0	0	0	0	0	0	0	8	18	0	3	0	0	2	0	0	0	0	0	0	0	11	11	17	13	22	8	0	0	0	25	28
d__Eukaryota	k__Fungi	p__Ascomycota	c__Sordariomycetes	o__Hypocreales	f__Stachybotryaceae	g__unclassified_f__Stachybotryaceae	s__unclassified_f__Stachybotryaceae	OTU3745	0	0	2	6	6	65	6	9	9	0	0	0	0	0	0	0	22	0	2	9	0	0	2	1	0	0	0	0	0	0	0	0	0	5	8	11	0	0	0	0	0
d__Eukaryota	k__Fungi	p__Ascomycota	c__Sordariomycetes	o__unclassified_c__Sordariomycetes	f__unclassified_c__Sordariomycetes	g__unclassified_c__Sordariomycetes	s__unclassified_c__Sordariomycetes	OTU3605	0	0	0	0	0	0	0	0	0	0	0	0	0	0	0	1	0	0	3	0	0	2	0	0	0	0	0	0	0	0	0	0	0	0	0	55	0	0	12	0	0
d__Eukaryota	k__Fungi	p__Ascomycota	c__Dothideomycetes	o__Pleosporales	f__Cucurbitariaceae	g__Pyrenochaetopsis	s__Pyrenochaetopsis_decipiens	OTU4146	22	14	14	14	0	10	24	13	13	2	2	0	0	0	0	52	22	33	32	7	9	18	10	17	12	2	0	14	0	7	0	8	16	4	0	7	3	0	0	0	0
d__Eukaryota	k__Fungi	p__unclassified_k__Fungi	c__unclassified_k__Fungi	o__unclassified_k__Fungi	f__unclassified_k__Fungi	g__unclassified_k__Fungi	s__unclassified_k__Fungi	OTU4120	8	7	10	33	13	6	46	24	14	0	0	0	0	0	0	7	21	3	4	14	7	5	16	2	4	0	0	0	0	0	11	1	18	2	8	15	0	0	0	25	14
d__Eukaryota	k__Fungi	p__Mortierellomycota	c__Mortierellomycetes	o__Mortierellales	f__Mortierellaceae	g__Mortierella	s__unclassified_g__Mortierella	OTU2590	0	1	0	7	0	0	3	0	0	0	0	0	0	0	0	28	17	0	3	1	0	1	8	0	0	0	0	0	0	0	0	151	43	0	0	8	0	0	0	0	16
d__Eukaryota	k__Fungi	p__unclassified_k__Fungi	c__unclassified_k__Fungi	o__unclassified_k__Fungi	f__unclassified_k__Fungi	g__unclassified_k__Fungi	s__unclassified_k__Fungi	OTU4269	0	0	0	0	0	0	0	1	3	0	0	5	0	1	0	0	0	0	0	0	0	0	0	0	0	0	0	0	1	0	0	0	0	0	2	15	1	3	71	0	0
d__Eukaryota	k__Fungi	p__Glomeromycota	c__Glomeromycetes	o__Glomerales	f__Glomeraceae	g__unclassified_f__Glomeraceae	s__unclassified_f__Glomeraceae	OTU3670	0	5	8	14	11	9	4	15	17	0	0	4	0	1	0	25	102	120	1	14	0	1	20	0	12	8	0	0	1	2	0	0	0	0	2	20	0	0	0	0	1
d__Eukaryota	k__Fungi	p__Ascomycota	c__Leotiomycetes	o__Helotiales	f__unclassified_o__Helotiales	g__unclassified_o__Helotiales	s__unclassified_o__Helotiales	OTU3237	0	4	0	10	6	162	6	19	95	0	0	0	0	0	2	0	0	0	31	35	14	18	21	13	3	0	2	0	0	0	0	0	0	2	3	0	0	0	0	7	0
d__Eukaryota	k__Fungi	p__Ascomycota	c__Dothideomycetes	o__Capnodiales	f__Mycosphaerellaceae	g__unclassified_f__Mycosphaerellaceae	s__unclassified_f__Mycosphaerellaceae	OTU3945	0	0	0	0	0	0	0	0	0	0	0	0	0	0	0	0	0	0	0	1	0	0	0	0	0	0	0	0	0	0	0	0	5	99	0	0	2	0	0	0	0
d__Eukaryota	k__Fungi	p__unclassified_k__Fungi	c__unclassified_k__Fungi	o__unclassified_k__Fungi	f__unclassified_k__Fungi	g__unclassified_k__Fungi	s__unclassified_k__Fungi	OTU3265	11	12	5	42	57	48	101	22	24	0	0	0	0	0	0	9	13	4	5	37	17	4	23	17	0	0	0	0	3	0	0	0	9	1	6	3	0	0	0	0	0
d__Eukaryota	k__Fungi	p__unclassified_k__Fungi	c__unclassified_k__Fungi	o__unclassified_k__Fungi	f__unclassified_k__Fungi	g__unclassified_k__Fungi	s__unclassified_k__Fungi	OTU126	0	19	11	2	4	0	1	0	0	1	0	0	0	0	0	22	64	16	122	1	0	2	0	1	0	0	0	0	0	0	0	0	0	0	1	0	0	0	0	114	16
d__Eukaryota	k__Fungi	p__Mortierellomycota	c__Mortierellomycetes	o__Mortierellales	f__Mortierellaceae	g__Mortierella	s__Mortierella_ambigua	OTU135	4	4	2	3	0	3	3	16	0	3	0	0	0	0	0	0	0	0	0	0	1	0	0	1	4	0	0	0	0	0	51	32	0	21	11	2	0	0	0	34	88
d__Eukaryota	k__Fungi	p__Ascomycota	c__Leotiomycetes	o__Helotiales	f__Leotiaceae	g__Neobulgaria	s__Neobulgaria_sp	OTU5122	0	12	0	8	15	0	1	0	5	0	0	0	0	0	0	0	6	28	1	3	0	0	0	0	0	1	0	0	0	0	0	0	7	0	6	0	0	0	0	0	0
d__Eukaryota	k__Fungi	p__Ascomycota	c__unclassified_p__Ascomycota	o__unclassified_p__Ascomycota	f__unclassified_p__Ascomycota	g__unclassified_p__Ascomycota	s__unclassified_p__Ascomycota	OTU1221	0	11	2	0	109	9	1	44	10	0	12	0	0	0	0	0	34	47	3	73	12	0	47	6	0	6	1	0	0	0	0	0	6	0	0	1	0	0	0	0	0
d__Eukaryota	k__Fungi	p__Basidiomycota	c__unclassified_p__Basidiomycota	o__unclassified_p__Basidiomycota	f__unclassified_p__Basidiomycota	g__unclassified_p__Basidiomycota	s__unclassified_p__Basidiomycota	OTU4011	7	0	0	23	31	58	15	16	7	0	0	0	0	0	0	0	3	12	14	15	10	23	45	5	0	1	0	0	0	0	0	0	0	0	10	11	0	0	0	32	16
d__Eukaryota	k__Fungi	p__Ascomycota	c__Sordariomycetes	o__Sordariales	f__Chaetomiaceae	g__Chaetomium	s__Chaetomium_sp	OTU4325	11	17	169	7	5	21	10	8	15	0	0	0	0	0	1	12	11	44	2	0	5	2	3	4	0	0	0	0	0	0	6	1	1	4	10	3	0	0	0	8	9
d__Eukaryota	k__Fungi	p__unclassified_k__Fungi	c__unclassified_k__Fungi	o__unclassified_k__Fungi	f__unclassified_k__Fungi	g__unclassified_k__Fungi	s__unclassified_k__Fungi	OTU1139	2	0	0	9	14	9	19	24	11	10	22	13	0	0	2	0	0	0	0	4	0	1	3	0	0	2	0	2	4	3	0	6	0	4	5	17	1	0	4	2	1
d__Eukaryota	k__Fungi	p__Ascomycota	c__Sordariomycetes	o__Sordariales	f__Lasiosphaeriaceae	g__Podospora	s__Podospora_communis	OTU3716	27	0	2	4	9	18	30	5	6	0	0	0	0	1	0	0	0	6	5	6	9	2	11	6	0	11	0	0	7	0	0	9	0	7	0	5	9	0	0	13	0
d__Eukaryota	k__Fungi	p__Basidiomycota	c__Agaricomycetes	o__Agaricales	f__Psathyrellaceae	g__Psathyrella	s__Psathyrella_panaeoloides	OTU1454	7	0	2	61	5	0	77	13	0	0	0	0	2	0	0	21	2	0	3	0	0	1	0	0	34	0	0	11	0	29	0	0	7	0	0	3	0	0	0	13	0
d__Eukaryota	k__Fungi	p__unclassified_k__Fungi	c__unclassified_k__Fungi	o__unclassified_k__Fungi	f__unclassified_k__Fungi	g__unclassified_k__Fungi	s__unclassified_k__Fungi	OTU3929	0	4	0	0	6	13	6	2	1	0	0	0	0	0	0	3	0	0	1	8	1	3	10	1	0	0	0	0	0	0	0	0	0	0	5	4	0	0	0	0	57
d__Eukaryota	k__Fungi	p__Ascomycota	c__Sordariomycetes	o__Sordariales	f__Lasiosphaeriaceae	g__Schizothecium	s__Schizothecium_inaequale	OTU4248	3	4	4	0	0	3	0	0	1	0	0	0	0	0	4	5	0	0	1	9	1	1	2	0	3	0	0	0	0	1	3	23	30	5	0	3	0	0	0	6	0
d__Eukaryota	k__Fungi	p__unclassified_k__Fungi	c__unclassified_k__Fungi	o__unclassified_k__Fungi	f__unclassified_k__Fungi	g__unclassified_k__Fungi	s__unclassified_k__Fungi	OTU3534	52	0	4	38	13	36	39	8	11	1	0	0	0	0	0	0	40	13	9	0	3	5	9	4	0	0	0	0	0	0	0	9	1	8	45	5	0	0	0	0	35
d__Eukaryota	k__Fungi	p__unclassified_k__Fungi	c__unclassified_k__Fungi	o__unclassified_k__Fungi	f__unclassified_k__Fungi	g__unclassified_k__Fungi	s__unclassified_k__Fungi	OTU4257	0	0	2	13	3	121	12	33	40	0	0	0	0	0	0	0	0	1	0	0	0	0	0	0	0	0	0	0	0	0	0	0	0	0	18	43	0	0	0	2	24
d__Eukaryota	k__Fungi	p__unclassified_k__Fungi	c__unclassified_k__Fungi	o__unclassified_k__Fungi	f__unclassified_k__Fungi	g__unclassified_k__Fungi	s__unclassified_k__Fungi	OTU4222	8	0	6	8	11	15	11	32	9	0	0	0	0	0	0	16	0	17	1	1	2	1	4	3	0	0	0	0	0	0	0	41	8	1	18	16	0	0	0	0	0
d__Eukaryota	k__Fungi	p__Basidiomycota	c__Agaricomycetes	o__Cantharellales	f__Ceratobasidiaceae	g__Rhizoctonia	s__Rhizoctonia_bicornis	OTU1117	0	0	0	0	61	13	6	25	10	0	0	0	0	6	0	0	0	0	0	153	0	0	194	3	0	0	0	0	0	0	0	0	0	0	0	5	0	0	0	0	0
d__Eukaryota	k__Fungi	p__unclassified_k__Fungi	c__unclassified_k__Fungi	o__unclassified_k__Fungi	f__unclassified_k__Fungi	g__unclassified_k__Fungi	s__unclassified_k__Fungi	OTU3766	1	3	0	14	12	3	6	6	5	0	3	2	0	0	0	12	20	16	16	26	21	21	29	4	5	10	0	0	3	4	1	0	3	1	0	3	0	0	0	25	2
d__Eukaryota	k__Fungi	p__Ascomycota	c__Sordariomycetes	o__Magnaporthales	f__Magnaporthaceae	g__unclassified_f__Magnaporthaceae	s__unclassified_f__Magnaporthaceae	OTU127	14	0	0	11	0	0	62	0	0	78	0	0	301	0	0	5	0	0	0	0	0	0	0	1	2	0	0	0	0	0	0	0	0	0	0	0	0	0	0	0	0
d__Eukaryota	k__Fungi	p__unclassified_k__Fungi	c__unclassified_k__Fungi	o__unclassified_k__Fungi	f__unclassified_k__Fungi	g__unclassified_k__Fungi	s__unclassified_k__Fungi	OTU3552	1	2	8	4	6	4	18	15	5	2	13	4	3	8	1	1	3	5	0	1	0	4	2	0	4	2	0	0	0	0	11	3	18	8	9	6	2	8	7	24	3
d__Eukaryota	k__Fungi	p__unclassified_k__Fungi	c__unclassified_k__Fungi	o__unclassified_k__Fungi	f__unclassified_k__Fungi	g__unclassified_k__Fungi	s__unclassified_k__Fungi	OTU3711	1	0	1	10	12	8	35	37	22	2	19	2	14	4	0	4	0	7	0	7	1	4	5	1	6	7	2	0	0	0	0	0	2	5	11	8	4	9	1	3	7
d__Eukaryota	k__Fungi	p__unclassified_k__Fungi	c__unclassified_k__Fungi	o__unclassified_k__Fungi	f__unclassified_k__Fungi	g__unclassified_k__Fungi	s__unclassified_k__Fungi	OTU3172	0	1	0	4	5	1	1	35	0	0	0	0	0	0	0	0	0	1	1	8	5	1	1	0	0	0	0	0	0	0	0	0	0	25	3	3	0	0	0	0	0
d__Eukaryota	k__Fungi	p__Glomeromycota	c__Glomeromycetes	o__Glomerales	f__Glomeraceae	g__Septoglomus	s__unclassified_g__Septoglomus	OTU613	7	4	0	2	1	0	0	2	0	0	0	0	0	0	0	63	69	50	1	0	0	0	1	0	6	1	0	0	1	0	3	4	5	4	4	12	0	0	5	25	19
d__Eukaryota	k__Fungi	p__Ascomycota	c__Dothideomycetes	o__Pleosporales	f__Pleosporales_fam_Incertae_sedis	g__Pseudorobillarda	s__Pseudorobillarda_siamensis	OTU3810	0	0	0	0	0	2	0	5	0	0	0	0	0	0	0	0	0	0	0	0	0	0	0	0	0	0	0	0	0	0	0	0	0	0	4	12	0	0	0	0	0
d__Eukaryota	k__Fungi	p__Mortierellomycota	c__Mortierellomycetes	o__Mortierellales	f__Mortierellaceae	g__Mortierella	s__unclassified_g__Mortierella	OTU3558	1	0	1	0	1	0	0	0	0	0	0	1	0	0	0	1	1	0	37	19	36	39	17	47	9	3	0	0	0	0	0	16	0	0	1	1	0	0	0	0	0
d__Eukaryota	k__Fungi	p__Ascomycota	c__Dothideomycetes	o__Pleosporales	f__Pleosporaceae	g__Stemphylium	s__Stemphylium_lycopersici	OTU4213	22	11	0	14	9	11	3	4	3	0	0	0	0	0	0	16	1	6	35	123	18	18	65	11	0	3	7	0	1	0	0	0	0	0	3	6	0	0	0	0	0
d__Eukaryota	k__Fungi	p__Ascomycota	c__Eurotiomycetes	o__Eurotiales	f__unclassified_o__Eurotiales	g__unclassified_o__Eurotiales	s__unclassified_o__Eurotiales	OTU1176	14	121	36	6	9	7	13	8	16	0	1	0	0	0	0	11	45	127	0	6	5	1	27	1	0	0	0	0	0	0	0	0	0	0	0	0	0	0	0	0	0
d__Eukaryota	k__Fungi	p__unclassified_k__Fungi	c__unclassified_k__Fungi	o__unclassified_k__Fungi	f__unclassified_k__Fungi	g__unclassified_k__Fungi	s__unclassified_k__Fungi	OTU3054	4	26	68	7	3	0	3	0	0	0	0	0	0	0	0	28	53	13	0	1	0	1	2	1	0	0	0	0	0	0	0	0	0	0	0	0	0	0	0	0	10
d__Eukaryota	k__Fungi	p__unclassified_k__Fungi	c__unclassified_k__Fungi	o__unclassified_k__Fungi	f__unclassified_k__Fungi	g__unclassified_k__Fungi	s__unclassified_k__Fungi	OTU899	19	0	0	0	0	0	13	0	0	0	0	0	0	0	0	337	0	1	1	0	0	0	0	0	0	0	0	0	0	0	0	0	1	0	0	0	0	0	0	0	77
d__Eukaryota	k__Fungi	p__unclassified_k__Fungi	c__unclassified_k__Fungi	o__unclassified_k__Fungi	f__unclassified_k__Fungi	g__unclassified_k__Fungi	s__unclassified_k__Fungi	OTU1604	0	0	0	1	0	0	0	0	3	0	0	0	0	0	0	0	4	0	3	0	0	3	0	0	0	0	0	0	0	0	0	0	0	0	24	0	0	0	0	0	14
d__Eukaryota	k__Fungi	p__Ascomycota	c__Sordariomycetes	o__Hypocreales	f__unclassified_o__Hypocreales	g__unclassified_o__Hypocreales	s__unclassified_o__Hypocreales	OTU4830	0	0	0	0	0	0	0	0	0	0	0	0	0	0	0	0	0	0	0	0	0	0	0	0	0	0	0	0	0	0	7	0	1	72	75	36	0	1	0	2	6
d__Eukaryota	k__Fungi	p__unclassified_k__Fungi	c__unclassified_k__Fungi	o__unclassified_k__Fungi	f__unclassified_k__Fungi	g__unclassified_k__Fungi	s__unclassified_k__Fungi	OTU4820	3	0	0	2	20	11	33	1	13	0	0	0	0	0	0	13	0	0	3	1	0	0	0	0	0	0	0	0	0	0	0	0	0	0	52	15	0	0	0	0	1
d__Eukaryota	k__Fungi	p__unclassified_k__Fungi	c__unclassified_k__Fungi	o__unclassified_k__Fungi	f__unclassified_k__Fungi	g__unclassified_k__Fungi	s__unclassified_k__Fungi	OTU1880	0	0	0	0	0	0	0	9	0	0	0	0	0	0	0	0	0	0	0	0	1	0	0	0	0	0	0	0	0	0	0	0	0	0	0	0	0	0	0	0	0
d__Eukaryota	k__Fungi	p__Ascomycota	c__Sordariomycetes	o__Branch06	f__unclassified_o__Branch06	g__unclassified_o__Branch06	s__Branch06_sp	OTU5673	1	2	2	5	2	2	9	2	6	29	16	12	2	1	13	12	3	5	1	0	0	1	0	0	31	20	2	18	18	21	0	0	2	15	2	1	9	1	5	0	4
d__Eukaryota	k__Fungi	p__Ascomycota	c__Dothideomycetes	o__Pleosporales	f__unclassified_o__Pleosporales	g__unclassified_o__Pleosporales	s__unclassified_o__Pleosporales	OTU3872	0	3	11	1	3	2	10	0	3	0	0	0	0	0	0	25	29	32	1	3	1	4	8	1	0	0	0	0	0	0	1	1	0	2	35	5	0	0	0	0	31
d__Eukaryota	k__Fungi	p__Mortierellomycota	c__Mortierellomycetes	o__Mortierellales	f__Mortierellaceae	g__Mortierella	s__unclassified_g__Mortierella	OTU3987	50	0	0	1	0	0	1	3	0	0	0	0	0	0	1	0	0	0	13	105	76	23	82	30	1	0	0	0	0	0	0	0	0	0	0	0	0	1	0	0	0
d__Eukaryota	k__Fungi	p__Ascomycota	c__Leotiomycetes	o__Helotiales	f__Helotiaceae	g__Articulospora	s__Articulospora_sp	OTU4358	0	0	0	11	14	48	5	15	23	0	0	0	0	0	0	6	4	0	4	9	47	6	7	21	0	1	0	0	0	0	0	2	0	0	0	12	0	0	0	0	3
d__Eukaryota	k__Fungi	p__Kickxellomycota	c__Kickxellomycetes	o__Kickxellales	f__Kickxellaceae	g__Ramicandelaber	s__Ramicandelaber_longisporus	OTU675	40	16	29	0	0	3	22	6	2	0	0	0	2	0	0	143	29	3	2	0	3	3	1	0	1	0	0	0	0	0	0	0	0	0	0	0	0	0	0	10	0
d__Eukaryota	k__Fungi	p__unclassified_k__Fungi	c__unclassified_k__Fungi	o__unclassified_k__Fungi	f__unclassified_k__Fungi	g__unclassified_k__Fungi	s__unclassified_k__Fungi	OTU3518	17	12	6	29	19	3	21	10	7	0	0	0	0	0	0	17	19	16	4	7	0	10	3	0	1	0	0	0	2	0	0	0	8	0	6	14	0	0	0	0	6
d__Eukaryota	k__Fungi	p__Ascomycota	c__Dothideomycetes	o__Pleosporales	f__unclassified_o__Pleosporales	g__unclassified_o__Pleosporales	s__unclassified_o__Pleosporales	OTU4024	18	1	4	45	18	14	18	27	9	0	0	0	0	0	0	10	0	0	0	6	2	4	2	2	0	0	10	0	0	0	0	0	9	5	1	12	0	0	0	0	0
d__Eukaryota	k__Fungi	p__unclassified_k__Fungi	c__unclassified_k__Fungi	o__unclassified_k__Fungi	f__unclassified_k__Fungi	g__unclassified_k__Fungi	s__unclassified_k__Fungi	OTU4343	8	12	20	1	3	1	1	2	1	0	0	0	0	0	0	24	21	8	1	1	2	0	0	0	0	0	0	0	0	0	13	6	3	7	18	5	0	0	0	103	17
d__Eukaryota	k__Fungi	p__Ascomycota	c__Sordariomycetes	o__unclassified_c__Sordariomycetes	f__unclassified_c__Sordariomycetes	g__unclassified_c__Sordariomycetes	s__unclassified_c__Sordariomycetes	OTU4406	6	5	0	3	1	0	1	0	0	0	0	0	0	0	0	12	10	2	0	0	0	0	0	0	0	0	0	1	0	0	8	0	0	13	16	12	0	0	0	47	20
d__Eukaryota	k__Fungi	p__Ascomycota	c__Leotiomycetes	o__Helotiales	f__Myxotrichaceae	g__Oidiodendron	s__Oidiodendron_cereale	OTU923	55	14	0	18	4	6	38	7	3	1	0	0	0	0	0	166	50	19	13	5	2	14	6	0	2	0	0	0	0	0	0	0	0	0	0	0	0	0	0	0	0
d__Eukaryota	k__Fungi	p__Basidiomycota	c__Agaricomycetes	o__unclassified_c__Agaricomycetes	f__unclassified_c__Agaricomycetes	g__unclassified_c__Agaricomycetes	s__unclassified_c__Agaricomycetes	OTU3708	0	0	0	24	0	1	14	0	0	0	0	0	0	0	0	0	0	0	0	0	0	0	0	0	0	0	0	0	0	0	0	0	0	0	17	149	0	3	51	0	0
d__Eukaryota	k__Fungi	p__unclassified_k__Fungi	c__unclassified_k__Fungi	o__unclassified_k__Fungi	f__unclassified_k__Fungi	g__unclassified_k__Fungi	s__unclassified_k__Fungi	OTU4253	10	28	15	3	1	0	3	1	3	0	0	0	0	0	0	6	17	8	0	1	0	0	3	1	1	0	0	0	0	0	66	61	11	0	14	1	0	0	0	24	12
d__Eukaryota	k__Fungi	p__Basidiomycota	c__Agaricomycetes	o__Agaricales	f__Psathyrellaceae	g__Coprinopsis	s__Coprinopsis_urticicola	OTU1228	0	0	0	18	1	66	1	3	28	0	5	1	32	0	0	0	0	0	0	0	66	0	0	8	0	0	0	0	0	0	0	0	0	0	1	0	0	0	0	0	0
d__Eukaryota	k__Fungi	p__Glomeromycota	c__Paraglomeromycetes	o__GS24	f__unclassified_o__GS24	g__unclassified_o__GS24	s__GS24_sp	OTU818	14	34	18	0	4	5	0	5	0	0	0	0	0	0	0	33	6	39	0	2	2	0	0	3	0	0	0	0	0	0	0	0	3	0	27	14	0	0	0	23	0
d__Eukaryota	k__Fungi	p__unclassified_k__Fungi	c__unclassified_k__Fungi	o__unclassified_k__Fungi	f__unclassified_k__Fungi	g__unclassified_k__Fungi	s__unclassified_k__Fungi	OTU4301	18	0	37	35	3	0	40	5	8	0	0	0	0	0	0	1	0	1	4	4	6	3	10	10	0	0	0	4	0	0	3	8	6	6	18	0	0	0	1	8	25
d__Eukaryota	k__Fungi	p__unclassified_k__Fungi	c__unclassified_k__Fungi	o__unclassified_k__Fungi	f__unclassified_k__Fungi	g__unclassified_k__Fungi	s__unclassified_k__Fungi	OTU1200	0	0	0	4	1	0	1	0	1	21	14	17	20	21	29	0	0	0	0	1	0	2	0	0	27	16	4	14	18	21	0	0	0	2	0	1	14	9	6	0	0
d__Eukaryota	k__Fungi	p__Zoopagomycota	c__Zoopagomycetes	o__Zoopagales	f__Piptocephalidaceae	g__Syncephalis	s__Syncephalis_sp	OTU2586	0	0	0	0	0	0	0	0	0	0	0	0	0	0	0	0	0	0	0	0	0	0	0	0	0	0	0	0	0	0	46	167	186	0	0	0	0	0	0	0	0
d__Eukaryota	k__Fungi	p__Ascomycota	c__Sordariomycetes	o__Sordariales	f__Lasiosphaeriaceae	g__Cladorrhinum	s__Cladorrhinum_bulbillosum	OTU1997	3	0	0	9	0	1	19	1	0	0	0	0	0	0	0	3	0	359	0	1	0	1	1	0	0	0	0	0	0	0	6	0	0	0	4	2	0	0	0	0	0
d__Eukaryota	k__Fungi	p__Mortierellomycota	c__Mortierellomycetes	o__Mortierellales	f__Mortierellaceae	g__Mortierella	s__Mortierella_microzygospora	OTU3076	0	0	0	0	0	0	0	0	0	0	0	0	0	0	0	6	0	11	27	135	40	29	123	36	1	0	0	0	0	0	0	0	0	0	0	0	0	0	0	0	0
d__Eukaryota	k__Fungi	p__Glomeromycota	c__Glomeromycetes	o__Glomerales	f__Glomeraceae	g__Funneliformis	s__Funneliformis_sp	OTU4635	15	6	0	49	7	28	63	14	9	0	0	2	0	0	0	8	4	4	9	6	17	10	5	2	0	0	0	0	1	0	0	0	0	4	0	0	0	0	0	0	0
d__Eukaryota	k__Fungi	p__Ascomycota	c__Sordariomycetes	o__Microascales	f__Halosphaeriaceae	g__unclassified_f__Halosphaeriaceae	s__unclassified_f__Halosphaeriaceae	OTU4876	0	0	0	5	1	0	0	0	0	0	0	0	0	0	0	6	2	8	1	0	0	0	0	0	0	0	0	8	0	0	0	0	0	15	14	16	2	0	25	38	8
d__Eukaryota	k__Fungi	p__unclassified_k__Fungi	c__unclassified_k__Fungi	o__unclassified_k__Fungi	f__unclassified_k__Fungi	g__unclassified_k__Fungi	s__unclassified_k__Fungi	OTU1105	0	0	0	0	8	28	0	372	0	0	0	0	0	0	0	0	0	0	0	3	0	0	0	0	0	0	0	0	0	0	0	0	0	0	0	0	0	0	0	0	0
d__Eukaryota	k__Fungi	p__Basidiomycota	c__Microbotryomycetes	o__Sporidiobolales	f__Sporidiobolaceae	g__Sporidiobolus	s__Sporidiobolus_pararoseus	OTU3748	1	0	3	6	2	12	2	1	3	0	1	0	0	0	0	0	2	0	10	8	7	9	20	7	7	0	0	0	0	0	14	13	0	11	16	32	0	0	0	16	21
d__Eukaryota	k__Fungi	p__Ascomycota	c__unclassified_p__Ascomycota	o__unclassified_p__Ascomycota	f__unclassified_p__Ascomycota	g__unclassified_p__Ascomycota	s__unclassified_p__Ascomycota	OTU3848	2	10	4	5	8	0	3	2	3	0	0	0	0	0	0	23	28	31	1	1	0	0	1	0	0	0	0	0	0	0	0	5	3	11	7	4	0	0	0	31	14
d__Eukaryota	k__Fungi	p__Ascomycota	c__unclassified_p__Ascomycota	o__unclassified_p__Ascomycota	f__unclassified_p__Ascomycota	g__unclassified_p__Ascomycota	s__unclassified_p__Ascomycota	OTU2773	1	0	0	1	4	1	0	1	1	0	0	0	1	0	0	0	182	4	0	4	6	0	2	2	0	0	0	0	0	0	0	22	16	0	12	2	0	0	0	2	15
d__Eukaryota	k__Fungi	p__unclassified_k__Fungi	c__unclassified_k__Fungi	o__unclassified_k__Fungi	f__unclassified_k__Fungi	g__unclassified_k__Fungi	s__unclassified_k__Fungi	OTU4038	1	2	0	0	1	0	0	4	1	0	0	0	0	0	0	18	26	2	0	0	0	1	0	1	0	0	0	0	0	0	203	40	23	0	0	0	0	0	0	49	4
d__Eukaryota	k__Fungi	p__Ascomycota	c__Eurotiomycetes	o__Chaetothyriales	f__unclassified_o__Chaetothyriales	g__unclassified_o__Chaetothyriales	s__unclassified_o__Chaetothyriales	OTU4085	0	2	10	1	4	0	0	0	4	0	0	0	0	0	0	0	8	4	0	2	0	1	3	0	0	0	0	0	0	0	24	12	0	24	25	17	0	0	0	0	5
d__Eukaryota	k__Fungi	p__Glomeromycota	c__unclassified_p__Glomeromycota	o__unclassified_p__Glomeromycota	f__unclassified_p__Glomeromycota	g__unclassified_p__Glomeromycota	s__Glomeromycota_sp	OTU3836	1	3	6	5	7	2	4	5	3	0	0	1	0	0	0	30	52	72	2	4	5	0	4	0	5	2	1	0	1	0	0	0	3	10	0	2	1	0	0	0	2
d__Eukaryota	k__Fungi	p__Glomeromycota	c__Glomeromycetes	o__Glomerales	f__Glomeraceae	g__Septoglomus	s__unclassified_g__Septoglomus	OTU3225	1	5	15	8	2	3	4	2	3	0	0	2	0	0	1	22	35	44	4	2	0	1	0	0	1	1	0	0	0	2	4	0	4	6	8	1	0	2	5	36	10
d__Eukaryota	k__Fungi	p__Ascomycota	c__Pezizomycetes	o__Pezizales	f__Ascobolaceae	g__Ascobolus	s__Ascobolus_sp	OTU2670	82	20	0	0	2	18	56	0	1	0	0	0	0	0	0	0	65	0	0	2	2	3	1	0	0	0	0	0	0	1	0	21	0	34	2	0	0	0	0	0	15
d__Eukaryota	k__Fungi	p__unclassified_k__Fungi	c__unclassified_k__Fungi	o__unclassified_k__Fungi	f__unclassified_k__Fungi	g__unclassified_k__Fungi	s__unclassified_k__Fungi	OTU3578	0	5	2	4	11	3	0	6	1	0	0	0	0	0	0	0	127	27	0	4	0	0	3	1	0	0	0	0	0	0	35	48	24	2	0	0	0	0	0	0	18
d__Eukaryota	k__Fungi	p__Mortierellomycota	c__Mortierellomycetes	o__Mortierellales	f__Mortierellaceae	g__Mortierella	s__unclassified_g__Mortierella	OTU3963	0	0	1	0	1	1	0	0	0	0	0	0	0	0	0	0	12	0	1	1	0	2	1	0	0	0	0	0	0	0	73	45	93	0	0	11	0	0	0	4	32
d__Eukaryota	k__Fungi	p__Ascomycota	c__Sordariomycetes	o__Sordariales	f__Chaetomiaceae	g__Trichocladium	s__Trichocladium_asperum	OTU1876	0	0	0	1	0	0	0	0	1	0	0	0	0	0	0	2	0	0	0	2	5	1	0	0	0	0	0	0	0	0	0	0	0	3	0	1	0	0	0	0	0
d__Eukaryota	k__Fungi	p__unclassified_k__Fungi	c__unclassified_k__Fungi	o__unclassified_k__Fungi	f__unclassified_k__Fungi	g__unclassified_k__Fungi	s__unclassified_k__Fungi	OTU4287	0	3	6	0	0	0	1	2	0	0	0	0	0	0	0	12	16	8	2	0	0	0	0	0	0	0	0	0	0	0	15	35	16	15	2	0	0	0	0	55	50
d__Eukaryota	k__Fungi	p__Ascomycota	c__Dothideomycetes	o__Pleosporales	f__Didymosphaeriaceae	g__Pseudopithomyces	s__Pseudopithomyces_chartarum	OTU3589	0	0	0	10	50	8	5	3	10	0	0	0	0	0	2	0	0	0	7	10	1	4	19	0	0	1	4	0	0	0	0	0	23	3	0	9	1	0	0	0	0
d__Eukaryota	k__Fungi	p__Ascomycota	c__Sordariomycetes	o__Sordariales	f__Chaetomiaceae	g__Chaetomium	s__Chaetomium_biapiculatum	OTU144	79	0	15	9	9	5	30	4	5	1	0	0	0	0	0	152	23	13	14	0	3	7	0	1	0	0	0	0	0	0	0	0	0	0	0	0	0	0	0	0	12
d__Eukaryota	k__Fungi	p__unclassified_k__Fungi	c__unclassified_k__Fungi	o__unclassified_k__Fungi	f__unclassified_k__Fungi	g__unclassified_k__Fungi	s__unclassified_k__Fungi	OTU3957	19	24	23	17	7	2	14	38	11	0	0	0	0	0	0	32	10	21	1	10	6	2	4	2	0	0	0	0	0	0	0	1	0	17	26	0	0	0	0	0	14
d__Eukaryota	k__Fungi	p__Ascomycota	c__Dothideomycetes	o__Pleosporales	f__unclassified_o__Pleosporales	g__unclassified_o__Pleosporales	s__unclassified_o__Pleosporales	OTU159	170	11	0	1	0	2	0	0	0	0	0	0	0	0	0	0	0	2	2	2	0	0	29	3	0	0	0	0	0	0	0	0	0	0	5	6	0	0	0	0	0
d__Eukaryota	k__Fungi	p__unclassified_k__Fungi	c__unclassified_k__Fungi	o__unclassified_k__Fungi	f__unclassified_k__Fungi	g__unclassified_k__Fungi	s__unclassified_k__Fungi	OTU2723	15	10	13	4	9	8	9	12	5	0	0	0	0	0	0	21	9	17	0	2	0	1	6	0	0	0	0	0	0	0	10	33	0	24	21	2	0	0	0	4	30
d__Eukaryota	k__Fungi	p__Ascomycota	c__Sordariomycetes	o__Hypocreales	f__Hypocreales_fam_Incertae_sedis	g__Sarocladium	s__Sarocladium_spinificis	OTU3911	0	0	0	16	47	15	35	29	6	0	0	0	0	0	0	0	14	0	55	46	2	35	23	11	0	0	0	0	0	0	2	0	0	1	0	2	0	0	0	0	0
d__Eukaryota	k__Fungi	p__Basidiomycota	c__Agaricomycetes	o__Cantharellales	f__Ceratobasidiaceae	g__unclassified_f__Ceratobasidiaceae	s__Ceratobasidiaceae_sp	OTU5882	0	0	2	3	0	10	2	1	22	1	1	6	0	0	28	0	0	1	0	0	1	0	0	1	2	0	0	3	1	6	0	0	0	0	3	2	1	1	5	1	0
d__Eukaryota	k__Fungi	p__Chytridiomycota	c__Spizellomycetes	o__Spizellomycetales	f__Spizellomycetaceae	g__Spizellomyces	s__Spizellomyces_acuminatus	OTU4994	3	1	0	9	15	14	7	3	8	0	0	0	0	0	0	4	2	8	1	1	9	0	8	0	0	0	0	0	0	0	0	1	2	73	4	1	0	0	0	15	0
d__Eukaryota	k__Fungi	p__Basidiomycota	c__Agaricomycetes	o__Agaricales	f__Entolomataceae	g__Entoloma	s__unclassified_g__Entoloma	OTU5116	0	0	0	0	0	0	0	0	0	0	0	0	0	0	0	0	0	0	0	0	0	0	0	0	0	0	0	0	0	0	0	0	0	1	0	0	0	0	0	0	0
d__Eukaryota	k__Fungi	p__unclassified_k__Fungi	c__unclassified_k__Fungi	o__unclassified_k__Fungi	f__unclassified_k__Fungi	g__unclassified_k__Fungi	s__unclassified_k__Fungi	OTU2052	0	0	354	0	0	0	0	1	0	0	0	0	0	0	0	0	0	3	0	0	0	0	0	0	0	0	0	0	0	0	0	0	0	0	0	0	0	0	0	0	0
d__Eukaryota	k__Fungi	p__Ascomycota	c__Sordariomycetes	o__unclassified_c__Sordariomycetes	f__unclassified_c__Sordariomycetes	g__unclassified_c__Sordariomycetes	s__unclassified_c__Sordariomycetes	OTU2526	0	1	0	9	1	0	0	0	2	0	3	0	0	0	0	0	0	0	0	0	0	0	0	0	0	0	0	0	0	0	0	0	0	0	2	10	0	0	0	0	0
d__Eukaryota	k__Fungi	p__unclassified_k__Fungi	c__unclassified_k__Fungi	o__unclassified_k__Fungi	f__unclassified_k__Fungi	g__unclassified_k__Fungi	s__unclassified_k__Fungi	OTU3009	0	3	0	0	0	0	0	0	0	0	0	0	0	0	0	0	0	0	0	0	0	0	0	0	0	0	0	0	0	0	41	1	12	2	1	0	0	0	0	112	31
d__Eukaryota	k__Fungi	p__unclassified_k__Fungi	c__unclassified_k__Fungi	o__unclassified_k__Fungi	f__unclassified_k__Fungi	g__unclassified_k__Fungi	s__unclassified_k__Fungi	OTU2744	15	7	5	5	8	2	6	1	2	0	0	0	0	0	0	3	45	7	3	5	1	1	4	2	0	0	0	0	0	0	1	11	12	7	4	3	0	0	0	9	3
d__Eukaryota	k__Fungi	p__unclassified_k__Fungi	c__unclassified_k__Fungi	o__unclassified_k__Fungi	f__unclassified_k__Fungi	g__unclassified_k__Fungi	s__unclassified_k__Fungi	OTU3650	0	2	7	12	4	6	14	8	11	4	19	0	0	2	0	0	6	9	0	3	0	2	2	4	3	5	0	0	1	0	13	4	3	11	16	1	2	2	3	26	13
d__Eukaryota	k__Fungi	p__Ascomycota	c__Sordariomycetes	o__Glomerellales	f__Plectosphaerellaceae	g__Sodiomyces	s__Sodiomyces_magadii	OTU838	79	9	1	22	2	0	60	10	7	0	0	0	0	0	0	114	7	33	8	8	0	13	0	3	0	0	0	0	3	0	0	0	0	0	0	0	0	0	0	0	0
d__Eukaryota	k__Fungi	p__unclassified_k__Fungi	c__unclassified_k__Fungi	o__unclassified_k__Fungi	f__unclassified_k__Fungi	g__unclassified_k__Fungi	s__unclassified_k__Fungi	OTU3935	25	20	16	15	17	8	12	4	8	0	0	0	0	0	0	27	25	18	3	6	2	1	6	3	0	0	0	0	0	0	5	7	5	3	11	2	0	0	0	16	0
d__Eukaryota	k__Fungi	p__Ascomycota	c__Sordariomycetes	o__Sordariales	f__Lasiosphaeriaceae	g__Podospora	s__Podospora_pyriformis	OTU1199	0	4	0	2	0	6	0	0	17	0	15	0	0	0	0	36	0	0	1	0	0	5	0	0	0	0	0	13	0	0	0	0	0	12	0	0	0	0	0	0	0
d__Eukaryota	k__Fungi	p__Ascomycota	c__Dothideomycetes	o__Capnodiales	f__Cladosporiaceae	g__Cladosporium	s__Cladosporium_allicinum	OTU4001	0	1	2	0	0	0	3	2	0	0	0	0	0	0	0	0	0	6	10	24	19	21	16	5	1	0	0	2	4	0	0	0	0	0	0	1	0	0	0	0	10
d__Eukaryota	k__Fungi	p__unclassified_k__Fungi	c__unclassified_k__Fungi	o__unclassified_k__Fungi	f__unclassified_k__Fungi	g__unclassified_k__Fungi	s__unclassified_k__Fungi	OTU4042	8	11	3	1	2	4	10	3	0	0	1	0	0	0	0	9	0	15	1	2	3	0	1	1	2	0	0	0	0	0	0	0	25	7	3	32	0	0	0	11	39
d__Eukaryota	k__Fungi	p__unclassified_k__Fungi	c__unclassified_k__Fungi	o__unclassified_k__Fungi	f__unclassified_k__Fungi	g__unclassified_k__Fungi	s__unclassified_k__Fungi	OTU3665	45	3	0	11	1	0	13	2	1	1	1	0	0	0	0	33	29	9	5	9	9	5	11	7	0	0	0	0	0	0	0	19	14	2	3	9	0	0	0	9	21
d__Eukaryota	k__Fungi	p__unclassified_k__Fungi	c__unclassified_k__Fungi	o__unclassified_k__Fungi	f__unclassified_k__Fungi	g__unclassified_k__Fungi	s__unclassified_k__Fungi	OTU4388	17	9	2	3	3	3	4	1	0	0	0	0	0	0	0	14	2	13	6	4	0	7	6	0	2	0	0	0	0	0	68	41	29	2	1	1	0	0	0	38	11
d__Eukaryota	k__Fungi	p__Basidiomycota	c__Agaricomycetes	o__Cantharellales	f__Cantharellales_fam_Incertae_sedis	g__Burgoa	s__Burgoa_anomala	OTU2005	0	0	0	0	0	0	0	1	3	0	0	0	0	1	0	0	0	367	0	2	0	0	0	0	0	0	0	0	0	0	0	0	0	0	0	0	0	0	0	0	0
d__Eukaryota	k__Fungi	p__unclassified_k__Fungi	c__unclassified_k__Fungi	o__unclassified_k__Fungi	f__unclassified_k__Fungi	g__unclassified_k__Fungi	s__unclassified_k__Fungi	OTU4845	0	0	0	7	4	4	5	7	3	0	1	0	26	3	7	0	0	0	0	2	1	0	1	0	0	0	0	0	15	0	0	0	0	3	6	7	8	0	4	0	0
d__Eukaryota	k__Fungi	p__Glomeromycota	c__Paraglomeromycetes	o__GS24	f__unclassified_o__GS24	g__unclassified_o__GS24	s__GS24_sp	OTU3678	8	2	7	7	2	1	1	1	0	0	0	0	0	0	0	0	0	0	0	2	0	0	0	0	0	0	0	0	0	0	0	10	12	0	40	12	0	0	0	0	0
d__Eukaryota	k__Fungi	p__unclassified_k__Fungi	c__unclassified_k__Fungi	o__unclassified_k__Fungi	f__unclassified_k__Fungi	g__unclassified_k__Fungi	s__unclassified_k__Fungi	OTU2041	0	0	0	1	1	0	4	0	3	0	0	0	0	0	0	0	29	15	2	0	0	0	0	0	0	0	0	0	0	0	0	0	0	0	0	0	0	0	0	0	17
d__Eukaryota	k__Fungi	p__Basidiomycota	c__Agaricomycetes	o__Polyporales	f__unclassified_o__Polyporales	g__unclassified_o__Polyporales	s__unclassified_o__Polyporales	OTU4068	0	9	0	3	8	3	11	1	3	0	0	0	0	0	0	0	3	100	0	1	2	0	6	7	0	0	0	0	0	0	25	0	0	32	43	0	0	0	0	6	20
d__Eukaryota	k__Fungi	p__Ascomycota	c__Sordariomycetes	o__Hypocreales	f__Nectriaceae	g__Ilyonectria	s__Ilyonectria_robusta	OTU2537	0	0	0	0	0	0	0	0	4	3	1	0	0	0	5	12	0	7	0	1	0	0	0	0	0	43	3	0	0	12	0	0	0	0	0	0	0	0	0	0	0
d__Eukaryota	k__Fungi	p__Chytridiomycota	c__unclassified_p__Chytridiomycota	o__unclassified_p__Chytridiomycota	f__unclassified_p__Chytridiomycota	g__unclassified_p__Chytridiomycota	s__Chytridiomycota_sp	OTU3060	3	11	0	0	0	0	2	0	0	0	0	0	0	0	0	81	2	16	0	50	40	12	2	0	0	0	0	0	0	0	0	0	0	0	0	9	0	0	0	0	4
d__Eukaryota	k__Fungi	p__Mortierellomycota	c__unclassified_p__Mortierellomycota	o__unclassified_p__Mortierellomycota	f__unclassified_p__Mortierellomycota	g__unclassified_p__Mortierellomycota	s__Mortierellomycota_sp	OTU3618	0	0	19	0	0	0	13	11	0	0	0	0	0	0	0	121	0	0	17	11	41	46	2	6	0	26	0	0	0	0	0	0	0	0	0	0	0	0	0	0	0
d__Eukaryota	k__Fungi	p__unclassified_k__Fungi	c__unclassified_k__Fungi	o__unclassified_k__Fungi	f__unclassified_k__Fungi	g__unclassified_k__Fungi	s__unclassified_k__Fungi	OTU4327	1	37	0	12	5	0	2	2	5	0	0	0	0	0	0	2	35	0	0	3	1	2	3	1	0	0	0	0	0	0	0	0	0	0	0	0	0	0	0	0	0
d__Eukaryota	k__Fungi	p__Mortierellomycota	c__unclassified_p__Mortierellomycota	o__unclassified_p__Mortierellomycota	f__unclassified_p__Mortierellomycota	g__unclassified_p__Mortierellomycota	s__Mortierellomycota_sp	OTU853	171	0	3	20	0	0	25	2	2	0	0	0	0	0	0	125	2	0	5	0	3	3	0	5	0	0	0	0	0	0	0	0	0	0	0	0	0	0	0	0	0
d__Eukaryota	k__Fungi	p__Glomeromycota	c__Glomeromycetes	o__Glomerales	f__Glomeraceae	g__unclassified_f__Glomeraceae	s__Glomeraceae_sp	OTU3814	0	0	5	0	0	0	0	0	1	0	0	3	0	0	0	35	20	14	0	1	0	0	0	0	12	2	1	0	0	0	1	0	0	6	2	4	0	0	2	12	11
d__Eukaryota	k__Fungi	p__Ascomycota	c__Sordariomycetes	o__Hypocreales	f__unclassified_o__Hypocreales	g__unclassified_o__Hypocreales	s__unclassified_o__Hypocreales	OTU3972	0	0	6	0	0	22	1	0	11	0	0	0	0	0	0	1	0	5	0	0	0	1	0	0	0	0	0	0	0	0	0	0	0	0	0	7	0	0	5	0	0
d__Eukaryota	k__Fungi	p__Ascomycota	c__Sordariomycetes	o__unclassified_c__Sordariomycetes	f__unclassified_c__Sordariomycetes	g__unclassified_c__Sordariomycetes	s__unclassified_c__Sordariomycetes	OTU3951	5	17	6	3	5	1	9	5	0	0	0	0	0	0	0	29	32	7	3	0	0	2	2	0	1	0	0	1	0	0	17	3	0	28	3	4	0	0	0	39	23
d__Eukaryota	k__Fungi	p__Ascomycota	c__Dothideomycetes	o__Pleosporales	f__unclassified_o__Pleosporales	g__unclassified_o__Pleosporales	s__unclassified_o__Pleosporales	OTU2631	0	11	2	0	8	0	0	1	0	0	0	0	0	0	0	0	1	0	0	94	1	0	15	2	0	0	0	0	0	0	0	137	0	2	0	0	0	1	0	0	0
d__Eukaryota	k__Fungi	p__Ascomycota	c__Eurotiomycetes	o__Eurotiales	f__Aspergillaceae	g__Aspergillus	s__Aspergillus_minisclerotigenes	OTU3713	4	16	1	1	3	12	10	2	2	0	0	0	0	0	0	11	0	8	3	0	1	1	0	1	1	0	0	0	0	0	13	0	0	15	15	6	1	0	0	15	40
d__Eukaryota	k__Fungi	p__Ascomycota	c__Leotiomycetes	o__Helotiales	f__Helotiales_fam_Incertae_sedis	g__Amphobotrys	s__Amphobotrys_ricini	OTU2646	0	0	2	38	19	38	36	11	21	0	0	0	0	0	0	0	0	0	3	6	2	0	8	0	0	0	0	0	1	0	0	5	0	18	15	25	0	0	0	0	0
d__Eukaryota	k__Fungi	p__Basidiomycota	c__Tremellomycetes	o__Tremellales	f__Bulleribasidiaceae	g__Bulleribasidium	s__unclassified_g__Bulleribasidium	OTU3267	1	0	14	6	4	34	0	3	8	0	0	0	0	0	0	0	0	16	21	7	9	9	3	9	0	0	0	0	0	0	0	0	0	0	3	17	0	0	0	5	0
d__Eukaryota	k__Fungi	p__unclassified_k__Fungi	c__unclassified_k__Fungi	o__unclassified_k__Fungi	f__unclassified_k__Fungi	g__unclassified_k__Fungi	s__unclassified_k__Fungi	OTU4791	0	1	1	0	0	0	3	0	2	0	0	0	0	0	0	13	66	9	0	1	0	1	2	0	0	0	0	0	0	0	0	0	0	5	4	1	0	0	0	84	24
d__Eukaryota	k__Fungi	p__Ascomycota	c__Dothideomycetes	o__Pleosporales	f__Pleosporaceae	g__Curvularia	s__Curvularia_nodulosa	OTU3915	7	46	8	5	10	4	1	2	9	0	0	0	0	0	0	3	1	6	2	1	3	0	5	0	0	0	0	0	0	0	10	0	0	6	9	5	0	3	0	0	33
d__Eukaryota	k__Fungi	p__Ascomycota	c__Sordariomycetes	o__Microascales	f__Microascaceae	g__Scedosporium	s__Scedosporium_dehoogii	OTU2606	6	37	40	3	12	10	3	5	27	0	3	1	0	0	0	8	32	37	2	1	7	1	1	5	0	0	0	0	0	1	7	23	6	0	11	5	0	0	0	3	0
d__Eukaryota	k__Fungi	p__Ascomycota	c__Sordariomycetes	o__Hypocreales	f__Ophiocordycipitaceae	g__Purpureocillium	s__Purpureocillium_lilacinum	OTU3560	17	5	0	2	6	5	14	5	5	0	2	0	0	0	0	11	8	8	1	0	3	1	2	0	0	0	0	0	0	0	27	12	22	7	7	36	0	0	0	17	42
d__Eukaryota	k__Fungi	p__unclassified_k__Fungi	c__unclassified_k__Fungi	o__unclassified_k__Fungi	f__unclassified_k__Fungi	g__unclassified_k__Fungi	s__unclassified_k__Fungi	OTU3614	0	2	0	0	0	0	4	0	1	1	0	0	0	0	0	14	2	5	0	11	3	3	9	0	0	0	0	0	0	0	0	4	5	1	2	6	0	0	0	0	21
d__Eukaryota	k__Fungi	p__Ascomycota	c__unclassified_p__Ascomycota	o__unclassified_p__Ascomycota	f__unclassified_p__Ascomycota	g__unclassified_p__Ascomycota	s__unclassified_p__Ascomycota	OTU5491	0	0	0	0	0	1	0	0	3	0	0	0	0	0	0	2	0	0	0	0	0	1	1	0	0	0	0	0	0	0	0	0	0	2	0	0	0	0	0	0	0
d__Eukaryota	k__Fungi	p__unclassified_k__Fungi	c__unclassified_k__Fungi	o__unclassified_k__Fungi	f__unclassified_k__Fungi	g__unclassified_k__Fungi	s__unclassified_k__Fungi	OTU2157	0	0	0	0	0	0	0	0	0	0	0	0	0	0	0	0	1	351	0	0	0	0	0	0	0	0	0	0	0	0	0	0	0	0	0	0	0	0	0	0	0
d__Eukaryota	k__Fungi	p__Ascomycota	c__Sordariomycetes	o__Glomerellales	f__Plectosphaerellaceae	g__Lectera	s__unclassified_g__Lectera	OTU4089	0	0	29	5	7	85	2	1	21	0	0	0	0	0	0	0	14	5	5	1	8	1	4	2	0	0	3	0	0	0	0	10	0	3	14	0	0	0	0	0	0
d__Eukaryota	k__Fungi	p__Ascomycota	c__Sordariomycetes	o__unclassified_c__Sordariomycetes	f__unclassified_c__Sordariomycetes	g__unclassified_c__Sordariomycetes	s__unclassified_c__Sordariomycetes	OTU1590	0	38	0	5	5	3	0	13	2	0	0	0	0	0	0	0	24	3	0	2	5	0	2	5	0	0	1	0	5	2	0	0	0	3	13	0	0	0	0	11	0
d__Eukaryota	k__Fungi	p__unclassified_k__Fungi	c__unclassified_k__Fungi	o__unclassified_k__Fungi	f__unclassified_k__Fungi	g__unclassified_k__Fungi	s__unclassified_k__Fungi	OTU3788	5	0	4	5	2	1	0	0	2	0	0	0	0	0	0	5	12	3	0	4	3	4	3	0	0	0	0	0	0	0	19	52	17	0	6	6	0	0	0	19	8
d__Eukaryota	k__Fungi	p__Ascomycota	c__Leotiomycetes	o__Helotiales	f__Hyaloscyphaceae	g__Cistella	s__Cistella_sp	OTU1148	4	7	3	9	0	0	5	0	3	6	1	0	0	0	0	11	41	0	2	5	1	8	5	0	1	3	1	53	2	3	6	2	1	0	0	0	0	0	0	8	8
d__Eukaryota	k__Fungi	p__unclassified_k__Fungi	c__unclassified_k__Fungi	o__unclassified_k__Fungi	f__unclassified_k__Fungi	g__unclassified_k__Fungi	s__unclassified_k__Fungi	OTU3790	0	4	5	1	12	6	12	9	1	0	0	0	0	0	0	9	38	17	0	8	4	0	10	3	0	0	0	0	0	0	0	1	21	7	6	4	0	0	0	20	6
d__Eukaryota	k__Fungi	p__unclassified_k__Fungi	c__unclassified_k__Fungi	o__unclassified_k__Fungi	f__unclassified_k__Fungi	g__unclassified_k__Fungi	s__unclassified_k__Fungi	OTU4926	2	7	14	7	8	5	24	20	4	0	0	0	0	0	0	21	14	21	3	8	3	1	6	7	0	0	0	0	0	1	0	5	6	5	8	16	0	0	0	14	4
d__Eukaryota	k__Fungi	p__Ascomycota	c__Dothideomycetes	o__Pleosporales	f__Sporormiaceae	g__Preussia	s__unclassified_g__Preussia	OTU3739	0	0	1	7	0	0	2	3	8	0	0	0	0	0	0	0	0	0	0	0	0	1	0	0	0	0	0	0	0	0	0	0	19	11	4	14	0	0	0	0	0
d__Eukaryota	k__Fungi	p__Ascomycota	c__Sordariomycetes	o__Sordariales	f__Sordariaceae	g__Sordaria	s__unclassified_g__Sordaria	OTU3801	27	9	24	10	0	7	2	9	4	1	0	0	0	1	0	68	0	19	0	0	2	1	7	0	0	0	0	0	0	0	18	0	5	16	0	0	0	0	0	0	0
d__Eukaryota	k__Fungi	p__Ascomycota	c__unclassified_p__Ascomycota	o__unclassified_p__Ascomycota	f__unclassified_p__Ascomycota	g__unclassified_p__Ascomycota	s__unclassified_p__Ascomycota	OTU1909	0	0	0	0	0	0	0	0	0	0	0	0	0	0	0	0	0	0	0	0	2	0	0	0	0	0	0	0	0	0	0	0	0	0	15	0	0	8	0	0	0
d__Eukaryota	k__Fungi	p__unclassified_k__Fungi	c__unclassified_k__Fungi	o__unclassified_k__Fungi	f__unclassified_k__Fungi	g__unclassified_k__Fungi	s__unclassified_k__Fungi	OTU122	4	23	76	13	16	24	9	20	27	3	0	1	0	0	0	19	8	33	3	0	9	0	4	5	0	0	1	0	0	0	5	19	0	0	6	0	0	0	0	0	0
d__Eukaryota	k__Fungi	p__Ascomycota	c__Sordariomycetes	o__Sordariales	f__Lasiosphaeriaceae	g__Apodus	s__unclassified_g__Apodus	OTU2538	0	0	0	0	0	0	0	0	0	0	0	0	0	0	0	0	0	0	0	0	0	0	0	0	0	0	0	0	0	0	5	0	0	5	8	0	0	0	0	28	0
d__Eukaryota	k__Fungi	p__unclassified_k__Fungi	c__unclassified_k__Fungi	o__unclassified_k__Fungi	f__unclassified_k__Fungi	g__unclassified_k__Fungi	s__unclassified_k__Fungi	OTU2771	1	7	1	1	2	0	5	1	0	0	0	0	0	0	0	14	16	23	2	0	0	1	0	0	0	0	0	0	0	0	20	22	3	0	0	2	0	0	0	150	10
d__Eukaryota	k__Fungi	p__unclassified_k__Fungi	c__unclassified_k__Fungi	o__unclassified_k__Fungi	f__unclassified_k__Fungi	g__unclassified_k__Fungi	s__unclassified_k__Fungi	OTU2933	0	0	0	0	0	0	0	0	0	0	0	0	0	0	0	0	11	0	0	0	0	0	0	0	0	0	0	0	0	0	24	0	0	10	4	5	0	1	1	20	77
d__Eukaryota	k__Fungi	p__Ascomycota	c__Sordariomycetes	o__Xylariales	f__Diatrypaceae	g__Peroneutypa	s__Peroneutypa_scoparia	OTU3954	7	5	3	12	18	19	26	21	16	0	0	0	0	0	0	11	2	4	4	6	6	1	10	5	0	0	0	0	0	0	0	15	0	14	21	11	0	0	0	0	0
d__Eukaryota	k__Fungi	p__Ascomycota	c__Sordariomycetes	o__Hypocreales	f__Stachybotryaceae	g__Achroiostachys	s__Achroiostachys_betulicola	OTU1145	7	0	4	1	11	0	0	9	0	0	14	0	0	0	0	0	14	0	0	7	1	0	9	1	0	24	0	0	0	2	0	23	1	17	10	4	0	0	0	0	24
d__Eukaryota	k__Fungi	p__Glomeromycota	c__unclassified_p__Glomeromycota	o__unclassified_p__Glomeromycota	f__unclassified_p__Glomeromycota	g__unclassified_p__Glomeromycota	s__Glomeromycota_sp	OTU1194	3	5	2	3	9	0	8	9	0	0	1	0	0	0	0	2	44	36	0	2	0	0	4	0	0	6	0	0	1	0	0	0	0	6	0	7	0	0	0	0	0
d__Eukaryota	k__Fungi	p__unclassified_k__Fungi	c__unclassified_k__Fungi	o__unclassified_k__Fungi	f__unclassified_k__Fungi	g__unclassified_k__Fungi	s__unclassified_k__Fungi	OTU832	58	11	15	5	14	13	28	22	14	0	0	0	0	1	0	16	20	11	4	1	0	1	0	1	0	0	0	0	0	0	0	0	0	3	0	8	0	0	0	0	0
d__Eukaryota	k__Fungi	p__Ascomycota	c__Saccharomycetes	o__Saccharomycetales	f__Saccharomycetales_fam_Incertae_sedis	g__Candida	s__Candida_quercitrusa	OTU2969	0	0	0	3	0	2	0	0	0	0	0	0	0	0	0	0	0	0	0	0	0	0	0	0	0	0	0	0	0	0	0	0	0	0	0	0	0	0	0	0	0
d__Eukaryota	k__Fungi	p__Glomeromycota	c__Glomeromycetes	o__Glomerales	f__Glomeraceae	g__Glomus	s__Glomus_indicum	OTU4345	3	0	10	3	4	1	3	0	4	0	0	0	1	1	0	14	45	14	0	0	2	0	1	0	3	3	0	0	0	0	1	3	0	7	5	16	1	0	3	31	17
d__Eukaryota	k__Fungi	p__Ascomycota	c__Sordariomycetes	o__Hypocreales	f__Hypocreales_fam_Incertae_sedis	g__Ustilaginoidea	s__unclassified_g__Ustilaginoidea	OTU3851	21	13	3	21	24	20	16	5	6	0	0	0	0	0	0	4	4	1	5	4	2	2	5	0	0	0	0	0	0	1	0	1	10	11	15	22	0	0	1	3	2
d__Eukaryota	k__Fungi	p__Chytridiomycota	c__unclassified_p__Chytridiomycota	o__unclassified_p__Chytridiomycota	f__unclassified_p__Chytridiomycota	g__unclassified_p__Chytridiomycota	s__unclassified_p__Chytridiomycota	OTU4069	12	30	41	0	0	1	0	0	0	1	0	0	0	0	0	10	27	61	0	3	2	1	1	1	0	0	0	0	0	0	2	25	7	0	1	0	0	0	0	4	18
d__Eukaryota	k__Fungi	p__unclassified_k__Fungi	c__unclassified_k__Fungi	o__unclassified_k__Fungi	f__unclassified_k__Fungi	g__unclassified_k__Fungi	s__unclassified_k__Fungi	OTU4808	0	0	0	6	2	3	39	4	8	0	0	0	0	0	0	0	0	0	0	2	9	0	1	0	0	0	0	0	0	0	0	0	0	0	18	15	0	0	0	0	0
d__Eukaryota	k__Fungi	p__unclassified_k__Fungi	c__unclassified_k__Fungi	o__unclassified_k__Fungi	f__unclassified_k__Fungi	g__unclassified_k__Fungi	s__unclassified_k__Fungi	OTU3943	11	7	0	2	1	0	2	1	0	0	1	0	0	0	0	16	3	6	4	1	1	5	1	2	1	0	0	0	0	0	0	0	36	0	0	0	0	0	0	0	1
d__Eukaryota	k__Fungi	p__unclassified_k__Fungi	c__unclassified_k__Fungi	o__unclassified_k__Fungi	f__unclassified_k__Fungi	g__unclassified_k__Fungi	s__unclassified_k__Fungi	OTU4163	18	19	1	27	4	7	8	5	2	0	0	0	0	0	0	7	17	10	6	22	6	2	5	2	0	0	0	0	0	0	0	0	0	0	0	0	0	0	0	14	0
d__Eukaryota	k__Fungi	p__Basidiomycota	c__Agaricomycetes	o__unclassified_c__Agaricomycetes	f__unclassified_c__Agaricomycetes	g__unclassified_c__Agaricomycetes	s__unclassified_c__Agaricomycetes	OTU3286	0	0	0	2	0	0	0	0	0	0	0	0	0	0	0	0	0	0	0	0	0	0	0	0	0	0	0	0	0	0	0	0	175	0	0	0	0	0	0	0	52
d__Eukaryota	k__Fungi	p__Ascomycota	c__Sordariomycetes	o__Sordariales	f__Sordariales_fam_Incertae_sedis	g__Ramophialophora	s__Ramophialophora_sp	OTU3137	19	10	0	2	0	12	1	0	8	0	0	0	0	0	0	14	10	12	1	6	2	1	7	1	0	0	0	0	0	2	8	0	4	21	11	0	0	0	0	34	12
d__Eukaryota	k__Fungi	p__Mortierellomycota	c__unclassified_p__Mortierellomycota	o__unclassified_p__Mortierellomycota	f__unclassified_p__Mortierellomycota	g__unclassified_p__Mortierellomycota	s__unclassified_p__Mortierellomycota	OTU3628	0	3	0	9	25	0	24	9	10	0	0	0	0	0	0	35	69	43	2	11	4	1	0	2	0	0	0	0	0	0	0	0	0	0	0	5	0	0	0	0	0
d__Eukaryota	k__Fungi	p__Ascomycota	c__unclassified_p__Ascomycota	o__unclassified_p__Ascomycota	f__unclassified_p__Ascomycota	g__unclassified_p__Ascomycota	s__unclassified_p__Ascomycota	OTU5490	3	1	0	12	38	23	16	6	18	0	0	0	0	0	0	5	8	42	12	12	3	10	19	0	0	0	0	0	0	0	0	0	2	0	3	0	0	0	0	6	36
d__Eukaryota	k__Fungi	p__Ascomycota	c__Sordariomycetes	o__Sordariales	f__Lasiosphaeriaceae	g__unclassified_f__Lasiosphaeriaceae	s__unclassified_f__Lasiosphaeriaceae	OTU2737	0	3	0	7	0	0	0	0	0	0	0	0	0	0	0	0	0	12	2	0	0	0	0	1	0	0	0	0	0	0	0	4	0	8	245	0	0	1	0	0	5
d__Eukaryota	k__Fungi	p__Ascomycota	c__Sordariomycetes	o__unclassified_c__Sordariomycetes	f__unclassified_c__Sordariomycetes	g__unclassified_c__Sordariomycetes	s__unclassified_c__Sordariomycetes	OTU4088	0	3	3	0	0	4	3	0	1	8	1	3	0	0	0	7	1	4	0	2	0	1	4	3	7	4	0	4	2	0	1	0	0	0	7	1	2	1	15	7	7
d__Eukaryota	k__Fungi	p__unclassified_k__Fungi	c__unclassified_k__Fungi	o__unclassified_k__Fungi	f__unclassified_k__Fungi	g__unclassified_k__Fungi	s__unclassified_k__Fungi	OTU3888	0	6	0	0	2	5	3	1	0	0	0	0	0	0	0	4	0	0	0	11	2	3	10	1	0	0	0	0	0	0	0	0	0	0	2	5	0	0	0	0	36
d__Eukaryota	k__Fungi	p__unclassified_k__Fungi	c__unclassified_k__Fungi	o__unclassified_k__Fungi	f__unclassified_k__Fungi	g__unclassified_k__Fungi	s__unclassified_k__Fungi	OTU660	23	8	5	1	5	2	3	0	2	0	1	0	0	0	0	9	34	16	3	10	8	1	3	4	0	0	0	0	0	2	5	0	9	4	0	0	0	0	0	8	2
d__Eukaryota	k__Fungi	p__Ascomycota	c__Orbiliomycetes	o__Orbiliales	f__Orbiliaceae	g__Arthrobotrys	s__unclassified_g__Arthrobotrys	OTU1134	0	15	1	5	0	22	1	7	22	2	57	7	0	4	0	26	9	0	1	0	3	2	0	4	0	4	0	0	0	0	0	0	0	8	15	4	1	2	0	0	0
d__Eukaryota	k__Fungi	p__unclassified_k__Fungi	c__unclassified_k__Fungi	o__unclassified_k__Fungi	f__unclassified_k__Fungi	g__unclassified_k__Fungi	s__unclassified_k__Fungi	OTU4324	0	0	3	5	13	17	5	12	6	1	0	1	0	6	0	3	1	1	1	4	0	1	2	2	0	0	0	0	2	0	4	0	2	5	7	7	0	2	2	3	1
d__Eukaryota	k__Fungi	p__unclassified_k__Fungi	c__unclassified_k__Fungi	o__unclassified_k__Fungi	f__unclassified_k__Fungi	g__unclassified_k__Fungi	s__unclassified_k__Fungi	OTU2775	0	0	0	0	0	0	0	0	0	0	0	0	0	0	0	0	0	0	0	0	0	0	0	0	0	0	0	0	0	0	0	285	0	0	0	0	0	0	0	0	31
d__Eukaryota	k__Fungi	p__Ascomycota	c__Sordariomycetes	o__Hypocreales	f__Clavicipitaceae	g__Metarhizium	s__Metarhizium_rileyi	OTU4921	3	0	0	4	5	4	11	0	2	0	0	0	0	1	0	3	33	0	1	11	0	0	73	0	0	0	0	0	0	0	2	0	0	0	8	7	0	0	0	0	0
d__Eukaryota	k__Fungi	p__Ascomycota	c__Dothideomycetes	o__Pleosporales	f__Sporormiaceae	g__Preussia	s__Preussia_globosa	OTU4386	27	22	42	4	23	10	18	8	8	0	0	0	0	0	0	2	21	34	4	3	1	2	0	9	0	0	0	0	0	3	9	5	0	9	3	0	0	0	0	0	0
d__Eukaryota	k__Fungi	p__Basidiomycota	c__Agaricomycetes	o__Agaricales	f__Psathyrellaceae	g__Coprinellus	s__Coprinellus_flocculosus	OTU2685	9	26	0	0	0	0	0	0	0	0	0	0	0	0	0	0	0	3	1	1	0	0	0	0	0	0	0	0	0	0	0	2	0	0	0	1	1	0	0	0	0
d__Eukaryota	k__Fungi	p__unclassified_k__Fungi	c__unclassified_k__Fungi	o__unclassified_k__Fungi	f__unclassified_k__Fungi	g__unclassified_k__Fungi	s__unclassified_k__Fungi	OTU4964	0	0	1	29	12	13	18	12	11	5	10	0	0	2	3	0	16	2	2	12	1	1	6	1	1	2	2	0	1	0	0	0	0	6	2	9	4	0	5	5	0
d__Eukaryota	k__Fungi	p__Ascomycota	c__Dothideomycetes	o__Pleosporales	f__Didymellaceae	g__Didymella	s__unclassified_g__Didymella	OTU228	0	0	33	0	1	0	1	0	0	0	0	0	0	0	0	0	1	0	46	12	4	41	65	1	28	0	0	3	0	0	0	0	0	0	0	0	0	0	0	0	5
d__Eukaryota	k__Fungi	p__Ascomycota	c__Sordariomycetes	o__Sordariales	f__Chaetomiaceae	g__unclassified_f__Chaetomiaceae	s__unclassified_f__Chaetomiaceae	OTU1226	5	10	14	4	27	13	8	32	42	0	5	14	0	18	1	3	39	16	0	3	4	0	9	10	0	15	1	0	9	3	0	0	0	0	1	0	0	0	0	0	0
d__Eukaryota	k__Fungi	p__Basidiomycota	c__Tremellomycetes	o__Tremellales	f__unclassified_o__Tremellales	g__unclassified_o__Tremellales	s__unclassified_o__Tremellales	OTU3674	0	1	0	3	4	0	0	1	0	0	0	0	0	0	0	19	8	2	26	7	2	3	27	1	0	2	7	2	0	0	1	0	6	2	2	2	0	0	0	3	0
d__Eukaryota	k__Fungi	p__Basidiomycota	c__Agaricomycetes	o__Sebacinales	f__Serendipitaceae	g__Serendipita	s__Serendipita_indica	OTU245	0	0	0	72	19	11	34	143	6	0	0	0	0	0	0	0	0	0	0	9	0	2	1	1	0	0	0	5	0	0	0	0	0	1	0	0	0	0	0	0	0
d__Eukaryota	k__Fungi	p__Ascomycota	c__Dothideomycetes	o__Pleosporales	f__Pleosporaceae	g__Bipolaris	s__Bipolaris_yamadae	OTU4374	1	3	0	11	17	18	17	2	5	0	1	2	0	1	3	0	0	2	8	10	3	5	8	4	1	0	0	0	0	0	0	0	0	1	10	17	0	0	0	0	0
d__Eukaryota	k__Fungi	p__Ascomycota	c__Sordariomycetes	o__Hypocreales	f__Bionectriaceae	g__Valsonectria	s__Valsonectria_pulchella	OTU3919	0	0	0	0	0	0	0	0	0	0	0	0	0	0	0	0	0	0	0	0	0	0	0	0	0	0	0	0	0	0	2	0	11	0	3	21	0	0	1	0	13
d__Eukaryota	k__Fungi	p__unclassified_k__Fungi	c__unclassified_k__Fungi	o__unclassified_k__Fungi	f__unclassified_k__Fungi	g__unclassified_k__Fungi	s__unclassified_k__Fungi	OTU1156	1	0	0	0	1	0	2	1	1	0	1	0	0	0	4	1	1	6	0	0	0	0	0	0	0	0	0	0	0	0	0	0	0	4	0	0	22	0	0	0	0
d__Eukaryota	k__Fungi	p__Basidiomycota	c__Agaricomycetes	o__Agaricales	f__unclassified_o__Agaricales	g__unclassified_o__Agaricales	s__unclassified_o__Agaricales	OTU3803	0	0	0	4	0	3	0	0	2	0	0	0	0	0	0	0	3	0	2	0	0	0	0	0	0	0	0	0	0	0	0	0	0	3	0	0	0	0	0	0	7
d__Eukaryota	k__Fungi	p__Zoopagomycota	c__Zoopagomycetes	o__Zoopagales	f__Piptocephalidaceae	g__Syncephalis	s__Syncephalis_sp	OTU2654	0	1	1	1	0	0	0	0	0	0	0	0	0	0	0	0	3	1	0	0	0	0	0	0	0	0	0	0	0	0	1	224	3	0	1	0	0	0	0	0	0
d__Eukaryota	k__Fungi	p__Basidiomycota	c__Ustilaginomycetes	o__Ustilaginales	f__Ustilaginaceae	g__Dirkmeia	s__Dirkmeia_churashimaensis	OTU4310	0	5	8	17	16	24	3	4	10	0	0	0	0	0	0	0	8	0	0	5	0	0	0	1	0	0	0	0	0	0	6	3	0	37	9	27	0	0	0	0	0
d__Eukaryota	k__Fungi	p__unclassified_k__Fungi	c__unclassified_k__Fungi	o__unclassified_k__Fungi	f__unclassified_k__Fungi	g__unclassified_k__Fungi	s__unclassified_k__Fungi	OTU5151	0	0	5	0	0	0	0	0	0	0	0	0	0	0	0	0	0	0	0	0	0	0	1	2	0	0	0	0	0	0	0	0	0	0	0	77	0	0	0	0	0
d__Eukaryota	k__Fungi	p__unclassified_k__Fungi	c__unclassified_k__Fungi	o__unclassified_k__Fungi	f__unclassified_k__Fungi	g__unclassified_k__Fungi	s__unclassified_k__Fungi	OTU2647	3	24	11	0	6	3	1	5	3	0	0	0	0	0	0	11	3	12	6	0	0	0	1	0	0	0	0	0	0	0	14	12	9	9	5	1	0	0	0	35	32
d__Eukaryota	k__Fungi	p__Ascomycota	c__Sordariomycetes	o__unclassified_c__Sordariomycetes	f__unclassified_c__Sordariomycetes	g__unclassified_c__Sordariomycetes	s__unclassified_c__Sordariomycetes	OTU4106	0	0	0	2	1	0	0	0	4	2	0	0	5	0	0	0	0	3	2	0	0	2	0	0	1	0	0	0	27	0	0	9	0	19	24	0	0	0	0	0	20
d__Eukaryota	k__Fungi	p__unclassified_k__Fungi	c__unclassified_k__Fungi	o__unclassified_k__Fungi	f__unclassified_k__Fungi	g__unclassified_k__Fungi	s__unclassified_k__Fungi	OTU661	21	17	0	13	16	5	17	11	0	1	0	0	2	0	0	22	45	42	0	2	2	0	6	0	0	1	0	0	0	2	0	0	3	0	0	3	0	0	0	0	11
d__Eukaryota	k__Fungi	p__Basidiomycota	c__Agaricomycetes	o__Agaricales	f__unclassified_o__Agaricales	g__unclassified_o__Agaricales	s__unclassified_o__Agaricales	OTU258	0	0	0	5	150	0	3	106	0	0	2	0	0	0	0	0	0	0	3	0	0	4	0	0	0	0	0	0	0	0	0	0	0	0	0	10	0	0	0	0	0
d__Eukaryota	k__Fungi	p__unclassified_k__Fungi	c__unclassified_k__Fungi	o__unclassified_k__Fungi	f__unclassified_k__Fungi	g__unclassified_k__Fungi	s__unclassified_k__Fungi	OTU507	33	2	16	21	12	126	32	3	25	0	0	0	0	0	0	0	0	0	0	0	0	0	0	0	0	0	0	0	0	0	0	0	17	0	0	3	0	0	1	0	0
d__Eukaryota	k__Fungi	p__Ascomycota	c__Dothideomycetes	o__Pleosporales	f__Pleosporaceae	g__Curvularia	s__Curvularia_spicifera	OTU4052	0	0	1	0	5	20	6	5	12	1	0	1	0	0	0	9	1	0	3	15	10	2	5	4	0	0	0	0	0	0	12	0	3	2	3	2	0	0	0	0	0
d__Eukaryota	k__Fungi	p__unclassified_k__Fungi	c__unclassified_k__Fungi	o__unclassified_k__Fungi	f__unclassified_k__Fungi	g__unclassified_k__Fungi	s__unclassified_k__Fungi	OTU627	1	30	0	0	0	0	0	0	0	0	0	0	0	0	0	1	84	0	0	0	0	25	0	0	0	0	0	0	0	0	0	0	1	0	0	4	0	0	0	0	4
d__Eukaryota	k__Fungi	p__Ascomycota	c__unclassified_p__Ascomycota	o__unclassified_p__Ascomycota	f__unclassified_p__Ascomycota	g__unclassified_p__Ascomycota	s__unclassified_p__Ascomycota	OTU4383	0	3	1	1	8	2	0	0	2	0	0	0	0	0	0	7	17	0	1	1	0	0	4	0	2	0	0	0	0	0	3	0	0	11	14	23	0	0	0	59	0
d__Eukaryota	k__Fungi	p__Glomeromycota	c__Glomeromycetes	o__Glomerales	f__Glomeraceae	g__unclassified_f__Glomeraceae	s__Glomeraceae_sp	OTU3530	0	0	0	0	2	0	0	0	1	0	0	2	0	0	0	42	11	4	1	0	0	0	0	1	2	0	0	0	2	0	0	0	0	5	7	4	0	1	4	8	34
d__Eukaryota	k__Fungi	p__Ascomycota	c__Sordariomycetes	o__Xylariales	f__Diatrypaceae	g__unclassified_f__Diatrypaceae	s__unclassified_f__Diatrypaceae	OTU2581	0	1	3	15	20	13	18	17	8	0	0	0	0	0	0	0	0	1	0	8	6	3	15	5	0	0	1	0	4	0	0	11	0	14	11	16	0	0	0	0	5
d__Eukaryota	k__Fungi	p__unclassified_k__Fungi	c__unclassified_k__Fungi	o__unclassified_k__Fungi	f__unclassified_k__Fungi	g__unclassified_k__Fungi	s__unclassified_k__Fungi	OTU3887	4	2	4	5	9	4	8	10	2	0	0	0	0	0	0	29	24	29	5	3	0	0	1	3	2	2	0	0	0	0	0	6	6	0	1	2	0	0	0	23	5
d__Eukaryota	k__Fungi	p__unclassified_k__Fungi	c__unclassified_k__Fungi	o__unclassified_k__Fungi	f__unclassified_k__Fungi	g__unclassified_k__Fungi	s__unclassified_k__Fungi	OTU3994	9	4	1	6	10	11	10	8	19	0	0	0	0	0	0	13	4	3	2	4	2	1	2	1	0	0	0	0	0	0	7	2	2	8	15	10	0	0	0	25	0
d__Eukaryota	k__Fungi	p__Ascomycota	c__Sordariomycetes	o__Sordariales	f__Chaetomiaceae	g__Zopfiella	s__Zopfiella_lundqvistii	OTU4086	13	0	1	0	5	1	2	7	3	1	0	0	0	1	0	0	0	32	2	2	0	0	0	0	3	10	0	0	0	0	9	0	14	9	6	4	0	0	0	20	0
d__Eukaryota	k__Fungi	p__Basidiomycota	c__Cystobasidiomycetes	o__Cystobasidiomycetes_ord_Incertae_sedis	f__Symmetrosporaceae	g__Symmetrospora	s__Symmetrospora_sp	OTU4280	0	0	0	7	11	4	8	2	10	0	0	0	0	0	0	0	0	0	28	11	7	16	21	1	0	0	1	3	0	0	6	0	0	8	0	6	0	0	0	0	7
d__Eukaryota	k__Fungi	p__Ascomycota	c__Sordariomycetes	o__unclassified_c__Sordariomycetes	f__unclassified_c__Sordariomycetes	g__unclassified_c__Sordariomycetes	s__unclassified_c__Sordariomycetes	OTU4849	0	0	0	1	9	0	9	4	0	0	0	0	0	88	0	0	0	0	0	1	2	0	3	0	0	4	1	0	18	0	0	0	0	35	0	0	0	0	0	0	0
d__Eukaryota	k__Fungi	p__Ascomycota	c__Sordariomycetes	o__Sordariales	f__Lasiosphaeriaceae	g__Cladorrhinum	s__Cladorrhinum_sp	OTU1213	2	2	30	12	1	1	4	11	1	0	1	0	0	1	0	0	6	8	2	0	0	3	0	4	0	0	0	0	0	0	0	0	0	4	0	2	0	0	0	15	0
d__Eukaryota	k__Fungi	p__unclassified_k__Fungi	c__unclassified_k__Fungi	o__unclassified_k__Fungi	f__unclassified_k__Fungi	g__unclassified_k__Fungi	s__unclassified_k__Fungi	OTU4233	0	0	0	25	2	5	6	29	2	0	0	0	0	0	0	36	0	0	0	1	1	0	18	3	0	0	0	0	0	0	0	0	0	1	0	20	0	0	0	0	0
d__Eukaryota	k__Fungi	p__Ascomycota	c__Eurotiomycetes	o__Eurotiales	f__Aspergillaceae	g__Aspergillus	s__Aspergillus_sydowii	OTU1182	7	1	0	2	0	3	4	2	0	4	5	3	35	29	0	25	0	26	0	0	0	0	0	0	0	0	0	0	0	0	0	0	3	0	0	0	0	3	0	0	76
d__Eukaryota	k__Fungi	p__Ascomycota	c__Eurotiomycetes	o__Eurotiales	f__Aspergillaceae	g__Aspergillus	s__Aspergillus_penicillioides	OTU2558	2	0	2	0	0	0	1	0	0	1	0	1	2	0	0	26	12	8	0	0	0	0	0	0	0	0	0	0	0	0	0	16	0	0	0	0	0	1	0	0	23
d__Eukaryota	k__Fungi	p__Ascomycota	c__Dothideomycetes	o__Pleosporales	f__Didymosphaeriaceae	g__Paraconiothyrium	s__Paraconiothyrium_variabile	OTU4204	0	3	0	23	38	15	31	27	14	0	0	0	0	0	3	0	11	0	14	26	5	10	17	6	6	0	2	0	0	0	0	0	0	0	0	3	0	0	1	0	0
d__Eukaryota	k__Fungi	p__unclassified_k__Fungi	c__unclassified_k__Fungi	o__unclassified_k__Fungi	f__unclassified_k__Fungi	g__unclassified_k__Fungi	s__unclassified_k__Fungi	OTU3244	0	0	0	0	0	0	0	0	0	0	0	0	0	0	0	0	0	0	0	0	0	0	0	0	0	0	0	0	0	0	0	0	0	2	0	0	0	0	0	0	0
d__Eukaryota	k__Fungi	p__unclassified_k__Fungi	c__unclassified_k__Fungi	o__unclassified_k__Fungi	f__unclassified_k__Fungi	g__unclassified_k__Fungi	s__unclassified_k__Fungi	OTU151	6	4	0	0	1	1	1	1	0	1	0	0	0	0	0	1	13	2	2	5	0	0	104	3	0	0	0	0	0	0	0	0	0	0	0	2	0	0	0	0	6
d__Eukaryota	k__Fungi	p__Kickxellomycota	c__Kickxellomycetes	o__Kickxellales	f__Kickxellaceae	g__Ramicandelaber	s__Ramicandelaber_longisporus	OTU3061	4	4	2	2	7	0	2	6	0	0	0	0	0	0	0	38	5	9	0	0	0	2	0	0	0	0	0	0	0	0	25	0	0	3	23	0	0	0	0	0	55
d__Eukaryota	k__Fungi	p__Ascomycota	c__Eurotiomycetes	o__Eurotiales	f__Aspergillaceae	g__Penicillium	s__Penicillium_oxalicum	OTU4105	2	0	3	9	9	12	6	18	12	0	0	0	0	0	0	0	6	1	3	8	3	1	3	1	0	0	0	0	0	1	0	9	7	9	24	14	0	0	0	9	0
d__Eukaryota	k__Fungi	p__Ascomycota	c__Dothideomycetes	o__Pleosporales	f__Lentitheciaceae	g__Poaceascoma	s__Poaceascoma_helicoides	OTU4281	0	0	0	7	3	0	1	6	0	7	3	1	9	8	0	0	0	0	0	1	0	0	0	0	0	2	0	3	2	2	0	0	0	3	5	3	51	1	0	0	0
d__Eukaryota	k__Fungi	p__Ascomycota	c__Sordariomycetes	o__Hypocreales	f__Hypocreales_fam_Incertae_sedis	g__Acremonium	s__Acremonium_hyalinulum	OTU5801	9	4	12	3	9	12	6	3	9	0	0	0	0	0	0	3	7	21	0	7	3	1	2	0	0	0	15	0	0	0	4	0	0	0	1	2	0	0	0	0	9
d__Eukaryota	k__Fungi	p__Ascomycota	c__Sordariomycetes	o__unclassified_c__Sordariomycetes	f__unclassified_c__Sordariomycetes	g__unclassified_c__Sordariomycetes	s__unclassified_c__Sordariomycetes	OTU4057	2	4	6	0	4	2	1	5	3	0	0	0	0	0	0	6	22	3	1	2	2	0	2	1	0	0	0	0	2	0	5	0	0	8	30	19	0	0	0	0	0
d__Eukaryota	k__Fungi	p__Ascomycota	c__Pezizomycetes	o__Pezizales	f__Ascodesmidaceae	g__Eleutherascus	s__Eleutherascus_cristatus	OTU877	50	0	0	26	0	0	80	0	0	1	0	0	0	0	0	69	0	0	10	1	0	6	4	0	2	0	0	1	0	0	0	0	0	0	0	0	0	0	0	0	13
d__Eukaryota	k__Fungi	p__Ascomycota	c__unclassified_p__Ascomycota	o__unclassified_p__Ascomycota	f__unclassified_p__Ascomycota	g__unclassified_p__Ascomycota	s__unclassified_p__Ascomycota	OTU1977	8	0	10	26	5	7	31	5	1	0	0	0	0	0	0	31	27	27	3	3	0	1	1	1	0	0	0	0	0	0	0	0	0	0	0	0	0	0	0	0	0
d__Eukaryota	k__Fungi	p__Ascomycota	c__Dothideomycetes	o__Pleosporales	f__Didymellaceae	g__Neoascochyta	s__Neoascochyta_sp	OTU3129	0	0	0	0	0	0	0	0	0	0	0	0	0	0	0	9	0	0	0	0	1	0	0	1	0	0	0	0	0	0	0	0	0	0	0	0	0	0	0	0	11
d__Eukaryota	k__Fungi	p__unclassified_k__Fungi	c__unclassified_k__Fungi	o__unclassified_k__Fungi	f__unclassified_k__Fungi	g__unclassified_k__Fungi	s__unclassified_k__Fungi	OTU970	0	0	58	12	0	0	0	0	1	0	0	0	0	0	0	0	0	0	0	0	0	1	0	0	0	0	0	0	0	0	0	0	0	0	0	0	0	0	0	0	0
d__Eukaryota	k__Fungi	p__Glomeromycota	c__Glomeromycetes	o__Glomerales	f__Glomeraceae	g__unclassified_f__Glomeraceae	s__unclassified_f__Glomeraceae	OTU2549	0	0	1	5	3	0	0	1	0	0	0	0	0	1	0	19	50	3	3	1	0	2	0	0	1	0	0	0	0	1	0	3	0	1	7	2	0	0	0	3	39
d__Eukaryota	k__Fungi	p__Basidiomycota	c__Agaricomycetes	o__Auriculariales	f__Auriculariaceae	g__Auricularia	s__Auricularia_cornea	OTU3211	8	4	3	13	10	22	14	2	11	0	0	0	0	0	0	0	0	22	0	2	1	0	5	5	0	1	0	0	0	0	0	0	0	4	25	8	0	0	0	0	0
d__Eukaryota	k__Fungi	p__Kickxellomycota	c__Kickxellomycetes	o__Kickxellales	f__Kickxellaceae	g__Ramicandelaber	s__Ramicandelaber_sp	OTU3776	0	0	0	0	1	0	0	0	0	0	0	0	0	0	0	31	6	0	0	0	0	0	0	0	0	0	0	7	0	0	0	0	16	0	0	12	0	0	0	0	11
d__Eukaryota	k__Fungi	p__Ascomycota	c__Dothideomycetes	o__Botryosphaeriales	f__Botryosphaeriaceae	g__Macrophomina	s__Macrophomina_phaseolina	OTU3842	0	0	0	0	0	0	0	0	0	0	0	0	0	0	0	0	0	0	0	0	0	0	0	0	0	0	0	0	0	0	24	2	0	10	0	2	0	0	0	0	0
d__Eukaryota	k__Fungi	p__Ascomycota	c__Sordariomycetes	o__Microascales	f__Microascaceae	g__Pseudallescheria	s__unclassified_g__Pseudallescheria	OTU360	8	12	8	3	4	1	8	2	2	0	0	0	0	0	0	18	37	12	3	3	1	2	2	0	0	0	0	0	0	0	6	17	0	0	0	1	0	0	0	0	10
d__Eukaryota	k__Fungi	p__Glomeromycota	c__Glomeromycetes	o__unclassified_c__Glomeromycetes	f__unclassified_c__Glomeromycetes	g__unclassified_c__Glomeromycetes	s__unclassified_c__Glomeromycetes	OTU4103	0	0	5	0	2	4	4	2	4	0	0	0	0	0	0	14	57	14	1	1	0	0	2	0	0	2	0	0	0	0	0	0	0	6	9	3	0	0	0	32	3
d__Eukaryota	k__Fungi	p__unclassified_k__Fungi	c__unclassified_k__Fungi	o__unclassified_k__Fungi	f__unclassified_k__Fungi	g__unclassified_k__Fungi	s__unclassified_k__Fungi	OTU247	20	3	0	5	170	6	11	52	0	0	0	0	0	0	0	0	0	0	0	0	0	0	0	0	0	0	0	0	0	0	0	0	0	0	0	0	0	0	0	0	0
d__Eukaryota	k__Fungi	p__Basidiomycota	c__Agaricomycetes	o__Russulales	f__unclassified_o__Russulales	g__unclassified_o__Russulales	s__Russulales_sp	OTU3519	3	23	0	5	5	4	5	7	2	0	0	0	0	0	0	0	0	0	0	2	1	0	1	0	0	0	0	0	0	0	0	0	0	1	7	1	0	0	0	0	0
d__Eukaryota	k__Fungi	p__Ascomycota	c__unclassified_p__Ascomycota	o__unclassified_p__Ascomycota	f__unclassified_p__Ascomycota	g__unclassified_p__Ascomycota	s__unclassified_p__Ascomycota	OTU1918	0	210	2	0	0	8	0	0	0	0	0	0	0	0	0	0	0	0	0	0	2	0	0	44	0	0	0	0	0	0	0	0	0	0	0	0	0	0	0	0	0
d__Eukaryota	k__Fungi	p__Basidiomycota	c__Tremellomycetes	o__Tremellales	f__Trimorphomycetaceae	g__Saitozyma	s__Saitozyma_flava	OTU3695	0	10	0	25	15	17	13	27	17	0	0	0	1	0	0	0	0	0	9	19	10	9	13	0	0	0	0	2	2	0	0	0	0	12	2	0	0	0	0	0	0
d__Eukaryota	k__Fungi	p__unclassified_k__Fungi	c__unclassified_k__Fungi	o__unclassified_k__Fungi	f__unclassified_k__Fungi	g__unclassified_k__Fungi	s__unclassified_k__Fungi	OTU3787	10	39	13	4	0	8	7	1	1	0	0	0	0	0	0	26	11	30	1	2	0	0	5	3	0	0	0	0	0	0	15	4	15	0	0	2	0	0	0	2	2
d__Eukaryota	k__Fungi	p__Ascomycota	c__Sordariomycetes	o__unclassified_c__Sordariomycetes	f__unclassified_c__Sordariomycetes	g__unclassified_c__Sordariomycetes	s__unclassified_c__Sordariomycetes	OTU3852	0	0	1	5	0	2	9	0	1	0	0	0	0	0	0	15	23	28	0	3	0	0	3	1	0	0	0	0	0	0	3	0	23	10	8	7	0	0	0	0	11
d__Eukaryota	k__Fungi	p__Basidiomycota	c__Microbotryomycetes	o__Microbotryomycetes_ord_Incertae_sedis	f__Chrysozymaceae	g__Sampaiozyma	s__Sampaiozyma_sp	OTU2964	0	0	0	0	0	0	0	0	0	0	0	0	0	0	0	4	0	0	81	9	18	96	11	15	3	0	0	3	0	1	0	0	0	0	0	0	0	0	0	0	12
d__Eukaryota	k__Fungi	p__unclassified_k__Fungi	c__unclassified_k__Fungi	o__unclassified_k__Fungi	f__unclassified_k__Fungi	g__unclassified_k__Fungi	s__unclassified_k__Fungi	OTU3363	0	0	0	0	0	0	0	0	0	0	0	0	0	0	0	0	0	0	0	0	0	0	0	0	0	0	0	0	0	0	0	0	3	0	0	148	0	0	0	0	0
d__Eukaryota	k__Fungi	p__unclassified_k__Fungi	c__unclassified_k__Fungi	o__unclassified_k__Fungi	f__unclassified_k__Fungi	g__unclassified_k__Fungi	s__unclassified_k__Fungi	OTU3673	5	8	0	3	1	9	5	0	2	0	0	0	0	0	0	3	3	10	4	9	5	2	4	4	0	1	1	0	0	0	8	22	11	1	2	2	0	0	0	3	0
d__Eukaryota	k__Fungi	p__unclassified_k__Fungi	c__unclassified_k__Fungi	o__unclassified_k__Fungi	f__unclassified_k__Fungi	g__unclassified_k__Fungi	s__unclassified_k__Fungi	OTU3785	4	2	13	1	6	4	5	17	5	0	0	0	0	0	0	8	8	14	2	3	0	1	3	0	0	0	0	0	0	0	18	15	1	6	8	6	0	0	0	7	3
d__Eukaryota	k__Fungi	p__Ascomycota	c__Dothideomycetes	o__Pleosporales	f__Morosphaeriaceae	g__unclassified_f__Morosphaeriaceae	s__unclassified_f__Morosphaeriaceae	OTU136	8	1	0	2	0	3	6	4	1	1	0	0	0	0	0	58	0	0	5	0	0	5	0	0	0	0	0	0	0	0	0	0	14	3	10	5	0	0	0	36	27
d__Eukaryota	k__Fungi	p__Ascomycota	c__unclassified_p__Ascomycota	o__unclassified_p__Ascomycota	f__unclassified_p__Ascomycota	g__unclassified_p__Ascomycota	s__unclassified_p__Ascomycota	OTU1178	2	27	1	1	40	29	0	8	90	0	16	7	0	1	1	0	4	17	0	1	6	0	0	9	0	0	0	0	0	3	0	0	0	0	0	0	0	0	0	0	0
d__Eukaryota	k__Fungi	p__unclassified_k__Fungi	c__unclassified_k__Fungi	o__unclassified_k__Fungi	f__unclassified_k__Fungi	g__unclassified_k__Fungi	s__unclassified_k__Fungi	OTU3764	2	0	0	4	0	0	0	1	0	0	0	0	0	0	0	8	10	14	2	1	0	0	4	1	0	0	0	0	0	0	13	19	0	0	0	0	0	0	0	124	12
d__Eukaryota	k__Fungi	p__unclassified_k__Fungi	c__unclassified_k__Fungi	o__unclassified_k__Fungi	f__unclassified_k__Fungi	g__unclassified_k__Fungi	s__unclassified_k__Fungi	OTU3926	1	0	1	1	4	0	1	15	3	0	0	0	1	0	0	2	4	3	0	3	0	0	1	2	0	0	0	0	0	0	0	9	6	0	30	9	0	0	0	0	12
d__Eukaryota	k__Fungi	p__Ascomycota	c__Sordariomycetes	o__Hypocreales	f__Hypocreales_fam_Incertae_sedis	g__Acremonium	s__unclassified_g__Acremonium	OTU253	5	0	0	54	28	12	104	14	1	0	0	0	0	0	0	0	0	0	14	4	1	7	6	1	0	0	3	0	0	0	0	0	0	0	0	0	0	0	0	0	0
d__Eukaryota	k__Fungi	p__Ascomycota	c__Pezizomycetes	o__Pezizales	f__Pyronemataceae	g__Geopora	s__Geopora_sp	OTU2353	24	0	0	0	0	0	0	0	0	0	0	0	0	0	0	0	0	0	0	0	0	0	0	3	0	0	0	0	0	0	140	0	0	51	0	0	0	0	0	0	0
d__Eukaryota	k__Fungi	p__unclassified_k__Fungi	c__unclassified_k__Fungi	o__unclassified_k__Fungi	f__unclassified_k__Fungi	g__unclassified_k__Fungi	s__unclassified_k__Fungi	OTU3643	0	0	0	3	2	2	8	1	2	5	12	10	2	0	10	0	1	1	0	0	0	0	0	0	6	1	0	2	1	0	0	0	0	2	1	2	0	4	18	0	14
d__Eukaryota	k__Fungi	p__Basidiomycota	c__Agaricomycetes	o__unclassified_c__Agaricomycetes	f__unclassified_c__Agaricomycetes	g__unclassified_c__Agaricomycetes	s__unclassified_c__Agaricomycetes	OTU4056	0	0	0	0	0	0	0	0	0	0	0	0	0	0	0	0	0	0	0	0	0	0	0	0	0	0	0	0	0	0	0	0	0	0	8	113	0	0	32	0	0
d__Eukaryota	k__Fungi	p__unclassified_k__Fungi	c__unclassified_k__Fungi	o__unclassified_k__Fungi	f__unclassified_k__Fungi	g__unclassified_k__Fungi	s__unclassified_k__Fungi	OTU4065	0	0	0	0	0	0	0	0	0	0	0	0	0	0	0	4	0	0	0	0	0	0	0	0	0	0	0	0	0	0	3	0	28	0	0	3	0	0	0	4	5
d__Eukaryota	k__Fungi	p__unclassified_k__Fungi	c__unclassified_k__Fungi	o__unclassified_k__Fungi	f__unclassified_k__Fungi	g__unclassified_k__Fungi	s__unclassified_k__Fungi	OTU140	0	0	0	0	0	0	2	0	2	16	9	14	14	12	15	0	0	0	0	0	0	0	1	2	17	9	4	5	11	14	0	0	0	0	5	0	5	7	6	0	0
d__Eukaryota	k__Fungi	p__Ascomycota	c__Sordariomycetes	o__Hypocreales	f__Bionectriaceae	g__Clonostachys	s__Clonostachys_sp	OTU4139	13	4	11	4	2	0	3	3	1	0	0	0	0	0	0	1	10	0	1	0	1	1	0	0	0	0	0	3	0	0	0	26	3	6	8	6	0	0	0	5	34
d__Eukaryota	k__Fungi	p__unclassified_k__Fungi	c__unclassified_k__Fungi	o__unclassified_k__Fungi	f__unclassified_k__Fungi	g__unclassified_k__Fungi	s__unclassified_k__Fungi	OTU4114	11	15	6	2	5	9	1	2	4	0	0	0	0	0	0	17	5	0	3	5	2	1	0	1	0	0	0	0	0	0	13	0	4	10	9	1	0	0	0	5	15
d__Eukaryota	k__Fungi	p__Ascomycota	c__Sordariomycetes	o__Hypocreales	f__Stachybotryaceae	g__Achroiostachys	s__unclassified_g__Achroiostachys	OTU3109	1	0	0	14	40	2	15	14	1	0	0	0	0	0	0	3	4	0	1	2	0	2	0	0	0	0	0	1	0	0	0	0	14	1	2	4	0	0	0	0	0
d__Eukaryota	k__Fungi	p__Ascomycota	c__Dothideomycetes	o__Pleosporales	f__Sporormiaceae	g__Preussia	s__Preussia_terricola	OTU5908	90	36	0	0	0	2	0	0	0	0	0	0	0	0	0	0	0	1	0	0	0	1	5	0	0	0	0	0	0	0	0	0	0	17	0	0	0	0	0	0	0
d__Eukaryota	k__Fungi	p__Ascomycota	c__Dothideomycetes	o__Pleosporales	f__Thyridariaceae	g__Roussoella	s__Roussoella_solani	OTU3760	5	9	10	1	12	3	2	3	1	0	0	0	0	0	3	0	3	2	9	0	2	0	1	5	0	0	0	0	0	0	14	10	5	7	4	7	0	0	0	10	1
d__Eukaryota	k__Fungi	p__Basidiomycota	c__Agaricomycetes	o__Agaricales	f__Bolbitiaceae	g__Conocybe	s__Conocybe_velutipes	OTU4234	0	0	4	6	0	0	59	0	0	0	0	0	1	0	0	9	0	0	7	0	0	11	0	0	0	0	0	0	0	0	0	0	0	3	0	7	0	0	0	0	0
d__Eukaryota	k__Fungi	p__Ascomycota	c__Dothideomycetes	o__Pleosporales	f__Pleosporaceae	g__Bipolaris	s__Bipolaris_cynodontis	OTU4305	0	0	0	2	2	5	2	1	0	0	0	0	0	0	0	0	15	0	41	8	0	31	8	4	72	0	0	1	0	0	0	0	0	0	0	4	0	0	0	0	0
d__Eukaryota	k__Fungi	p__Ascomycota	c__Sordariomycetes	o__Myrmecridiales	f__Myrmecridiaceae	g__Myrmecridium	s__Myrmecridium_sp	OTU3819	9	0	1	3	8	1	0	4	0	0	0	0	0	0	0	0	0	5	0	0	0	0	0	1	0	0	0	0	0	0	0	10	0	0	0	10	0	0	0	0	22
d__Eukaryota	k__Fungi	p__Ascomycota	c__Saccharomycetes	o__Saccharomycetales	f__Saccharomycetales_fam_Incertae_sedis	g__Candida	s__unclassified_g__Candida	OTU2357	0	0	0	0	0	0	0	0	0	0	0	0	0	0	0	0	0	0	0	0	0	0	3	0	0	0	0	0	0	0	0	0	145	0	0	0	2	1	0	0	97
d__Eukaryota	k__Fungi	p__unclassified_k__Fungi	c__unclassified_k__Fungi	o__unclassified_k__Fungi	f__unclassified_k__Fungi	g__unclassified_k__Fungi	s__unclassified_k__Fungi	OTU3521	11	4	3	11	8	11	28	26	7	0	0	0	0	0	0	5	14	0	11	4	6	2	11	4	0	0	0	0	0	0	0	0	7	0	1	6	0	0	0	0	0
d__Eukaryota	k__Fungi	p__unclassified_k__Fungi	c__unclassified_k__Fungi	o__unclassified_k__Fungi	f__unclassified_k__Fungi	g__unclassified_k__Fungi	s__unclassified_k__Fungi	OTU3950	0	0	0	3	0	1	0	1	0	1	4	0	3	0	0	1	0	0	1	0	0	0	0	0	5	0	0	1	0	0	0	0	0	8	1	2	13	1	7	1	0
d__Eukaryota	k__Fungi	p__Ascomycota	c__Dothideomycetes	o__Pleosporales	f__Phaeosphaeriaceae	g__Phaeosphaeriopsis	s__Phaeosphaeriopsis_sp	OTU3733	0	0	0	2	0	2	6	5	0	0	0	0	0	0	0	0	0	0	3	5	2	2	0	1	0	0	0	0	0	0	0	0	0	0	0	3	0	0	0	0	0
d__Eukaryota	k__Fungi	p__unclassified_k__Fungi	c__unclassified_k__Fungi	o__unclassified_k__Fungi	f__unclassified_k__Fungi	g__unclassified_k__Fungi	s__unclassified_k__Fungi	OTU4265	1	4	0	1	2	0	5	1	2	0	0	0	0	0	0	10	13	2	8	5	1	3	11	0	0	0	0	0	0	0	0	0	6	0	1	8	0	0	0	15	3
d__Eukaryota	k__Fungi	p__Mucoromycota	c__Mucoromycetes	o__Mucorales	f__Mucoraceae	g__Mucor	s__Mucor_irregularis	OTU2609	1	0	0	13	24	5	7	12	7	0	0	0	0	0	0	0	1	0	1	3	1	1	7	4	0	0	0	0	0	0	3	2	0	21	11	25	0	0	0	0	0
d__Eukaryota	k__Fungi	p__unclassified_k__Fungi	c__unclassified_k__Fungi	o__unclassified_k__Fungi	f__unclassified_k__Fungi	g__unclassified_k__Fungi	s__unclassified_k__Fungi	OTU3981	4	11	0	0	0	0	0	0	0	1	0	0	0	0	0	0	0	0	6	2	0	0	6	0	0	0	0	0	0	0	0	0	0	2	0	0	0	0	0	0	0
d__Eukaryota	k__Fungi	p__Ascomycota	c__Sordariomycetes	o__Hypocreales	f__Stachybotryaceae	g__unclassified_f__Stachybotryaceae	s__unclassified_f__Stachybotryaceae	OTU3984	0	0	0	8	1	1	1	1	0	0	0	0	0	0	0	0	0	0	0	0	2	3	0	0	0	0	0	0	0	0	0	0	0	1	3	2	0	0	0	0	0
d__Eukaryota	k__Fungi	p__unclassified_k__Fungi	c__unclassified_k__Fungi	o__unclassified_k__Fungi	f__unclassified_k__Fungi	g__unclassified_k__Fungi	s__unclassified_k__Fungi	OTU5067	0	1	3	16	19	29	28	21	11	0	0	0	1	0	0	1	3	0	3	1	2	0	0	2	0	0	0	0	0	1	7	0	1	10	9	14	0	0	0	0	0
d__Eukaryota	k__Fungi	p__Kickxellomycota	c__Kickxellomycetes	o__Kickxellales	f__Kickxellaceae	g__Ramicandelaber	s__Ramicandelaber_longisporus	OTU738	9	12	17	2	6	5	12	3	5	0	0	0	0	0	0	22	15	28	0	4	4	2	0	2	0	0	0	2	0	0	0	0	0	0	10	2	0	0	0	28	2
d__Eukaryota	k__Fungi	p__unclassified_k__Fungi	c__unclassified_k__Fungi	o__unclassified_k__Fungi	f__unclassified_k__Fungi	g__unclassified_k__Fungi	s__unclassified_k__Fungi	OTU3167	0	0	0	21	0	1	0	0	1	0	0	0	0	0	0	0	0	0	0	6	4	0	51	4	0	0	0	0	0	0	0	0	2	0	0	70	0	0	0	0	0
d__Eukaryota	k__Fungi	p__Glomeromycota	c__Glomeromycetes	o__Glomerales	f__Glomeraceae	g__Glomus	s__Glomus_indicum	OTU3632	1	0	5	2	3	1	3	2	2	0	0	0	0	2	1	11	9	3	0	1	0	0	0	0	4	0	0	0	0	2	0	1	1	1	8	18	2	1	2	35	7
d__Eukaryota	k__Fungi	p__Ascomycota	c__Sordariomycetes	o__unclassified_c__Sordariomycetes	f__unclassified_c__Sordariomycetes	g__unclassified_c__Sordariomycetes	s__unclassified_c__Sordariomycetes	OTU147	3	0	0	3	2	4	1	34	0	2	0	0	1	0	0	8	0	10	3	0	5	5	4	5	3	0	0	0	8	0	0	0	0	13	31	22	0	0	0	0	46
d__Eukaryota	k__Fungi	p__Ascomycota	c__Sordariomycetes	o__Microascales	f__Halosphaeriaceae	g__unclassified_f__Halosphaeriaceae	s__unclassified_f__Halosphaeriaceae	OTU155	0	0	0	0	1	0	7	2	0	2	0	0	0	0	0	10	0	0	0	0	0	0	0	1	14	2	0	0	0	0	0	0	0	0	6	8	0	0	0	0	9
d__Eukaryota	k__Fungi	p__Ascomycota	c__Pezizomycetes	o__Pezizales	f__Pezizaceae	g__unclassified_f__Pezizaceae	s__Pezizaceae_sp	OTU2687	0	0	0	0	10	2	0	0	0	0	0	0	0	0	0	39	0	0	0	0	0	0	0	0	0	0	0	0	0	0	0	78	0	0	41	0	0	0	0	0	0
d__Eukaryota	k__Fungi	p__unclassified_k__Fungi	c__unclassified_k__Fungi	o__unclassified_k__Fungi	f__unclassified_k__Fungi	g__unclassified_k__Fungi	s__unclassified_k__Fungi	OTU3543	0	1	0	0	0	0	0	0	0	0	0	0	0	0	0	3	5	3	1	0	0	0	1	0	6	2	0	107	0	4	1	1	0	0	0	0	0	0	0	53	0
d__Eukaryota	k__Fungi	p__Basidiomycota	c__Cystobasidiomycetes	o__Cystobasidiales	f__Cystobasidiaceae	g__Cystobasidium	s__unclassified_g__Cystobasidium	OTU4349	0	0	0	6	0	0	7	0	0	0	0	0	0	0	0	0	0	0	1	4	6	3	3	2	0	0	0	0	0	0	0	0	4	4	2	10	0	0	0	0	23
d__Eukaryota	k__Fungi	p__Basidiomycota	c__Agaricomycetes	o__Agaricales	f__Bolbitiaceae	g__Conocybe	s__unclassified_g__Conocybe	OTU4857	19	2	0	0	6	0	15	101	0	0	0	0	0	0	0	0	61	0	0	1	0	0	0	0	0	0	0	0	0	0	0	0	0	9	0	4	0	0	0	0	0
d__Eukaryota	k__Fungi	p__Ascomycota	c__Sordariomycetes	o__Glomerellales	f__Plectosphaerellaceae	g__Acrostalagmus	s__Acrostalagmus_annulatus	OTU1212	0	11	35	2	26	4	5	27	10	0	3	0	0	0	0	9	0	8	4	2	0	1	0	1	0	0	0	0	0	0	0	0	0	0	0	14	0	0	0	0	0
d__Eukaryota	k__Fungi	p__Ascomycota	c__Dothideomycetes	o__Pleosporales	f__unclassified_o__Pleosporales	g__unclassified_o__Pleosporales	s__unclassified_o__Pleosporales	OTU3081	0	8	0	17	0	1	7	0	2	0	0	0	0	0	0	0	5	0	0	1	3	1	2	2	0	0	0	0	0	0	0	0	0	14	17	0	0	0	0	0	47
d__Eukaryota	k__Fungi	p__Ascomycota	c__Leotiomycetes	o__Erysiphales	f__Erysiphaceae	g__Podosphaera	s__Podosphaera_fusca	OTU50	236	1	0	1	0	0	0	0	0	0	0	0	0	0	0	0	0	0	0	0	0	0	0	0	0	0	0	0	0	0	0	0	0	0	0	0	0	0	0	0	0
d__Eukaryota	k__Fungi	p__unclassified_k__Fungi	c__unclassified_k__Fungi	o__unclassified_k__Fungi	f__unclassified_k__Fungi	g__unclassified_k__Fungi	s__unclassified_k__Fungi	OTU2668	7	1	8	5	3	6	10	8	2	0	0	0	0	0	0	12	10	6	3	3	2	2	3	3	1	0	0	0	3	0	5	8	0	10	8	9	0	0	0	0	10
d__Eukaryota	k__Fungi	p__Glomeromycota	c__Glomeromycetes	o__Glomerales	f__Glomeraceae	g__Dominikia	s__Dominikia_bernensis	OTU3722	0	0	0	3	0	0	0	5	0	0	0	1	0	0	0	0	0	76	0	0	0	1	0	0	0	0	2	0	0	0	0	0	10	4	4	3	0	0	7	3	13
d__Eukaryota	k__Fungi	p__unclassified_k__Fungi	c__unclassified_k__Fungi	o__unclassified_k__Fungi	f__unclassified_k__Fungi	g__unclassified_k__Fungi	s__unclassified_k__Fungi	OTU125	0	30	3	37	5	5	97	2	3	1	0	0	0	0	0	0	2	4	6	9	0	2	7	1	0	0	0	0	0	0	0	0	0	4	1	0	0	0	0	0	5
d__Eukaryota	k__Fungi	p__Chytridiomycota	c__Spizellomycetes	o__Spizellomycetales	f__Powellomycetaceae	g__Powellomyces	s__Powellomyces_sp	OTU3024	0	0	0	5	0	5	0	0	0	0	0	0	0	0	0	0	0	0	2	1	0	1	0	0	0	0	0	0	0	0	0	0	0	1	55	13	0	0	0	22	1
d__Eukaryota	k__Fungi	p__Ascomycota	c__unclassified_p__Ascomycota	o__unclassified_p__Ascomycota	f__unclassified_p__Ascomycota	g__unclassified_p__Ascomycota	s__unclassified_p__Ascomycota	OTU3778	4	2	10	5	0	0	0	0	7	0	0	0	0	0	0	15	22	0	0	3	1	0	0	2	0	0	0	0	0	0	17	7	0	25	10	13	0	0	0	0	17
d__Eukaryota	k__Fungi	p__Ascomycota	c__Sordariomycetes	o__Branch06	f__unclassified_o__Branch06	g__unclassified_o__Branch06	s__Branch06_sp	OTU3016	0	0	0	0	1	0	2	0	0	2	0	0	0	0	0	1	0	1	0	0	0	0	0	0	1	1	1	1	0	5	8	13	0	1	1	0	0	0	3	0	4
d__Eukaryota	k__Fungi	p__unclassified_k__Fungi	c__unclassified_k__Fungi	o__unclassified_k__Fungi	f__unclassified_k__Fungi	g__unclassified_k__Fungi	s__unclassified_k__Fungi	OTU4411	5	0	0	9	18	7	11	21	4	0	1	0	0	0	0	0	2	0	0	12	1	3	13	3	0	1	0	0	0	0	13	0	0	0	6	7	0	2	0	0	11
d__Eukaryota	k__Fungi	p__Ascomycota	c__Eurotiomycetes	o__Eurotiales	f__Aspergillaceae	g__Aspergillus	s__Aspergillus_foetidus	OTU2721	15	6	13	11	6	3	11	2	18	0	1	0	0	0	0	0	22	10	2	2	2	1	2	0	0	0	0	0	0	2	33	12	0	0	4	2	0	0	0	0	0
d__Eukaryota	k__Fungi	p__Ascomycota	c__Leotiomycetes	o__Thelebolales	f__Thelebolaceae	g__Thelebolus	s__Thelebolus_globosus	OTU1910	2	0	0	2	0	14	0	0	5	0	0	0	0	0	0	0	0	0	11	12	32	43	30	38	0	0	0	0	0	3	0	0	0	0	0	0	0	0	0	0	9
d__Eukaryota	k__Fungi	p__Ascomycota	c__Sordariomycetes	o__Microascales	f__Microascaceae	g__Lophotrichus	s__Lophotrichus_sp	OTU3204	0	0	3	0	0	0	1	0	1	0	0	0	0	0	0	0	0	0	4	12	2	1	22	5	0	0	0	0	0	1	31	0	0	22	2	3	1	0	0	10	0
d__Eukaryota	k__Fungi	p__unclassified_k__Fungi	c__unclassified_k__Fungi	o__unclassified_k__Fungi	f__unclassified_k__Fungi	g__unclassified_k__Fungi	s__unclassified_k__Fungi	OTU843	18	8	12	1	2	0	0	0	0	0	0	0	0	0	0	2	25	51	0	0	1	1	0	2	0	0	0	0	0	0	0	0	5	0	0	0	0	0	0	10	0
d__Eukaryota	k__Fungi	p__unclassified_k__Fungi	c__unclassified_k__Fungi	o__unclassified_k__Fungi	f__unclassified_k__Fungi	g__unclassified_k__Fungi	s__unclassified_k__Fungi	OTU1566	9	16	0	3	9	0	10	3	0	0	0	0	0	0	0	0	1	0	0	0	0	0	0	0	0	0	0	0	0	0	9	0	1	15	31	5	0	0	0	28	69
d__Eukaryota	k__Fungi	p__unclassified_k__Fungi	c__unclassified_k__Fungi	o__unclassified_k__Fungi	f__unclassified_k__Fungi	g__unclassified_k__Fungi	s__unclassified_k__Fungi	OTU3071	14	6	1	6	1	6	2	0	13	0	0	0	0	0	0	29	32	3	2	4	0	1	3	4	0	0	0	0	0	0	0	0	0	3	7	1	0	0	0	19	22
d__Eukaryota	k__Fungi	p__unclassified_k__Fungi	c__unclassified_k__Fungi	o__unclassified_k__Fungi	f__unclassified_k__Fungi	g__unclassified_k__Fungi	s__unclassified_k__Fungi	OTU2611	6	4	16	3	2	1	2	0	0	0	0	0	0	0	0	15	3	12	1	0	0	1	3	0	0	0	0	0	0	0	5	7	5	0	2	3	0	0	0	13	22
d__Eukaryota	k__Fungi	p__Ascomycota	c__Sordariomycetes	o__Microascales	f__Microascaceae	g__Gamsia	s__Gamsia_sp	OTU3624	7	15	8	2	2	2	13	3	7	0	0	0	0	0	0	13	29	0	5	17	9	7	23	7	2	1	0	4	0	0	0	0	0	1	0	11	0	0	0	0	8
d__Eukaryota	k__Fungi	p__Ascomycota	c__Sordariomycetes	o__Hypocreales	f__Hypocreales_fam_Incertae_sedis	g__Emericellopsis	s__Emericellopsis_terricola	OTU5035	9	4	13	7	0	13	16	13	10	0	0	0	0	0	0	8	28	19	2	7	1	0	2	0	0	0	0	0	1	0	0	0	5	3	6	0	0	0	0	43	0
d__Eukaryota	k__Fungi	p__Basidiomycota	c__Agaricomycetes	o__Polyporales	f__Meruliaceae	g__Bjerkandera	s__Bjerkandera_adusta	OTU4212	9	14	0	6	7	9	4	1	6	0	3	0	0	0	0	0	7	3	0	6	5	0	6	3	0	0	0	0	0	0	4	6	6	5	0	3	1	0	0	0	33
d__Eukaryota	k__Fungi	p__Ascomycota	c__Orbiliomycetes	o__Orbiliales	f__Orbiliaceae	g__Arthrobotrys	s__Arthrobotrys_amerospora	OTU3189	0	0	0	0	0	0	0	0	3	0	0	0	0	0	0	0	0	0	0	0	0	0	0	2	0	0	0	0	0	0	0	0	0	35	18	31	0	0	0	0	0
d__Eukaryota	k__Fungi	p__Glomeromycota	c__Glomeromycetes	o__Glomerales	f__Glomeraceae	g__Glomus	s__Glomus_sp	OTU3568	0	0	0	0	0	0	0	0	0	0	0	0	0	0	0	0	0	0	0	0	0	0	0	0	0	0	0	0	0	0	0	0	0	13	12	0	1	0	0	0	1
d__Eukaryota	k__Fungi	p__Ascomycota	c__Sordariomycetes	o__Hypocreales	f__Clavicipitaceae	g__Aschersonia	s__Aschersonia_sp	OTU3843	0	0	0	2	14	0	3	3	0	0	0	0	0	0	0	0	0	0	0	0	0	0	0	0	0	0	0	0	0	0	0	0	0	5	14	24	0	0	0	0	0
d__Eukaryota	k__Fungi	p__Mortierellomycota	c__Mortierellomycetes	o__Mortierellales	f__Mortierellaceae	g__Mortierella	s__Mortierella_elongata	OTU328	11	0	36	0	0	0	12	0	11	0	0	0	0	0	0	66	10	2	0	2	0	7	1	2	0	0	0	0	0	0	0	0	0	2	26	0	0	0	0	0	0
d__Eukaryota	k__Fungi	p__unclassified_k__Fungi	c__unclassified_k__Fungi	o__unclassified_k__Fungi	f__unclassified_k__Fungi	g__unclassified_k__Fungi	s__unclassified_k__Fungi	OTU2025	0	2	2	0	7	0	0	1	2	0	0	0	0	0	0	0	2	1	0	0	4	0	1	0	0	0	0	0	0	0	0	0	3	20	13	0	0	0	0	12	6
d__Eukaryota	k__Fungi	p__Ascomycota	c__unclassified_p__Ascomycota	o__unclassified_p__Ascomycota	f__unclassified_p__Ascomycota	g__unclassified_p__Ascomycota	s__unclassified_p__Ascomycota	OTU3096	7	4	0	17	21	23	15	15	8	0	0	0	0	0	0	0	0	0	0	0	0	2	0	0	0	0	0	0	0	0	0	0	0	22	8	14	0	0	0	0	0
d__Eukaryota	k__Fungi	p__Ascomycota	c__Pezizomycetes	o__Pezizales	f__Ascodesmidaceae	g__Cephaliophora	s__Cephaliophora_sp	OTU3817	7	24	8	3	1	8	0	0	0	0	0	0	0	0	0	22	17	0	0	1	0	1	1	1	0	0	0	0	0	0	0	5	4	2	2	0	0	0	0	0	0
d__Eukaryota	k__Fungi	p__unclassified_k__Fungi	c__unclassified_k__Fungi	o__unclassified_k__Fungi	f__unclassified_k__Fungi	g__unclassified_k__Fungi	s__unclassified_k__Fungi	OTU769	0	0	0	0	0	0	0	0	0	0	0	0	0	0	0	1	87	0	0	0	0	0	1	0	0	0	0	0	0	0	0	0	0	0	0	4	0	0	0	0	11
d__Eukaryota	k__Fungi	p__unclassified_k__Fungi	c__unclassified_k__Fungi	o__unclassified_k__Fungi	f__unclassified_k__Fungi	g__unclassified_k__Fungi	s__unclassified_k__Fungi	OTU1196	0	0	0	0	0	0	0	0	0	0	5	0	0	0	0	0	0	0	0	0	0	0	0	0	0	22	0	0	163	0	0	0	0	0	0	0	0	0	0	0	0
d__Eukaryota	k__Fungi	p__Ascomycota	c__Sordariomycetes	o__Sordariales	f__Chaetomiaceae	g__Zopfiella	s__unclassified_g__Zopfiella	OTU2939	6	0	0	0	0	0	0	0	0	0	0	0	0	0	0	0	0	0	0	0	0	0	3	0	0	0	0	0	0	0	0	0	0	7	0	0	0	0	0	0	174
d__Eukaryota	k__Fungi	p__unclassified_k__Fungi	c__unclassified_k__Fungi	o__unclassified_k__Fungi	f__unclassified_k__Fungi	g__unclassified_k__Fungi	s__unclassified_k__Fungi	OTU4044	0	3	1	0	1	6	0	4	2	0	0	0	0	0	0	6	0	1	0	7	0	3	9	0	0	0	0	0	0	0	0	0	0	1	1	6	0	0	0	0	11
d__Eukaryota	k__Fungi	p__Ascomycota	c__Dothideomycetes	o__Pleosporales	f__Phaeosphaeriaceae	g__unclassified_f__Phaeosphaeriaceae	s__unclassified_f__Phaeosphaeriaceae	OTU525	0	0	0	6	5	8	2	10	1	0	0	0	0	0	0	0	0	0	30	19	19	30	20	21	9	0	0	2	1	1	0	0	0	0	0	8	0	0	0	0	0
d__Eukaryota	k__Fungi	p__unclassified_k__Fungi	c__unclassified_k__Fungi	o__unclassified_k__Fungi	f__unclassified_k__Fungi	g__unclassified_k__Fungi	s__unclassified_k__Fungi	OTU4870	6	5	1	1	1	0	3	0	2	0	0	0	1	0	0	0	3	0	1	3	0	0	0	0	0	0	0	0	0	0	4	0	12	36	42	2	0	0	0	12	10
d__Eukaryota	k__Fungi	p__unclassified_k__Fungi	c__unclassified_k__Fungi	o__unclassified_k__Fungi	f__unclassified_k__Fungi	g__unclassified_k__Fungi	s__unclassified_k__Fungi	OTU3592	0	0	0	14	32	5	7	8	0	0	0	0	0	0	1	3	0	0	6	2	0	5	8	0	6	0	0	0	0	0	0	0	0	0	0	1	0	0	0	6	0
d__Eukaryota	k__Fungi	p__unclassified_k__Fungi	c__unclassified_k__Fungi	o__unclassified_k__Fungi	f__unclassified_k__Fungi	g__unclassified_k__Fungi	s__unclassified_k__Fungi	OTU3946	5	2	8	0	0	2	7	0	3	0	0	0	0	0	0	0	0	7	1	1	0	0	0	0	0	0	0	0	0	0	0	4	0	40	23	3	0	0	0	10	6
d__Eukaryota	k__Fungi	p__unclassified_k__Fungi	c__unclassified_k__Fungi	o__unclassified_k__Fungi	f__unclassified_k__Fungi	g__unclassified_k__Fungi	s__unclassified_k__Fungi	OTU4064	0	44	0	6	1	0	16	0	0	0	0	0	0	0	0	0	0	88	0	6	7	1	12	1	0	0	0	0	0	0	0	0	0	0	1	0	0	0	0	0	0
d__Eukaryota	k__Fungi	p__Basidiomycota	c__Tremellomycetes	o__Tremellales	f__Bulleribasidiaceae	g__Hannaella	s__Hannaella_sinensis	OTU3574	0	0	2	6	2	13	2	0	0	0	0	0	0	0	0	5	1	0	6	3	15	0	5	7	0	0	1	0	0	0	0	0	0	2	1	0	0	0	0	0	1
d__Eukaryota	k__Fungi	p__Ascomycota	c__Sordariomycetes	o__Sordariales	f__unclassified_o__Sordariales	g__unclassified_o__Sordariales	s__unclassified_o__Sordariales	OTU89	0	0	0	200	0	0	8	7	0	0	0	0	1	0	0	0	0	0	0	0	0	0	0	0	0	0	0	0	0	0	0	0	0	0	0	0	0	0	0	0	0
d__Eukaryota	k__Fungi	p__Ascomycota	c__Dothideomycetes	o__Pleosporales	f__Sporormiaceae	g__Preussia	s__Preussia_flanaganii	OTU4400	6	0	1	1	0	1	22	0	11	0	0	0	0	0	1	0	0	0	15	9	23	5	12	28	0	0	0	3	0	1	1	0	0	0	15	5	0	0	0	0	0
d__Eukaryota	k__Fungi	p__unclassified_k__Fungi	c__unclassified_k__Fungi	o__unclassified_k__Fungi	f__unclassified_k__Fungi	g__unclassified_k__Fungi	s__unclassified_k__Fungi	OTU1146	16	8	0	18	10	0	22	5	0	0	1	0	0	0	0	40	52	17	7	2	1	10	7	0	0	0	0	0	0	0	0	0	0	0	0	0	0	0	0	0	0
d__Eukaryota	k__Fungi	p__unclassified_k__Fungi	c__unclassified_k__Fungi	o__unclassified_k__Fungi	f__unclassified_k__Fungi	g__unclassified_k__Fungi	s__unclassified_k__Fungi	OTU4118	3	10	2	3	1	0	0	0	0	1	0	1	0	0	0	6	11	15	0	1	3	1	1	0	1	0	0	0	0	1	4	7	0	1	1	0	0	0	0	3	4
d__Eukaryota	k__Fungi	p__Ascomycota	c__Sordariomycetes	o__Sordariales	f__Lasiosphaeriaceae	g__unclassified_f__Lasiosphaeriaceae	s__unclassified_f__Lasiosphaeriaceae	OTU3058	7	0	19	0	0	4	6	0	2	0	0	0	0	0	0	3	0	0	9	6	15	5	7	19	3	0	1	0	0	2	0	0	0	0	0	1	55	0	0	0	0
d__Eukaryota	k__Fungi	p__unclassified_k__Fungi	c__unclassified_k__Fungi	o__unclassified_k__Fungi	f__unclassified_k__Fungi	g__unclassified_k__Fungi	s__unclassified_k__Fungi	OTU4259	0	0	0	0	0	0	0	0	0	0	0	0	0	0	0	0	0	0	0	0	0	0	0	0	0	0	0	0	0	0	0	0	0	0	0	17	0	0	0	0	12
d__Eukaryota	k__Fungi	p__Basidiomycota	c__Tremellomycetes	o__Tremellales	f__Bulleribasidiaceae	g__Hannaella	s__Hannaella_sp	OTU3180	0	0	0	0	1	3	5	0	0	0	0	0	0	0	0	3	0	11	15	7	4	11	8	8	0	0	0	1	0	0	0	0	0	0	4	0	0	0	0	0	0
d__Eukaryota	k__Fungi	p__unclassified_k__Fungi	c__unclassified_k__Fungi	o__unclassified_k__Fungi	f__unclassified_k__Fungi	g__unclassified_k__Fungi	s__unclassified_k__Fungi	OTU4100	2	4	10	4	2	4	7	0	7	0	0	0	0	0	0	15	39	7	1	0	0	0	1	0	0	1	0	0	0	0	3	17	0	1	1	1	0	0	0	7	6
d__Eukaryota	k__Fungi	p__unclassified_k__Fungi	c__unclassified_k__Fungi	o__unclassified_k__Fungi	f__unclassified_k__Fungi	g__unclassified_k__Fungi	s__unclassified_k__Fungi	OTU4896	0	1	48	14	31	33	21	6	12	0	0	0	1	0	0	0	1	3	4	4	3	0	13	2	0	0	0	0	2	0	0	0	0	0	0	6	0	0	0	0	0
d__Eukaryota	k__Fungi	p__Basidiomycota	c__Tremellomycetes	o__Holtermanniales	f__Holtermanniales_fam_Incertae_sedis	g__Holtermanniella	s__Holtermanniella_sp	OTU3591	0	0	0	0	0	0	0	0	0	0	0	0	0	0	0	0	0	0	20	2	1	5	3	0	0	0	0	2	0	1	0	0	0	0	0	0	0	0	0	0	0
d__Eukaryota	k__Fungi	p__unclassified_k__Fungi	c__unclassified_k__Fungi	o__unclassified_k__Fungi	f__unclassified_k__Fungi	g__unclassified_k__Fungi	s__unclassified_k__Fungi	OTU4060	0	0	0	0	10	0	0	4	0	0	0	0	0	0	0	0	0	0	0	2	0	0	1	0	0	0	0	0	0	0	0	0	0	0	0	1	0	0	0	0	0
d__Eukaryota	k__Fungi	p__Basidiomycota	c__Cystobasidiomycetes	o__Cystobasidiomycetes_ord_Incertae_sedis	f__Buckleyzymaceae	g__Buckleyzyma	s__Buckleyzyma_aurantiaca	OTU3728	0	0	0	0	0	1	0	0	0	0	0	0	0	0	0	0	3	0	1	1	0	1	9	1	0	0	0	0	0	0	0	0	6	0	5	0	0	0	1	0	35
d__Eukaryota	k__Fungi	p__unclassified_k__Fungi	c__unclassified_k__Fungi	o__unclassified_k__Fungi	f__unclassified_k__Fungi	g__unclassified_k__Fungi	s__unclassified_k__Fungi	OTU3805	0	5	0	0	0	0	1	1	0	0	1	0	0	0	0	0	0	1	0	0	0	1	1	0	0	3	0	0	1	1	4	7	7	2	1	0	0	0	0	0	0
d__Eukaryota	k__Fungi	p__unclassified_k__Fungi	c__unclassified_k__Fungi	o__unclassified_k__Fungi	f__unclassified_k__Fungi	g__unclassified_k__Fungi	s__unclassified_k__Fungi	OTU4838	0	2	7	16	8	10	22	32	13	0	0	0	0	0	0	15	0	7	1	3	4	4	7	2	0	0	0	0	0	0	0	0	0	0	8	6	0	0	0	0	0
d__Eukaryota	k__Fungi	p__unclassified_k__Fungi	c__unclassified_k__Fungi	o__unclassified_k__Fungi	f__unclassified_k__Fungi	g__unclassified_k__Fungi	s__unclassified_k__Fungi	OTU3793	1	2	3	1	4	3	2	1	2	0	0	0	0	0	0	8	21	29	6	1	4	5	6	4	0	0	0	0	0	0	1	1	3	0	0	0	0	0	0	2	9
d__Eukaryota	k__Fungi	p__unclassified_k__Fungi	c__unclassified_k__Fungi	o__unclassified_k__Fungi	f__unclassified_k__Fungi	g__unclassified_k__Fungi	s__unclassified_k__Fungi	OTU4923	16	2	0	5	9	3	19	19	7	0	0	0	0	0	0	29	4	0	6	5	2	4	3	11	0	1	0	0	0	0	0	0	0	0	11	2	0	0	0	0	0
d__Eukaryota	k__Fungi	p__Ascomycota	c__Sordariomycetes	o__Sordariales	f__Lasiosphaeriaceae	g__unclassified_f__Lasiosphaeriaceae	s__unclassified_f__Lasiosphaeriaceae	OTU231	87	0	0	0	17	0	5	4	0	0	0	0	0	70	0	0	0	0	0	0	10	0	0	9	0	0	0	0	0	0	0	0	0	0	0	0	0	0	0	0	0
d__Eukaryota	k__Fungi	p__unclassified_k__Fungi	c__unclassified_k__Fungi	o__unclassified_k__Fungi	f__unclassified_k__Fungi	g__unclassified_k__Fungi	s__unclassified_k__Fungi	OTU4774	0	0	0	0	5	2	1	3	4	0	0	0	0	0	0	0	0	0	0	33	1	0	36	3	0	0	0	0	0	0	0	0	0	0	0	0	0	0	0	0	0
d__Eukaryota	k__Fungi	p__unclassified_k__Fungi	c__unclassified_k__Fungi	o__unclassified_k__Fungi	f__unclassified_k__Fungi	g__unclassified_k__Fungi	s__unclassified_k__Fungi	OTU4030	0	6	0	24	9	10	23	6	1	0	0	0	0	0	0	0	2	6	0	2	2	0	12	1	0	1	0	0	0	0	0	0	0	0	2	8	0	0	0	0	0
d__Eukaryota	k__Fungi	p__unclassified_k__Fungi	c__unclassified_k__Fungi	o__unclassified_k__Fungi	f__unclassified_k__Fungi	g__unclassified_k__Fungi	s__unclassified_k__Fungi	OTU3044	2	12	3	4	8	4	0	3	0	0	0	0	0	0	0	13	7	2	1	0	0	0	1	0	0	0	0	0	0	0	4	0	2	6	1	4	0	0	0	11	7
d__Eukaryota	k__Fungi	p__Ascomycota	c__Sordariomycetes	o__unclassified_c__Sordariomycetes	f__unclassified_c__Sordariomycetes	g__unclassified_c__Sordariomycetes	s__unclassified_c__Sordariomycetes	OTU4982	0	0	0	0	0	0	0	0	0	0	0	0	0	0	0	0	0	0	0	0	0	0	0	0	0	0	0	0	0	0	0	0	0	0	0	2	0	0	0	0	0
d__Eukaryota	k__Fungi	p__Basidiomycota	c__Cystobasidiomycetes	o__unclassified_c__Cystobasidiomycetes	f__unclassified_c__Cystobasidiomycetes	g__unclassified_c__Cystobasidiomycetes	s__Cystobasidiomycetes_sp	OTU3878	0	0	0	0	1	1	1	0	0	0	0	0	0	0	0	0	0	0	9	4	1	1	2	0	0	0	0	0	0	0	0	0	0	0	2	6	0	0	0	0	7
d__Eukaryota	k__Fungi	p__Basidiomycota	c__Tremellomycetes	o__Tremellales	f__Bulleribasidiaceae	g__Hannaella	s__Hannaella_kunmingensis	OTU3986	0	0	0	0	2	4	0	0	0	0	0	0	0	0	0	0	12	0	6	3	0	3	3	1	0	0	0	0	0	0	0	5	0	2	0	1	0	0	0	3	0
d__Eukaryota	k__Fungi	p__Glomeromycota	c__Glomeromycetes	o__Glomerales	f__Glomeraceae	g__Glomus	s__Glomus_aggregatum	OTU3706	0	0	7	1	5	0	0	1	1	0	0	4	0	0	0	25	23	34	0	2	0	0	1	0	6	3	0	0	0	2	0	0	0	1	1	3	0	0	0	10	1
d__Eukaryota	k__Fungi	p__Ascomycota	c__Pezizomycetes	o__Pezizales	f__Pyronemataceae	g__Kotlabaea	s__Kotlabaea_sp	OTU3903	1	8	3	2	6	0	0	10	6	0	0	0	0	0	2	0	44	19	8	0	0	3	5	2	1	3	0	0	1	3	0	1	19	0	0	0	0	0	0	0	6
d__Eukaryota	k__Fungi	p__Ascomycota	c__Pezizomycetes	o__Pezizales	f__Ascodesmidaceae	g__Cephaliophora	s__Cephaliophora_tropica	OTU343	77	0	0	0	0	0	128	0	0	0	0	0	0	0	0	0	0	0	0	0	0	0	0	0	0	0	0	0	0	0	0	0	0	0	0	0	0	0	0	0	0
d__Eukaryota	k__Fungi	p__unclassified_k__Fungi	c__unclassified_k__Fungi	o__unclassified_k__Fungi	f__unclassified_k__Fungi	g__unclassified_k__Fungi	s__unclassified_k__Fungi	OTU3879	11	7	0	1	3	0	4	0	0	0	0	0	0	0	0	18	4	17	1	1	1	2	0	0	0	0	0	0	0	0	0	1	10	3	0	3	0	0	0	0	1
d__Eukaryota	k__Fungi	p__unclassified_k__Fungi	c__unclassified_k__Fungi	o__unclassified_k__Fungi	f__unclassified_k__Fungi	g__unclassified_k__Fungi	s__unclassified_k__Fungi	OTU330	9	12	1	14	1	3	16	2	2	0	0	0	0	0	0	8	20	4	1	3	0	5	4	0	1	0	0	0	0	0	7	1	0	3	0	0	0	0	0	29	0
d__Eukaryota	k__Fungi	p__unclassified_k__Fungi	c__unclassified_k__Fungi	o__unclassified_k__Fungi	f__unclassified_k__Fungi	g__unclassified_k__Fungi	s__unclassified_k__Fungi	OTU2565	0	1	0	0	0	0	1	1	0	0	0	0	0	0	0	2	9	0	0	1	0	0	1	0	0	0	0	0	0	1	2	6	1	0	0	0	0	0	0	3	0
d__Eukaryota	k__Fungi	p__Ascomycota	c__Eurotiomycetes	o__Chaetothyriales	f__Herpotrichiellaceae	g__Phialophora	s__Phialophora_geniculata	OTU3117	0	0	0	1	47	0	3	6	0	0	0	0	0	0	0	18	0	0	0	1	0	3	2	0	0	0	0	0	0	0	0	0	13	0	0	13	0	0	0	0	0
d__Eukaryota	k__Fungi	p__unclassified_k__Fungi	c__unclassified_k__Fungi	o__unclassified_k__Fungi	f__unclassified_k__Fungi	g__unclassified_k__Fungi	s__unclassified_k__Fungi	OTU5799	0	0	0	0	0	0	0	0	0	0	0	0	0	0	0	0	0	0	0	0	0	0	0	0	0	0	0	0	0	0	0	0	4	0	0	4	0	0	0	0	17
d__Eukaryota	k__Fungi	p__Basidiomycota	c__Agaricomycetes	o__Agaricales	f__Psathyrellaceae	g__Coprinopsis	s__Coprinopsis_fusispora	OTU3567	0	6	2	0	0	0	0	0	0	0	0	0	0	0	0	0	0	2	0	0	0	1	0	0	0	0	0	0	0	0	0	0	11	0	2	37	0	0	0	0	4
d__Eukaryota	k__Fungi	p__Basidiomycota	c__Tremellomycetes	o__Tremellales	f__Bulleribasidiaceae	g__Hannaella	s__Hannaella_luteola	OTU4227	0	0	0	0	2	10	0	7	8	0	0	0	0	0	0	0	0	0	2	1	7	4	7	14	0	0	0	0	0	0	0	0	21	4	5	9	0	0	0	0	0
d__Eukaryota	k__Fungi	p__Ascomycota	c__Eurotiomycetes	o__Chaetothyriales	f__Chaetothyriales_fam_Incertae_sedis	g__Strelitziana	s__Strelitziana_mali	OTU4258	1	0	0	0	1	0	1	1	1	0	0	0	0	0	0	0	0	2	0	1	0	1	2	0	0	0	0	0	0	0	0	0	0	1	12	7	0	0	0	0	26
d__Eukaryota	k__Fungi	p__unclassified_k__Fungi	c__unclassified_k__Fungi	o__unclassified_k__Fungi	f__unclassified_k__Fungi	g__unclassified_k__Fungi	s__unclassified_k__Fungi	OTU4385	1	7	10	0	4	1	0	7	1	0	0	0	0	0	0	11	25	46	0	1	0	0	1	0	0	0	0	0	0	0	0	5	4	3	1	1	0	0	0	6	0
d__Eukaryota	k__Fungi	p__Basidiomycota	c__Agaricostilbomycetes	o__Agaricostilbales	f__Kondoaceae	g__Kondoa	s__Kondoa_sp	OTU4002	4	0	0	10	11	19	7	17	12	0	0	0	0	0	0	9	0	4	6	15	7	8	21	1	1	0	0	1	0	0	0	0	0	0	0	2	0	0	0	5	9
d__Eukaryota	k__Fungi	p__unclassified_k__Fungi	c__unclassified_k__Fungi	o__unclassified_k__Fungi	f__unclassified_k__Fungi	g__unclassified_k__Fungi	s__unclassified_k__Fungi	OTU2683	1	9	10	2	1	0	5	7	2	0	0	0	0	0	0	12	18	2	3	0	0	0	2	1	0	0	0	0	0	0	4	13	7	5	0	0	0	0	0	8	10
d__Eukaryota	k__Fungi	p__Basidiomycota	c__Tremellomycetes	o__Tremellales	f__Tremellaceae	g__Auriculibuller	s__Auriculibuller_sp	OTU3199	0	0	0	8	0	2	3	7	4	0	0	0	0	0	0	0	0	10	7	17	23	6	18	7	0	0	0	14	0	0	0	0	0	0	2	1	0	0	0	0	0
d__Eukaryota	k__Fungi	p__Ascomycota	c__Eurotiomycetes	o__Chaetothyriales	f__Chaetothyriales_fam_Incertae_sedis	g__Strelitziana	s__Strelitziana_africana	OTU3871	0	4	0	1	0	0	0	3	0	0	0	0	0	0	0	0	9	1	3	2	0	5	3	1	0	0	0	0	0	0	0	0	0	1	3	14	0	0	0	0	16
d__Eukaryota	k__Fungi	p__Ascomycota	c__unclassified_p__Ascomycota	o__unclassified_p__Ascomycota	f__unclassified_p__Ascomycota	g__unclassified_p__Ascomycota	s__unclassified_p__Ascomycota	OTU4190	0	0	0	3	4	8	0	4	0	0	0	0	0	0	0	9	0	0	3	6	1	5	0	5	0	0	0	0	0	0	0	0	0	8	25	0	1	1	0	0	0
d__Eukaryota	k__Fungi	p__Basidiomycota	c__Agaricomycetes	o__Cantharellales	f__Ceratobasidiaceae	g__unclassified_f__Ceratobasidiaceae	s__Ceratobasidiaceae_sp	OTU656	14	0	0	0	0	0	0	0	0	0	0	0	0	0	0	25	0	0	12	0	0	8	0	0	22	0	0	0	0	0	0	0	0	0	0	0	0	0	0	0	0
d__Eukaryota	k__Fungi	p__unclassified_k__Fungi	c__unclassified_k__Fungi	o__unclassified_k__Fungi	f__unclassified_k__Fungi	g__unclassified_k__Fungi	s__unclassified_k__Fungi	OTU1715	0	151	28	0	0	1	0	0	0	0	0	0	0	0	0	0	0	0	0	1	0	0	0	0	0	0	0	0	0	0	0	0	0	0	0	0	0	0	0	0	11
d__Eukaryota	k__Fungi	p__Mucoromycota	c__Mucoromycetes	o__Mucorales	f__Mucoraceae	g__Actinomucor	s__Actinomucor_sp	OTU3252	10	0	1	2	1	11	6	1	6	0	0	0	0	0	0	17	0	0	44	1	4	69	4	0	0	0	0	0	0	1	0	0	0	0	0	0	0	0	0	0	0
d__Eukaryota	k__Fungi	p__unclassified_k__Fungi	c__unclassified_k__Fungi	o__unclassified_k__Fungi	f__unclassified_k__Fungi	g__unclassified_k__Fungi	s__unclassified_k__Fungi	OTU3905	1	5	12	3	4	2	7	4	0	0	0	0	0	0	0	3	7	13	1	2	4	2	4	4	0	0	0	0	0	0	1	10	14	4	1	3	0	0	0	0	7
d__Eukaryota	k__Fungi	p__unclassified_k__Fungi	c__unclassified_k__Fungi	o__unclassified_k__Fungi	f__unclassified_k__Fungi	g__unclassified_k__Fungi	s__unclassified_k__Fungi	OTU3912	2	0	7	4	0	8	8	4	1	0	0	0	0	0	0	27	3	2	1	3	0	1	3	3	0	0	0	0	0	0	0	0	0	4	8	0	0	0	0	9	0
d__Eukaryota	k__Fungi	p__Basidiomycota	c__unclassified_p__Basidiomycota	o__unclassified_p__Basidiomycota	f__unclassified_p__Basidiomycota	g__unclassified_p__Basidiomycota	s__unclassified_p__Basidiomycota	OTU2750	0	0	22	0	0	1	0	0	0	0	0	0	0	0	0	10	18	1	0	3	0	1	7	0	3	21	0	6	0	0	2	4	2	0	1	0	0	0	0	26	1
d__Eukaryota	k__Fungi	p__unclassified_k__Fungi	c__unclassified_k__Fungi	o__unclassified_k__Fungi	f__unclassified_k__Fungi	g__unclassified_k__Fungi	s__unclassified_k__Fungi	OTU3908	0	0	0	1	2	3	1	4	0	0	0	0	0	0	0	0	0	0	0	0	0	0	0	0	0	0	1	8	0	0	0	0	0	1	2	3	0	4	12	0	0
d__Eukaryota	k__Fungi	p__Ascomycota	c__unclassified_p__Ascomycota	o__unclassified_p__Ascomycota	f__unclassified_p__Ascomycota	g__unclassified_p__Ascomycota	s__unclassified_p__Ascomycota	OTU429	0	0	0	12	37	5	2	22	4	0	0	0	0	0	0	0	0	0	10	2	3	5	10	0	0	5	0	0	0	0	0	0	0	0	1	5	0	0	0	0	0
d__Eukaryota	k__Fungi	p__Glomeromycota	c__Glomeromycetes	o__Glomerales	f__Glomeraceae	g__Dominikia	s__Dominikia_bernensis	OTU3083	0	0	0	0	1	0	0	11	0	0	0	0	0	0	0	0	0	30	0	0	0	0	0	0	0	0	1	0	0	0	0	2	10	26	5	2	0	0	0	23	0
d__Eukaryota	k__Fungi	p__Ascomycota	c__Sordariomycetes	o__Magnaporthales	f__Magnaporthaceae	g__Ophioceras	s__Ophioceras_aquaticum	OTU3389	0	0	0	3	0	0	0	0	3	0	0	0	0	0	0	5	0	0	0	0	0	0	0	0	0	0	0	0	0	0	0	0	0	0	0	3	0	0	1	0	0
d__Eukaryota	k__Fungi	p__unclassified_k__Fungi	c__unclassified_k__Fungi	o__unclassified_k__Fungi	f__unclassified_k__Fungi	g__unclassified_k__Fungi	s__unclassified_k__Fungi	OTU3758	0	1	1	0	0	0	0	0	0	0	0	0	0	0	0	10	4	0	0	1	0	0	0	0	0	0	0	0	0	0	0	0	0	2	0	13	0	0	0	20	7
d__Eukaryota	k__Fungi	p__Basidiomycota	c__Atractiellomycetes	o__Atractiellales	f__Hoehnelomycetaceae	g__Atractiella	s__Atractiella_sp	OTU1955	0	6	38	0	2	3	4	0	14	0	0	1	0	0	4	0	58	55	0	0	1	0	0	2	0	0	0	0	0	0	0	0	0	0	0	0	0	0	0	0	0
d__Eukaryota	k__Fungi	p__unclassified_k__Fungi	c__unclassified_k__Fungi	o__unclassified_k__Fungi	f__unclassified_k__Fungi	g__unclassified_k__Fungi	s__unclassified_k__Fungi	OTU3687	0	0	0	0	0	0	0	0	0	0	0	0	0	0	0	0	0	0	0	1	0	0	0	0	0	0	0	0	0	0	0	0	0	0	0	22	0	0	0	0	0
d__Eukaryota	k__Fungi	p__Ascomycota	c__Sordariomycetes	o__Glomerellales	f__Glomerellaceae	g__Colletotrichum	s__unclassified_g__Colletotrichum	OTU3113	0	0	0	0	2	0	0	0	0	0	0	0	0	0	0	0	0	0	0	0	0	0	0	1	0	0	0	0	0	0	0	0	5	26	32	25	0	0	0	0	0
d__Eukaryota	k__Fungi	p__Ascomycota	c__Dothideomycetes	o__Capnodiales	f__Mycosphaerellaceae	g__Ramularia	s__unclassified_g__Ramularia	OTU3832	2	0	4	2	0	1	0	0	0	0	0	0	0	0	0	0	0	1	8	3	0	2	3	3	0	0	0	0	0	0	17	0	0	4	4	5	0	0	0	16	24
d__Eukaryota	k__Fungi	p__Basidiomycota	c__Agaricomycetes	o__Russulales	f__Peniophoraceae	g__Subulicystidium	s__unclassified_g__Subulicystidium	OTU4886	0	1	0	0	0	0	0	5	0	0	0	0	0	0	0	0	7	6	0	1	0	1	0	0	0	0	0	0	0	0	0	0	0	0	0	0	0	0	0	0	0
d__Eukaryota	k__Fungi	p__Basidiomycota	c__Agaricomycetes	o__Agaricales	f__Bolbitiaceae	g__Conocybe	s__unclassified_g__Conocybe	OTU3998	0	0	0	0	0	0	0	0	0	0	0	0	0	0	0	0	0	0	0	0	0	0	0	0	0	0	0	0	0	0	0	0	0	0	0	0	0	0	0	0	0
d__Eukaryota	k__Fungi	p__unclassified_k__Fungi	c__unclassified_k__Fungi	o__unclassified_k__Fungi	f__unclassified_k__Fungi	g__unclassified_k__Fungi	s__unclassified_k__Fungi	OTU1159	2	1	2	16	4	3	28	6	9	0	2	0	0	0	0	0	0	5	2	1	1	1	1	1	0	0	0	0	0	0	20	7	0	5	3	1	0	1	0	15	0
d__Eukaryota	k__Fungi	p__Chytridiomycota	c__Lobulomycetes	o__unclassified_c__Lobulomycetes	f__unclassified_c__Lobulomycetes	g__unclassified_c__Lobulomycetes	s__Lobulomycetes_sp	OTU3762	0	2	3	0	0	0	1	2	0	0	0	0	0	0	0	1	12	8	1	1	0	2	4	0	0	0	0	0	0	0	16	5	2	0	0	3	0	0	0	10	3
d__Eukaryota	k__Fungi	p__Ascomycota	c__unclassified_p__Ascomycota	o__unclassified_p__Ascomycota	f__unclassified_p__Ascomycota	g__unclassified_p__Ascomycota	s__unclassified_p__Ascomycota	OTU3942	0	0	0	1	0	0	0	0	0	0	3	0	0	0	0	0	0	0	0	4	0	0	1	0	0	0	0	0	0	0	0	36	0	1	0	1	0	0	0	0	0
d__Eukaryota	k__Fungi	p__unclassified_k__Fungi	c__unclassified_k__Fungi	o__unclassified_k__Fungi	f__unclassified_k__Fungi	g__unclassified_k__Fungi	s__unclassified_k__Fungi	OTU4359	2	4	4	0	2	1	0	0	1	0	0	0	0	0	0	0	12	0	2	0	1	0	0	0	0	0	0	0	0	0	10	0	8	0	0	0	0	0	0	0	0
d__Eukaryota	k__Fungi	p__Ascomycota	c__Eurotiomycetes	o__Chaetothyriales	f__Trichomeriaceae	g__unclassified_f__Trichomeriaceae	s__Trichomeriaceae_sp	OTU579	0	0	0	10	1	5	0	1	2	0	0	0	0	0	0	10	16	0	3	6	1	4	7	0	0	0	0	0	0	0	0	4	0	0	0	3	0	0	0	0	8
d__Eukaryota	k__Fungi	p__Chytridiomycota	c__unclassified_p__Chytridiomycota	o__unclassified_p__Chytridiomycota	f__unclassified_p__Chytridiomycota	g__unclassified_p__Chytridiomycota	s__Chytridiomycota_sp	OTU761	5	7	5	0	3	6	0	0	0	0	0	0	0	0	0	4	16	1	3	28	7	1	9	1	0	0	0	0	0	1	0	0	0	0	0	0	0	0	0	0	0
d__Eukaryota	k__Fungi	p__Ascomycota	c__Sordariomycetes	o__Coniochaetales	f__unclassified_o__Coniochaetales	g__unclassified_o__Coniochaetales	s__unclassified_o__Coniochaetales	OTU825	12	13	0	1	0	0	9	1	6	0	0	0	0	0	0	11	51	0	0	6	0	1	6	0	0	1	0	0	0	0	0	0	1	0	0	8	0	0	0	0	0
d__Eukaryota	k__Fungi	p__Ascomycota	c__Sordariomycetes	o__Hypocreales	f__Stachybotryaceae	g__Alfaria	s__Alfaria_terrestris	OTU3122	0	1	0	5	1	4	0	2	0	0	0	0	0	0	0	3	7	0	1	4	0	2	5	0	0	0	0	0	0	0	0	0	0	46	5	0	0	0	0	0	0
d__Eukaryota	k__Fungi	p__Basidiomycota	c__Agaricomycetes	o__Agaricales	f__Psathyrellaceae	g__Parasola	s__Parasola_lilatincta	OTU3579	0	0	0	0	0	0	0	0	0	0	0	0	0	0	0	1	0	0	0	0	0	0	0	0	0	0	0	0	0	0	0	0	0	0	0	59	0	0	0	0	0
d__Eukaryota	k__Fungi	p__Mortierellomycota	c__unclassified_p__Mortierellomycota	o__unclassified_p__Mortierellomycota	f__unclassified_p__Mortierellomycota	g__unclassified_p__Mortierellomycota	s__Mortierellomycotina	OTU5455	0	0	0	0	0	0	0	0	0	0	0	0	0	0	0	0	0	0	0	0	0	0	5	0	0	0	0	0	0	0	0	0	0	0	0	0	0	0	0	0	0
d__Eukaryota	k__Fungi	p__Basidiomycota	c__Agaricomycetes	o__Agaricales	f__Typhulaceae	g__Typhula	s__Typhula_variabilis	OTU3663	14	0	0	0	0	0	0	0	0	0	0	0	0	0	0	0	12	0	23	1	25	18	1	4	0	0	0	0	0	0	0	0	6	0	0	0	0	0	0	0	16
d__Eukaryota	k__Fungi	p__Ascomycota	c__Sordariomycetes	o__Melanosporales	f__unclassified_o__Melanosporales	g__unclassified_o__Melanosporales	s__unclassified_o__Melanosporales	OTU2577	0	0	0	0	0	0	0	0	3	0	0	0	0	0	0	0	0	0	0	1	0	0	0	0	0	0	0	0	1	0	30	33	0	0	0	0	0	0	0	0	0
d__Eukaryota	k__Fungi	p__Ascomycota	c__Dothideomycetes	o__Pleosporales	f__Didymosphaeriaceae	g__Paraphaeosphaeria	s__unclassified_g__Paraphaeosphaeria	OTU3531	0	0	0	3	5	1	0	0	0	0	0	0	0	0	0	2	6	0	5	1	6	4	7	1	3	0	0	1	0	0	0	0	0	0	0	10	0	0	0	0	0
d__Eukaryota	k__Fungi	p__unclassified_k__Fungi	c__unclassified_k__Fungi	o__unclassified_k__Fungi	f__unclassified_k__Fungi	g__unclassified_k__Fungi	s__unclassified_k__Fungi	OTU1179	0	6	1	4	4	2	8	2	7	3	18	7	0	0	3	3	1	3	1	1	1	0	3	2	15	9	4	0	1	0	0	0	0	1	4	0	0	3	1	0	0
d__Eukaryota	k__Fungi	p__Ascomycota	c__Dothideomycetes	o__Pleosporales	f__Didymellaceae	g__Stagonosporopsis	s__unclassified_g__Stagonosporopsis	OTU274	0	0	0	8	1	1	20	0	0	0	0	0	0	0	0	0	0	0	3	15	0	2	67	0	0	0	0	3	0	0	0	0	0	8	2	3	0	0	0	0	0
d__Eukaryota	k__Fungi	p__Ascomycota	c__unclassified_p__Ascomycota	o__unclassified_p__Ascomycota	f__unclassified_p__Ascomycota	g__unclassified_p__Ascomycota	s__unclassified_p__Ascomycota	OTU3208	0	12	4	0	0	5	4	0	0	0	0	0	0	0	0	0	5	19	0	0	1	0	0	1	0	0	0	0	0	0	0	0	0	9	4	0	0	0	0	0	47
d__Eukaryota	k__Fungi	p__unclassified_k__Fungi	c__unclassified_k__Fungi	o__unclassified_k__Fungi	f__unclassified_k__Fungi	g__unclassified_k__Fungi	s__unclassified_k__Fungi	OTU3214	0	5	0	0	0	1	0	0	0	0	0	0	0	0	0	0	90	7	3	17	7	1	14	4	0	0	0	0	0	0	0	0	0	0	0	0	0	0	0	0	0
d__Eukaryota	k__Fungi	p__unclassified_k__Fungi	c__unclassified_k__Fungi	o__unclassified_k__Fungi	f__unclassified_k__Fungi	g__unclassified_k__Fungi	s__unclassified_k__Fungi	OTU4128	3	10	2	3	2	0	1	2	0	0	0	0	0	0	0	24	25	26	1	1	0	0	2	1	1	0	0	0	1	0	11	1	17	0	0	0	0	0	0	3	0
d__Eukaryota	k__Fungi	p__unclassified_k__Fungi	c__unclassified_k__Fungi	o__unclassified_k__Fungi	f__unclassified_k__Fungi	g__unclassified_k__Fungi	s__unclassified_k__Fungi	OTU663	0	0	0	1	0	0	0	0	0	0	0	0	0	0	0	1	0	0	156	1	0	0	0	0	0	0	0	0	0	0	0	0	0	0	0	0	0	0	0	0	3
d__Eukaryota	k__Fungi	p__Ascomycota	c__Sordariomycetes	o__unclassified_c__Sordariomycetes	f__unclassified_c__Sordariomycetes	g__unclassified_c__Sordariomycetes	s__unclassified_c__Sordariomycetes	OTU731	0	0	0	0	0	0	1	0	0	0	0	0	0	0	0	5	0	0	0	0	0	0	0	0	0	0	0	0	0	0	0	0	0	0	0	167	0	0	0	0	0
d__Eukaryota	k__Fungi	p__Glomeromycota	c__Glomeromycetes	o__Glomerales	f__Glomeraceae	g__Funneliformis	s__Funneliformis_sp	OTU411	0	3	0	42	1	10	6	6	7	0	0	1	0	0	0	0	0	0	3	0	1	6	1	3	0	0	0	0	0	0	0	0	0	0	0	0	0	0	0	0	0
d__Eukaryota	k__Fungi	p__unclassified_k__Fungi	c__unclassified_k__Fungi	o__unclassified_k__Fungi	f__unclassified_k__Fungi	g__unclassified_k__Fungi	s__unclassified_k__Fungi	OTU3923	3	3	4	0	1	0	0	0	1	0	0	0	0	0	0	3	10	0	0	2	1	0	2	0	0	0	0	0	0	0	2	0	1	1	1	0	0	0	0	68	2
d__Eukaryota	k__Fungi	p__Ascomycota	c__Sordariomycetes	o__Trichosphaeriales	f__Trichosphaeriaceae	g__Nigrospora	s__Nigrospora_oryzae	OTU4640	0	0	0	0	5	46	1	3	18	1	0	0	0	0	0	0	0	0	0	5	1	6	5	1	0	0	0	0	0	0	0	0	0	8	0	0	0	0	0	0	0
d__Eukaryota	k__Fungi	p__Ascomycota	c__Eurotiomycetes	o__Chaetothyriales	f__Herpotrichiellaceae	g__Exophiala	s__Exophiala_equina	OTU156	0	1	4	0	5	7	6	3	2	1	0	3	0	0	3	15	6	10	2	0	0	3	0	0	7	0	0	3	3	2	0	1	0	1	4	0	0	0	0	0	0
d__Eukaryota	k__Fungi	p__Glomeromycota	c__Glomeromycetes	o__Glomerales	f__Glomeraceae	g__unclassified_f__Glomeraceae	s__Glomeraceae_sp	OTU2851	0	0	4	0	1	0	0	2	0	0	0	0	0	0	0	12	2	5	0	0	0	0	3	0	1	0	0	0	1	0	0	0	0	2	4	4	0	0	0	6	12
d__Eukaryota	k__Fungi	p__unclassified_k__Fungi	c__unclassified_k__Fungi	o__unclassified_k__Fungi	f__unclassified_k__Fungi	g__unclassified_k__Fungi	s__unclassified_k__Fungi	OTU3917	1	0	2	6	7	0	11	7	1	0	0	0	0	0	0	0	2	6	1	1	2	2	11	1	0	0	0	0	0	0	6	0	0	6	5	3	0	0	0	6	0
d__Eukaryota	k__Fungi	p__Mortierellomycota	c__unclassified_p__Mortierellomycota	o__unclassified_p__Mortierellomycota	f__unclassified_p__Mortierellomycota	g__unclassified_p__Mortierellomycota	s__unclassified_p__Mortierellomycota	OTU301	0	0	0	13	42	2	18	66	5	0	0	0	0	1	0	0	0	0	3	0	11	2	0	0	0	0	0	0	0	0	0	0	0	0	0	0	0	0	0	0	0
d__Eukaryota	k__Fungi	p__Ascomycota	c__Sordariomycetes	o__Glomerellales	f__Glomerellaceae	g__Colletotrichum	s__unclassified_g__Colletotrichum	OTU2552	4	0	1	0	0	0	1	0	0	0	0	0	0	0	0	0	2	0	0	0	0	1	0	0	0	0	0	0	0	0	0	5	0	2	6	4	0	0	0	0	6
d__Eukaryota	k__Fungi	p__Ascomycota	c__Sordariomycetes	o__Sordariales	f__Lasiosphaeriaceae	g__Cercophora	s__Cercophora_sp	OTU2554	14	10	41	0	0	2	0	0	1	0	0	1	0	0	0	0	10	21	1	0	0	0	12	0	0	0	0	0	0	0	0	22	0	4	0	0	0	0	0	0	0
d__Eukaryota	k__Fungi	p__Ascomycota	c__Sordariomycetes	o__Xylariales	f__Microdochiaceae	g__unclassified_f__Microdochiaceae	s__unclassified_f__Microdochiaceae	OTU2955	0	0	31	2	3	14	3	0	20	0	0	0	0	0	0	0	38	5	0	14	1	1	0	10	0	0	0	0	1	0	0	0	0	2	0	0	1	0	0	0	0
d__Eukaryota	k__Fungi	p__unclassified_k__Fungi	c__unclassified_k__Fungi	o__unclassified_k__Fungi	f__unclassified_k__Fungi	g__unclassified_k__Fungi	s__unclassified_k__Fungi	OTU3974	0	2	1	0	0	0	0	3	0	0	0	0	0	0	0	9	14	18	2	0	0	0	0	0	0	0	0	0	0	1	2	10	11	0	1	0	0	0	0	39	4
d__Eukaryota	k__Fungi	p__unclassified_k__Fungi	c__unclassified_k__Fungi	o__unclassified_k__Fungi	f__unclassified_k__Fungi	g__unclassified_k__Fungi	s__unclassified_k__Fungi	OTU5087	37	6	24	0	0	4	0	0	2	0	0	0	0	0	0	0	7	0	0	0	1	0	1	2	0	0	0	0	0	0	24	0	0	1	6	0	0	0	0	17	0
d__Eukaryota	k__Fungi	p__unclassified_k__Fungi	c__unclassified_k__Fungi	o__unclassified_k__Fungi	f__unclassified_k__Fungi	g__unclassified_k__Fungi	s__unclassified_k__Fungi	OTU2587	2	0	0	5	0	0	0	0	0	0	0	0	0	0	0	0	0	0	1	1	1	0	2	0	0	0	0	0	0	0	15	20	4	0	9	0	0	0	0	10	1
d__Eukaryota	k__Fungi	p__Ascomycota	c__unclassified_p__Ascomycota	o__unclassified_p__Ascomycota	f__unclassified_p__Ascomycota	g__unclassified_p__Ascomycota	s__unclassified_p__Ascomycota	OTU3141	3	3	0	3	1	0	2	1	0	0	0	0	0	0	0	5	11	8	0	1	0	0	1	0	0	0	0	0	0	0	5	0	0	2	0	0	0	0	0	15	0
d__Eukaryota	k__Fungi	p__unclassified_k__Fungi	c__unclassified_k__Fungi	o__unclassified_k__Fungi	f__unclassified_k__Fungi	g__unclassified_k__Fungi	s__unclassified_k__Fungi	OTU3524	16	5	1	2	0	1	5	3	0	0	0	0	0	0	0	22	11	19	2	3	1	1	10	4	0	0	0	0	0	0	5	1	13	0	4	0	0	0	0	0	7
d__Eukaryota	k__Fungi	p__Ascomycota	c__Sordariomycetes	o__Hypocreales	f__Hypocreales_fam_Incertae_sedis	g__Acremonium	s__Acremonium_rutilum	OTU3684	0	0	0	0	11	18	2	2	2	0	0	0	0	0	0	0	0	0	0	0	4	0	3	1	0	0	0	0	0	0	0	0	0	1	1	4	0	0	0	0	0
d__Eukaryota	k__Fungi	p__unclassified_k__Fungi	c__unclassified_k__Fungi	o__unclassified_k__Fungi	f__unclassified_k__Fungi	g__unclassified_k__Fungi	s__unclassified_k__Fungi	OTU4141	0	0	0	0	0	0	0	0	0	0	0	0	0	0	0	0	0	1	0	5	0	0	2	0	0	0	0	0	0	0	0	0	0	0	4	6	0	0	0	0	0
d__Eukaryota	k__Fungi	p__Basidiomycota	c__Cystobasidiomycetes	o__Erythrobasidiales	f__Erythrobasidiales_fam_Incertae_sedis	g__Sakaguchia	s__Sakaguchia_lamellibrachiae	OTU1163	1	2	1	4	13	20	2	5	26	0	10	7	0	0	4	0	0	15	0	8	3	0	2	4	2	2	0	2	9	2	0	0	0	0	3	0	0	0	0	0	0
d__Eukaryota	k__Fungi	p__Ascomycota	c__Sordariomycetes	o__unclassified_c__Sordariomycetes	f__unclassified_c__Sordariomycetes	g__unclassified_c__Sordariomycetes	s__unclassified_c__Sordariomycetes	OTU1205	4	9	0	11	7	0	7	4	0	0	1	0	0	1	0	27	49	5	0	0	0	2	3	0	0	0	0	0	0	0	0	0	0	4	4	1	0	0	0	9	0
d__Eukaryota	k__Fungi	p__Ascomycota	c__Dothideomycetes	o__Dothideales	f__Aureobasidiaceae	g__Aureobasidium	s__Aureobasidium_leucospermi	OTU2597	24	2	9	3	0	1	7	1	2	0	0	0	0	0	1	0	0	2	1	1	2	3	4	0	2	0	0	0	0	6	4	7	0	3	0	2	0	1	0	0	5
d__Eukaryota	k__Fungi	p__unclassified_k__Fungi	c__unclassified_k__Fungi	o__unclassified_k__Fungi	f__unclassified_k__Fungi	g__unclassified_k__Fungi	s__unclassified_k__Fungi	OTU3066	0	0	0	18	6	2	22	10	0	0	0	0	0	0	0	0	0	0	0	5	3	2	0	0	0	0	0	0	0	0	1	0	0	0	2	12	0	0	0	4	0
d__Eukaryota	k__Fungi	p__Ascomycota	c__Sordariomycetes	o__Hypocreales	f__Clavicipitaceae	g__Metarhizium	s__Metarhizium_marquandii	OTU3876	3	0	0	4	0	1	10	0	1	0	0	0	0	0	0	43	0	0	3	0	0	3	0	0	2	0	0	0	0	1	32	0	0	4	0	0	0	0	0	0	0
d__Eukaryota	k__Fungi	p__Glomeromycota	c__Glomeromycetes	o__Glomerales	f__Glomeraceae	g__Funneliformis	s__Funneliformis_caledonium	OTU4884	5	1	3	5	5	0	25	5	1	0	0	1	0	0	0	17	18	13	1	3	0	4	1	0	2	0	0	0	0	0	0	0	0	0	0	0	0	0	0	0	2
d__Eukaryota	k__Fungi	p__Ascomycota	c__unclassified_p__Ascomycota	o__unclassified_p__Ascomycota	f__unclassified_p__Ascomycota	g__unclassified_p__Ascomycota	s__unclassified_p__Ascomycota	OTU4360	0	0	0	2	20	2	2	8	1	0	0	0	0	0	0	0	0	3	4	4	2	1	5	0	0	0	0	0	0	0	0	0	0	6	1	3	0	0	0	6	0
d__Eukaryota	k__Fungi	p__Ascomycota	c__Dothideomycetes	o__Pleosporales	f__Torulaceae	g__Torula	s__Torula_sp	OTU4877	0	0	0	0	2	15	0	7	28	0	0	0	1	0	0	0	3	2	1	2	0	0	0	1	3	0	0	0	0	0	0	0	0	0	1	2	0	1	0	0	0
d__Eukaryota	k__Fungi	p__unclassified_k__Fungi	c__unclassified_k__Fungi	o__unclassified_k__Fungi	f__unclassified_k__Fungi	g__unclassified_k__Fungi	s__unclassified_k__Fungi	OTU3710	1	4	2	5	0	0	7	1	0	0	0	0	0	0	0	1	36	10	7	3	18	5	2	0	0	0	0	0	0	0	10	0	6	0	0	3	0	0	0	0	0
d__Eukaryota	k__Fungi	p__Basidiomycota	c__Microbotryomycetes	o__Sporidiobolales	f__Sporidiobolaceae	g__Rhodotorula	s__Rhodotorula_ingeniosa	OTU1186	16	0	0	3	0	0	1	0	2	1	2	0	0	0	0	0	24	0	3	0	10	4	3	3	0	0	0	0	0	0	10	0	0	1	4	0	0	0	0	0	0
d__Eukaryota	k__Fungi	p__Ascomycota	c__Sordariomycetes	o__Glomerellales	f__Plectosphaerellaceae	g__Plectosphaerella	s__unclassified_g__Plectosphaerella	OTU3206	0	0	0	3	10	16	13	6	4	0	0	0	0	0	0	0	0	0	2	1	1	1	6	1	0	0	6	0	0	0	0	0	0	2	4	0	0	0	0	0	0
d__Eukaryota	k__Fungi	p__unclassified_k__Fungi	c__unclassified_k__Fungi	o__unclassified_k__Fungi	f__unclassified_k__Fungi	g__unclassified_k__Fungi	s__unclassified_k__Fungi	OTU4822	0	0	0	0	0	0	0	0	0	0	0	0	0	0	0	0	0	0	0	0	0	0	0	0	0	0	0	0	0	0	0	0	0	0	2	0	0	0	0	0	11
d__Eukaryota	k__Fungi	p__unclassified_k__Fungi	c__unclassified_k__Fungi	o__unclassified_k__Fungi	f__unclassified_k__Fungi	g__unclassified_k__Fungi	s__unclassified_k__Fungi	OTU3095	2	4	2	20	27	22	3	11	11	0	0	0	0	0	0	5	1	0	1	2	0	5	4	7	0	0	0	0	0	0	0	0	0	0	0	16	0	0	0	0	0
d__Eukaryota	k__Fungi	p__Ascomycota	c__Dothideomycetes	o__Myriangiales	f__Elsinoaceae	g__unclassified_f__Elsinoaceae	s__Elsinoaceae_sp	OTU3941	0	0	0	2	2	0	3	0	1	0	0	0	0	0	0	0	0	0	1	1	0	0	1	1	0	0	0	0	0	0	0	13	0	4	10	1	0	0	0	0	0
d__Eukaryota	k__Fungi	p__Basidiomycota	c__Agaricomycetes	o__Sebacinales	f__Sebacinaceae	g__Paulisebacina	s__Paulisebacina_allantoidea	OTU4210	2	0	0	0	0	0	0	0	0	0	0	0	0	0	0	23	6	0	2	0	4	4	0	0	9	0	0	6	0	0	27	16	0	0	0	0	0	0	0	0	0
d__Eukaryota	k__Fungi	p__Mortierellomycota	c__Mortierellomycetes	o__Mortierellales	f__Mortierellaceae	g__Mortierella	s__Mortierella_sp	OTU3811	0	0	0	0	0	0	0	0	0	0	0	0	0	0	0	0	0	0	0	3	6	4	1	4	0	0	0	0	0	0	0	0	0	0	0	0	0	0	0	0	19
d__Eukaryota	k__Fungi	p__unclassified_k__Fungi	c__unclassified_k__Fungi	o__unclassified_k__Fungi	f__unclassified_k__Fungi	g__unclassified_k__Fungi	s__unclassified_k__Fungi	OTU4061	1	0	0	5	2	0	11	5	2	0	13	0	0	1	0	0	9	0	1	5	0	0	1	0	0	0	0	0	1	0	3	3	0	8	4	11	1	2	1	7	1
d__Eukaryota	k__Fungi	p__unclassified_k__Fungi	c__unclassified_k__Fungi	o__unclassified_k__Fungi	f__unclassified_k__Fungi	g__unclassified_k__Fungi	s__unclassified_k__Fungi	OTU3554	0	0	0	1	7	0	2	15	5	3	0	1	11	8	10	0	1	0	0	2	0	1	0	0	0	8	0	0	18	0	0	0	0	0	0	0	0	0	0	0	0
d__Eukaryota	k__Fungi	p__unclassified_k__Fungi	c__unclassified_k__Fungi	o__unclassified_k__Fungi	f__unclassified_k__Fungi	g__unclassified_k__Fungi	s__unclassified_k__Fungi	OTU3850	1	0	0	21	22	6	42	18	16	0	0	0	1	0	0	0	0	0	1	4	0	0	1	1	0	0	0	0	0	0	0	0	0	0	4	1	0	0	0	0	0
d__Eukaryota	k__Fungi	p__unclassified_k__Fungi	c__unclassified_k__Fungi	o__unclassified_k__Fungi	f__unclassified_k__Fungi	g__unclassified_k__Fungi	s__unclassified_k__Fungi	OTU4292	0	10	7	0	3	7	0	0	0	0	0	0	0	0	0	0	0	0	3	0	0	0	0	0	0	0	0	0	0	0	14	0	1	0	0	0	0	0	0	0	3
d__Eukaryota	k__Fungi	p__Basidiomycota	c__Agaricomycetes	o__Agaricales	f__Psathyrellaceae	g__Psathyrella	s__Psathyrella_sulcatotuberculosa	OTU4866	4	2	0	21	9	7	8	7	13	0	0	0	2	0	0	10	14	0	1	3	1	0	7	3	1	0	0	0	1	0	0	0	0	0	0	5	0	0	0	0	0
d__Eukaryota	k__Fungi	p__Glomeromycota	c__Glomeromycetes	o__Glomerales	f__Glomeraceae	g__Dominikia	s__Dominikia_bernensis	OTU5818	0	0	0	0	0	0	1	0	0	0	0	0	0	0	0	0	0	3	0	0	0	0	0	0	0	0	0	0	0	0	0	0	4	6	0	11	0	0	1	0	0
d__Eukaryota	k__Fungi	p__unclassified_k__Fungi	c__unclassified_k__Fungi	o__unclassified_k__Fungi	f__unclassified_k__Fungi	g__unclassified_k__Fungi	s__unclassified_k__Fungi	OTU1168	6	0	0	11	3	2	0	7	1	0	2	0	5	0	0	0	0	2	0	3	0	2	3	0	0	0	0	0	1	0	0	0	0	7	41	3	0	0	0	0	0
d__Eukaryota	k__Fungi	p__unclassified_k__Fungi	c__unclassified_k__Fungi	o__unclassified_k__Fungi	f__unclassified_k__Fungi	g__unclassified_k__Fungi	s__unclassified_k__Fungi	OTU2561	0	0	0	0	0	0	0	0	0	0	0	0	0	0	0	0	0	0	0	0	0	0	0	0	0	0	0	0	0	0	18	23	5	10	6	6	0	0	0	0	14
d__Eukaryota	k__Fungi	p__Chytridiomycota	c__unclassified_p__Chytridiomycota	o__unclassified_p__Chytridiomycota	f__unclassified_p__Chytridiomycota	g__unclassified_p__Chytridiomycota	s__Chytridiomycota_sp	OTU2717	2	0	3	2	0	2	2	0	3	0	1	0	0	0	0	4	21	5	0	1	0	0	2	0	0	0	0	0	0	0	3	4	7	6	0	2	0	0	0	9	9
d__Eukaryota	k__Fungi	p__Ascomycota	c__unclassified_p__Ascomycota	o__unclassified_p__Ascomycota	f__unclassified_p__Ascomycota	g__unclassified_p__Ascomycota	s__unclassified_p__Ascomycota	OTU3585	0	0	0	0	10	6	1	2	11	1	0	0	0	0	0	3	1	0	1	1	2	0	3	1	0	0	0	0	0	0	0	0	28	0	0	1	0	0	0	0	0
d__Eukaryota	k__Fungi	p__unclassified_k__Fungi	c__unclassified_k__Fungi	o__unclassified_k__Fungi	f__unclassified_k__Fungi	g__unclassified_k__Fungi	s__unclassified_k__Fungi	OTU4289	20	1	0	0	5	0	4	1	0	0	0	0	0	0	0	27	3	17	2	0	1	3	5	1	0	0	0	0	0	0	0	0	0	0	0	7	0	0	0	0	0
d__Eukaryota	k__Fungi	p__unclassified_k__Fungi	c__unclassified_k__Fungi	o__unclassified_k__Fungi	f__unclassified_k__Fungi	g__unclassified_k__Fungi	s__unclassified_k__Fungi	OTU4984	2	13	16	2	0	5	2	0	3	0	0	0	0	0	0	2	13	6	1	2	1	0	1	0	0	0	0	0	0	0	0	0	0	1	3	1	0	0	0	0	3
d__Eukaryota	k__Fungi	p__unclassified_k__Fungi	c__unclassified_k__Fungi	o__unclassified_k__Fungi	f__unclassified_k__Fungi	g__unclassified_k__Fungi	s__unclassified_k__Fungi	OTU2695	0	1	0	0	0	0	0	0	0	0	0	0	0	0	0	0	0	0	0	0	0	0	0	0	0	0	0	0	0	0	0	20	0	0	2	0	0	0	0	0	127
d__Eukaryota	k__Fungi	p__unclassified_k__Fungi	c__unclassified_k__Fungi	o__unclassified_k__Fungi	f__unclassified_k__Fungi	g__unclassified_k__Fungi	s__unclassified_k__Fungi	OTU2699	0	0	3	0	0	0	4	2	0	1	0	0	1	0	0	12	2	0	0	1	0	0	0	0	0	0	0	0	0	0	9	23	0	1	0	0	14	1	1	0	1
d__Eukaryota	k__Fungi	p__unclassified_k__Fungi	c__unclassified_k__Fungi	o__unclassified_k__Fungi	f__unclassified_k__Fungi	g__unclassified_k__Fungi	s__unclassified_k__Fungi	OTU3741	3	14	7	1	0	0	0	0	0	0	0	0	0	0	0	1	6	10	0	1	1	0	2	2	0	0	0	0	0	0	7	12	2	0	0	0	0	0	0	25	5
d__Eukaryota	k__Fungi	p__Basidiomycota	c__Agaricomycetes	o__Agaricales	f__Psathyrellaceae	g__Psathyrella	s__Psathyrella_sp	OTU4773	0	0	0	4	8	3	0	1	0	0	1	0	0	0	0	0	0	0	0	0	0	0	0	4	0	0	0	0	0	0	0	0	0	0	0	11	0	0	0	0	0
d__Eukaryota	k__Fungi	p__Ascomycota	c__Sordariomycetes	o__unclassified_c__Sordariomycetes	f__unclassified_c__Sordariomycetes	g__unclassified_c__Sordariomycetes	s__unclassified_c__Sordariomycetes	OTU4356	0	0	0	0	0	0	0	0	0	0	0	0	0	68	0	0	0	0	0	0	0	0	0	0	0	0	0	0	0	0	0	0	0	0	0	0	0	0	0	0	0
d__Eukaryota	k__Fungi	p__Basidiomycota	c__Ustilaginomycetes	o__Ustilaginales	f__Ustilaginaceae	g__Pseudozyma	s__Pseudozyma_prolifica	OTU4961	7	3	18	1	8	0	2	8	3	0	0	0	0	0	0	21	42	0	1	9	3	0	8	0	0	0	0	0	1	0	1	0	0	0	2	0	0	0	0	0	0
d__Eukaryota	k__Fungi	p__Ascomycota	c__Dothideomycetes	o__Pleosporales	f__Phaeosphaeriaceae	g__Setophoma	s__Setophoma_sp	OTU3983	0	0	0	2	4	8	1	4	3	0	1	1	2	0	0	0	0	0	6	4	4	3	6	3	9	0	1	10	0	0	0	0	0	4	3	4	0	1	0	0	0
d__Eukaryota	k__Fungi	p__Basidiomycota	c__Agaricomycetes	o__Agaricales	f__Entolomataceae	g__Entoloma	s__unclassified_g__Entoloma	OTU4479	0	0	0	0	2	0	0	0	0	0	0	0	0	0	0	0	0	0	0	0	0	0	0	0	0	0	0	0	0	0	0	0	0	4	12	6	0	0	0	5	0
d__Eukaryota	k__Fungi	p__unclassified_k__Fungi	c__unclassified_k__Fungi	o__unclassified_k__Fungi	f__unclassified_k__Fungi	g__unclassified_k__Fungi	s__unclassified_k__Fungi	OTU4757	0	4	0	2	6	0	7	9	2	0	0	0	14	1	0	1	0	0	0	2	1	0	4	3	0	0	0	0	3	0	0	0	0	10	4	7	0	3	1	0	0
d__Eukaryota	k__Fungi	p__unclassified_k__Fungi	c__unclassified_k__Fungi	o__unclassified_k__Fungi	f__unclassified_k__Fungi	g__unclassified_k__Fungi	s__unclassified_k__Fungi	OTU774	41	10	5	8	14	0	10	2	1	0	0	0	0	0	0	14	7	17	7	10	1	4	3	0	0	0	0	0	0	0	0	0	0	0	0	0	0	0	0	0	0
d__Eukaryota	k__Fungi	p__Ascomycota	c__Sordariomycetes	o__Xylariales	f__Microdochiaceae	g__Microdochium	s__Microdochium_fisheri	OTU983	0	4	0	0	56	0	0	88	0	0	0	0	0	0	0	0	0	0	0	0	0	0	0	0	0	0	0	0	0	0	0	0	0	0	0	0	0	0	0	0	0
d__Eukaryota	k__Fungi	p__Glomeromycota	c__Glomeromycetes	o__Glomerales	f__Glomeraceae	g__unclassified_f__Glomeraceae	s__unclassified_f__Glomeraceae	OTU3755	0	0	0	1	1	0	0	2	0	0	0	0	0	0	0	0	0	1	0	1	0	0	0	0	1	0	0	0	0	0	0	0	0	8	8	0	0	1	0	0	5
d__Eukaryota	k__Fungi	p__Ascomycota	c__Orbiliomycetes	o__Orbiliales	f__Orbiliaceae	g__Dactylella	s__unclassified_g__Dactylella	OTU3839	0	0	0	1	18	4	0	3	1	0	0	0	0	0	0	0	28	0	1	5	6	0	0	0	0	0	0	0	0	0	0	0	0	0	0	7	0	0	0	0	0
d__Eukaryota	k__Fungi	p__unclassified_k__Fungi	c__unclassified_k__Fungi	o__unclassified_k__Fungi	f__unclassified_k__Fungi	g__unclassified_k__Fungi	s__unclassified_k__Fungi	OTU4689	6	0	0	0	0	0	0	0	0	0	0	0	0	0	0	1	0	0	0	2	0	0	2	0	0	0	0	0	0	0	0	0	1	0	0	3	0	0	0	23	0
d__Eukaryota	k__Fungi	p__Ascomycota	c__Sordariomycetes	o__unclassified_c__Sordariomycetes	f__unclassified_c__Sordariomycetes	g__unclassified_c__Sordariomycetes	s__unclassified_c__Sordariomycetes	OTU3565	0	0	0	1	0	0	0	0	0	0	0	1	0	0	0	11	0	0	1	0	0	0	0	4	0	0	0	0	0	0	0	0	4	0	9	14	0	0	0	0	0
d__Eukaryota	k__Fungi	p__Ascomycota	c__Sordariomycetes	o__Magnaporthales	f__Magnaporthaceae	g__unclassified_f__Magnaporthaceae	s__unclassified_f__Magnaporthaceae	OTU5099	0	0	0	0	0	0	0	0	0	0	0	0	0	0	0	0	7	0	0	6	0	0	0	0	0	0	0	0	0	0	0	0	0	6	0	0	0	0	0	35	0
d__Eukaryota	k__Fungi	p__unclassified_k__Fungi	c__unclassified_k__Fungi	o__unclassified_k__Fungi	f__unclassified_k__Fungi	g__unclassified_k__Fungi	s__unclassified_k__Fungi	OTU5400	0	0	0	0	0	0	0	0	0	0	0	0	0	0	0	0	0	0	0	0	0	0	0	0	0	0	0	0	0	0	0	0	0	0	84	0	0	0	0	0	0
d__Eukaryota	k__Fungi	p__Chytridiomycota	c__Spizellomycetes	o__Spizellomycetales	f__Powellomycetaceae	g__Powellomyces	s__Powellomyces_sp	OTU1340	0	0	0	0	3	3	0	2	0	0	0	0	0	0	0	0	0	0	0	79	0	0	0	0	0	0	0	0	0	0	0	0	0	0	6	1	0	0	0	0	0
d__Eukaryota	k__Fungi	p__Ascomycota	c__Sordariomycetes	o__Phomatosporales	f__Phomatosporaceae	g__Phomatospora	s__Phomatospora_biseriata	OTU3749	0	0	0	1	3	0	0	0	0	0	0	0	0	0	0	0	0	0	1	1	0	0	2	0	0	1	0	0	0	0	0	11	0	1	1	0	0	0	0	0	0
d__Eukaryota	k__Fungi	p__unclassified_k__Fungi	c__unclassified_k__Fungi	o__unclassified_k__Fungi	f__unclassified_k__Fungi	g__unclassified_k__Fungi	s__unclassified_k__Fungi	OTU4306	6	4	6	4	5	9	9	3	8	0	5	0	0	1	0	2	2	7	1	3	0	0	0	0	0	1	0	0	0	0	2	1	0	2	2	4	0	2	0	7	1
d__Eukaryota	k__Fungi	p__Glomeromycota	c__Glomeromycetes	o__Glomerales	f__unclassified_o__Glomerales	g__unclassified_o__Glomerales	s__unclassified_o__Glomerales	OTU3822	0	0	2	1	1	4	0	4	2	0	0	0	0	2	0	4	27	17	0	1	0	0	0	0	3	0	0	0	0	2	2	0	0	1	3	9	1	0	1	8	6
d__Eukaryota	k__Fungi	p__unclassified_k__Fungi	c__unclassified_k__Fungi	o__unclassified_k__Fungi	f__unclassified_k__Fungi	g__unclassified_k__Fungi	s__unclassified_k__Fungi	OTU4006	0	1	1	2	2	37	3	3	12	0	0	0	0	0	0	0	0	1	1	0	0	0	0	0	0	0	0	0	0	0	0	0	0	0	1	21	0	0	0	0	0
d__Eukaryota	k__Fungi	p__unclassified_k__Fungi	c__unclassified_k__Fungi	o__unclassified_k__Fungi	f__unclassified_k__Fungi	g__unclassified_k__Fungi	s__unclassified_k__Fungi	OTU5806	0	0	0	16	2	0	5	2	1	0	0	0	0	0	0	4	0	0	0	15	1	0	17	0	0	0	0	0	0	0	0	2	0	2	9	0	0	0	0	0	0
d__Eukaryota	k__Fungi	p__Ascomycota	c__Sordariomycetes	o__Sordariales	f__Chaetomiaceae	g__unclassified_f__Chaetomiaceae	s__unclassified_f__Chaetomiaceae	OTU709	0	0	0	0	0	0	0	0	0	0	0	0	0	0	0	147	0	0	2	0	0	2	0	0	0	0	0	0	0	0	0	0	0	0	0	0	0	0	0	0	0
d__Eukaryota	k__Fungi	p__unclassified_k__Fungi	c__unclassified_k__Fungi	o__unclassified_k__Fungi	f__unclassified_k__Fungi	g__unclassified_k__Fungi	s__unclassified_k__Fungi	OTU3548	2	2	8	6	2	1	14	5	0	0	0	0	0	0	0	16	0	0	0	1	0	2	0	1	0	0	0	0	0	0	0	0	8	1	7	1	0	0	0	0	10
d__Eukaryota	k__Fungi	p__unclassified_k__Fungi	c__unclassified_k__Fungi	o__unclassified_k__Fungi	f__unclassified_k__Fungi	g__unclassified_k__Fungi	s__unclassified_k__Fungi	OTU4179	2	9	0	1	1	0	1	9	0	0	0	0	0	0	0	11	14	0	17	3	2	9	5	0	0	0	0	0	0	0	0	0	4	0	0	1	0	0	0	0	0
d__Eukaryota	k__Fungi	p__Ascomycota	c__Dothideomycetes	o__Venturiales	f__Sympoventuriaceae	g__Ochroconis	s__Ochroconis_tshawytschae	OTU1207	6	11	19	0	3	3	3	2	1	0	2	0	0	0	0	12	11	21	2	0	0	0	0	1	0	0	0	0	0	2	6	2	3	0	2	1	0	0	0	0	1
d__Eukaryota	k__Fungi	p__Ascomycota	c__Sordariomycetes	o__unclassified_c__Sordariomycetes	f__unclassified_c__Sordariomycetes	g__unclassified_c__Sordariomycetes	s__unclassified_c__Sordariomycetes	OTU909	0	12	12	1	4	9	0	3	2	0	0	0	0	0	0	52	20	20	0	1	2	1	8	1	0	0	0	0	0	1	0	0	0	0	0	0	0	0	0	0	0
d__Eukaryota	k__Fungi	p__unclassified_k__Fungi	c__unclassified_k__Fungi	o__unclassified_k__Fungi	f__unclassified_k__Fungi	g__unclassified_k__Fungi	s__unclassified_k__Fungi	OTU1110	0	0	0	1	25	2	0	19	0	0	0	0	0	0	0	0	0	0	22	48	0	0	0	0	0	0	0	0	0	0	0	0	0	32	0	0	0	0	0	0	0
d__Eukaryota	k__Fungi	p__Basidiomycota	c__Tremellomycetes	o__Tremellales	f__Bulleribasidiaceae	g__Hannaella	s__Hannaella_oryzae	OTU3907	0	0	0	12	23	4	2	8	0	0	0	0	0	0	0	1	0	0	7	1	6	7	1	5	0	0	3	1	0	0	0	0	0	0	0	0	0	0	0	0	0
d__Eukaryota	k__Fungi	p__unclassified_k__Fungi	c__unclassified_k__Fungi	o__unclassified_k__Fungi	f__unclassified_k__Fungi	g__unclassified_k__Fungi	s__unclassified_k__Fungi	OTU3457	0	0	0	0	0	0	0	0	0	0	0	0	0	0	0	0	0	3	0	0	0	0	0	0	0	0	0	0	0	0	0	0	0	0	0	0	0	0	0	0	0
d__Eukaryota	k__Fungi	p__Basidiomycota	c__Exobasidiomycetes	o__Entylomatales	f__Entylomatales_fam_Incertae_sedis	g__Tilletiopsis	s__Tilletiopsis_washingtonensis	OTU4023	0	0	0	9	15	10	4	4	6	0	0	0	0	1	0	0	0	5	2	4	0	0	8	0	0	0	0	0	0	0	1	2	0	5	3	4	0	0	0	0	0
d__Eukaryota	k__Fungi	p__unclassified_k__Fungi	c__unclassified_k__Fungi	o__unclassified_k__Fungi	f__unclassified_k__Fungi	g__unclassified_k__Fungi	s__unclassified_k__Fungi	OTU3901	0	0	0	1	0	0	0	0	0	0	0	0	0	0	0	1	0	0	0	0	0	0	1	0	0	0	0	0	0	0	0	0	17	13	4	6	0	0	0	0	19
d__Eukaryota	k__Fungi	p__unclassified_k__Fungi	c__unclassified_k__Fungi	o__unclassified_k__Fungi	f__unclassified_k__Fungi	g__unclassified_k__Fungi	s__unclassified_k__Fungi	OTU5031	2	0	2	3	3	0	5	11	2	0	0	0	0	0	0	3	11	0	2	10	0	0	11	4	0	0	0	0	0	0	0	0	0	4	3	13	0	0	0	10	0
d__Eukaryota	k__Fungi	p__unclassified_k__Fungi	c__unclassified_k__Fungi	o__unclassified_k__Fungi	f__unclassified_k__Fungi	g__unclassified_k__Fungi	s__unclassified_k__Fungi	OTU5070	4	27	1	1	3	6	4	3	8	0	0	0	0	0	0	2	45	14	1	7	5	1	3	0	0	0	0	0	0	0	0	0	0	0	1	0	0	0	0	0	0
d__Eukaryota	k__Fungi	p__Ascomycota	c__Sordariomycetes	o__Branch06	f__unclassified_o__Branch06	g__unclassified_o__Branch06	s__Branch06_sp	OTU1079	0	0	0	0	5	0	0	0	0	0	0	0	0	0	0	0	0	0	0	0	0	0	0	0	0	0	0	140	0	0	0	0	0	0	0	0	0	0	0	0	0
d__Eukaryota	k__Fungi	p__Calcarisporiellomycota	c__Calcarisporiellomycetes	o__Calcarisporiellales	f__Calcarisporiellaceae	g__Calcarisporiella	s__Calcarisporiella_thermophila	OTU3653	1	0	0	0	4	0	0	0	0	0	0	0	0	0	0	0	11	4	1	0	0	0	1	0	0	0	0	0	0	0	2	9	6	3	9	11	0	0	0	0	12
d__Eukaryota	k__Fungi	p__Ascomycota	c__Dothideomycetes	o__Pleosporales	f__Phaeosphaeriaceae	g__Leptospora	s__Leptospora_rubella	OTU3982	0	0	0	2	5	3	0	5	5	0	0	0	0	0	0	0	0	1	1	5	4	7	1	2	0	0	3	0	2	0	0	5	0	1	12	0	0	0	0	0	0
d__Eukaryota	k__Fungi	p__Ascomycota	c__Sordariomycetes	o__Hypocreales	f__Nectriaceae	g__Stephanonectria	s__Stephanonectria_keithii	OTU4240	1	8	10	5	0	0	0	0	1	0	0	0	0	0	0	3	0	2	0	0	0	0	0	0	0	0	0	0	0	0	18	0	4	0	0	0	0	0	0	0	0
d__Eukaryota	k__Fungi	p__Ascomycota	c__Sordariomycetes	o__unclassified_c__Sordariomycetes	f__unclassified_c__Sordariomycetes	g__unclassified_c__Sordariomycetes	s__unclassified_c__Sordariomycetes	OTU820	0	1	6	2	0	0	0	1	1	0	0	0	0	0	0	5	18	17	0	1	0	0	0	0	0	0	0	0	0	1	7	0	0	0	5	2	0	0	1	0	4
d__Eukaryota	k__Fungi	p__Glomeromycota	c__Glomeromycetes	o__Glomerales	f__Glomeraceae	g__unclassified_f__Glomeraceae	s__Glomeraceae_sp	OTU3492	0	0	0	0	2	0	0	4	0	0	0	0	0	1	0	5	0	1	0	0	1	0	0	1	1	0	0	0	0	0	0	0	0	3	0	3	0	0	0	5	2
d__Eukaryota	k__Fungi	p__Chytridiomycota	c__GS13	o__unclassified_c__GS13	f__unclassified_c__GS13	g__unclassified_c__GS13	s__GS13_sp	OTU4395	6	3	4	12	3	5	7	0	2	0	0	0	0	0	0	11	6	9	4	8	0	1	2	2	0	0	0	0	0	0	0	0	0	3	4	1	0	0	0	0	0
d__Eukaryota	k__Fungi	p__Basidiomycota	c__Agaricomycetes	o__Agaricales	f__Entolomataceae	g__Entoloma	s__unclassified_g__Entoloma	OTU4907	0	4	61	12	2	0	0	4	0	0	0	0	0	0	0	0	2	0	0	0	0	0	0	0	0	0	0	0	0	0	0	0	0	43	8	0	0	0	0	0	0
d__Eukaryota	k__Fungi	p__Ascomycota	c__unclassified_p__Ascomycota	o__unclassified_p__Ascomycota	f__unclassified_p__Ascomycota	g__unclassified_p__Ascomycota	s__unclassified_p__Ascomycota	OTU5191	0	0	0	0	0	0	0	0	0	0	0	0	0	0	0	0	1	1	0	0	0	0	0	0	0	0	0	0	0	0	0	0	0	0	0	0	0	0	0	0	130
d__Eukaryota	k__Fungi	p__unclassified_k__Fungi	c__unclassified_k__Fungi	o__unclassified_k__Fungi	f__unclassified_k__Fungi	g__unclassified_k__Fungi	s__unclassified_k__Fungi	OTU2575	1	2	6	5	0	1	2	1	0	0	0	0	0	0	0	17	10	13	2	1	0	1	1	0	0	0	0	0	0	0	11	4	7	1	0	0	0	0	0	25	8
d__Eukaryota	k__Fungi	p__unclassified_k__Fungi	c__unclassified_k__Fungi	o__unclassified_k__Fungi	f__unclassified_k__Fungi	g__unclassified_k__Fungi	s__unclassified_k__Fungi	OTU3077	0	0	0	0	2	2	0	0	0	0	0	0	0	0	0	0	0	0	0	0	0	0	0	1	0	0	0	0	0	0	0	0	0	4	0	2	0	0	0	0	0
d__Eukaryota	k__Fungi	p__unclassified_k__Fungi	c__unclassified_k__Fungi	o__unclassified_k__Fungi	f__unclassified_k__Fungi	g__unclassified_k__Fungi	s__unclassified_k__Fungi	OTU3433	0	0	0	0	0	0	0	0	0	0	0	0	0	0	0	0	0	0	0	0	0	0	0	0	0	0	0	0	0	0	0	0	10	0	0	122	0	0	0	0	0
d__Eukaryota	k__Fungi	p__Ascomycota	c__Pezizomycetes	o__Pezizales	f__Ascobolaceae	g__Ascobolus	s__Ascobolus_sp	OTU4330	0	0	0	0	0	0	0	0	0	0	0	0	0	0	0	0	0	0	0	0	0	0	0	0	0	0	0	0	0	0	0	0	59	3	4	9	0	0	0	0	3
d__Eukaryota	k__Fungi	p__unclassified_k__Fungi	c__unclassified_k__Fungi	o__unclassified_k__Fungi	f__unclassified_k__Fungi	g__unclassified_k__Fungi	s__unclassified_k__Fungi	OTU3533	2	0	0	2	5	10	3	0	0	0	0	0	0	0	0	0	10	0	2	0	0	0	2	0	0	0	0	0	0	0	0	0	7	6	5	5	0	0	0	24	10
d__Eukaryota	k__Fungi	p__Mortierellomycota	c__unclassified_p__Mortierellomycota	o__unclassified_p__Mortierellomycota	f__unclassified_p__Mortierellomycota	g__unclassified_p__Mortierellomycota	s__unclassified_p__Mortierellomycota	OTU5405	0	0	0	1	6	3	0	0	0	0	0	0	0	0	0	0	0	8	0	0	0	0	0	0	0	0	0	0	0	0	16	0	0	15	13	6	0	0	0	0	0
d__Eukaryota	k__Fungi	p__unclassified_k__Fungi	c__unclassified_k__Fungi	o__unclassified_k__Fungi	f__unclassified_k__Fungi	g__unclassified_k__Fungi	s__unclassified_k__Fungi	OTU625	0	0	2	1	19	17	7	10	2	0	0	0	0	0	0	15	31	0	1	5	0	0	0	0	0	0	0	0	0	0	0	0	0	0	0	7	0	0	0	0	0
d__Eukaryota	k__Fungi	p__unclassified_k__Fungi	c__unclassified_k__Fungi	o__unclassified_k__Fungi	f__unclassified_k__Fungi	g__unclassified_k__Fungi	s__unclassified_k__Fungi	OTU2755	7	4	4	5	2	0	8	2	3	0	1	0	0	0	0	8	0	9	0	0	0	1	0	0	1	0	0	1	0	0	2	24	0	1	1	0	0	0	0	19	1
d__Eukaryota	k__Fungi	p__unclassified_k__Fungi	c__unclassified_k__Fungi	o__unclassified_k__Fungi	f__unclassified_k__Fungi	g__unclassified_k__Fungi	s__unclassified_k__Fungi	OTU3194	0	11	0	0	0	0	0	0	0	0	0	0	0	0	0	0	34	0	0	0	0	0	0	0	0	0	0	0	1	0	55	0	0	0	0	0	0	0	0	16	0
d__Eukaryota	k__Fungi	p__Basidiomycota	c__Exobasidiomycetes	o__Golubeviales	f__Golubeviaceae	g__Golubevia	s__Golubevia_sp	OTU3642	2	1	3	14	6	4	8	9	8	0	0	0	0	0	0	0	10	3	1	2	1	0	4	0	0	0	0	0	0	0	6	3	1	1	2	4	0	0	0	6	0
d__Eukaryota	k__Fungi	p__unclassified_k__Fungi	c__unclassified_k__Fungi	o__unclassified_k__Fungi	f__unclassified_k__Fungi	g__unclassified_k__Fungi	s__unclassified_k__Fungi	OTU3866	3	3	0	3	9	1	5	13	12	0	0	0	1	0	0	0	7	4	0	2	2	0	6	1	0	0	0	0	0	0	0	0	0	6	14	7	3	0	0	0	0
d__Eukaryota	k__Fungi	p__unclassified_k__Fungi	c__unclassified_k__Fungi	o__unclassified_k__Fungi	f__unclassified_k__Fungi	g__unclassified_k__Fungi	s__unclassified_k__Fungi	OTU4036	0	0	0	3	0	34	15	11	19	0	0	0	0	0	0	0	0	0	0	0	0	0	0	0	0	0	0	0	0	0	0	0	0	0	4	8	0	0	0	0	6
d__Eukaryota	k__Fungi	p__Kickxellomycota	c__Kickxellomycetes	o__Kickxellales	f__Kickxellaceae	g__Ramicandelaber	s__Ramicandelaber_longisporus	OTU5107	5	9	1	9	2	0	19	0	3	0	0	0	0	0	0	2	0	12	1	0	0	0	0	0	0	0	0	0	0	0	0	0	12	0	3	0	0	0	0	8	0
d__Eukaryota	k__Fungi	p__Glomeromycota	c__Glomeromycetes	o__Glomerales	f__Glomeraceae	g__unclassified_f__Glomeraceae	s__unclassified_f__Glomeraceae	OTU1215	0	0	0	3	2	3	0	1	3	0	1	2	0	0	0	6	31	26	0	7	0	0	3	0	0	2	0	0	0	0	0	2	0	0	0	3	0	0	0	3	1
d__Eukaryota	k__Fungi	p__unclassified_k__Fungi	c__unclassified_k__Fungi	o__unclassified_k__Fungi	f__unclassified_k__Fungi	g__unclassified_k__Fungi	s__unclassified_k__Fungi	OTU3192	0	0	0	0	3	1	2	1	0	0	1	0	0	0	0	13	12	1	0	0	0	0	0	0	0	0	0	0	0	1	4	0	6	9	8	1	0	0	0	0	0
d__Eukaryota	k__Fungi	p__unclassified_k__Fungi	c__unclassified_k__Fungi	o__unclassified_k__Fungi	f__unclassified_k__Fungi	g__unclassified_k__Fungi	s__unclassified_k__Fungi	OTU4589	3	0	0	1	0	2	0	1	0	0	0	0	0	0	0	6	0	0	1	8	2	0	2	0	0	0	0	0	0	0	0	0	13	0	0	0	0	0	0	0	0
d__Eukaryota	k__Fungi	p__Ascomycota	c__unclassified_p__Ascomycota	o__unclassified_p__Ascomycota	f__unclassified_p__Ascomycota	g__unclassified_p__Ascomycota	s__unclassified_p__Ascomycota	OTU864	5	6	3	0	0	0	17	2	0	0	0	0	0	0	0	5	2	10	1	0	6	0	2	2	0	0	0	0	0	0	0	0	0	0	0	0	0	0	0	0	0
d__Eukaryota	k__Fungi	p__Ascomycota	c__Sordariomycetes	o__Hypocreales	f__Hypocreaceae	g__Trichoderma	s__unclassified_g__Trichoderma	OTU905	1	6	12	2	6	6	6	0	0	0	0	0	0	0	0	17	1	6	1	1	0	1	0	4	0	0	2	0	0	1	16	0	0	3	0	2	0	0	0	10	23
d__Eukaryota	k__Fungi	p__unclassified_k__Fungi	c__unclassified_k__Fungi	o__unclassified_k__Fungi	f__unclassified_k__Fungi	g__unclassified_k__Fungi	s__unclassified_k__Fungi	OTU2779	7	7	9	2	2	2	4	5	1	0	0	0	0	0	0	2	12	9	1	4	1	0	0	0	0	0	0	0	0	0	6	14	0	0	1	0	0	0	0	3	4
d__Eukaryota	k__Fungi	p__Basidiomycota	c__Agaricomycetes	o__Auriculariales	f__unclassified_o__Auriculariales	g__unclassified_o__Auriculariales	s__unclassified_o__Auriculariales	OTU3110	0	0	0	0	0	0	0	0	0	0	0	0	0	0	0	0	0	0	0	0	0	0	0	0	0	0	0	0	0	0	0	0	0	0	121	1	0	0	0	0	7
d__Eukaryota	k__Fungi	p__unclassified_k__Fungi	c__unclassified_k__Fungi	o__unclassified_k__Fungi	f__unclassified_k__Fungi	g__unclassified_k__Fungi	s__unclassified_k__Fungi	OTU4217	16	0	2	3	0	0	1	3	0	0	0	0	0	0	0	9	2	12	6	1	0	1	2	0	0	0	0	0	0	0	0	0	0	4	0	0	0	0	0	0	0
d__Eukaryota	k__Fungi	p__unclassified_k__Fungi	c__unclassified_k__Fungi	o__unclassified_k__Fungi	f__unclassified_k__Fungi	g__unclassified_k__Fungi	s__unclassified_k__Fungi	OTU4901	0	0	0	0	0	0	0	0	0	0	0	0	0	0	0	0	0	0	0	0	0	0	0	0	0	0	0	0	0	0	0	0	0	0	137	0	0	0	0	0	0
d__Eukaryota	k__Fungi	p__Basidiomycota	c__Agaricomycetes	o__Corticiales	f__Corticiaceae	g__Corticium	s__Corticium_sp	OTU336	1	0	1	3	3	26	18	1	19	0	0	0	0	0	4	0	16	17	0	2	4	0	3	0	0	0	0	0	0	0	0	0	0	3	4	0	0	0	0	0	0
d__Eukaryota	k__Fungi	p__Ascomycota	c__Sordariomycetes	o__Sordariales	f__Lasiosphaeriaceae	g__Immersiella	s__Immersiella_caudata	OTU1101	0	0	0	3	20	1	3	5	3	0	1	0	0	0	0	0	0	0	11	0	0	2	5	1	0	0	0	0	0	0	0	0	0	6	7	12	0	0	0	0	0
d__Eukaryota	k__Fungi	p__Glomeromycota	c__Glomeromycetes	o__Glomerales	f__Glomeraceae	g__Rhizophagus	s__unclassified_g__Rhizophagus	OTU1223	0	0	0	2	8	0	1	3	0	0	4	0	0	51	0	0	0	0	0	0	0	0	1	0	0	0	0	0	0	0	0	0	0	6	10	8	0	1	0	0	0
d__Eukaryota	k__Fungi	p__unclassified_k__Fungi	c__unclassified_k__Fungi	o__unclassified_k__Fungi	f__unclassified_k__Fungi	g__unclassified_k__Fungi	s__unclassified_k__Fungi	OTU1747	0	0	0	0	0	54	0	0	21	0	0	0	0	0	0	0	0	0	0	41	16	0	1	5	0	0	0	0	0	0	0	0	0	0	0	0	0	0	0	0	0
d__Eukaryota	k__Fungi	p__unclassified_k__Fungi	c__unclassified_k__Fungi	o__unclassified_k__Fungi	f__unclassified_k__Fungi	g__unclassified_k__Fungi	s__unclassified_k__Fungi	OTU3746	0	9	4	1	0	0	0	0	0	0	0	0	0	1	0	10	0	36	1	3	1	2	7	1	0	0	0	0	0	0	0	0	1	0	0	1	0	0	0	0	0
d__Eukaryota	k__Fungi	p__Glomeromycota	c__Glomeromycetes	o__Glomerales	f__Glomeraceae	g__Glomus	s__Glomus_indicum	OTU3821	0	0	3	0	1	0	4	1	0	1	0	0	0	0	0	5	7	7	0	0	0	0	1	0	3	0	0	0	0	0	1	2	0	0	7	0	0	0	1	13	17
d__Eukaryota	k__Fungi	p__Ascomycota	c__Dothideomycetes	o__Pleosporales	f__unclassified_o__Pleosporales	g__unclassified_o__Pleosporales	s__unclassified_o__Pleosporales	OTU287	0	0	0	7	3	6	6	4	1	0	0	0	0	0	0	0	0	0	3	4	1	1	1	4	0	0	0	0	0	0	0	0	0	0	0	0	0	0	0	0	0
d__Eukaryota	k__Fungi	p__Basidiomycota	c__Agaricomycetes	o__Agaricales	f__Bolbitiaceae	g__Conocybe	s__unclassified_g__Conocybe	OTU457	0	6	0	1	0	32	8	12	19	0	0	0	0	0	0	0	0	6	0	0	6	0	0	11	0	0	0	0	0	0	0	0	0	0	0	1	0	0	0	0	0
d__Eukaryota	k__Fungi	p__Basidiomycota	c__Agaricomycetes	o__Agaricales	f__Psathyrellaceae	g__Coprinellus	s__Coprinellus_callinus	OTU1833	0	0	0	0	2	1	0	4	79	0	0	0	0	0	0	0	0	18	0	1	2	0	3	0	0	0	0	0	0	0	0	0	0	0	0	0	0	0	0	0	0
d__Eukaryota	k__Fungi	p__unclassified_k__Fungi	c__unclassified_k__Fungi	o__unclassified_k__Fungi	f__unclassified_k__Fungi	g__unclassified_k__Fungi	s__unclassified_k__Fungi	OTU2978	0	5	0	0	0	0	0	0	0	0	0	0	0	0	0	0	0	0	0	0	0	0	0	0	0	0	0	0	0	0	0	0	1	0	0	1	0	0	0	0	0
d__Eukaryota	k__Fungi	p__Ascomycota	c__Sordariomycetes	o__Microascales	f__Halosphaeriaceae	g__unclassified_f__Halosphaeriaceae	s__unclassified_f__Halosphaeriaceae	OTU3155	0	0	0	0	0	0	0	0	0	0	0	0	0	0	0	0	0	0	0	0	0	0	0	0	0	0	0	0	0	0	0	0	0	0	20	10	1	0	0	0	0
d__Eukaryota	k__Fungi	p__Ascomycota	c__Leotiomycetes	o__Thelebolales	f__Pseudeurotiaceae	g__Geomyces	s__Geomyces_sp	OTU4113	0	0	3	0	0	0	1	1	0	0	0	0	0	0	0	0	0	17	1	1	6	2	0	21	0	0	0	0	0	0	0	0	0	5	0	0	0	0	0	10	4
d__Eukaryota	k__Fungi	p__Chytridiomycota	c__unclassified_p__Chytridiomycota	o__unclassified_p__Chytridiomycota	f__unclassified_p__Chytridiomycota	g__unclassified_p__Chytridiomycota	s__Chytridiomycota_sp	OTU5048	3	0	8	0	0	2	0	0	0	0	0	0	0	0	0	0	6	0	1	0	9	2	4	0	0	0	0	0	0	0	0	0	0	0	0	0	0	0	0	9	1
d__Eukaryota	k__Fungi	p__Ascomycota	c__Sordariomycetes	o__Xylariales	f__Diatrypaceae	g__Monosporascus	s__Monosporascus_sp	OTU5475	0	0	0	0	0	0	0	0	2	0	0	0	0	0	0	0	0	0	0	0	0	0	0	0	0	0	0	2	0	0	0	5	0	0	23	1	0	0	0	0	0
d__Eukaryota	k__Fungi	p__Basidiomycota	c__Tremellomycetes	o__Filobasidiales	f__Filobasidiaceae	g__Naganishia	s__Naganishia_sp	OTU881	4	0	0	1	2	0	1	1	0	2	0	0	0	0	0	8	0	1	2	4	2	1	0	0	0	0	0	0	0	0	59	0	0	1	4	0	0	1	0	12	0
d__Eukaryota	k__Fungi	p__Ascomycota	c__Sordariomycetes	o__Sordariales	f__Lasiosphaeriaceae	g__Apodus	s__Apodus_oryzae	OTU1138	0	0	7	6	5	3	5	7	5	1	4	1	1	0	0	0	0	0	0	3	0	2	1	0	2	6	1	5	3	1	0	0	0	7	10	3	6	1	0	0	0
d__Eukaryota	k__Fungi	p__unclassified_k__Fungi	c__unclassified_k__Fungi	o__unclassified_k__Fungi	f__unclassified_k__Fungi	g__unclassified_k__Fungi	s__unclassified_k__Fungi	OTU3551	4	0	4	10	0	0	7	0	0	0	0	0	0	0	0	5	3	0	2	2	0	0	1	0	0	0	0	0	0	0	0	0	1	0	0	0	0	0	0	0	4
d__Eukaryota	k__Fungi	p__Ascomycota	c__Sordariomycetes	o__unclassified_c__Sordariomycetes	f__unclassified_c__Sordariomycetes	g__unclassified_c__Sordariomycetes	s__unclassified_c__Sordariomycetes	OTU4492	3	0	0	0	10	0	0	12	2	0	0	0	0	0	0	0	5	4	0	0	0	0	2	5	0	0	0	0	15	0	0	0	0	0	7	9	0	0	15	0	0
d__Eukaryota	k__Fungi	p__Chytridiomycota	c__unclassified_p__Chytridiomycota	o__unclassified_p__Chytridiomycota	f__unclassified_p__Chytridiomycota	g__unclassified_p__Chytridiomycota	s__Chytridiomycota_sp	OTU3132	7	9	1	0	2	0	3	0	1	1	0	0	0	0	0	6	10	4	0	0	0	1	1	0	0	0	0	0	0	0	4	0	0	2	2	2	0	0	0	5	6
d__Eukaryota	k__Fungi	p__Basidiomycota	c__Tremellomycetes	o__Tremellales	f__Bulleribasidiaceae	g__Bulleribasidium	s__unclassified_g__Bulleribasidium	OTU3154	0	2	0	0	6	22	0	0	19	0	0	0	0	0	0	0	0	0	4	14	2	3	9	6	0	0	0	0	0	0	0	0	0	1	3	3	0	0	0	0	0
d__Eukaryota	k__Fungi	p__Glomeromycota	c__Glomeromycetes	o__Glomerales	f__Glomeraceae	g__unclassified_f__Glomeraceae	s__Glomeraceae_sp	OTU3705	1	0	0	1	0	0	0	0	0	0	0	1	0	0	0	14	18	3	0	0	0	0	0	0	1	0	0	0	1	1	0	0	0	0	0	2	0	0	1	5	9
d__Eukaryota	k__Fungi	p__Basidiomycota	c__Agaricomycetes	o__Agaricales	f__Bolbitiaceae	g__Conocybe	s__unclassified_g__Conocybe	OTU4899	0	0	0	0	20	19	0	30	36	0	0	0	0	0	0	0	3	0	0	0	0	0	0	0	0	0	0	0	0	0	0	0	0	0	4	4	0	0	0	0	0
d__Eukaryota	k__Fungi	p__unclassified_k__Fungi	c__unclassified_k__Fungi	o__unclassified_k__Fungi	f__unclassified_k__Fungi	g__unclassified_k__Fungi	s__unclassified_k__Fungi	OTU927	14	2	3	5	0	18	6	18	5	0	0	0	0	0	0	0	0	0	9	0	0	1	0	0	0	0	0	0	0	0	0	0	0	0	0	1	0	0	0	0	0
d__Eukaryota	k__Fungi	p__Glomeromycota	c__Paraglomeromycetes	o__GS24	f__unclassified_o__GS24	g__unclassified_o__GS24	s__GS24_sp	OTU2361	0	0	0	0	0	0	0	17	0	0	0	0	0	0	0	0	0	0	0	0	0	0	0	0	0	0	0	0	0	0	0	0	28	0	0	0	1	0	0	0	3
d__Eukaryota	k__Fungi	p__Ascomycota	c__Sordariomycetes	o__Glomerellales	f__Glomerellaceae	g__Colletotrichum	s__Colletotrichum_truncatum	OTU3947	0	1	0	1	0	0	0	0	0	0	0	0	0	0	0	0	0	0	1	3	0	0	0	0	0	0	0	0	0	0	3	4	9	7	9	2	0	0	0	0	0
d__Eukaryota	k__Fungi	p__Mortierellomycota	c__Mortierellomycetes	o__Mortierellales	f__Mortierellaceae	g__Mortierella	s__unclassified_g__Mortierella	OTU4195	0	0	0	5	36	0	17	10	0	0	0	0	0	0	0	0	0	0	1	24	11	2	8	9	0	0	0	0	0	0	0	0	0	0	0	0	0	0	0	0	0
d__Eukaryota	k__Fungi	p__Glomeromycota	c__Glomeromycetes	o__Glomerales	f__Glomeraceae	g__unclassified_f__Glomeraceae	s__unclassified_f__Glomeraceae	OTU4371	0	0	3	0	0	0	0	1	0	0	0	0	0	0	0	9	5	0	0	0	0	0	0	0	0	0	0	0	0	0	0	0	0	1	0	1	0	0	0	0	6
d__Eukaryota	k__Fungi	p__unclassified_k__Fungi	c__unclassified_k__Fungi	o__unclassified_k__Fungi	f__unclassified_k__Fungi	g__unclassified_k__Fungi	s__unclassified_k__Fungi	OTU5071	8	8	1	6	0	0	2	0	3	0	0	0	0	0	0	18	9	0	2	0	0	6	1	0	0	0	0	0	0	0	1	0	0	3	4	3	0	0	0	8	0
d__Eukaryota	k__Fungi	p__Ascomycota	c__Sordariomycetes	o__Microascales	f__Microascaceae	g__Cephalotrichum	s__unclassified_g__Cephalotrichum	OTU570	1	2	1	1	2	0	0	0	2	0	0	0	0	0	0	73	15	0	4	0	0	4	6	0	0	0	0	0	0	0	4	0	0	0	0	0	0	0	0	0	0
d__Eukaryota	k__Fungi	p__Ascomycota	c__Eurotiomycetes	o__Eurotiales	f__Trichocomaceae	g__Talaromyces	s__unclassified_g__Talaromyces	OTU1204	3	26	7	6	0	8	5	5	0	0	1	0	0	0	0	27	10	22	0	1	1	2	3	4	0	0	0	0	0	0	0	0	0	0	0	0	0	0	0	0	0
d__Eukaryota	k__Fungi	p__Mortierellomycota	c__unclassified_p__Mortierellomycota	o__unclassified_p__Mortierellomycota	f__unclassified_p__Mortierellomycota	g__unclassified_p__Mortierellomycota	s__Mortierellomycotina	OTU3844	0	0	0	0	39	0	9	0	0	0	0	0	0	0	0	0	0	0	0	7	0	0	2	0	0	0	0	0	0	0	0	0	0	36	0	0	0	0	0	0	2
d__Eukaryota	k__Fungi	p__Glomeromycota	c__unclassified_p__Glomeromycota	o__unclassified_p__Glomeromycota	f__unclassified_p__Glomeromycota	g__unclassified_p__Glomeromycota	s__Glomeromycota_sp	OTU5072	3	0	0	1	1	0	5	1	0	0	0	0	0	0	0	10	2	13	4	1	0	0	0	1	2	1	0	0	0	2	0	0	0	0	0	3	0	0	0	9	5
d__Eukaryota	k__Fungi	p__unclassified_k__Fungi	c__unclassified_k__Fungi	o__unclassified_k__Fungi	f__unclassified_k__Fungi	g__unclassified_k__Fungi	s__unclassified_k__Fungi	OTU1195	0	5	5	2	11	15	5	9	8	0	1	0	0	0	0	6	20	10	0	0	0	1	0	1	0	0	0	0	0	0	1	0	2	1	0	1	0	0	0	0	1
d__Eukaryota	k__Fungi	p__Ascomycota	c__Sordariomycetes	o__Hypocreales	f__Hypocreaceae	g__Trichoderma	s__unclassified_g__Trichoderma	OTU98	2	16	10	1	4	6	1	2	10	0	0	0	0	0	0	29	10	6	2	0	1	1	1	0	0	0	0	0	0	1	9	0	0	4	4	0	0	0	0	0	0
d__Eukaryota	k__Fungi	p__Ascomycota	c__Sordariomycetes	o__Hypocreales	f__Stachybotryaceae	g__Striatibotrys	s__Striatibotrys_rhabdospora	OTU141	12	3	0	16	4	2	9	16	0	1	0	0	0	0	0	37	0	0	3	0	1	2	0	1	0	0	0	0	0	0	6	0	0	2	0	0	0	0	0	6	0
d__Eukaryota	k__Fungi	p__Basidiomycota	c__unclassified_p__Basidiomycota	o__unclassified_p__Basidiomycota	f__unclassified_p__Basidiomycota	g__unclassified_p__Basidiomycota	s__unclassified_p__Basidiomycota	OTU684	0	0	0	0	0	0	0	0	3	0	0	0	0	0	0	5	2	0	1	3	1	0	6	2	0	0	0	0	0	0	0	0	0	0	0	0	0	0	0	0	0
d__Eukaryota	k__Fungi	p__Ascomycota	c__Pezizomycetes	o__Pezizales	f__Ascodesmidaceae	g__Eleutherascus	s__Eleutherascus_cristatus	OTU3547	11	3	0	7	0	0	9	1	0	0	0	0	0	0	0	63	0	0	5	0	0	4	0	0	0	0	0	0	0	0	0	0	0	0	0	0	0	0	0	0	0
d__Eukaryota	k__Fungi	p__unclassified_k__Fungi	c__unclassified_k__Fungi	o__unclassified_k__Fungi	f__unclassified_k__Fungi	g__unclassified_k__Fungi	s__unclassified_k__Fungi	OTU4278	0	3	10	0	0	4	5	1	1	0	0	0	0	0	0	1	18	7	3	8	5	0	7	2	0	0	0	0	0	0	1	0	8	1	0	1	0	0	0	19	0
d__Eukaryota	k__Fungi	p__unclassified_k__Fungi	c__unclassified_k__Fungi	o__unclassified_k__Fungi	f__unclassified_k__Fungi	g__unclassified_k__Fungi	s__unclassified_k__Fungi	OTU2146	0	1	2	4	1	2	0	3	2	0	0	0	0	0	0	0	10	28	0	2	0	0	0	0	0	0	0	0	0	0	0	0	0	1	1	0	0	0	0	37	4
d__Eukaryota	k__Fungi	p__Ascomycota	c__unclassified_p__Ascomycota	o__unclassified_p__Ascomycota	f__unclassified_p__Ascomycota	g__unclassified_p__Ascomycota	s__unclassified_p__Ascomycota	OTU2664	1	0	0	0	0	0	0	1	1	0	0	0	0	0	0	0	0	0	0	1	0	0	0	0	0	0	0	0	0	0	5	15	0	6	4	6	0	0	0	0	0
d__Eukaryota	k__Fungi	p__Ascomycota	c__Pezizomycetes	o__Pezizales	f__Ascodesmidaceae	g__Cephaliophora	s__unclassified_g__Cephaliophora	OTU2953	15	0	0	0	0	0	19	0	0	0	0	0	0	0	0	0	0	0	10	0	0	3	0	0	2	0	0	0	0	2	0	0	0	0	3	0	0	0	0	0	0
d__Eukaryota	k__Fungi	p__unclassified_k__Fungi	c__unclassified_k__Fungi	o__unclassified_k__Fungi	f__unclassified_k__Fungi	g__unclassified_k__Fungi	s__unclassified_k__Fungi	OTU5047	5	0	4	6	5	3	10	8	2	0	0	0	0	0	0	2	11	12	0	3	3	1	2	0	0	0	0	0	0	0	4	0	0	5	2	6	0	0	0	2	0
d__Eukaryota	k__Fungi	p__unclassified_k__Fungi	c__unclassified_k__Fungi	o__unclassified_k__Fungi	f__unclassified_k__Fungi	g__unclassified_k__Fungi	s__unclassified_k__Fungi	OTU1152	0	4	1	5	5	3	4	5	3	0	1	0	0	0	0	2	20	12	1	3	1	1	6	0	0	0	0	0	0	0	0	0	2	4	1	3	1	0	0	0	0
d__Eukaryota	k__Fungi	p__Ascomycota	c__Dothideomycetes	o__Pleosporales	f__Pleosporales_fam_Incertae_sedis	g__Pseudorobillarda	s__unclassified_g__Pseudorobillarda	OTU4889	0	0	0	0	0	0	0	0	0	0	0	0	0	0	0	0	0	0	0	0	0	0	0	0	0	0	0	0	0	0	0	0	0	0	0	5	0	0	0	0	0
d__Eukaryota	k__Fungi	p__Basidiomycota	c__Agaricomycetes	o__Agaricales	f__Pluteaceae	g__Volvariella	s__Volvariella_murinella	OTU1769	0	0	6	0	0	12	0	0	74	0	0	14	0	0	6	0	0	0	0	0	4	0	0	2	0	0	1	0	0	7	0	0	0	0	0	0	0	0	0	0	0
d__Eukaryota	k__Fungi	p__Mortierellomycota	c__Mortierellomycetes	o__Mortierellales	f__Mortierellaceae	g__Mortierella	s__unclassified_g__Mortierella	OTU1940	0	0	0	0	0	0	0	0	0	0	0	0	0	0	0	0	0	0	0	27	15	2	11	27	0	0	0	0	0	0	0	0	0	0	0	0	0	0	0	0	0
d__Eukaryota	k__Fungi	p__unclassified_k__Fungi	c__unclassified_k__Fungi	o__unclassified_k__Fungi	f__unclassified_k__Fungi	g__unclassified_k__Fungi	s__unclassified_k__Fungi	OTU900	2	3	10	0	0	0	0	0	0	0	0	0	0	0	0	14	41	0	0	2	0	0	4	0	0	0	0	0	0	0	0	0	1	0	0	1	0	0	1	0	0
d__Eukaryota	k__Fungi	p__unclassified_k__Fungi	c__unclassified_k__Fungi	o__unclassified_k__Fungi	f__unclassified_k__Fungi	g__unclassified_k__Fungi	s__unclassified_k__Fungi	OTU3020	3	0	0	3	6	2	10	5	0	0	0	0	0	0	0	0	0	0	2	0	0	1	4	0	0	0	0	0	0	0	0	0	0	4	3	3	0	0	0	0	7
d__Eukaryota	k__Fungi	p__unclassified_k__Fungi	c__unclassified_k__Fungi	o__unclassified_k__Fungi	f__unclassified_k__Fungi	g__unclassified_k__Fungi	s__unclassified_k__Fungi	OTU4299	7	6	24	2	2	6	11	4	9	0	0	0	0	0	0	14	4	7	0	3	0	0	2	0	0	0	0	0	0	0	0	4	0	0	0	0	0	0	0	0	0
d__Eukaryota	k__Fungi	p__unclassified_k__Fungi	c__unclassified_k__Fungi	o__unclassified_k__Fungi	f__unclassified_k__Fungi	g__unclassified_k__Fungi	s__unclassified_k__Fungi	OTU4381	1	0	1	4	4	3	7	4	4	0	0	0	0	0	0	8	1	0	0	1	0	0	0	0	0	0	0	0	0	0	4	0	0	4	13	3	0	0	0	14	5
d__Eukaryota	k__Fungi	p__Basidiomycota	c__Pucciniomycetes	o__Helicobasidiales	f__Helicobasidiaceae	g__Helicobasidium	s__Helicobasidium_mompa	OTU4897	0	0	0	0	0	0	0	0	0	0	0	0	0	0	0	0	0	0	0	0	0	0	0	0	0	0	0	0	0	0	0	0	0	0	0	0	0	0	0	0	0
d__Eukaryota	k__Fungi	p__Mortierellomycota	c__Mortierellomycetes	o__Mortierellales	f__Mortierellaceae	g__Mortierella	s__Mortierella_jenkinii	OTU1861	0	0	0	0	0	0	0	0	0	0	0	0	0	0	0	0	0	0	5	25	5	3	83	2	0	0	0	0	0	0	0	0	0	0	0	0	0	0	0	0	0
d__Eukaryota	k__Fungi	p__unclassified_k__Fungi	c__unclassified_k__Fungi	o__unclassified_k__Fungi	f__unclassified_k__Fungi	g__unclassified_k__Fungi	s__unclassified_k__Fungi	OTU3622	0	0	0	0	0	0	0	0	0	0	0	0	0	0	0	0	0	0	0	0	0	0	0	0	0	0	0	0	0	0	0	2	9	0	7	0	0	0	0	0	27
d__Eukaryota	k__Fungi	p__Basidiobolomycota	c__Basidiobolomycetes	o__Basidiobolales	f__Basidiobolaceae	g__Basidiobolus	s__Basidiobolus_sp	OTU5139	0	5	0	0	6	0	0	12	21	0	0	0	0	0	0	0	0	0	0	0	2	0	0	6	0	0	0	0	0	0	0	0	0	0	0	0	0	0	0	0	0
d__Eukaryota	k__Fungi	p__Ascomycota	c__Eurotiomycetes	o__Chaetothyriales	f__Herpotrichiellaceae	g__Phialophora	s__Phialophora_geniculata	OTU1197	0	0	0	7	4	0	0	47	2	0	1	0	0	0	0	22	9	0	0	6	0	4	2	0	0	0	0	0	0	0	0	0	0	0	0	0	0	0	0	0	0
d__Eukaryota	k__Fungi	p__unclassified_k__Fungi	c__unclassified_k__Fungi	o__unclassified_k__Fungi	f__unclassified_k__Fungi	g__unclassified_k__Fungi	s__unclassified_k__Fungi	OTU2940	0	3	0	0	0	0	0	0	0	0	0	0	0	0	0	0	0	0	0	0	0	0	0	2	0	0	0	0	0	0	0	0	0	22	56	0	0	0	0	0	15
d__Eukaryota	k__Fungi	p__unclassified_k__Fungi	c__unclassified_k__Fungi	o__unclassified_k__Fungi	f__unclassified_k__Fungi	g__unclassified_k__Fungi	s__unclassified_k__Fungi	OTU3550	0	5	2	0	0	0	0	0	0	0	0	0	0	0	0	1	0	0	2	1	0	1	0	1	0	0	0	0	0	0	0	0	0	0	0	0	0	0	0	0	0
d__Eukaryota	k__Fungi	p__unclassified_k__Fungi	c__unclassified_k__Fungi	o__unclassified_k__Fungi	f__unclassified_k__Fungi	g__unclassified_k__Fungi	s__unclassified_k__Fungi	OTU4143	0	6	2	3	0	3	1	2	0	0	0	0	0	0	0	7	1	10	0	0	0	0	0	0	0	0	0	0	0	0	0	0	0	4	4	1	0	0	0	11	13
d__Eukaryota	k__Fungi	p__Basidiomycota	c__Agaricomycetes	o__Agaricales	f__unclassified_o__Agaricales	g__unclassified_o__Agaricales	s__unclassified_o__Agaricales	OTU5758	0	0	0	0	0	0	0	0	0	0	0	0	0	0	0	0	0	0	0	0	0	0	0	0	0	0	0	0	0	0	0	0	0	0	0	0	0	0	0	0	0
d__Eukaryota	k__Fungi	p__Ascomycota	c__Sordariomycetes	o__Sordariales	f__Chaetomiaceae	g__unclassified_f__Chaetomiaceae	s__unclassified_f__Chaetomiaceae	OTU2141	7	10	36	8	2	4	4	2	6	0	0	0	0	0	0	12	0	12	9	1	2	1	0	2	0	0	0	0	0	0	0	0	0	0	0	0	0	0	0	0	0
d__Eukaryota	k__Fungi	p__Calcarisporiellomycota	c__Calcarisporiellomycetes	o__Calcarisporiellales	f__Calcarisporiellaceae	g__Calcarisporiella	s__Calcarisporiella_thermophila	OTU3120	0	6	1	0	7	0	0	0	0	0	0	0	0	0	0	3	27	32	0	1	0	0	0	0	0	0	0	0	0	0	0	0	3	0	10	0	0	0	0	0	3
d__Eukaryota	k__Fungi	p__unclassified_k__Fungi	c__unclassified_k__Fungi	o__unclassified_k__Fungi	f__unclassified_k__Fungi	g__unclassified_k__Fungi	s__unclassified_k__Fungi	OTU3611	0	0	6	0	0	0	0	0	0	0	0	0	0	0	0	12	3	15	0	5	6	0	0	4	0	0	0	0	0	0	0	0	0	0	0	0	0	0	0	0	0
d__Eukaryota	k__Fungi	p__Ascomycota	c__Pezizomycetes	o__Pezizales	f__Pyronemataceae	g__Lasiobolidium	s__Lasiobolidium_spirale	OTU3685	0	0	0	0	0	0	0	0	0	0	0	0	0	0	0	0	0	6	0	0	0	1	0	0	0	0	0	0	0	0	0	0	0	0	0	30	0	0	0	0	0
d__Eukaryota	k__Fungi	p__unclassified_k__Fungi	c__unclassified_k__Fungi	o__unclassified_k__Fungi	f__unclassified_k__Fungi	g__unclassified_k__Fungi	s__unclassified_k__Fungi	OTU4415	1	3	4	2	9	1	2	4	1	0	0	0	0	0	0	18	10	17	0	1	0	0	0	0	0	0	0	0	0	0	0	0	0	2	5	7	0	0	0	0	6
d__Eukaryota	k__Fungi	p__unclassified_k__Fungi	c__unclassified_k__Fungi	o__unclassified_k__Fungi	f__unclassified_k__Fungi	g__unclassified_k__Fungi	s__unclassified_k__Fungi	OTU775	6	0	0	16	9	3	11	20	7	0	0	0	0	2	0	2	3	1	0	2	3	1	6	0	0	0	0	0	1	0	0	0	0	0	0	0	0	0	0	0	0
d__Eukaryota	k__Fungi	p__unclassified_k__Fungi	c__unclassified_k__Fungi	o__unclassified_k__Fungi	f__unclassified_k__Fungi	g__unclassified_k__Fungi	s__unclassified_k__Fungi	OTU2652	2	2	0	0	2	0	0	0	0	0	0	0	0	0	0	0	0	5	0	0	0	0	0	0	0	0	0	0	0	0	12	6	0	7	1	1	0	0	0	12	29
d__Eukaryota	k__Fungi	p__Basidiomycota	c__Microbotryomycetes	o__Sporidiobolales	f__Sporidiobolaceae	g__Rhodotorula	s__Rhodotorula_mucilaginosa	OTU2741	4	0	3	2	2	0	10	2	0	0	0	0	0	0	1	0	0	8	0	0	0	0	0	0	0	0	0	0	0	0	50	2	3	0	0	0	0	0	0	0	0
d__Eukaryota	k__Fungi	p__Ascomycota	c__Sordariomycetes	o__Glomerellales	f__Plectosphaerellaceae	g__Verticillium	s__Verticillium_zaregamsianum	OTU3250	4	4	0	17	0	19	6	0	7	0	0	0	0	0	0	0	0	3	1	3	8	1	16	4	0	0	4	0	0	4	0	0	0	1	0	0	0	0	0	0	0
d__Eukaryota	k__Fungi	p__Calcarisporiellomycota	c__Calcarisporiellomycetes	o__Calcarisporiellales	f__Calcarisporiellaceae	g__Calcarisporiella	s__Calcarisporiella_thermophila	OTU822	4	3	0	0	1	0	0	0	4	0	0	0	0	0	0	10	16	1	0	1	0	0	1	1	0	0	0	0	0	0	0	0	0	0	9	5	0	0	0	0	0
d__Eukaryota	k__Fungi	p__Chytridiomycota	c__unclassified_p__Chytridiomycota	o__unclassified_p__Chytridiomycota	f__unclassified_p__Chytridiomycota	g__unclassified_p__Chytridiomycota	s__unclassified_p__Chytridiomycota	OTU2080	2	2	0	2	0	1	0	2	0	0	0	0	0	0	0	0	0	63	0	0	0	0	0	0	0	0	0	0	0	0	0	0	1	0	0	30	0	0	0	0	0
d__Eukaryota	k__Fungi	p__Basidiomycota	c__Microbotryomycetes	o__Sporidiobolales	f__Sporidiobolaceae	g__Rhodosporidiobolus	s__Rhodosporidiobolus_odoratus	OTU4185	0	0	0	3	0	1	0	0	1	0	0	0	0	0	0	0	0	0	2	15	0	0	8	1	0	0	1	0	0	0	0	0	0	0	0	8	0	0	0	0	0
d__Eukaryota	k__Fungi	p__unclassified_k__Fungi	c__unclassified_k__Fungi	o__unclassified_k__Fungi	f__unclassified_k__Fungi	g__unclassified_k__Fungi	s__unclassified_k__Fungi	OTU4759	5	2	0	7	2	2	4	5	1	0	0	0	0	0	0	0	8	1	2	0	0	0	0	0	0	0	0	0	0	0	0	0	0	1	4	1	0	0	0	0	3
d__Eukaryota	k__Fungi	p__Mortierellomycota	c__unclassified_p__Mortierellomycota	o__unclassified_p__Mortierellomycota	f__unclassified_p__Mortierellomycota	g__unclassified_p__Mortierellomycota	s__Mortierellomycotina	OTU5674	0	0	0	0	0	0	0	0	0	0	0	0	0	0	0	0	0	0	0	0	0	0	0	0	0	0	0	0	0	0	0	0	0	0	0	0	0	0	0	0	0
d__Eukaryota	k__Fungi	p__Basidiomycota	c__Agaricomycetes	o__Agaricales	f__Psathyrellaceae	g__Coprinellus	s__unclassified_g__Coprinellus	OTU419	17	0	0	29	0	5	33	2	19	0	0	2	0	0	0	5	0	0	0	0	0	0	0	0	0	0	1	0	0	5	0	0	0	0	0	0	0	0	0	0	0
d__Eukaryota	k__Fungi	p__unclassified_k__Fungi	c__unclassified_k__Fungi	o__unclassified_k__Fungi	f__unclassified_k__Fungi	g__unclassified_k__Fungi	s__unclassified_k__Fungi	OTU1512	0	0	2	1	3	1	0	3	1	0	0	0	0	0	0	0	22	7	0	1	0	0	0	0	0	0	0	0	0	0	0	0	0	3	1	0	0	0	0	17	3
d__Eukaryota	k__Fungi	p__Basidiomycota	c__Agaricomycetes	o__Agaricales	f__Bolbitiaceae	g__Conocybe	s__Conocybe_echinata	OTU1535	0	0	1	0	6	16	0	3	17	0	0	0	0	0	0	0	70	0	0	0	2	0	1	1	0	0	0	0	2	0	0	0	0	0	0	0	0	0	0	0	0
d__Eukaryota	k__Fungi	p__Ascomycota	c__Sordariomycetes	o__Sordariales	f__Chaetomiaceae	g__Humicola	s__unclassified_g__Humicola	OTU1660	6	7	20	1	2	11	1	2	14	0	0	0	0	0	0	3	2	7	7	3	5	3	5	5	0	1	0	0	0	0	0	0	0	0	0	0	0	0	0	0	1
d__Eukaryota	k__Fungi	p__Ascomycota	c__Dothideomycetes	o__Pleosporales	f__Phaeosphaeriaceae	g__Phaeosphaeria	s__Phaeosphaeria_sp	OTU4192	0	0	0	0	0	0	0	0	0	0	0	0	0	0	0	0	0	0	0	0	0	0	1	0	0	0	0	0	0	0	0	0	0	0	0	29	0	0	0	0	0
d__Eukaryota	k__Fungi	p__unclassified_k__Fungi	c__unclassified_k__Fungi	o__unclassified_k__Fungi	f__unclassified_k__Fungi	g__unclassified_k__Fungi	s__unclassified_k__Fungi	OTU4361	0	0	0	0	0	0	0	0	0	0	0	0	0	0	0	0	0	0	0	0	2	0	0	0	0	0	0	0	0	0	4	0	0	0	0	0	0	0	0	0	0
d__Eukaryota	k__Fungi	p__Ascomycota	c__Dothideomycetes	o__Botryosphaeriales	f__Botryosphaeriaceae	g__Lasiodiplodia	s__unclassified_g__Lasiodiplodia	OTU4392	15	0	0	6	6	0	1	0	0	0	0	0	0	0	0	9	0	0	2	4	0	0	0	0	0	0	0	0	0	0	0	0	0	35	0	0	0	0	0	0	0
d__Eukaryota	k__Fungi	p__Basidiomycota	c__Agaricomycetes	o__Agaricales	f__Psathyrellaceae	g__Psathyrella	s__unclassified_g__Psathyrella	OTU5828	0	0	0	0	0	0	0	0	0	0	0	0	0	0	0	0	0	0	0	0	0	0	0	1	0	0	0	0	0	0	0	0	0	0	0	0	0	0	0	0	0
d__Eukaryota	k__Fungi	p__Ascomycota	c__Dothideomycetes	o__Dothideomycetes_ord_Incertae_sedis	f__Eremomycetaceae	g__Arthrographis	s__Arthrographis_kalrae	OTU765	9	10	3	6	8	3	2	0	0	0	0	0	0	0	0	47	14	12	1	0	1	0	1	1	0	0	0	0	0	0	0	0	0	0	0	0	0	0	0	0	0
d__Eukaryota	k__Fungi	p__unclassified_k__Fungi	c__unclassified_k__Fungi	o__unclassified_k__Fungi	f__unclassified_k__Fungi	g__unclassified_k__Fungi	s__unclassified_k__Fungi	OTU1328	0	0	0	0	0	0	0	0	0	0	0	0	0	0	0	3	5	11	0	9	1	0	3	0	0	0	0	0	0	0	0	34	0	0	0	0	0	0	0	0	0
d__Eukaryota	k__Fungi	p__Ascomycota	c__Sordariomycetes	o__Sordariales	f__Chaetomiaceae	g__unclassified_f__Chaetomiaceae	s__unclassified_f__Chaetomiaceae	OTU1823	10	4	31	2	1	6	13	2	5	0	0	0	0	0	0	5	1	9	1	1	1	2	0	1	0	0	0	0	0	0	0	0	0	1	0	0	0	0	0	0	1
d__Eukaryota	k__Fungi	p__unclassified_k__Fungi	c__unclassified_k__Fungi	o__unclassified_k__Fungi	f__unclassified_k__Fungi	g__unclassified_k__Fungi	s__unclassified_k__Fungi	OTU4821	0	0	0	0	0	0	2	0	0	0	0	0	0	0	0	10	0	0	3	0	0	0	0	0	0	0	0	0	0	0	0	0	0	1	0	0	0	0	0	0	8
d__Eukaryota	k__Fungi	p__unclassified_k__Fungi	c__unclassified_k__Fungi	o__unclassified_k__Fungi	f__unclassified_k__Fungi	g__unclassified_k__Fungi	s__unclassified_k__Fungi	OTU566	0	9	5	4	0	3	1	5	4	0	0	0	0	0	0	4	5	12	0	0	0	1	3	0	0	0	0	0	0	0	1	2	0	5	0	1	0	0	0	0	5
d__Eukaryota	k__Fungi	p__Ascomycota	c__Dothideomycetes	o__Pleosporales	f__Phaeosphaeriaceae	g__Leptospora	s__Leptospora_sp	OTU2753	0	0	0	0	3	5	5	3	0	0	0	0	0	0	0	0	0	4	4	0	0	3	2	1	0	0	0	0	0	0	3	21	0	7	0	15	0	0	0	0	0
d__Eukaryota	k__Fungi	p__Basidiomycota	c__Agaricomycetes	o__Phallales	f__Phallaceae	g__Phallus	s__Phallus_rugulosus	OTU3104	2	7	0	0	1	0	2	3	0	0	0	0	1	0	0	4	30	0	10	3	0	3	0	4	2	0	0	0	0	0	0	0	0	20	1	0	0	0	0	0	0
d__Eukaryota	k__Fungi	p__Ascomycota	c__Dothideomycetes	o__Pleosporales	f__Phaeosphaeriaceae	g__unclassified_f__Phaeosphaeriaceae	s__unclassified_f__Phaeosphaeriaceae	OTU4039	2	0	0	2	0	0	4	1	1	1	0	0	0	0	0	7	0	0	0	1	7	0	2	0	0	0	0	0	0	0	0	0	0	1	0	5	0	0	0	0	0
d__Eukaryota	k__Fungi	p__Ascomycota	c__Sordariomycetes	o__Hypocreales	f__Hypocreales_fam_Incertae_sedis	g__Chlamydocillium	s__Chlamydocillium_sp	OTU5037	0	1	0	0	0	0	1	0	0	0	0	0	0	0	0	0	0	0	0	0	0	0	0	0	0	0	0	0	0	0	0	0	0	0	17	3	1	0	0	0	0
d__Eukaryota	k__Fungi	p__Ascomycota	c__Sordariomycetes	o__Hypocreales	f__Hypocreales_fam_Incertae_sedis	g__Sarocladium	s__Sarocladium_sp	OTU431	0	2	0	6	27	3	5	20	5	0	0	0	0	0	0	0	0	0	1	13	1	4	6	1	0	0	11	0	0	0	0	0	0	0	0	0	0	0	0	0	1
d__Eukaryota	k__Fungi	p__unclassified_k__Fungi	c__unclassified_k__Fungi	o__unclassified_k__Fungi	f__unclassified_k__Fungi	g__unclassified_k__Fungi	s__unclassified_k__Fungi	OTU652	0	0	0	6	0	0	2	1	0	0	0	0	0	0	0	3	0	0	20	0	0	84	0	0	0	0	0	0	0	0	0	0	0	0	0	0	0	0	0	0	0
d__Eukaryota	k__Fungi	p__Ascomycota	c__Dothideomycetes	o__Pleosporales	f__unclassified_o__Pleosporales	g__unclassified_o__Pleosporales	s__unclassified_o__Pleosporales	OTU1868	0	0	0	0	0	0	0	0	1	0	0	0	0	0	0	0	0	0	26	18	8	15	18	13	2	1	2	5	0	4	0	0	0	0	0	0	0	0	0	0	0
d__Eukaryota	k__Fungi	p__Ascomycota	c__Sordariomycetes	o__Hypocreales	f__unclassified_o__Hypocreales	g__unclassified_o__Hypocreales	s__unclassified_o__Hypocreales	OTU1336	0	0	0	0	46	1	0	1	1	0	0	0	0	0	0	0	7	0	1	57	0	0	1	0	0	0	0	0	0	0	0	0	0	0	0	0	0	0	0	0	0
d__Eukaryota	k__Fungi	p__unclassified_k__Fungi	c__unclassified_k__Fungi	o__unclassified_k__Fungi	f__unclassified_k__Fungi	g__unclassified_k__Fungi	s__unclassified_k__Fungi	OTU2189	0	5	5	4	2	0	4	3	7	0	1	0	0	0	0	0	0	11	1	0	3	0	0	0	0	0	0	0	0	0	11	4	0	18	0	0	0	0	0	0	0
d__Eukaryota	k__Fungi	p__Glomeromycota	c__Paraglomeromycetes	o__GS24	f__unclassified_o__GS24	g__unclassified_o__GS24	s__GS24_sp	OTU2408	0	0	0	0	1	0	0	1	0	0	0	0	0	0	0	0	0	5	0	0	0	0	4	0	0	0	0	0	0	0	0	0	0	20	1	0	0	0	0	13	0
d__Eukaryota	k__Fungi	p__Ascomycota	c__Leotiomycetes	o__Helotiales	f__Helotiaceae	g__Scytalidium	s__Scytalidium_fulvum	OTU3018	0	0	0	0	0	0	0	0	0	0	0	0	0	0	0	0	0	0	0	0	0	0	0	0	0	0	0	0	0	0	0	0	4	0	0	22	0	0	0	0	0
d__Eukaryota	k__Fungi	p__Basidiomycota	c__Agaricomycetes	o__Sebacinales	f__Serendipitaceae	g__Serendipita	s__Serendipita_indica	OTU487	0	0	0	0	9	5	6	16	0	0	0	0	0	5	0	0	0	0	0	0	0	0	0	0	1	0	0	0	0	1	0	0	0	71	0	0	0	0	0	0	0
d__Eukaryota	k__Fungi	p__Ascomycota	c__Dothideomycetes	o__Pleosporales	f__Pleosporaceae	g__Cochliobolus	s__Cochliobolus_geniculatus	OTU3112	0	0	0	17	3	8	2	4	5	0	0	0	0	0	0	0	23	0	0	0	0	0	0	0	0	0	5	0	0	0	0	0	0	0	0	12	0	0	0	0	0
d__Eukaryota	k__Fungi	p__Basidiomycota	c__Agaricomycetes	o__Agaricales	f__Bolbitiaceae	g__Conocybe	s__Conocybe_herbarum	OTU3444	0	0	0	0	0	1	0	0	2	0	0	0	0	0	0	0	0	0	0	0	0	0	3	0	0	0	0	0	0	0	0	0	4	0	0	6	0	0	3	0	0
d__Eukaryota	k__Fungi	p__Ascomycota	c__Sordariomycetes	o__Sordariales	f__Chaetomiaceae	g__Zopfiella	s__Zopfiella_karachiensis	OTU5877	0	0	0	0	0	0	0	0	0	0	0	0	0	0	0	0	14	0	0	0	0	0	0	0	0	0	0	0	0	0	0	0	0	0	0	0	0	0	0	0	0
d__Eukaryota	k__Fungi	p__unclassified_k__Fungi	c__unclassified_k__Fungi	o__unclassified_k__Fungi	f__unclassified_k__Fungi	g__unclassified_k__Fungi	s__unclassified_k__Fungi	OTU583	3	1	16	4	6	1	9	6	1	0	0	0	0	0	0	4	24	2	1	3	0	0	2	0	0	0	0	0	0	0	1	0	0	1	3	2	0	0	0	0	0
d__Eukaryota	k__Fungi	p__unclassified_k__Fungi	c__unclassified_k__Fungi	o__unclassified_k__Fungi	f__unclassified_k__Fungi	g__unclassified_k__Fungi	s__unclassified_k__Fungi	OTU2636	0	0	0	1	0	0	0	0	0	0	0	0	0	0	0	0	7	0	0	0	0	0	0	1	0	0	0	0	0	0	2	1	0	30	2	0	0	0	0	7	0
d__Eukaryota	k__Fungi	p__Basidiomycota	c__Agaricomycetes	o__Agaricales	f__Entolomataceae	g__Entoloma	s__Entoloma_perumbilicatum	OTU2653	0	0	0	0	0	0	0	0	0	0	0	0	0	0	0	0	11	0	0	2	0	0	0	0	0	0	0	0	0	0	0	11	0	0	0	0	0	0	0	0	0
d__Eukaryota	k__Fungi	p__unclassified_k__Fungi	c__unclassified_k__Fungi	o__unclassified_k__Fungi	f__unclassified_k__Fungi	g__unclassified_k__Fungi	s__unclassified_k__Fungi	OTU2701	3	2	6	2	1	2	5	1	2	0	0	0	0	0	0	9	19	4	0	0	1	0	3	0	0	1	0	0	0	0	4	3	0	0	2	3	0	0	0	5	2
d__Eukaryota	k__Fungi	p__Ascomycota	c__Dothideomycetes	o__Pleosporales	f__unclassified_o__Pleosporales	g__unclassified_o__Pleosporales	s__unclassified_o__Pleosporales	OTU3158	0	0	0	0	0	0	0	0	0	0	0	0	0	0	0	0	0	0	0	0	0	0	0	0	0	0	0	0	0	0	0	0	77	0	0	2	0	0	0	0	0
d__Eukaryota	k__Fungi	p__Ascomycota	c__Laboulbeniomycetes	o__Pyxidiophorales	f__Pyxidiophoraceae	g__Pyxidiophora	s__Pyxidiophora_arvernensis	OTU3962	6	0	0	0	0	1	3	0	0	0	0	0	0	0	0	0	0	0	0	0	0	1	0	0	0	0	0	0	0	0	4	0	9	3	0	1	0	0	0	0	16
d__Eukaryota	k__Fungi	p__Ascomycota	c__Sordariomycetes	o__unclassified_c__Sordariomycetes	f__unclassified_c__Sordariomycetes	g__unclassified_c__Sordariomycetes	s__unclassified_c__Sordariomycetes	OTU4904	0	0	0	0	1	0	0	1	1	0	0	0	0	0	0	0	0	0	0	0	0	0	0	0	0	0	0	0	48	0	3	0	0	3	0	0	0	0	0	27	0
d__Eukaryota	k__Fungi	p__Basidiomycota	c__Agaricomycetes	o__Russulales	f__Peniophoraceae	g__Subulicystidium	s__Subulicystidium_perlongisporum	OTU5115	0	0	2	19	5	11	0	17	2	0	0	0	0	0	0	0	0	0	0	3	1	0	6	0	0	0	0	0	0	0	0	0	0	0	11	4	0	0	0	0	0
d__Eukaryota	k__Fungi	p__Ascomycota	c__Sordariomycetes	o__Hypocreales	f__unclassified_o__Hypocreales	g__unclassified_o__Hypocreales	s__unclassified_o__Hypocreales	OTU383	0	0	0	24	17	5	29	5	1	0	0	0	0	0	0	0	0	0	7	0	4	0	2	1	0	0	0	0	0	0	0	0	0	0	2	1	0	0	0	0	1
d__Eukaryota	k__Fungi	p__unclassified_k__Fungi	c__unclassified_k__Fungi	o__unclassified_k__Fungi	f__unclassified_k__Fungi	g__unclassified_k__Fungi	s__unclassified_k__Fungi	OTU2036	10	9	17	0	1	2	4	3	1	0	0	0	0	0	0	0	6	3	0	0	0	0	1	0	0	0	0	0	0	0	0	1	0	2	2	0	0	0	0	10	12
d__Eukaryota	k__Fungi	p__Mortierellomycota	c__Mortierellomycetes	o__Mortierellales	f__Mortierellaceae	g__unclassified_f__Mortierellaceae	s__unclassified_f__Mortierellaceae	OTU4203	10	0	0	0	1	0	0	0	0	0	0	0	0	0	0	0	0	0	0	0	0	1	0	0	0	0	0	0	0	0	0	0	0	0	5	0	0	0	0	0	0
d__Eukaryota	k__Fungi	p__unclassified_k__Fungi	c__unclassified_k__Fungi	o__unclassified_k__Fungi	f__unclassified_k__Fungi	g__unclassified_k__Fungi	s__unclassified_k__Fungi	OTU322	0	0	0	4	0	0	11	0	0	0	0	0	0	0	0	0	0	0	0	0	0	0	0	1	0	0	1	0	0	0	0	0	0	0	0	0	0	0	0	0	0
d__Eukaryota	k__Fungi	p__Basidiomycota	c__Tremellomycetes	o__Tremellales	f__Tremellaceae	g__Cryptococcus_f__Tremellaceae	s__Cryptococcus_aspenensis	OTU1522	0	0	0	0	0	0	0	2	1	0	0	0	0	0	0	0	1	0	5	8	17	4	7	9	0	0	0	0	0	0	0	0	0	0	0	0	0	0	0	0	0
d__Eukaryota	k__Fungi	p__Ascomycota	c__Sordariomycetes	o__Sordariales	f__unclassified_o__Sordariales	g__unclassified_o__Sordariales	s__unclassified_o__Sordariales	OTU3656	0	0	0	0	0	0	0	0	0	0	0	0	0	0	0	0	0	0	0	0	0	0	0	0	0	0	0	0	0	0	0	0	0	0	0	8	0	0	0	0	0
d__Eukaryota	k__Fungi	p__Ascomycota	c__unclassified_p__Ascomycota	o__unclassified_p__Ascomycota	f__unclassified_p__Ascomycota	g__unclassified_p__Ascomycota	s__unclassified_p__Ascomycota	OTU3934	0	0	0	0	0	0	0	0	0	0	0	0	0	0	0	0	0	0	0	0	0	0	0	0	0	0	0	0	0	0	0	0	0	0	0	1	0	0	7	0	0
d__Eukaryota	k__Fungi	p__Ascomycota	c__unclassified_p__Ascomycota	o__unclassified_p__Ascomycota	f__unclassified_p__Ascomycota	g__unclassified_p__Ascomycota	s__unclassified_p__Ascomycota	OTU266	6	0	0	0	23	0	3	3	0	0	0	0	0	0	0	0	0	0	0	0	0	0	0	0	0	0	0	0	0	0	0	0	5	8	0	8	0	0	0	0	0
d__Eukaryota	k__Fungi	p__unclassified_k__Fungi	c__unclassified_k__Fungi	o__unclassified_k__Fungi	f__unclassified_k__Fungi	g__unclassified_k__Fungi	s__unclassified_k__Fungi	OTU3910	3	0	0	3	1	2	1	0	1	0	0	0	0	0	0	2	4	9	0	3	3	0	4	0	0	0	0	0	0	0	0	3	1	0	0	0	0	0	0	0	0
d__Eukaryota	k__Fungi	p__unclassified_k__Fungi	c__unclassified_k__Fungi	o__unclassified_k__Fungi	f__unclassified_k__Fungi	g__unclassified_k__Fungi	s__unclassified_k__Fungi	OTU3968	1	5	3	5	3	1	1	0	1	0	0	0	0	0	0	5	3	14	0	0	0	0	0	0	0	0	0	0	0	0	8	4	5	12	1	2	0	0	0	0	1
d__Eukaryota	k__Fungi	p__unclassified_k__Fungi	c__unclassified_k__Fungi	o__unclassified_k__Fungi	f__unclassified_k__Fungi	g__unclassified_k__Fungi	s__unclassified_k__Fungi	OTU4145	0	2	3	4	4	3	4	0	0	0	0	0	0	0	0	5	0	6	0	4	1	0	3	0	0	0	0	0	0	0	0	0	0	0	2	0	0	0	1	0	0
d__Eukaryota	k__Fungi	p__Basidiomycota	c__Agaricomycetes	o__Agaricales	f__Psathyrellaceae	g__Lacrymaria	s__Lacrymaria_lacrymabunda	OTU4832	0	0	0	2	3	1	0	0	0	0	0	0	0	0	0	0	0	0	0	0	0	0	0	0	0	0	0	0	0	0	12	0	0	6	1	1	0	0	0	0	0
d__Eukaryota	k__Fungi	p__Ascomycota	c__Sordariomycetes	o__Hypocreales	f__Hypocreales_fam_Incertae_sedis	g__Acremonium	s__Acremonium_masseei	OTU597	0	8	13	2	8	7	3	5	13	0	0	0	0	0	0	10	19	6	3	2	1	0	4	0	0	0	0	0	0	0	0	0	0	0	0	1	0	0	0	0	0
d__Eukaryota	k__Fungi	p__unclassified_k__Fungi	c__unclassified_k__Fungi	o__unclassified_k__Fungi	f__unclassified_k__Fungi	g__unclassified_k__Fungi	s__unclassified_k__Fungi	OTU602	1	0	65	9	5	0	0	0	0	0	0	0	0	0	0	16	0	2	2	0	0	0	0	0	0	0	0	0	0	0	0	0	0	0	0	0	0	0	0	0	0
d__Eukaryota	k__Fungi	p__unclassified_k__Fungi	c__unclassified_k__Fungi	o__unclassified_k__Fungi	f__unclassified_k__Fungi	g__unclassified_k__Fungi	s__unclassified_k__Fungi	OTU729	5	2	5	1	8	2	2	5	2	0	0	0	6	0	0	2	0	6	1	0	1	0	3	1	0	0	0	0	16	0	0	0	0	0	0	3	0	0	0	6	0
d__Eukaryota	k__Fungi	p__Ascomycota	c__unclassified_p__Ascomycota	o__unclassified_p__Ascomycota	f__unclassified_p__Ascomycota	g__unclassified_p__Ascomycota	s__unclassified_p__Ascomycota	OTU1957	12	24	2	0	0	0	4	0	2	0	0	0	0	0	0	0	0	10	0	4	4	1	0	2	0	0	0	0	0	0	0	0	0	0	0	4	0	0	0	0	0
d__Eukaryota	k__Fungi	p__unclassified_k__Fungi	c__unclassified_k__Fungi	o__unclassified_k__Fungi	f__unclassified_k__Fungi	g__unclassified_k__Fungi	s__unclassified_k__Fungi	OTU2959	0	0	0	0	0	0	0	0	0	0	0	0	0	0	0	0	0	0	0	0	0	0	0	0	0	0	0	0	0	0	0	0	0	0	0	1	0	0	0	0	0
d__Eukaryota	k__Fungi	p__Blastocladiomycota	c__Blastocladiomycetes	o__Blastocladiales	f__Catenariaceae	g__Catenaria	s__Catenaria_anguillulae	OTU3026	29	0	0	2	0	0	2	0	0	0	0	0	0	0	0	0	0	0	0	0	0	1	48	3	0	0	0	0	0	0	0	0	0	0	0	4	0	0	0	0	0
d__Eukaryota	k__Fungi	p__Basidiomycota	c__Agaricomycetes	o__Agaricales	f__Entolomataceae	g__Entoloma	s__unclassified_g__Entoloma	OTU4873	6	0	0	0	2	0	0	5	1	0	0	0	0	0	0	0	11	0	0	0	0	0	0	0	0	0	0	0	0	0	0	3	0	0	0	0	0	0	0	0	14
d__Eukaryota	k__Fungi	p__unclassified_k__Fungi	c__unclassified_k__Fungi	o__unclassified_k__Fungi	f__unclassified_k__Fungi	g__unclassified_k__Fungi	s__unclassified_k__Fungi	OTU4963	1	0	2	0	0	7	0	0	3	0	0	0	4	0	0	3	17	61	0	0	0	0	4	0	0	0	0	0	0	0	0	0	0	0	0	0	0	0	0	0	0
d__Eukaryota	k__Fungi	p__Ascomycota	c__Eurotiomycetes	o__Chaetothyriales	f__Herpotrichiellaceae	g__Exophiala	s__Exophiala_bonariae	OTU1930	0	0	0	1	8	8	0	1	1	0	0	0	0	0	0	0	0	7	1	3	5	0	0	4	0	0	0	0	46	0	0	0	5	0	0	0	0	0	0	0	2
d__Eukaryota	k__Fungi	p__unclassified_k__Fungi	c__unclassified_k__Fungi	o__unclassified_k__Fungi	f__unclassified_k__Fungi	g__unclassified_k__Fungi	s__unclassified_k__Fungi	OTU2133	7	2	0	4	0	0	0	0	0	0	0	0	0	0	0	1	0	1	1	2	0	0	1	0	0	0	0	0	0	0	0	0	10	0	0	0	0	0	0	15	0
d__Eukaryota	k__Fungi	p__unclassified_k__Fungi	c__unclassified_k__Fungi	o__unclassified_k__Fungi	f__unclassified_k__Fungi	g__unclassified_k__Fungi	s__unclassified_k__Fungi	OTU3553	0	0	5	1	0	6	0	9	0	0	0	0	0	0	0	0	0	0	5	16	11	0	1	1	0	0	0	0	0	0	0	0	0	0	0	0	0	0	0	0	0
d__Eukaryota	k__Fungi	p__Ascomycota	c__Dothideomycetes	o__Pleosporales	f__unclassified_o__Pleosporales	g__unclassified_o__Pleosporales	s__unclassified_o__Pleosporales	OTU4515	0	0	0	2	2	0	0	8	0	0	0	0	0	0	0	0	0	0	0	0	0	0	3	0	0	0	0	0	0	0	0	0	0	5	3	2	0	0	0	0	0
d__Eukaryota	k__Fungi	p__unclassified_k__Fungi	c__unclassified_k__Fungi	o__unclassified_k__Fungi	f__unclassified_k__Fungi	g__unclassified_k__Fungi	s__unclassified_k__Fungi	OTU4887	2	1	0	1	4	3	5	0	1	0	0	0	0	0	0	0	0	0	0	0	0	0	0	0	0	0	0	0	0	0	0	0	0	0	9	2	0	0	0	0	0
d__Eukaryota	k__Fungi	p__Ascomycota	c__Eurotiomycetes	o__Eurotiales	f__Aspergillaceae	g__Aspergillus	s__Aspergillus_penicillioides	OTU5105	1	0	2	0	0	0	0	1	2	0	0	2	0	0	2	9	5	0	0	1	0	0	0	0	0	0	0	0	0	1	0	0	1	0	0	0	0	0	0	0	44
d__Eukaryota	k__Fungi	p__unclassified_k__Fungi	c__unclassified_k__Fungi	o__unclassified_k__Fungi	f__unclassified_k__Fungi	g__unclassified_k__Fungi	s__unclassified_k__Fungi	OTU255	0	0	0	5	0	0	101	0	0	0	0	0	0	0	0	0	0	0	0	0	0	0	0	0	0	0	0	0	0	0	0	0	0	0	0	0	0	0	0	0	0
d__Eukaryota	k__Fungi	p__unclassified_k__Fungi	c__unclassified_k__Fungi	o__unclassified_k__Fungi	f__unclassified_k__Fungi	g__unclassified_k__Fungi	s__unclassified_k__Fungi	OTU664	8	2	3	11	4	4	17	0	2	0	0	0	0	0	0	7	12	12	1	1	0	1	4	1	0	0	0	0	0	0	0	0	0	0	0	0	0	0	0	7	0
d__Eukaryota	k__Fungi	p__unclassified_k__Fungi	c__unclassified_k__Fungi	o__unclassified_k__Fungi	f__unclassified_k__Fungi	g__unclassified_k__Fungi	s__unclassified_k__Fungi	OTU5754	0	0	0	0	0	0	0	0	0	0	0	0	0	0	0	0	0	0	0	0	0	0	0	0	0	0	0	0	0	0	0	0	0	0	0	0	0	0	0	0	0
d__Eukaryota	k__Fungi	p__Mucoromycota	c__Mucoromycetes	o__Mucorales	f__Choanephoraceae	g__Blakeslea	s__Blakeslea_trispora	OTU123	0	6	9	8	12	3	9	1	12	3	0	0	0	0	0	0	5	0	0	0	3	3	5	2	0	2	0	0	0	0	0	0	0	0	0	0	0	0	0	0	0
d__Eukaryota	k__Fungi	p__unclassified_k__Fungi	c__unclassified_k__Fungi	o__unclassified_k__Fungi	f__unclassified_k__Fungi	g__unclassified_k__Fungi	s__unclassified_k__Fungi	OTU3525	10	1	3	0	0	1	5	0	0	0	0	0	0	0	1	0	1	0	0	0	2	0	3	1	0	0	0	0	0	0	0	0	0	5	24	4	0	0	0	2	0
d__Eukaryota	k__Fungi	p__unclassified_k__Fungi	c__unclassified_k__Fungi	o__unclassified_k__Fungi	f__unclassified_k__Fungi	g__unclassified_k__Fungi	s__unclassified_k__Fungi	OTU3904	16	0	1	13	2	5	3	4	2	0	0	0	0	0	0	4	0	3	2	1	1	2	8	1	0	0	1	0	0	0	9	2	2	1	2	0	0	0	0	0	0
d__Eukaryota	k__Fungi	p__Ascomycota	c__Dothideomycetes	o__Pleosporales	f__Melanommataceae	g__unclassified_f__Melanommataceae	s__unclassified_f__Melanommataceae	OTU374	0	0	0	11	0	0	91	0	0	0	0	0	3	0	0	0	0	0	0	0	0	0	0	0	0	0	0	0	0	0	0	0	0	0	0	0	0	0	0	0	0
d__Eukaryota	k__Fungi	p__Basidiomycota	c__Agaricomycetes	o__Agaricales	f__Physalacriaceae	g__Flammulina	s__unclassified_g__Flammulina	OTU417	0	0	0	1	1	4	8	0	2	0	0	0	0	0	0	0	0	0	0	2	7	1	6	0	0	0	0	0	0	0	0	0	0	2	0	0	0	1	0	0	0
d__Eukaryota	k__Fungi	p__Ascomycota	c__Dothideomycetes	o__Pleosporales	f__Periconiaceae	g__Periconia	s__Periconia_homothallica	OTU1869	0	0	0	5	0	0	0	4	0	0	0	0	0	0	0	0	0	0	2	18	9	2	35	13	2	0	0	7	1	7	0	0	0	0	0	0	0	0	0	0	0
d__Eukaryota	k__Fungi	p__Ascomycota	c__Leotiomycetes	o__Helotiales	f__Helotiales_fam_Incertae_sedis	g__Chalara	s__Chalara_heteroderae	OTU449	9	0	6	0	0	4	10	0	5	0	0	0	0	0	0	0	0	0	1	0	0	0	11	0	0	0	0	0	0	0	0	0	0	0	0	0	0	0	0	0	0
d__Eukaryota	k__Fungi	p__unclassified_k__Fungi	c__unclassified_k__Fungi	o__unclassified_k__Fungi	f__unclassified_k__Fungi	g__unclassified_k__Fungi	s__unclassified_k__Fungi	OTU606	12	3	0	2	0	0	8	0	0	0	0	0	0	0	0	3	2	0	1	0	0	0	2	0	0	0	0	0	0	0	21	2	4	20	12	0	0	0	0	0	0
d__Eukaryota	k__Fungi	p__unclassified_k__Fungi	c__unclassified_k__Fungi	o__unclassified_k__Fungi	f__unclassified_k__Fungi	g__unclassified_k__Fungi	s__unclassified_k__Fungi	OTU2028	0	0	0	0	19	0	17	0	5	0	0	0	0	0	0	0	0	8	0	0	0	0	0	0	0	0	1	0	0	0	0	0	0	0	0	0	0	0	0	0	0
d__Eukaryota	k__Fungi	p__unclassified_k__Fungi	c__unclassified_k__Fungi	o__unclassified_k__Fungi	f__unclassified_k__Fungi	g__unclassified_k__Fungi	s__unclassified_k__Fungi	OTU1478	9	2	0	13	7	1	12	45	2	0	0	0	1	0	0	0	4	0	3	0	0	1	1	0	0	0	0	0	1	0	0	0	0	0	0	0	0	0	0	0	0
d__Eukaryota	k__Fungi	p__Basidiomycota	c__Wallemiomycetes	o__Wallemiales	f__Wallemiaceae	g__Wallemia	s__unclassified_g__Wallemia	OTU4098	0	0	1	0	0	2	0	0	0	0	0	1	2	0	0	10	0	0	0	0	0	2	0	0	0	0	0	0	0	0	0	0	0	0	0	0	0	1	0	0	9
d__Eukaryota	k__Fungi	p__unclassified_k__Fungi	c__unclassified_k__Fungi	o__unclassified_k__Fungi	f__unclassified_k__Fungi	g__unclassified_k__Fungi	s__unclassified_k__Fungi	OTU4230	4	6	3	1	5	1	0	6	2	0	0	0	0	0	0	0	10	16	0	1	0	1	4	2	0	0	0	0	0	0	1	0	0	0	0	2	0	0	0	2	0
d__Eukaryota	k__Fungi	p__Mucoromycota	c__Mucoromycetes	o__Mucorales	f__Choanephoraceae	g__Poitrasia	s__unclassified_g__Poitrasia	OTU4800	0	0	9	2	24	9	6	5	19	0	0	0	0	0	0	0	6	0	1	7	0	2	11	0	0	0	0	0	0	0	0	0	0	0	0	0	0	0	0	0	0
d__Eukaryota	k__Fungi	p__unclassified_k__Fungi	c__unclassified_k__Fungi	o__unclassified_k__Fungi	f__unclassified_k__Fungi	g__unclassified_k__Fungi	s__unclassified_k__Fungi	OTU1177	0	0	0	0	1	0	0	2	0	0	1	0	0	0	0	3	7	6	1	0	0	0	1	0	0	0	0	0	0	0	1	0	0	0	0	0	0	0	0	22	0
d__Eukaryota	k__Fungi	p__unclassified_k__Fungi	c__unclassified_k__Fungi	o__unclassified_k__Fungi	f__unclassified_k__Fungi	g__unclassified_k__Fungi	s__unclassified_k__Fungi	OTU1241	0	0	0	16	0	9	37	1	0	0	9	0	0	0	0	0	9	0	0	3	9	0	0	1	0	0	0	0	0	0	0	0	0	0	2	0	0	0	0	0	0
d__Eukaryota	k__Fungi	p__Ascomycota	c__Eurotiomycetes	o__Eurotiales	f__Trichocomaceae	g__Talaromyces	s__unclassified_g__Talaromyces	OTU2102	4	16	0	5	2	5	0	0	5	0	0	0	0	0	1	1	31	25	0	0	2	1	4	0	0	0	0	0	0	0	0	0	0	0	0	0	0	0	0	0	0
d__Eukaryota	k__Fungi	p__unclassified_k__Fungi	c__unclassified_k__Fungi	o__unclassified_k__Fungi	f__unclassified_k__Fungi	g__unclassified_k__Fungi	s__unclassified_k__Fungi	OTU3235	2	6	9	1	0	6	1	0	2	0	0	0	0	0	0	2	7	1	0	1	0	0	0	1	0	0	0	0	0	0	0	1	11	2	10	7	0	0	0	0	7
d__Eukaryota	k__Fungi	p__Basidiomycota	c__Agaricomycetes	o__Agaricales	f__Pleurotaceae	g__Pleurotus	s__unclassified_g__Pleurotus	OTU4770	4	4	7	0	0	2	10	1	0	0	0	0	0	0	0	0	2	0	0	1	0	0	3	0	0	0	0	0	0	0	3	3	0	4	5	7	0	0	0	0	4
d__Eukaryota	k__Fungi	p__unclassified_k__Fungi	c__unclassified_k__Fungi	o__unclassified_k__Fungi	f__unclassified_k__Fungi	g__unclassified_k__Fungi	s__unclassified_k__Fungi	OTU42	0	0	65	13	0	0	0	0	0	0	0	0	0	0	0	0	0	0	1	0	0	0	0	0	0	0	0	0	0	0	0	0	0	0	0	0	0	0	0	0	0
d__Eukaryota	k__Fungi	p__Ascomycota	c__Sordariomycetes	o__Sordariales	f__unclassified_o__Sordariales	g__unclassified_o__Sordariales	s__unclassified_o__Sordariales	OTU3232	0	0	0	0	0	0	0	0	0	0	0	0	0	0	0	0	0	0	0	0	0	0	0	0	0	0	0	0	0	0	0	0	0	0	0	0	0	0	0	0	0
d__Eukaryota	k__Fungi	p__Basidiomycota	c__Agaricomycetes	o__unclassified_c__Agaricomycetes	f__unclassified_c__Agaricomycetes	g__unclassified_c__Agaricomycetes	s__unclassified_c__Agaricomycetes	OTU498	0	0	0	93	0	0	7	0	0	0	0	0	0	0	0	0	0	0	0	0	0	0	0	0	0	0	0	0	0	0	0	0	0	0	0	0	0	0	0	0	0
d__Eukaryota	k__Fungi	p__unclassified_k__Fungi	c__unclassified_k__Fungi	o__unclassified_k__Fungi	f__unclassified_k__Fungi	g__unclassified_k__Fungi	s__unclassified_k__Fungi	OTU678	0	1	1	5	7	5	1	6	0	0	0	0	0	0	0	7	31	4	0	1	2	0	7	1	0	0	0	0	0	0	0	0	0	2	1	2	0	0	0	0	0
d__Eukaryota	k__Fungi	p__Ascomycota	c__Sordariomycetes	o__Sordariales	f__Lasiosphaeriaceae	g__Cladorrhinum	s__Cladorrhinum_sp	OTU2555	0	0	0	2	0	4	0	0	0	0	0	0	0	0	0	0	0	0	1	2	0	0	1	1	0	0	0	0	0	0	0	32	41	0	0	0	0	0	0	0	12
d__Eukaryota	k__Fungi	p__Mortierellomycota	c__Mortierellomycetes	o__Mortierellales	f__Mortierellaceae	g__Mortierella	s__Mortierella_bisporalis	OTU3034	15	0	0	0	0	2	0	4	4	0	0	0	0	0	0	0	0	10	0	0	0	0	3	6	0	0	0	0	0	0	36	0	0	0	0	0	0	0	0	0	0
d__Eukaryota	k__Fungi	p__unclassified_k__Fungi	c__unclassified_k__Fungi	o__unclassified_k__Fungi	f__unclassified_k__Fungi	g__unclassified_k__Fungi	s__unclassified_k__Fungi	OTU3540	0	2	4	2	1	1	3	2	3	0	0	0	0	0	0	1	0	4	0	0	0	1	2	1	2	0	0	0	0	0	3	0	0	0	2	1	0	0	0	0	11
d__Eukaryota	k__Fungi	p__unclassified_k__Fungi	c__unclassified_k__Fungi	o__unclassified_k__Fungi	f__unclassified_k__Fungi	g__unclassified_k__Fungi	s__unclassified_k__Fungi	OTU4158	8	0	0	3	5	0	0	5	1	0	3	0	0	0	2	3	12	0	0	0	0	1	1	0	1	0	0	2	1	0	0	0	0	3	1	2	4	0	0	0	0
d__Eukaryota	k__Fungi	p__unclassified_k__Fungi	c__unclassified_k__Fungi	o__unclassified_k__Fungi	f__unclassified_k__Fungi	g__unclassified_k__Fungi	s__unclassified_k__Fungi	OTU4216	3	0	0	0	0	2	0	1	0	0	0	0	0	0	0	0	0	0	1	0	0	0	0	0	0	0	0	0	0	0	0	7	13	8	8	2	0	0	0	9	1
d__Eukaryota	k__Fungi	p__Ascomycota	c__Dothideomycetes	o__Pleosporales	f__Pleosporaceae	g__Curvularia	s__unclassified_g__Curvularia	OTU5203	0	0	8	19	0	12	0	2	1	0	0	0	0	0	0	0	0	0	0	3	0	0	3	2	0	0	0	0	0	0	0	0	0	0	0	4	0	0	0	0	0
d__Eukaryota	k__Fungi	p__Ascomycota	c__Dothideomycetes	o__Pleosporales	f__Phaeosphaeriaceae	g__Paraphoma	s__Paraphoma_chrysanthemicola	OTU1582	7	0	0	0	3	0	2	0	0	0	36	2	0	0	9	0	3	0	2	11	0	0	4	3	1	7	1	0	2	5	0	0	0	0	0	0	0	0	0	0	0
d__Eukaryota	k__Fungi	p__unclassified_k__Fungi	c__unclassified_k__Fungi	o__unclassified_k__Fungi	f__unclassified_k__Fungi	g__unclassified_k__Fungi	s__unclassified_k__Fungi	OTU2641	4	1	0	1	2	0	1	0	1	0	0	0	0	0	0	0	7	3	0	0	0	0	0	1	0	0	0	0	0	0	4	11	6	1	0	0	0	0	0	8	5
d__Eukaryota	k__Fungi	p__Ascomycota	c__Sordariomycetes	o__Glomerellales	f__Glomerellaceae	g__Colletotrichum	s__unclassified_g__Colletotrichum	OTU433	0	29	0	0	8	1	17	0	0	0	0	0	0	0	0	0	0	0	0	0	0	4	0	0	0	0	0	0	0	0	0	0	0	0	0	0	0	0	0	0	22
d__Eukaryota	k__Fungi	p__unclassified_k__Fungi	c__unclassified_k__Fungi	o__unclassified_k__Fungi	f__unclassified_k__Fungi	g__unclassified_k__Fungi	s__unclassified_k__Fungi	OTU766	0	1	15	3	1	3	3	1	9	0	0	0	0	0	0	17	12	23	1	0	2	0	3	1	0	0	0	0	0	0	0	0	0	0	0	0	0	0	0	0	0
d__Eukaryota	k__Fungi	p__Glomeromycota	c__Glomeromycetes	o__Glomerales	f__Glomeraceae	g__Rhizophagus	s__Rhizophagus_sp	OTU1217	0	0	1	0	2	1	0	6	0	0	2	0	0	39	0	0	0	0	0	0	0	0	0	0	0	1	0	0	0	0	0	0	0	1	11	12	0	0	1	0	2
d__Eukaryota	k__Fungi	p__Ascomycota	c__Sordariomycetes	o__Sordariales	f__Chaetomiaceae	g__Chaetomium	s__Chaetomium_jodhpurense	OTU2689	6	0	1	0	0	1	0	0	0	0	0	0	0	0	0	1	0	0	0	0	0	0	0	0	0	0	0	0	0	0	35	27	0	0	11	0	0	0	0	0	13
d__Eukaryota	k__Fungi	p__Basidiomycota	c__Agaricomycetes	o__Auriculariales	f__Exidiaceae	g__Heterochaete	s__unclassified_g__Heterochaete	OTU3072	0	0	4	5	11	1	3	20	7	0	0	0	0	1	0	0	0	0	0	0	0	0	1	0	0	0	0	0	0	0	0	0	0	2	6	1	0	0	0	0	0
d__Eukaryota	k__Fungi	p__unclassified_k__Fungi	c__unclassified_k__Fungi	o__unclassified_k__Fungi	f__unclassified_k__Fungi	g__unclassified_k__Fungi	s__unclassified_k__Fungi	OTU4996	0	0	5	20	5	10	6	3	0	0	0	0	0	0	0	0	0	0	0	0	0	0	0	0	0	0	0	0	0	0	0	0	0	1	5	0	0	0	0	0	0
d__Eukaryota	k__Fungi	p__Ascomycota	c__Pezizomycetes	o__Pezizales	f__Pezizaceae	g__Peziza	s__Peziza_howsei	OTU5228	28	0	0	0	0	0	0	0	0	0	0	0	0	0	0	1	43	0	0	0	0	0	0	0	1	0	0	0	0	0	0	0	0	0	0	5	0	0	0	11	0
d__Eukaryota	k__Fungi	p__Ascomycota	c__Sordariomycetes	o__Hypocreales	f__Cordycipitaceae	g__Cordyceps	s__Cordyceps_memorabilis	OTU395	0	0	0	17	12	10	18	2	9	0	0	0	0	0	0	0	0	0	10	5	2	3	2	1	0	0	0	0	0	0	0	0	0	2	0	2	0	0	0	0	0
d__Eukaryota	k__Fungi	p__unclassified_k__Fungi	c__unclassified_k__Fungi	o__unclassified_k__Fungi	f__unclassified_k__Fungi	g__unclassified_k__Fungi	s__unclassified_k__Fungi	OTU616	3	13	4	0	0	3	1	3	3	0	0	0	0	0	0	21	6	12	0	2	1	1	3	1	0	0	0	0	0	0	1	0	0	0	0	3	0	0	0	0	0
d__Eukaryota	k__Fungi	p__unclassified_k__Fungi	c__unclassified_k__Fungi	o__unclassified_k__Fungi	f__unclassified_k__Fungi	g__unclassified_k__Fungi	s__unclassified_k__Fungi	OTU1165	0	0	0	3	2	0	2	9	1	3	3	1	0	0	0	2	0	5	0	0	0	0	0	0	2	2	0	0	0	0	0	0	0	0	0	2	0	0	1	0	0
d__Eukaryota	k__Fungi	p__unclassified_k__Fungi	c__unclassified_k__Fungi	o__unclassified_k__Fungi	f__unclassified_k__Fungi	g__unclassified_k__Fungi	s__unclassified_k__Fungi	OTU3073	0	0	0	0	0	0	2	7	0	0	0	0	0	0	0	0	0	0	0	0	0	0	0	0	0	0	0	0	0	0	0	0	0	0	0	0	0	0	0	0	0
d__Eukaryota	k__Fungi	p__Ascomycota	c__Leotiomycetes	o__Thelebolales	f__Pseudeurotiaceae	g__Leuconeurospora	s__Leuconeurospora_pulcherrima	OTU3891	0	0	0	0	0	0	4	0	0	0	0	0	0	0	0	0	0	0	13	5	0	13	4	13	0	0	0	0	0	0	1	0	0	0	0	0	0	0	0	0	0
d__Eukaryota	k__Fungi	p__Glomeromycota	c__Glomeromycetes	o__Glomerales	f__Glomeraceae	g__unclassified_f__Glomeraceae	s__unclassified_f__Glomeraceae	OTU4291	0	1	2	0	1	2	0	0	1	0	0	0	0	0	0	4	9	6	0	3	0	1	2	0	0	0	0	0	0	0	0	0	0	3	1	0	0	0	0	14	0
d__Eukaryota	k__Fungi	p__Basidiomycota	c__Tremellomycetes	o__Cystofilobasidiales	f__Mrakiaceae	g__Udeniomyces	s__Udeniomyces_megalosporus	OTU1932	0	0	0	0	0	0	0	0	0	0	0	0	0	0	0	0	0	0	20	12	7	14	16	5	1	0	0	3	0	0	0	0	0	0	0	0	0	0	0	0	0
d__Eukaryota	k__Fungi	p__unclassified_k__Fungi	c__unclassified_k__Fungi	o__unclassified_k__Fungi	f__unclassified_k__Fungi	g__unclassified_k__Fungi	s__unclassified_k__Fungi	OTU3377	0	0	0	0	0	0	0	0	0	0	0	0	0	0	0	0	0	0	0	0	0	0	0	0	0	0	0	0	0	0	0	0	0	0	0	51	0	0	0	0	0
d__Eukaryota	k__Fungi	p__unclassified_k__Fungi	c__unclassified_k__Fungi	o__unclassified_k__Fungi	f__unclassified_k__Fungi	g__unclassified_k__Fungi	s__unclassified_k__Fungi	OTU1137	0	3	0	7	2	7	2	12	12	0	3	0	0	0	0	4	0	1	0	1	1	0	1	0	0	4	0	0	0	0	0	0	11	0	0	5	0	0	0	0	0
d__Eukaryota	k__Fungi	p__unclassified_k__Fungi	c__unclassified_k__Fungi	o__unclassified_k__Fungi	f__unclassified_k__Fungi	g__unclassified_k__Fungi	s__unclassified_k__Fungi	OTU2037	0	0	0	0	0	0	0	0	0	0	0	0	0	0	0	0	0	2	0	0	0	0	0	0	0	0	0	0	0	0	0	0	0	0	0	0	0	0	0	0	0
d__Eukaryota	k__Fungi	p__Basidiomycota	c__Agaricomycetes	o__Agaricales	f__Psathyrellaceae	g__Coprinopsis	s__Coprinopsis_atramentaria	OTU3010	0	4	3	16	3	0	6	0	0	0	0	0	0	0	0	5	0	6	0	0	0	0	1	0	0	0	0	0	0	0	0	0	0	0	2	3	0	0	0	0	0
d__Eukaryota	k__Fungi	p__unclassified_k__Fungi	c__unclassified_k__Fungi	o__unclassified_k__Fungi	f__unclassified_k__Fungi	g__unclassified_k__Fungi	s__unclassified_k__Fungi	OTU3037	0	0	0	0	0	0	0	2	2	0	0	0	0	0	0	0	18	0	0	0	0	0	0	0	0	0	0	0	0	0	0	0	0	0	0	0	0	0	1	0	16
d__Eukaryota	k__Fungi	p__Glomeromycota	c__Glomeromycetes	o__Glomerales	f__Glomeraceae	g__Glomus	s__Glomus_sp	OTU3224	0	0	0	2	5	0	3	13	0	0	0	0	0	0	0	4	14	2	0	2	0	0	3	0	0	2	0	0	0	0	0	1	0	3	0	1	0	1	0	0	2
d__Eukaryota	k__Fungi	p__Ascomycota	c__Sordariomycetes	o__Myrmecridiales	f__Myrmecridiaceae	g__Myrmecridium	s__unclassified_g__Myrmecridium	OTU3795	0	0	0	4	0	0	2	0	0	0	0	0	0	0	0	0	0	0	2	0	0	0	0	0	0	0	0	0	0	0	0	0	11	0	0	0	0	0	0	0	27
d__Eukaryota	k__Fungi	p__unclassified_k__Fungi	c__unclassified_k__Fungi	o__unclassified_k__Fungi	f__unclassified_k__Fungi	g__unclassified_k__Fungi	s__unclassified_k__Fungi	OTU4555	0	0	0	0	0	0	0	0	0	0	0	0	0	0	0	0	0	0	0	0	0	0	0	0	0	0	0	0	0	0	0	0	0	0	0	31	0	0	0	0	0
d__Eukaryota	k__Fungi	p__Ascomycota	c__Sordariomycetes	o__Glomerellales	f__Plectosphaerellaceae	g__Gibellulopsis	s__Gibellulopsis_sp	OTU5217	0	2	0	0	11	1	1	7	4	0	0	0	0	0	0	3	0	0	2	3	0	2	3	0	1	0	24	0	0	0	0	0	0	1	0	0	0	0	0	0	23
d__Eukaryota	k__Fungi	p__unclassified_k__Fungi	c__unclassified_k__Fungi	o__unclassified_k__Fungi	f__unclassified_k__Fungi	g__unclassified_k__Fungi	s__unclassified_k__Fungi	OTU315	0	0	0	37	0	0	54	0	0	0	0	0	1	0	0	0	0	0	0	0	0	2	0	0	0	0	0	0	0	0	0	0	0	0	0	0	0	0	0	0	0
d__Eukaryota	k__Fungi	p__Basidiomycota	c__Agaricomycetes	o__Hymenochaetales	f__Schizoporaceae	g__Oxyporus	s__Oxyporus_ginkgonis	OTU1906	0	0	0	0	0	1	0	0	0	0	0	0	0	1	0	0	6	0	0	0	1	0	2	0	0	0	0	0	0	0	0	0	0	0	24	0	0	2	0	0	0
d__Eukaryota	k__Fungi	p__unclassified_k__Fungi	c__unclassified_k__Fungi	o__unclassified_k__Fungi	f__unclassified_k__Fungi	g__unclassified_k__Fungi	s__unclassified_k__Fungi	OTU2370	0	0	0	0	0	0	0	0	0	0	0	0	0	0	0	0	0	0	0	0	0	0	0	0	0	0	0	0	0	0	0	0	0	0	0	0	0	0	0	0	0
d__Eukaryota	k__Fungi	p__Ascomycota	c__Sordariomycetes	o__Myrmecridiales	f__Myrmecridiaceae	g__Myrmecridium	s__Myrmecridium_phragmitis	OTU3668	0	0	0	0	0	0	0	2	0	0	0	0	0	0	0	0	0	0	0	0	0	0	0	0	0	0	0	0	0	0	0	0	9	0	0	0	0	0	0	0	0
d__Eukaryota	k__Fungi	p__Glomeromycota	c__Glomeromycetes	o__Glomerales	f__Glomeraceae	g__unclassified_f__Glomeraceae	s__unclassified_f__Glomeraceae	OTU3691	0	0	0	0	0	0	0	0	0	0	0	0	0	0	0	2	0	0	0	2	0	0	0	0	3	0	0	0	0	0	0	0	0	0	3	0	0	0	0	0	0
d__Eukaryota	k__Fungi	p__Mucoromycota	c__Mucoromycetes	o__Mucorales	f__Mucoraceae	g__Mucor	s__Mucor_gigasporus	OTU3894	0	0	0	0	0	0	0	4	0	0	0	0	0	0	0	0	0	0	2	3	0	0	2	0	0	0	0	0	0	0	0	0	0	4	31	9	0	0	0	0	0
d__Eukaryota	k__Fungi	p__Ascomycota	c__Sordariomycetes	o__Hypocreales	f__Hypocreales_fam_Incertae_sedis	g__Acremonium	s__Acremonium_fusidioides	OTU3930	1	4	0	7	12	18	3	9	11	0	0	0	0	0	0	0	0	0	0	2	4	0	1	0	0	0	0	0	0	0	0	0	0	0	1	5	0	0	0	0	3
d__Eukaryota	k__Fungi	p__unclassified_k__Fungi	c__unclassified_k__Fungi	o__unclassified_k__Fungi	f__unclassified_k__Fungi	g__unclassified_k__Fungi	s__unclassified_k__Fungi	OTU5016	1	0	0	2	2	1	2	6	3	0	0	0	0	0	0	0	0	1	0	0	0	0	1	0	0	0	0	0	0	0	0	0	0	7	2	1	2	1	0	0	5
d__Eukaryota	k__Fungi	p__unclassified_k__Fungi	c__unclassified_k__Fungi	o__unclassified_k__Fungi	f__unclassified_k__Fungi	g__unclassified_k__Fungi	s__unclassified_k__Fungi	OTU5454	0	0	0	1	0	0	0	0	1	2	0	0	0	0	0	0	0	0	0	0	0	0	0	0	0	0	0	2	1	0	0	0	0	0	1	1	0	0	0	0	0
d__Eukaryota	k__Fungi	p__unclassified_k__Fungi	c__unclassified_k__Fungi	o__unclassified_k__Fungi	f__unclassified_k__Fungi	g__unclassified_k__Fungi	s__unclassified_k__Fungi	OTU276	0	0	0	0	0	38	1	0	27	0	0	0	0	0	0	0	0	0	0	0	0	2	0	0	0	0	0	0	0	0	0	0	0	11	2	0	0	0	0	0	0
d__Eukaryota	k__Fungi	p__Mortierellomycota	c__Mortierellomycetes	o__Mortierellales	f__Mortierellaceae	g__Mortierella	s__Mortierella_polycephala	OTU730	0	0	0	0	0	0	0	0	2	0	0	0	0	0	0	7	0	0	9	33	2	2	27	1	0	0	0	0	0	0	0	0	0	0	0	0	0	0	0	0	0
d__Eukaryota	k__Fungi	p__Ascomycota	c__Dothideomycetes	o__Pleosporales	f__unclassified_o__Pleosporales	g__unclassified_o__Pleosporales	s__unclassified_o__Pleosporales	OTU3025	0	2	0	7	3	4	11	4	2	0	0	0	0	0	0	0	2	1	3	3	1	2	3	0	0	0	0	0	0	0	0	0	0	0	0	2	0	0	0	0	0
d__Eukaryota	k__Fungi	p__Ascomycota	c__Pezizomycetes	o__Pezizales	f__Ascobolaceae	g__Ascobolus	s__Ascobolus_sp	OTU3062	0	0	0	1	1	0	0	0	0	0	0	0	0	0	0	7	0	0	0	0	0	0	1	0	0	0	0	0	0	0	0	0	0	0	12	15	0	0	0	0	29
d__Eukaryota	k__Fungi	p__Ascomycota	c__Leotiomycetes	o__Helotiales	f__Hyaloscyphaceae	g__Cistella	s__unclassified_g__Cistella	OTU1144	0	0	0	0	2	0	1	2	0	0	1	0	0	0	0	0	0	0	0	0	0	0	0	0	0	0	0	0	0	9	0	0	0	6	0	0	0	3	0	0	0
d__Eukaryota	k__Fungi	p__unclassified_k__Fungi	c__unclassified_k__Fungi	o__unclassified_k__Fungi	f__unclassified_k__Fungi	g__unclassified_k__Fungi	s__unclassified_k__Fungi	OTU1866	0	1	5	1	0	0	0	1	0	0	0	0	0	0	0	0	0	0	0	0	1	0	0	2	0	0	0	0	0	0	0	0	0	0	23	0	0	0	0	0	0
d__Eukaryota	k__Fungi	p__unclassified_k__Fungi	c__unclassified_k__Fungi	o__unclassified_k__Fungi	f__unclassified_k__Fungi	g__unclassified_k__Fungi	s__unclassified_k__Fungi	OTU3737	4	2	0	1	0	1	0	0	0	0	0	0	0	0	0	0	3	0	0	2	0	0	0	1	0	0	0	0	0	0	0	0	0	0	0	0	0	0	0	0	0
d__Eukaryota	k__Fungi	p__Basidiomycota	c__Agaricomycetes	o__Agaricales	f__unclassified_o__Agaricales	g__unclassified_o__Agaricales	s__unclassified_o__Agaricales	OTU4441	0	0	0	2	0	0	0	0	0	0	0	0	0	0	0	0	0	0	0	0	0	0	0	0	0	0	0	0	0	0	0	0	0	5	1	3	0	0	1	0	0
d__Eukaryota	k__Fungi	p__unclassified_k__Fungi	c__unclassified_k__Fungi	o__unclassified_k__Fungi	f__unclassified_k__Fungi	g__unclassified_k__Fungi	s__unclassified_k__Fungi	OTU962	0	0	0	1	10	5	2	3	20	0	0	0	0	0	0	0	0	0	0	2	0	13	4	3	0	0	0	0	0	0	0	0	0	1	2	0	0	0	0	0	0
d__Eukaryota	k__Fungi	p__Ascomycota	c__Sordariomycetes	o__Coniochaetales	f__unclassified_o__Coniochaetales	g__unclassified_o__Coniochaetales	s__Coniochaetales_sp	OTU2600	10	0	0	0	0	0	2	1	0	0	0	0	0	0	0	21	7	12	0	1	0	0	0	12	0	0	0	0	0	0	0	2	15	0	0	0	0	0	0	0	0
d__Eukaryota	k__Fungi	p__unclassified_k__Fungi	c__unclassified_k__Fungi	o__unclassified_k__Fungi	f__unclassified_k__Fungi	g__unclassified_k__Fungi	s__unclassified_k__Fungi	OTU3726	0	0	0	7	4	0	6	0	0	0	0	0	0	0	0	0	0	0	1	0	0	0	1	0	0	0	0	0	0	0	0	0	0	3	0	6	0	0	0	0	0
d__Eukaryota	k__Fungi	p__Basidiomycota	c__Microbotryomycetes	o__Microbotryomycetes_ord_Incertae_sedis	f__Chrysozymaceae	g__Sampaiozyma	s__Sampaiozyma_ingeniosa	OTU4012	0	0	0	1	1	5	6	1	1	0	0	0	0	0	0	0	0	0	0	0	1	0	0	0	0	1	0	0	0	0	0	0	0	0	3	5	0	0	0	0	0
d__Eukaryota	k__Fungi	p__unclassified_k__Fungi	c__unclassified_k__Fungi	o__unclassified_k__Fungi	f__unclassified_k__Fungi	g__unclassified_k__Fungi	s__unclassified_k__Fungi	OTU262	11	5	0	0	3	5	42	2	0	0	0	0	0	0	0	0	0	0	0	0	0	0	1	0	0	0	0	0	0	0	0	0	0	0	0	1	0	0	0	0	0
d__Eukaryota	k__Fungi	p__unclassified_k__Fungi	c__unclassified_k__Fungi	o__unclassified_k__Fungi	f__unclassified_k__Fungi	g__unclassified_k__Fungi	s__unclassified_k__Fungi	OTU1784	1	0	36	1	2	0	0	0	0	0	0	0	0	0	0	0	3	0	0	3	0	0	0	0	0	0	0	0	0	0	0	0	0	0	0	0	0	0	0	0	0
d__Eukaryota	k__Fungi	p__unclassified_k__Fungi	c__unclassified_k__Fungi	o__unclassified_k__Fungi	f__unclassified_k__Fungi	g__unclassified_k__Fungi	s__unclassified_k__Fungi	OTU2149	4	0	1	1	0	0	1	2	2	0	0	0	0	0	0	7	26	12	2	0	2	0	0	0	0	0	0	0	0	0	0	0	0	0	2	0	0	0	0	9	0
d__Eukaryota	k__Fungi	p__unclassified_k__Fungi	c__unclassified_k__Fungi	o__unclassified_k__Fungi	f__unclassified_k__Fungi	g__unclassified_k__Fungi	s__unclassified_k__Fungi	OTU4166	1	0	1	8	4	2	7	10	0	0	0	0	0	0	0	6	6	2	3	10	1	0	11	0	0	0	0	0	0	0	0	0	0	0	0	0	0	0	0	3	0
d__Eukaryota	k__Fungi	p__Ascomycota	c__Sordariomycetes	o__unclassified_c__Sordariomycetes	f__unclassified_c__Sordariomycetes	g__unclassified_c__Sordariomycetes	s__unclassified_c__Sordariomycetes	OTU5022	0	6	0	5	1	0	0	6	3	0	0	0	0	0	0	0	1	19	1	2	0	0	0	0	0	0	0	0	0	0	0	0	0	0	0	2	0	0	0	0	0
d__Eukaryota	k__Fungi	p__Ascomycota	c__Dothideomycetes	o__Pleosporales	f__Torulaceae	g__Torula	s__Torula_herbarum	OTU936	0	0	0	0	2	1	0	0	0	0	0	0	0	0	0	0	21	0	0	0	0	3	0	2	0	0	0	0	0	0	0	0	0	0	0	0	0	0	0	0	0
d__Eukaryota	k__Fungi	p__unclassified_k__Fungi	c__unclassified_k__Fungi	o__unclassified_k__Fungi	f__unclassified_k__Fungi	g__unclassified_k__Fungi	s__unclassified_k__Fungi	OTU1425	2	4	1	1	1	4	5	6	0	0	0	0	0	0	0	2	7	1	1	2	0	1	1	1	0	0	0	0	0	0	2	0	5	8	1	3	0	0	0	0	0
d__Eukaryota	k__Fungi	p__Mortierellomycota	c__unclassified_p__Mortierellomycota	o__unclassified_p__Mortierellomycota	f__unclassified_p__Mortierellomycota	g__unclassified_p__Mortierellomycota	s__unclassified_p__Mortierellomycota	OTU1662	0	0	81	0	0	7	0	0	0	0	0	0	0	0	0	0	0	0	0	0	0	0	0	0	0	0	0	0	0	0	0	0	0	0	0	0	0	0	0	0	0
d__Eukaryota	k__Fungi	p__Ascomycota	c__Leotiomycetes	o__Helotiales	f__unclassified_o__Helotiales	g__unclassified_o__Helotiales	s__unclassified_o__Helotiales	OTU2562	0	3	0	0	0	0	0	0	0	0	0	0	0	0	0	0	0	0	0	0	0	0	0	0	0	0	0	0	0	0	0	9	9	2	0	1	0	0	0	0	14
d__Eukaryota	k__Fungi	p__unclassified_k__Fungi	c__unclassified_k__Fungi	o__unclassified_k__Fungi	f__unclassified_k__Fungi	g__unclassified_k__Fungi	s__unclassified_k__Fungi	OTU2706	0	1	0	0	0	2	0	0	1	0	0	0	0	0	0	0	0	0	0	0	0	0	0	0	0	0	0	0	0	0	0	18	0	0	0	2	0	1	0	7	8
d__Eukaryota	k__Fungi	p__unclassified_k__Fungi	c__unclassified_k__Fungi	o__unclassified_k__Fungi	f__unclassified_k__Fungi	g__unclassified_k__Fungi	s__unclassified_k__Fungi	OTU3916	0	0	0	7	2	4	4	0	2	0	0	0	0	0	0	0	0	0	0	0	0	1	0	0	0	0	0	0	0	0	0	0	0	9	0	0	0	0	0	0	0
d__Eukaryota	k__Fungi	p__unclassified_k__Fungi	c__unclassified_k__Fungi	o__unclassified_k__Fungi	f__unclassified_k__Fungi	g__unclassified_k__Fungi	s__unclassified_k__Fungi	OTU4404	0	0	0	12	1	0	4	11	5	0	0	0	0	0	0	0	0	0	4	0	3	1	2	0	0	0	0	0	0	0	0	0	0	0	0	6	0	0	0	0	0
d__Eukaryota	k__Fungi	p__Ascomycota	c__Dothideomycetes	o__Pleosporales	f__unclassified_o__Pleosporales	g__unclassified_o__Pleosporales	s__unclassified_o__Pleosporales	OTU509	6	2	0	0	2	0	4	4	0	0	0	0	0	0	0	0	6	0	0	0	0	1	7	2	0	0	0	0	0	0	3	5	7	7	0	3	0	0	0	0	0
d__Eukaryota	k__Fungi	p__Ascomycota	c__Sordariomycetes	o__Coniochaetales	f__unclassified_o__Coniochaetales	g__unclassified_o__Coniochaetales	s__Coniochaetales_sp	OTU641	1	2	6	1	1	0	3	4	0	0	0	0	0	0	0	5	1	1	0	0	0	1	1	0	0	1	0	0	0	0	1	9	5	1	3	0	0	0	0	0	20
d__Eukaryota	k__Fungi	p__Basidiomycota	c__Agaricomycetes	o__Agaricales	f__Psathyrellaceae	g__Coprinellus	s__Coprinellus_micaceus	OTU2645	3	0	0	1	1	10	5	0	2	0	0	0	0	3	0	0	4	1	1	0	3	1	4	0	0	0	0	0	0	0	0	19	0	1	5	3	0	0	0	0	0
d__Eukaryota	k__Fungi	p__Basidiomycota	c__Agaricomycetes	o__Agaricales	f__Schizophyllaceae	g__Schizophyllum	s__Schizophyllum_radiatum	OTU3193	5	0	0	15	0	0	0	1	13	0	0	3	0	0	0	0	0	0	0	2	0	1	4	0	0	0	0	0	0	0	0	0	0	0	7	0	0	2	0	0	13
d__Eukaryota	k__Fungi	p__Basidiomycota	c__Agaricomycetes	o__Agaricales	f__Agaricaceae	g__Melanophyllum	s__Melanophyllum_haematospermum	OTU3220	0	0	0	0	0	0	0	0	0	0	0	0	0	0	0	0	0	0	0	0	0	0	0	0	0	0	0	0	0	0	10	0	0	4	0	5	0	0	0	15	0
d__Eukaryota	k__Fungi	p__Ascomycota	c__Sordariomycetes	o__unclassified_c__Sordariomycetes	f__unclassified_c__Sordariomycetes	g__unclassified_c__Sordariomycetes	s__unclassified_c__Sordariomycetes	OTU4167	0	0	0	0	0	0	0	2	0	0	0	0	0	0	0	0	0	0	0	0	0	0	0	0	0	0	0	0	0	0	0	0	4	0	3	0	0	0	0	14	0
d__Eukaryota	k__Fungi	p__Ascomycota	c__Dothideomycetes	o__Pleosporales	f__Phaeosphaeriaceae	g__Phaeosphaeriopsis	s__Phaeosphaeriopsis_sp	OTU4249	0	0	0	11	4	8	4	0	0	0	0	0	0	0	0	0	0	0	2	2	1	0	0	0	0	0	0	0	0	0	0	0	0	5	0	5	0	0	0	0	0
d__Eukaryota	k__Fungi	p__Ascomycota	c__unclassified_p__Ascomycota	o__unclassified_p__Ascomycota	f__unclassified_p__Ascomycota	g__unclassified_p__Ascomycota	s__unclassified_p__Ascomycota	OTU4438	0	0	0	10	8	4	3	0	0	0	0	0	0	0	0	0	0	0	7	3	1	5	2	0	0	0	1	0	0	0	0	0	0	0	0	4	0	0	0	0	0
d__Eukaryota	k__Fungi	p__unclassified_k__Fungi	c__unclassified_k__Fungi	o__unclassified_k__Fungi	f__unclassified_k__Fungi	g__unclassified_k__Fungi	s__unclassified_k__Fungi	OTU4442	0	0	1	5	0	1	0	5	12	0	0	0	0	0	0	0	0	0	0	0	0	0	0	0	0	0	0	0	0	0	0	0	0	10	0	17	0	0	0	0	0
d__Eukaryota	k__Fungi	p__Basidiomycota	c__Cystobasidiomycetes	o__Cystobasidiomycetes_ord_Incertae_sedis	f__Symmetrosporaceae	g__Symmetrospora	s__Symmetrospora_coprosmae	OTU4591	0	0	2	0	0	0	0	0	0	0	0	0	0	0	0	0	6	0	7	1	1	4	0	0	0	0	0	0	0	0	0	0	0	0	2	0	0	0	0	0	0
d__Eukaryota	k__Fungi	p__unclassified_k__Fungi	c__unclassified_k__Fungi	o__unclassified_k__Fungi	f__unclassified_k__Fungi	g__unclassified_k__Fungi	s__unclassified_k__Fungi	OTU4762	8	1	0	5	1	0	1	1	2	0	0	0	0	0	0	0	0	0	0	3	1	0	1	2	0	0	0	0	0	0	0	0	0	0	1	1	0	0	0	4	0
d__Eukaryota	k__Fungi	p__Basidiomycota	c__Agaricomycetes	o__Agaricales	f__Agaricaceae	g__Melanophyllum	s__Melanophyllum_haematospermum	OTU4779	0	0	0	0	0	0	0	0	0	0	0	0	0	0	0	0	0	0	0	0	0	0	0	0	0	0	0	0	0	0	22	0	0	0	0	0	0	0	0	23	0
d__Eukaryota	k__Fungi	p__Glomeromycota	c__Glomeromycetes	o__Glomerales	f__Glomeraceae	g__Dominikia	s__Dominikia_bernensis	OTU4790	0	0	0	0	2	0	0	3	0	0	0	0	0	0	0	0	0	40	0	0	0	0	1	0	0	0	2	0	0	0	0	0	1	0	4	2	0	0	2	0	0
d__Eukaryota	k__Fungi	p__Ascomycota	c__Sordariomycetes	o__Hypocreales	f__unclassified_o__Hypocreales	g__unclassified_o__Hypocreales	s__unclassified_o__Hypocreales	OTU4844	0	4	0	1	0	0	0	0	0	0	0	0	0	0	0	0	0	0	0	0	0	1	0	0	0	0	0	0	0	0	0	0	5	1	3	0	0	0	0	0	7
d__Eukaryota	k__Fungi	p__unclassified_k__Fungi	c__unclassified_k__Fungi	o__unclassified_k__Fungi	f__unclassified_k__Fungi	g__unclassified_k__Fungi	s__unclassified_k__Fungi	OTU5361	0	0	0	0	0	0	0	0	0	0	0	0	0	0	0	0	0	0	0	0	0	0	0	0	0	0	0	0	0	0	0	0	38	0	0	0	0	0	0	0	0
d__Eukaryota	k__Fungi	p__unclassified_k__Fungi	c__unclassified_k__Fungi	o__unclassified_k__Fungi	f__unclassified_k__Fungi	g__unclassified_k__Fungi	s__unclassified_k__Fungi	OTU846	5	0	8	0	2	0	4	11	0	0	0	0	0	0	0	13	3	0	0	0	2	1	6	0	0	0	0	0	0	0	0	0	7	2	2	0	0	0	0	5	0
d__Eukaryota	k__Fungi	p__unclassified_k__Fungi	c__unclassified_k__Fungi	o__unclassified_k__Fungi	f__unclassified_k__Fungi	g__unclassified_k__Fungi	s__unclassified_k__Fungi	OTU2762	10	2	4	2	0	1	0	1	0	0	0	0	0	0	0	2	6	6	0	0	0	1	2	1	0	0	0	0	0	0	5	2	7	2	0	0	0	0	0	4	3
d__Eukaryota	k__Fungi	p__Ascomycota	c__Leotiomycetes	o__Helotiales	f__Helotiaceae	g__Tetracladium	s__unclassified_g__Tetracladium	OTU2767	16	1	0	0	0	0	0	0	0	0	0	0	0	0	0	0	1	0	0	0	0	2	2	1	0	0	0	0	0	0	4	8	0	0	0	0	0	0	0	0	0
d__Eukaryota	k__Fungi	p__unclassified_k__Fungi	c__unclassified_k__Fungi	o__unclassified_k__Fungi	f__unclassified_k__Fungi	g__unclassified_k__Fungi	s__unclassified_k__Fungi	OTU5029	0	1	1	0	0	0	0	0	0	0	0	0	0	0	0	1	7	0	0	0	0	0	2	0	0	0	0	0	0	0	0	0	6	2	6	0	0	0	0	23	10
d__Eukaryota	k__Fungi	p__unclassified_k__Fungi	c__unclassified_k__Fungi	o__unclassified_k__Fungi	f__unclassified_k__Fungi	g__unclassified_k__Fungi	s__unclassified_k__Fungi	OTU2673	4	0	0	0	0	0	0	0	0	0	0	0	0	0	0	6	7	0	0	0	0	0	0	0	0	0	0	0	0	0	0	1	5	0	1	1	0	0	0	14	24
d__Eukaryota	k__Fungi	p__unclassified_k__Fungi	c__unclassified_k__Fungi	o__unclassified_k__Fungi	f__unclassified_k__Fungi	g__unclassified_k__Fungi	s__unclassified_k__Fungi	OTU4276	0	5	3	0	0	0	0	0	0	0	0	0	0	0	0	0	8	0	2	1	0	1	0	1	0	0	0	0	0	0	0	0	0	0	0	0	0	0	0	0	0
d__Eukaryota	k__Fungi	p__unclassified_k__Fungi	c__unclassified_k__Fungi	o__unclassified_k__Fungi	f__unclassified_k__Fungi	g__unclassified_k__Fungi	s__unclassified_k__Fungi	OTU5002	0	3	2	0	0	0	0	1	0	0	0	0	0	0	0	2	11	1	0	0	0	0	0	0	0	1	1	0	1	1	5	0	0	0	1	2	0	0	0	0	4
d__Eukaryota	k__Fungi	p__Ascomycota	c__Sordariomycetes	o__Glomerellales	f__Glomerellaceae	g__Colletotrichum	s__Colletotrichum_magnum	OTU5039	2	2	0	0	5	0	2	3	1	0	0	0	0	0	0	0	1	0	0	4	0	0	0	0	0	0	1	0	0	0	0	0	0	7	6	4	0	0	0	0	0
d__Eukaryota	k__Fungi	p__Glomeromycota	c__Glomeromycetes	o__Glomerales	f__unclassified_o__Glomerales	g__unclassified_o__Glomerales	s__unclassified_o__Glomerales	OTU783	0	1	0	0	0	0	0	0	0	0	0	0	0	0	0	4	9	1	0	0	0	0	0	0	0	0	0	0	0	0	0	0	2	0	0	1	0	0	0	0	21
d__Eukaryota	k__Fungi	p__unclassified_k__Fungi	c__unclassified_k__Fungi	o__unclassified_k__Fungi	f__unclassified_k__Fungi	g__unclassified_k__Fungi	s__unclassified_k__Fungi	OTU785	0	0	2	0	2	1	0	1	0	0	0	0	0	0	0	3	4	4	0	7	7	2	1	2	0	0	0	0	0	0	0	0	0	0	0	1	0	0	0	8	0
d__Eukaryota	k__Fungi	p__unclassified_k__Fungi	c__unclassified_k__Fungi	o__unclassified_k__Fungi	f__unclassified_k__Fungi	g__unclassified_k__Fungi	s__unclassified_k__Fungi	OTU2119	1	8	0	5	0	2	1	0	1	0	0	0	0	0	0	4	8	4	1	0	0	1	3	0	0	0	0	0	0	0	0	1	2	3	1	1	0	0	0	0	6
d__Eukaryota	k__Fungi	p__Basidiomycota	c__Agaricomycetes	o__Polyporales	f__Meripilaceae	g__Physisporinus	s__Physisporinus_vitreus	OTU3680	4	10	0	9	1	1	0	2	0	0	0	0	0	0	0	0	0	6	1	1	0	0	0	2	0	0	0	0	0	0	0	0	0	5	10	0	0	0	0	0	5
d__Eukaryota	k__Fungi	p__Ascomycota	c__Dothideomycetes	o__Capnodiales	f__Mycosphaerellaceae	g__Zymoseptoria	s__unclassified_g__Zymoseptoria	OTU3704	1	0	0	2	4	8	2	13	0	0	0	0	0	0	0	0	0	0	4	9	3	2	2	0	0	0	0	0	0	0	0	0	0	0	3	4	0	0	0	0	0
d__Eukaryota	k__Fungi	p__Ascomycota	c__unclassified_p__Ascomycota	o__unclassified_p__Ascomycota	f__unclassified_p__Ascomycota	g__unclassified_p__Ascomycota	s__unclassified_p__Ascomycota	OTU2503	0	0	0	0	0	0	0	0	0	0	0	0	0	0	0	0	0	0	0	3	0	0	0	0	0	0	0	0	0	0	0	0	0	0	1	0	0	0	0	0	0
d__Eukaryota	k__Fungi	p__Ascomycota	c__Dothideomycetes	o__Tubeufiales	f__Tubeufiaceae	g__Helicoma	s__Helicoma_sp	OTU2615	11	0	0	0	0	0	4	1	0	0	0	0	0	0	0	0	21	0	4	0	0	1	1	1	0	0	0	0	0	0	0	10	0	0	0	0	0	0	0	0	0
d__Eukaryota	k__Fungi	p__Ascomycota	c__Sordariomycetes	o__Hypocreales	f__Nectriaceae	g__unclassified_f__Nectriaceae	s__unclassified_f__Nectriaceae	OTU3164	3	0	16	2	0	3	3	0	0	0	0	0	0	0	0	0	0	0	0	0	0	2	0	0	1	0	0	0	0	0	0	0	0	9	0	0	0	0	0	0	0
d__Eukaryota	k__Fungi	p__unclassified_k__Fungi	c__unclassified_k__Fungi	o__unclassified_k__Fungi	f__unclassified_k__Fungi	g__unclassified_k__Fungi	s__unclassified_k__Fungi	OTU4043	0	0	0	0	0	0	3	0	0	0	0	0	0	0	0	0	0	0	0	0	0	0	0	0	2	0	0	0	0	0	0	0	0	0	0	0	0	0	2	0	0
d__Eukaryota	k__Fungi	p__unclassified_k__Fungi	c__unclassified_k__Fungi	o__unclassified_k__Fungi	f__unclassified_k__Fungi	g__unclassified_k__Fungi	s__unclassified_k__Fungi	OTU4153	1	3	5	1	1	8	2	3	3	0	0	1	0	0	0	12	19	5	1	0	0	0	1	1	0	0	0	0	0	0	0	0	0	0	2	0	0	0	0	0	2
d__Eukaryota	k__Fungi	p__unclassified_k__Fungi	c__unclassified_k__Fungi	o__unclassified_k__Fungi	f__unclassified_k__Fungi	g__unclassified_k__Fungi	s__unclassified_k__Fungi	OTU4558	0	0	0	0	0	2	0	0	0	0	0	0	0	0	0	0	0	0	0	0	0	0	0	0	0	0	0	0	0	0	0	0	0	0	1	0	0	0	0	0	0
d__Eukaryota	k__Fungi	p__unclassified_k__Fungi	c__unclassified_k__Fungi	o__unclassified_k__Fungi	f__unclassified_k__Fungi	g__unclassified_k__Fungi	s__unclassified_k__Fungi	OTU4702	2	1	0	0	1	4	1	0	0	0	0	0	0	0	0	0	19	0	0	0	0	0	0	1	0	0	0	0	0	0	4	0	0	2	3	1	0	0	0	0	0
d__Eukaryota	k__Fungi	p__Ascomycota	c__Sordariomycetes	o__Hypocreales	f__unclassified_o__Hypocreales	g__unclassified_o__Hypocreales	s__unclassified_o__Hypocreales	OTU5482	0	2	3	0	0	0	4	0	0	0	0	0	0	0	0	0	4	0	0	0	0	0	0	0	0	0	0	0	0	0	0	0	0	13	15	1	0	0	0	16	0
d__Eukaryota	k__Fungi	p__Ascomycota	c__Sordariomycetes	o__Hypocreales	f__Hypocreales_fam_Incertae_sedis	g__Acremonium	s__Acremonium_brunnescens	OTU281	0	0	0	14	12	0	9	16	1	0	0	0	0	0	0	0	0	0	6	0	1	3	0	0	0	0	13	0	0	0	0	0	0	0	0	0	0	0	0	0	0
d__Eukaryota	k__Fungi	p__unclassified_k__Fungi	c__unclassified_k__Fungi	o__unclassified_k__Fungi	f__unclassified_k__Fungi	g__unclassified_k__Fungi	s__unclassified_k__Fungi	OTU989	0	0	0	0	5	0	0	9	0	0	0	0	0	0	0	0	0	0	0	0	0	0	0	21	0	0	0	0	0	0	0	0	0	0	33	0	0	0	0	0	0
d__Eukaryota	k__Fungi	p__Basidiomycota	c__Agaricomycetes	o__Agaricales	f__Tricholomataceae	g__Clitocybe	s__unclassified_g__Clitocybe	OTU1863	0	0	0	0	0	0	0	0	0	0	0	0	0	0	0	0	0	0	0	0	2	0	0	8	0	0	0	0	0	0	72	0	0	0	0	0	0	0	0	0	0
d__Eukaryota	k__Fungi	p__Ascomycota	c__unclassified_p__Ascomycota	o__unclassified_p__Ascomycota	f__unclassified_p__Ascomycota	g__unclassified_p__Ascomycota	s__unclassified_p__Ascomycota	OTU2195	0	0	0	0	69	0	0	2	0	0	0	0	0	0	0	0	3	4	0	0	0	0	4	0	0	0	0	0	0	0	0	0	0	0	0	0	0	0	0	0	0
d__Eukaryota	k__Fungi	p__unclassified_k__Fungi	c__unclassified_k__Fungi	o__unclassified_k__Fungi	f__unclassified_k__Fungi	g__unclassified_k__Fungi	s__unclassified_k__Fungi	OTU3130	0	0	0	3	3	8	1	6	0	0	0	0	0	0	0	0	0	5	2	1	1	0	0	0	0	0	0	0	0	0	0	0	0	7	0	4	0	0	0	0	0
d__Eukaryota	k__Fungi	p__Ascomycota	c__Sordariomycetes	o__Sordariales	f__Chaetomiaceae	g__Collariella	s__Collariella_sp	OTU3179	0	0	0	0	0	0	4	5	0	0	0	0	0	0	0	0	8	13	4	0	0	0	0	0	0	0	0	0	0	0	0	0	3	0	7	0	0	0	0	0	14
d__Eukaryota	k__Fungi	p__unclassified_k__Fungi	c__unclassified_k__Fungi	o__unclassified_k__Fungi	f__unclassified_k__Fungi	g__unclassified_k__Fungi	s__unclassified_k__Fungi	OTU4789	0	3	0	1	3	6	14	8	6	0	0	0	0	0	0	0	3	0	0	3	4	0	2	1	0	0	0	0	0	0	0	0	0	0	2	2	0	0	0	0	0
d__Eukaryota	k__Fungi	p__Ascomycota	c__Sordariomycetes	o__Hypocreales	f__Hypocreales_fam_Incertae_sedis	g__Sarocladium	s__Sarocladium_implicatum	OTU378	11	0	0	10	0	2	1	0	2	0	0	0	0	0	7	0	0	0	0	2	0	0	2	0	0	0	0	0	0	0	0	0	0	0	0	0	0	0	0	0	18
d__Eukaryota	k__Fungi	p__unclassified_k__Fungi	c__unclassified_k__Fungi	o__unclassified_k__Fungi	f__unclassified_k__Fungi	g__unclassified_k__Fungi	s__unclassified_k__Fungi	OTU1546	9	2	0	1	0	0	1	0	0	0	0	0	0	0	0	0	8	2	0	0	1	1	0	0	0	0	0	0	0	0	10	0	0	0	0	0	0	0	0	30	0
d__Eukaryota	k__Fungi	p__unclassified_k__Fungi	c__unclassified_k__Fungi	o__unclassified_k__Fungi	f__unclassified_k__Fungi	g__unclassified_k__Fungi	s__unclassified_k__Fungi	OTU2016	0	0	0	4	0	5	5	3	8	0	0	0	0	0	0	0	0	12	0	5	0	0	10	0	0	5	0	0	0	0	11	0	0	0	0	0	0	0	0	0	0
d__Eukaryota	k__Fungi	p__unclassified_k__Fungi	c__unclassified_k__Fungi	o__unclassified_k__Fungi	f__unclassified_k__Fungi	g__unclassified_k__Fungi	s__unclassified_k__Fungi	OTU3607	0	0	0	0	3	0	0	3	0	0	0	0	0	0	0	0	0	0	0	1	0	0	0	1	0	0	0	0	0	0	0	3	14	0	0	10	0	0	0	0	0
d__Eukaryota	k__Fungi	p__unclassified_k__Fungi	c__unclassified_k__Fungi	o__unclassified_k__Fungi	f__unclassified_k__Fungi	g__unclassified_k__Fungi	s__unclassified_k__Fungi	OTU3740	1	0	32	0	0	0	1	0	0	0	0	0	0	0	0	1	8	0	0	0	0	0	2	0	1	4	0	4	0	0	0	0	0	0	0	0	0	0	0	13	0
d__Eukaryota	k__Fungi	p__unclassified_k__Fungi	c__unclassified_k__Fungi	o__unclassified_k__Fungi	f__unclassified_k__Fungi	g__unclassified_k__Fungi	s__unclassified_k__Fungi	OTU4290	0	3	0	0	0	0	1	0	0	0	0	0	0	0	1	0	5	0	6	1	0	0	11	0	0	0	0	0	0	0	0	0	1	0	0	0	0	0	0	0	0
d__Eukaryota	k__Fungi	p__Basidiomycota	c__Agaricomycetes	o__Sebacinales	f__Sebacinaceae	g__Efibulobasidium	s__Efibulobasidium_sp	OTU264	0	0	0	63	0	3	9	0	2	0	0	0	0	0	0	0	0	0	0	0	0	1	0	2	0	0	0	0	0	0	0	0	0	0	0	0	0	0	0	0	0
d__Eukaryota	k__Fungi	p__Ascomycota	c__Eurotiomycetes	o__Eurotiales	f__Aspergillaceae	g__Aspergillus	s__Aspergillus_terreus	OTU2193	0	32	5	0	3	0	2	0	0	0	0	0	0	0	0	0	0	14	0	1	0	0	1	0	0	0	0	0	0	0	0	0	7	0	8	0	0	0	0	0	0
d__Eukaryota	k__Fungi	p__unclassified_k__Fungi	c__unclassified_k__Fungi	o__unclassified_k__Fungi	f__unclassified_k__Fungi	g__unclassified_k__Fungi	s__unclassified_k__Fungi	OTU4221	0	0	0	1	3	1	1	0	0	0	1	0	0	0	0	1	1	0	0	4	0	1	6	0	1	0	0	0	1	0	0	1	2	0	0	0	0	0	0	0	1
d__Eukaryota	k__Fungi	p__Ascomycota	c__Leotiomycetes	o__Helotiales	f__unclassified_o__Helotiales	g__unclassified_o__Helotiales	s__unclassified_o__Helotiales	OTU4424	1	0	2	2	2	7	2	0	1	1	2	0	1	0	1	0	0	0	0	2	0	0	1	0	0	0	0	0	0	0	0	0	0	0	0	2	0	0	0	0	0
d__Eukaryota	k__Fungi	p__Mortierellomycota	c__Mortierellomycetes	o__Mortierellales	f__Mortierellaceae	g__Mortierella	s__Mortierella_sp	OTU4517	0	0	2	1	1	0	0	0	0	0	0	0	0	0	0	0	0	0	0	1	0	0	1	0	0	0	0	0	0	0	0	0	0	0	1	0	0	0	0	0	0
d__Eukaryota	k__Fungi	p__unclassified_k__Fungi	c__unclassified_k__Fungi	o__unclassified_k__Fungi	f__unclassified_k__Fungi	g__unclassified_k__Fungi	s__unclassified_k__Fungi	OTU4551	0	0	0	0	0	0	0	0	0	0	0	0	0	0	0	0	0	0	0	0	0	0	0	0	0	0	0	0	0	0	0	0	0	0	0	0	0	0	0	0	0
d__Eukaryota	k__Fungi	p__Ascomycota	c__Dothideomycetes	o__Pleosporales	f__Didymosphaeriaceae	g__Tremateia	s__Tremateia_sp	OTU4566	0	0	0	2	0	0	0	0	0	0	0	0	0	0	0	0	0	0	1	0	0	3	0	0	0	0	0	0	0	0	0	0	0	0	0	0	0	0	0	0	0
d__Eukaryota	k__Fungi	p__unclassified_k__Fungi	c__unclassified_k__Fungi	o__unclassified_k__Fungi	f__unclassified_k__Fungi	g__unclassified_k__Fungi	s__unclassified_k__Fungi	OTU4616	0	0	2	0	0	0	2	19	6	0	0	0	0	0	0	0	0	0	0	3	0	0	0	0	0	0	0	0	0	0	0	0	0	0	0	0	0	0	0	0	0
d__Eukaryota	k__Fungi	p__unclassified_k__Fungi	c__unclassified_k__Fungi	o__unclassified_k__Fungi	f__unclassified_k__Fungi	g__unclassified_k__Fungi	s__unclassified_k__Fungi	OTU5091	0	0	0	0	0	0	0	0	0	0	0	0	0	0	0	0	0	0	0	0	0	0	0	0	0	0	0	0	0	0	0	0	0	0	0	0	0	0	0	0	0
d__Eukaryota	k__Fungi	p__Ascomycota	c__Sordariomycetes	o__Sordariales	f__Lasiosphaeriaceae	g__Podospora	s__unclassified_g__Podospora	OTU3078	0	0	0	3	0	0	0	6	0	0	0	0	0	0	0	0	0	0	0	0	0	0	0	0	0	0	0	0	0	0	0	0	0	0	0	0	0	0	0	0	0
d__Eukaryota	k__Fungi	p__Glomeromycota	c__Glomeromycetes	o__Glomerales	f__Glomeraceae	g__unclassified_f__Glomeraceae	s__Glomeraceae_sp	OTU3080	0	0	8	0	0	1	2	0	0	0	0	0	0	0	0	0	5	42	0	0	0	0	0	0	0	0	3	0	0	0	0	0	0	0	2	0	0	0	0	0	0
d__Eukaryota	k__Fungi	p__unclassified_k__Fungi	c__unclassified_k__Fungi	o__unclassified_k__Fungi	f__unclassified_k__Fungi	g__unclassified_k__Fungi	s__unclassified_k__Fungi	OTU3767	14	2	5	0	6	3	0	7	0	0	6	0	1	2	1	1	1	0	0	0	0	0	0	0	0	0	0	0	3	0	0	0	0	0	1	3	0	0	0	2	0
d__Eukaryota	k__Fungi	p__unclassified_k__Fungi	c__unclassified_k__Fungi	o__unclassified_k__Fungi	f__unclassified_k__Fungi	g__unclassified_k__Fungi	s__unclassified_k__Fungi	OTU3973	1	1	2	0	0	2	4	0	0	0	0	0	0	0	0	0	3	11	2	2	1	2	0	0	1	0	0	0	0	0	5	1	0	0	0	0	0	0	0	9	0
d__Eukaryota	k__Fungi	p__Mucoromycota	c__Mucoromycetes	o__Mucorales	f__Choanephoraceae	g__Choanephora	s__Choanephora_cucurbitarum	OTU5014	0	0	0	5	13	2	5	0	0	0	0	0	0	0	0	0	0	0	1	0	1	0	0	0	1	0	0	0	0	0	0	0	0	3	1	7	0	0	0	0	0
d__Eukaryota	k__Fungi	p__unclassified_k__Fungi	c__unclassified_k__Fungi	o__unclassified_k__Fungi	f__unclassified_k__Fungi	g__unclassified_k__Fungi	s__unclassified_k__Fungi	OTU5751	4	0	0	0	0	1	0	0	0	0	0	0	0	0	0	0	0	0	2	5	1	0	2	0	0	0	0	0	0	0	0	0	1	0	1	0	0	0	0	0	0
d__Eukaryota	k__Fungi	p__Ascomycota	c__Sordariomycetes	o__Hypocreales	f__unclassified_o__Hypocreales	g__unclassified_o__Hypocreales	s__unclassified_o__Hypocreales	OTU367	0	0	0	1	31	10	2	14	3	0	0	0	0	0	0	0	0	0	1	6	4	0	3	3	0	0	0	0	0	0	0	0	0	0	0	0	0	0	0	0	0
d__Eukaryota	k__Fungi	p__Basidiomycota	c__Agaricomycetes	o__Agaricales	f__Pluteaceae	g__Volvariella	s__unclassified_g__Volvariella	OTU568	0	0	26	1	0	11	0	1	1	0	0	0	0	0	0	13	0	0	0	0	0	0	0	0	0	0	0	0	0	0	0	0	0	0	0	0	0	0	0	0	0
d__Eukaryota	k__Fungi	p__Glomeromycota	c__Glomeromycetes	o__Glomerales	f__Glomeraceae	g__Glomus	s__Glomus_aggregatum	OTU2667	0	0	0	0	1	0	0	5	1	0	0	0	0	0	0	9	5	6	0	0	0	0	1	0	3	0	0	0	0	0	9	3	0	0	4	0	0	0	2	4	3
d__Eukaryota	k__Fungi	p__unclassified_k__Fungi	c__unclassified_k__Fungi	o__unclassified_k__Fungi	f__unclassified_k__Fungi	g__unclassified_k__Fungi	s__unclassified_k__Fungi	OTU3598	3	0	5	2	0	4	0	1	0	0	0	0	0	0	0	5	0	2	2	1	2	0	2	1	0	0	0	0	0	0	0	3	8	0	0	2	0	0	0	1	1
d__Eukaryota	k__Fungi	p__unclassified_k__Fungi	c__unclassified_k__Fungi	o__unclassified_k__Fungi	f__unclassified_k__Fungi	g__unclassified_k__Fungi	s__unclassified_k__Fungi	OTU3645	0	0	0	4	1	3	0	5	1	0	0	0	0	0	0	0	0	0	0	1	0	0	0	4	0	0	0	0	0	0	17	0	0	0	0	1	0	0	0	0	0
d__Eukaryota	k__Fungi	p__unclassified_k__Fungi	c__unclassified_k__Fungi	o__unclassified_k__Fungi	f__unclassified_k__Fungi	g__unclassified_k__Fungi	s__unclassified_k__Fungi	OTU3771	5	1	4	9	3	2	4	0	4	0	0	0	0	0	0	4	6	2	0	0	2	1	3	2	0	0	0	0	0	0	0	0	0	6	2	4	0	0	0	0	0
d__Eukaryota	k__Fungi	p__Ascomycota	c__unclassified_p__Ascomycota	o__unclassified_p__Ascomycota	f__unclassified_p__Ascomycota	g__unclassified_p__Ascomycota	s__unclassified_p__Ascomycota	OTU3834	6	1	0	0	9	0	0	0	1	0	0	0	0	0	0	6	0	0	0	0	0	1	0	1	0	0	0	0	0	0	5	0	4	1	0	5	0	0	0	0	0
d__Eukaryota	k__Fungi	p__Basidiomycota	c__Agaricomycetes	o__Agaricales	f__Psathyrellaceae	g__Psathyrella	s__Psathyrella_sulcatotuberculosa	OTU4898	0	0	0	3	4	8	9	8	6	0	0	0	0	3	0	0	2	0	0	2	1	0	2	0	0	0	0	0	0	0	0	0	0	4	0	0	0	0	0	0	2
d__Eukaryota	k__Fungi	p__Ascomycota	c__Sordariomycetes	o__Hypocreales	f__Hypocreales_fam_Incertae_sedis	g__Fusariella	s__Fusariella_sp	OTU4983	0	0	0	0	8	0	0	0	0	0	0	0	0	0	0	0	0	0	0	7	0	0	9	1	0	0	0	0	0	0	0	0	0	0	0	0	0	0	0	0	0
d__Eukaryota	k__Fungi	p__Ascomycota	c__Dothideomycetes	o__Capnodiales	f__Dissoconiaceae	g__Dissoconium	s__Dissoconium_sp	OTU5000	3	1	1	1	3	12	0	4	11	0	0	0	0	0	0	0	0	0	0	4	0	0	3	0	0	0	0	0	0	0	16	0	0	0	0	1	0	0	0	0	0
d__Eukaryota	k__Fungi	p__Glomeromycota	c__Glomeromycetes	o__Glomerales	f__Glomeraceae	g__unclassified_f__Glomeraceae	s__Glomeraceae_sp	OTU5471	0	0	0	2	0	0	0	0	0	0	0	0	0	0	0	0	0	0	0	0	0	0	0	0	0	0	0	0	0	0	0	0	0	2	4	0	0	2	1	0	7
d__Eukaryota	k__Fungi	p__Ascomycota	c__Sordariomycetes	o__Hypocreales	f__unclassified_o__Hypocreales	g__unclassified_o__Hypocreales	s__unclassified_o__Hypocreales	OTU700	16	26	0	7	0	0	0	0	0	0	0	0	0	0	1	6	0	12	0	1	1	4	1	0	0	0	0	0	0	0	0	0	0	0	0	0	0	0	0	0	0
d__Eukaryota	k__Fungi	p__unclassified_k__Fungi	c__unclassified_k__Fungi	o__unclassified_k__Fungi	f__unclassified_k__Fungi	g__unclassified_k__Fungi	s__unclassified_k__Fungi	OTU2783	1	4	2	0	2	0	3	1	0	0	0	0	0	0	0	0	0	0	0	0	0	2	0	0	0	0	0	0	0	0	3	2	3	1	0	1	0	0	0	5	11
d__Eukaryota	k__Fungi	p__Glomeromycota	c__Glomeromycetes	o__Glomerales	f__Glomeraceae	g__unclassified_f__Glomeraceae	s__Glomeraceae_sp	OTU3246	0	0	0	0	0	0	0	8	1	0	0	0	0	0	0	0	10	8	0	1	0	0	1	0	0	1	0	0	0	0	0	0	0	4	2	0	1	1	0	3	4
d__Eukaryota	k__Fungi	p__unclassified_k__Fungi	c__unclassified_k__Fungi	o__unclassified_k__Fungi	f__unclassified_k__Fungi	g__unclassified_k__Fungi	s__unclassified_k__Fungi	OTU3646	1	0	0	5	2	7	14	1	0	0	0	0	0	0	0	0	0	0	0	3	0	0	2	2	0	0	0	0	0	0	0	0	0	2	2	3	0	0	0	0	0
d__Eukaryota	k__Fungi	p__unclassified_k__Fungi	c__unclassified_k__Fungi	o__unclassified_k__Fungi	f__unclassified_k__Fungi	g__unclassified_k__Fungi	s__unclassified_k__Fungi	OTU5145	0	0	2	0	1	0	0	0	0	0	0	0	0	0	0	1	10	0	0	4	0	0	0	0	0	0	0	0	0	0	0	0	0	0	0	0	0	0	0	2	0
d__Eukaryota	k__Fungi	p__Chytridiomycota	c__Spizellomycetes	o__Spizellomycetales	f__Spizellomycetaceae	g__Triparticalcar	s__Triparticalcar_sp	OTU5703	0	0	0	0	0	0	0	0	0	0	0	0	0	0	0	0	0	0	0	0	0	0	0	0	0	0	0	0	0	0	0	0	0	0	0	0	0	0	0	0	0
d__Eukaryota	k__Fungi	p__Ascomycota	c__Sordariomycetes	o__Sordariales	f__Chaetomiaceae	g__Chaetomium	s__Chaetomium_sp	OTU164	10	4	39	0	0	3	1	1	2	0	0	0	0	0	0	1	2	4	2	2	2	1	0	0	0	0	0	0	0	0	0	0	0	1	0	0	0	0	0	0	0
d__Eukaryota	k__Fungi	p__Ascomycota	c__Leotiomycetes	o__Helotiales	f__Helotiaceae	g__Scytalidium	s__Scytalidium_circinatum	OTU494	0	0	0	9	17	1	5	0	0	0	0	0	0	0	0	0	0	0	0	3	0	0	0	0	10	0	0	0	0	0	0	0	0	3	0	0	0	0	0	0	0
d__Eukaryota	k__Fungi	p__unclassified_k__Fungi	c__unclassified_k__Fungi	o__unclassified_k__Fungi	f__unclassified_k__Fungi	g__unclassified_k__Fungi	s__unclassified_k__Fungi	OTU2380	0	0	0	0	0	0	0	0	0	0	0	0	0	0	0	0	0	0	0	0	0	0	0	0	0	0	0	0	0	0	7	4	0	0	4	0	0	0	1	0	15
d__Eukaryota	k__Fungi	p__Ascomycota	c__Eurotiomycetes	o__Eurotiales	f__Trichocomaceae	g__Talaromyces	s__Talaromyces_purpureogenus	OTU2584	0	4	0	1	0	0	6	0	0	0	0	0	0	0	0	4	0	4	1	0	0	0	0	0	0	0	0	0	0	0	5	16	2	0	17	1	0	0	0	0	0
d__Eukaryota	k__Fungi	p__Ascomycota	c__Sordariomycetes	o__Hypocreales	f__Nectriaceae	g__unclassified_f__Nectriaceae	s__unclassified_f__Nectriaceae	OTU3028	0	0	0	0	0	0	0	0	0	0	0	0	0	0	0	0	0	0	0	0	0	0	0	0	0	0	0	0	0	0	0	0	0	0	0	0	0	0	0	0	0
d__Eukaryota	k__Fungi	p__Ascomycota	c__Dothideomycetes	o__Pleosporales	f__Pleosporaceae	g__Exserohilum	s__Exserohilum_mcginnisii	OTU3669	0	0	1	1	1	0	1	3	3	0	0	0	0	0	0	0	0	0	1	3	3	0	3	3	0	0	2	0	0	0	0	0	0	3	2	7	1	1	0	0	0
d__Eukaryota	k__Fungi	p__Basidiomycota	c__Agaricomycetes	o__Polyporales	f__Meruliaceae	g__unclassified_f__Meruliaceae	s__unclassified_f__Meruliaceae	OTU3727	0	0	3	0	3	14	0	0	0	0	0	0	0	0	0	0	0	0	0	0	2	1	4	1	0	0	0	0	0	0	0	0	0	8	15	7	0	0	0	0	0
d__Eukaryota	k__Fungi	p__Ascomycota	c__Dothideomycetes	o__Capnodiales	f__Cladosporiaceae	g__Cladosporium	s__Cladosporium_aggregatocicatricatum	OTU4078	0	0	0	0	0	0	0	3	0	0	0	0	0	0	0	0	0	0	7	2	2	3	10	0	1	0	0	12	0	0	0	0	0	0	0	0	0	0	0	0	0
d__Eukaryota	k__Fungi	p__unclassified_k__Fungi	c__unclassified_k__Fungi	o__unclassified_k__Fungi	f__unclassified_k__Fungi	g__unclassified_k__Fungi	s__unclassified_k__Fungi	OTU4116	2	0	1	2	1	0	0	3	3	0	1	0	3	0	0	1	10	1	0	3	0	0	2	0	0	0	0	0	0	0	1	5	0	2	0	0	0	0	0	1	0
d__Eukaryota	k__Fungi	p__unclassified_k__Fungi	c__unclassified_k__Fungi	o__unclassified_k__Fungi	f__unclassified_k__Fungi	g__unclassified_k__Fungi	s__unclassified_k__Fungi	OTU4218	0	0	0	0	0	3	0	1	0	0	0	0	0	0	0	43	0	0	0	0	0	0	0	0	0	0	0	0	0	0	0	0	0	0	2	2	0	0	0	0	0
d__Eukaryota	k__Fungi	p__Ascomycota	c__Sordariomycetes	o__Boliniales	f__Boliniales_fam_Incertae_sedis	g__Paramicrothyrium	s__Paramicrothyrium_sp	OTU4457	0	0	3	2	3	1	1	0	1	0	0	0	0	0	0	0	5	0	0	2	0	0	1	0	0	0	0	0	0	0	0	0	0	0	0	4	0	0	0	0	0
d__Eukaryota	k__Fungi	p__Ascomycota	c__Dothideomycetes	o__Pleosporales	f__Phaeosphaeriaceae	g__unclassified_f__Phaeosphaeriaceae	s__unclassified_f__Phaeosphaeriaceae	OTU4483	0	0	0	5	2	7	5	1	0	0	0	0	0	0	0	0	0	0	1	2	1	2	2	2	0	0	4	0	1	0	0	0	0	0	0	4	0	0	0	0	0
d__Eukaryota	k__Fungi	p__Ascomycota	c__Dothideomycetes	o__Capnodiales	f__Neodevriesiaceae	g__Neodevriesia	s__unclassified_g__Neodevriesia	OTU4777	0	5	0	1	5	3	2	4	0	0	0	0	0	0	0	0	2	0	0	0	0	1	0	0	0	0	0	0	0	0	0	0	0	0	0	2	0	0	0	0	0
d__Eukaryota	k__Fungi	p__Ascomycota	c__Dothideomycetes	o__Botryosphaeriales	f__Aplosporellaceae	g__Aplosporella	s__unclassified_g__Aplosporella	OTU5540	0	0	0	0	2	0	0	0	2	0	0	0	0	0	0	0	0	0	2	0	0	0	0	0	0	0	0	0	0	0	0	0	0	1	0	0	0	0	0	0	0
d__Eukaryota	k__Fungi	p__unclassified_k__Fungi	c__unclassified_k__Fungi	o__unclassified_k__Fungi	f__unclassified_k__Fungi	g__unclassified_k__Fungi	s__unclassified_k__Fungi	OTU148	1	0	1	3	1	1	2	2	2	1	0	0	0	0	0	1	1	2	0	2	0	0	2	0	0	0	0	0	0	0	0	0	4	4	1	6	0	0	1	4	0
d__Eukaryota	k__Fungi	p__Ascomycota	c__Sordariomycetes	o__Hypocreales	f__Stachybotryaceae	g__Achroiostachys	s__unclassified_g__Achroiostachys	OTU469	0	0	0	26	2	1	12	2	1	0	0	0	0	0	0	0	1	0	2	2	0	0	1	0	0	0	0	0	0	0	0	0	0	0	0	3	0	0	0	0	0
d__Eukaryota	k__Fungi	p__Basidiomycota	c__Malasseziomycetes	o__Malasseziales	f__Malasseziaceae	g__Malassezia	s__Malassezia_globosa	OTU772	5	0	14	0	0	1	0	0	0	0	0	0	0	0	0	5	10	0	1	0	0	0	0	0	0	0	0	0	0	0	0	13	0	0	0	0	0	0	0	3	0
d__Eukaryota	k__Fungi	p__unclassified_k__Fungi	c__unclassified_k__Fungi	o__unclassified_k__Fungi	f__unclassified_k__Fungi	g__unclassified_k__Fungi	s__unclassified_k__Fungi	OTU1387	0	0	0	27	0	0	37	2	0	0	0	0	0	0	0	0	9	0	0	0	0	0	0	0	0	0	0	0	0	0	0	0	0	0	0	0	0	0	0	0	0
d__Eukaryota	k__Fungi	p__Ascomycota	c__Sordariomycetes	o__Xylariales	f__unclassified_o__Xylariales	g__unclassified_o__Xylariales	s__unclassified_o__Xylariales	OTU2364	2	0	1	0	0	0	2	0	0	0	0	0	0	0	0	0	0	0	0	0	0	0	0	0	0	0	0	0	7	0	3	0	0	13	0	0	30	0	0	0	0
d__Eukaryota	k__Fungi	p__Glomeromycota	c__Glomeromycetes	o__Glomerales	f__Glomeraceae	g__Glomus	s__Glomus_aggregatum	OTU2719	0	0	0	0	0	0	0	1	0	0	0	0	0	0	0	10	6	10	0	0	0	0	0	0	1	1	0	0	0	0	2	3	0	0	0	6	0	0	3	5	4
d__Eukaryota	k__Fungi	p__Ascomycota	c__Sordariomycetes	o__unclassified_c__Sordariomycetes	f__unclassified_c__Sordariomycetes	g__unclassified_c__Sordariomycetes	s__unclassified_c__Sordariomycetes	OTU4662	0	0	0	0	0	0	0	0	0	0	0	0	0	0	0	0	0	0	0	1	0	0	0	0	0	0	0	0	0	0	0	0	0	0	0	0	0	0	0	0	0
d__Eukaryota	k__Fungi	p__Ascomycota	c__Sordariomycetes	o__Magnaporthales	f__Magnaporthaceae	g__Magnaporthe	s__unclassified_g__Magnaporthe	OTU4819	2	0	0	5	2	4	6	9	0	0	0	0	0	0	0	0	0	0	0	0	0	0	1	0	0	0	0	0	0	0	0	0	0	0	0	0	0	0	0	0	0
d__Eukaryota	k__Fungi	p__unclassified_k__Fungi	c__unclassified_k__Fungi	o__unclassified_k__Fungi	f__unclassified_k__Fungi	g__unclassified_k__Fungi	s__unclassified_k__Fungi	OTU578	0	0	0	0	0	0	0	0	0	0	0	0	0	0	11	17	0	0	0	0	0	0	0	0	0	0	0	0	26	0	0	0	0	2	0	0	0	0	0	0	0
d__Eukaryota	k__Fungi	p__unclassified_k__Fungi	c__unclassified_k__Fungi	o__unclassified_k__Fungi	f__unclassified_k__Fungi	g__unclassified_k__Fungi	s__unclassified_k__Fungi	OTU1436	0	0	0	0	17	0	0	3	0	0	0	0	0	0	0	0	34	0	0	10	0	0	10	0	0	0	0	0	0	0	0	0	0	0	0	0	0	0	0	0	0
d__Eukaryota	k__Fungi	p__unclassified_k__Fungi	c__unclassified_k__Fungi	o__unclassified_k__Fungi	f__unclassified_k__Fungi	g__unclassified_k__Fungi	s__unclassified_k__Fungi	OTU3140	3	2	1	0	2	0	2	0	1	0	0	0	0	0	0	4	9	0	1	1	0	0	0	0	0	0	0	0	0	0	0	0	3	1	4	1	0	0	0	23	0
d__Eukaryota	k__Fungi	p__Ascomycota	c__Sordariomycetes	o__Xylariales	f__Microdochiaceae	g__Microdochium	s__unclassified_g__Microdochium	OTU263	6	0	0	7	8	0	1	5	0	0	0	0	0	0	0	0	0	0	1	5	0	6	4	0	0	0	1	0	0	0	0	0	0	0	10	3	0	0	0	0	0
d__Eukaryota	k__Fungi	p__unclassified_k__Fungi	c__unclassified_k__Fungi	o__unclassified_k__Fungi	f__unclassified_k__Fungi	g__unclassified_k__Fungi	s__unclassified_k__Fungi	OTU445	0	0	0	0	0	2	1	1	0	0	0	0	0	0	0	0	0	0	0	0	0	0	0	0	0	0	0	0	0	0	0	0	0	0	0	0	0	0	0	0	0
d__Eukaryota	k__Fungi	p__Mucoromycota	c__Mucoromycetes	o__Mucorales	f__Mucoraceae	g__Mucor	s__Mucor_fragilis	OTU614	0	0	0	0	0	1	0	1	1	0	0	0	0	0	0	1	0	0	0	0	5	0	1	1	0	0	0	0	0	0	0	0	7	0	0	2	0	1	0	8	0
d__Eukaryota	k__Fungi	p__Chytridiomycota	c__unclassified_p__Chytridiomycota	o__unclassified_p__Chytridiomycota	f__unclassified_p__Chytridiomycota	g__unclassified_p__Chytridiomycota	s__Chytridiomycota_sp	OTU1560	1	1	1	1	2	0	0	1	0	0	0	0	0	0	0	9	23	2	0	3	0	1	1	0	0	0	0	0	0	0	0	0	0	0	0	0	0	0	0	0	7
d__Eukaryota	k__Fungi	p__unclassified_k__Fungi	c__unclassified_k__Fungi	o__unclassified_k__Fungi	f__unclassified_k__Fungi	g__unclassified_k__Fungi	s__unclassified_k__Fungi	OTU1670	1	3	0	2	13	2	0	2	9	0	0	0	1	0	0	0	0	0	3	0	0	0	0	30	0	0	0	0	0	0	0	0	0	0	0	0	0	0	0	0	0
d__Eukaryota	k__Fungi	p__unclassified_k__Fungi	c__unclassified_k__Fungi	o__unclassified_k__Fungi	f__unclassified_k__Fungi	g__unclassified_k__Fungi	s__unclassified_k__Fungi	OTU2568	3	0	1	0	0	0	0	0	8	0	0	0	0	0	0	5	0	0	0	0	0	0	1	0	0	0	0	0	0	0	0	5	0	2	4	4	0	0	0	4	7
d__Eukaryota	k__Fungi	p__Ascomycota	c__Dothideomycetes	o__Capnodiales	f__Cladosporiaceae	g__Cladosporium	s__unclassified_g__Cladosporium	OTU2728	0	0	0	2	6	1	1	3	3	0	0	0	0	0	0	0	0	0	2	10	1	3	4	0	0	0	2	0	0	0	0	1	0	3	1	3	0	0	0	0	0
d__Eukaryota	k__Fungi	p__unclassified_k__Fungi	c__unclassified_k__Fungi	o__unclassified_k__Fungi	f__unclassified_k__Fungi	g__unclassified_k__Fungi	s__unclassified_k__Fungi	OTU2772	0	0	0	0	0	0	0	1	0	0	0	0	0	0	0	0	0	0	0	0	0	0	0	0	0	0	0	0	0	0	0	29	0	0	10	1	0	0	0	0	15
d__Eukaryota	k__Fungi	p__Ascomycota	c__Sordariomycetes	o__unclassified_c__Sordariomycetes	f__unclassified_c__Sordariomycetes	g__unclassified_c__Sordariomycetes	s__unclassified_c__Sordariomycetes	OTU3134	0	0	0	0	0	0	0	0	0	0	0	0	0	0	0	0	10	0	0	0	0	0	0	0	0	0	0	0	0	0	0	0	0	0	3	0	0	0	0	0	0
d__Eukaryota	k__Fungi	p__Basidiomycota	c__Agaricomycetes	o__Agaricales	f__Psathyrellaceae	g__Coprinopsis	s__unclassified_g__Coprinopsis	OTU4025	0	2	0	1	3	0	0	0	1	0	0	0	0	0	0	0	0	0	0	3	2	1	3	0	1	0	0	0	0	0	0	0	0	29	0	0	8	0	0	0	0
d__Eukaryota	k__Fungi	p__unclassified_k__Fungi	c__unclassified_k__Fungi	o__unclassified_k__Fungi	f__unclassified_k__Fungi	g__unclassified_k__Fungi	s__unclassified_k__Fungi	OTU5069	6	16	0	1	0	0	0	0	0	0	0	0	0	0	0	0	19	22	0	1	5	0	0	0	0	0	0	0	0	0	0	0	0	0	0	0	0	0	0	0	0
d__Eukaryota	k__Fungi	p__unclassified_k__Fungi	c__unclassified_k__Fungi	o__unclassified_k__Fungi	f__unclassified_k__Fungi	g__unclassified_k__Fungi	s__unclassified_k__Fungi	OTU601	14	0	0	0	0	1	1	4	0	0	0	0	2	0	0	3	0	0	0	0	0	0	0	0	0	0	0	0	0	0	0	0	0	4	1	0	0	0	0	0	0
d__Eukaryota	k__Fungi	p__Basidiomycota	c__Agaricomycetes	o__Agaricales	f__Agaricaceae	g__Coprinus	s__Coprinus_cordisporus	OTU657	0	0	4	0	0	0	0	0	6	0	0	0	0	0	0	47	5	9	0	0	1	0	0	0	0	0	0	0	0	0	0	0	0	0	0	0	0	0	0	0	0
d__Eukaryota	k__Fungi	p__Ascomycota	c__Pezizomycetes	o__Pezizales	f__Pyronemataceae	g__Scutellinia	s__unclassified_g__Scutellinia	OTU1889	0	2	2	2	0	3	0	0	7	0	0	0	0	0	0	0	6	0	0	2	8	2	2	25	0	0	0	0	0	0	0	0	0	0	0	0	0	0	0	0	0
d__Eukaryota	k__Fungi	p__Mortierellomycota	c__Mortierellomycetes	o__Mortierellales	f__Mortierellaceae	g__Mortierella	s__Mortierella_hyalina	OTU2198	0	0	0	0	0	0	0	0	0	0	0	0	0	0	0	0	19	51	0	0	0	0	0	0	0	0	0	0	0	2	0	0	0	0	0	0	0	0	0	0	0
d__Eukaryota	k__Fungi	p__Mortierellomycota	c__Mortierellomycetes	o__Mortierellales	f__Mortierellaceae	g__Mortierella	s__Mortierella_capitata	OTU2975	0	11	0	8	0	0	0	0	0	0	0	0	0	0	0	0	11	8	0	0	0	0	0	0	0	0	0	0	0	0	0	0	0	0	0	0	0	0	0	0	0
d__Eukaryota	k__Fungi	p__Ascomycota	c__Sordariomycetes	o__Hypocreales	f__Niessliaceae	g__Eucasphaeria	s__Eucasphaeria_capensis	OTU3218	0	0	0	0	0	0	0	0	0	0	0	0	0	0	0	0	0	3	0	0	0	0	0	0	0	0	0	0	0	0	7	0	7	7	2	7	0	0	0	17	10
d__Eukaryota	k__Fungi	p__unclassified_k__Fungi	c__unclassified_k__Fungi	o__unclassified_k__Fungi	f__unclassified_k__Fungi	g__unclassified_k__Fungi	s__unclassified_k__Fungi	OTU3869	5	1	1	1	0	2	3	0	0	0	0	0	0	0	0	3	4	1	0	0	0	0	0	0	0	0	0	0	0	0	0	0	0	2	3	0	0	5	0	6	0
d__Eukaryota	k__Fungi	p__unclassified_k__Fungi	c__unclassified_k__Fungi	o__unclassified_k__Fungi	f__unclassified_k__Fungi	g__unclassified_k__Fungi	s__unclassified_k__Fungi	OTU4099	0	0	0	0	2	0	0	0	0	0	0	0	0	0	0	0	0	0	0	0	0	0	0	0	0	0	0	0	0	0	0	0	0	0	0	0	0	0	0	0	0
d__Eukaryota	k__Fungi	p__Mortierellomycota	c__Mortierellomycetes	o__Mortierellales	f__Mortierellaceae	g__Mortierella	s__unclassified_g__Mortierella	OTU4104	0	0	0	0	0	0	0	0	0	0	0	0	0	0	0	0	0	0	1	0	1	0	0	0	0	0	0	0	0	0	0	0	23	0	0	0	0	0	0	0	0
d__Eukaryota	k__Fungi	p__Chytridiomycota	c__unclassified_p__Chytridiomycota	o__unclassified_p__Chytridiomycota	f__unclassified_p__Chytridiomycota	g__unclassified_p__Chytridiomycota	s__Chytridiomycota_sp	OTU878	0	0	4	1	1	1	13	7	12	0	0	0	0	0	0	1	1	0	0	4	1	1	4	0	0	0	0	0	0	0	0	0	0	0	1	0	0	0	0	0	0
d__Eukaryota	k__Fungi	p__Ascomycota	c__Sordariomycetes	o__Xylariales	f__Xylariaceae	g__Lopadostoma	s__unclassified_g__Lopadostoma	OTU2765	0	0	0	1	0	0	0	0	0	0	0	0	0	0	0	3	0	0	0	0	0	0	0	0	0	0	0	0	0	0	0	23	0	1	1	1	0	0	0	0	0
d__Eukaryota	k__Fungi	p__Mortierellomycota	c__Mortierellomycetes	o__Mortierellales	f__Mortierellaceae	g__Mortierella	s__Mortierella_exigua	OTU3101	0	0	0	1	0	1	2	0	4	0	0	0	0	0	0	0	0	0	9	7	7	0	0	3	0	0	0	0	0	0	0	0	0	0	0	0	0	0	0	0	0
d__Eukaryota	k__Fungi	p__unclassified_k__Fungi	c__unclassified_k__Fungi	o__unclassified_k__Fungi	f__unclassified_k__Fungi	g__unclassified_k__Fungi	s__unclassified_k__Fungi	OTU4029	0	0	0	0	0	0	0	0	0	0	0	0	0	0	0	4	12	1	3	6	2	1	8	0	0	0	0	0	0	0	0	0	4	0	0	0	0	0	0	0	0
d__Eukaryota	k__Fungi	p__unclassified_k__Fungi	c__unclassified_k__Fungi	o__unclassified_k__Fungi	f__unclassified_k__Fungi	g__unclassified_k__Fungi	s__unclassified_k__Fungi	OTU4194	1	0	2	1	1	3	9	9	3	0	0	0	0	0	0	9	0	0	0	1	2	0	1	1	0	0	0	0	0	0	0	0	0	0	0	1	0	0	0	0	0
d__Eukaryota	k__Fungi	p__unclassified_k__Fungi	c__unclassified_k__Fungi	o__unclassified_k__Fungi	f__unclassified_k__Fungi	g__unclassified_k__Fungi	s__unclassified_k__Fungi	OTU5077	6	5	0	0	1	8	3	4	2	0	0	0	0	0	0	1	0	3	2	0	1	0	1	1	0	0	0	0	0	0	0	0	0	1	4	0	0	0	0	1	0
d__Eukaryota	k__Fungi	p__unclassified_k__Fungi	c__unclassified_k__Fungi	o__unclassified_k__Fungi	f__unclassified_k__Fungi	g__unclassified_k__Fungi	s__unclassified_k__Fungi	OTU5226	1	1	0	0	1	0	2	0	0	0	0	0	0	0	0	3	0	0	0	0	0	0	0	0	0	0	0	0	0	0	7	0	0	0	0	0	0	0	0	0	0
d__Eukaryota	k__Fungi	p__Ascomycota	c__Dothideomycetes	o__Pleosporales	f__Didymellaceae	g__unclassified_f__Didymellaceae	s__unclassified_f__Didymellaceae	OTU5359	0	0	0	0	0	0	0	3	0	0	0	0	0	0	0	0	0	0	0	0	0	0	0	0	0	0	0	0	0	0	0	0	0	0	0	0	0	0	0	0	17
d__Eukaryota	k__Fungi	p__unclassified_k__Fungi	c__unclassified_k__Fungi	o__unclassified_k__Fungi	f__unclassified_k__Fungi	g__unclassified_k__Fungi	s__unclassified_k__Fungi	OTU888	5	0	0	3	0	0	34	0	1	0	0	0	0	0	0	12	10	0	0	0	1	0	4	0	0	0	0	0	0	0	0	0	0	0	0	0	0	0	0	0	0
d__Eukaryota	k__Fungi	p__unclassified_k__Fungi	c__unclassified_k__Fungi	o__unclassified_k__Fungi	f__unclassified_k__Fungi	g__unclassified_k__Fungi	s__unclassified_k__Fungi	OTU2742	2	0	0	0	0	0	0	0	0	0	0	0	0	0	0	0	0	0	0	0	0	0	0	0	0	0	0	0	0	0	0	1	0	0	0	0	0	0	0	62	0
d__Eukaryota	k__Fungi	p__unclassified_k__Fungi	c__unclassified_k__Fungi	o__unclassified_k__Fungi	f__unclassified_k__Fungi	g__unclassified_k__Fungi	s__unclassified_k__Fungi	OTU3000	0	0	0	0	1	0	0	0	0	0	0	0	0	0	0	23	1	4	2	0	0	0	0	0	0	0	0	0	0	0	0	0	14	0	0	1	0	0	0	0	0
d__Eukaryota	k__Fungi	p__unclassified_k__Fungi	c__unclassified_k__Fungi	o__unclassified_k__Fungi	f__unclassified_k__Fungi	g__unclassified_k__Fungi	s__unclassified_k__Fungi	OTU3032	0	0	0	0	0	0	0	0	0	0	0	0	0	0	0	0	0	0	0	1	0	0	36	0	0	0	0	0	0	0	0	0	0	1	0	1	0	0	0	0	0
d__Eukaryota	k__Fungi	p__unclassified_k__Fungi	c__unclassified_k__Fungi	o__unclassified_k__Fungi	f__unclassified_k__Fungi	g__unclassified_k__Fungi	s__unclassified_k__Fungi	OTU3443	0	0	0	0	0	0	0	0	0	0	0	0	0	0	0	0	0	0	0	0	0	0	0	0	0	0	0	0	0	1	0	0	0	0	0	1	0	0	10	0	0
d__Eukaryota	k__Fungi	p__Glomeromycota	c__Paraglomeromycetes	o__GS24	f__unclassified_o__GS24	g__unclassified_o__GS24	s__GS24_sp	OTU3572	0	0	0	0	0	0	0	0	0	0	0	0	0	0	0	0	0	0	0	0	0	0	0	0	0	0	0	0	0	0	0	0	0	0	0	3	0	0	0	0	0
d__Eukaryota	k__Fungi	p__unclassified_k__Fungi	c__unclassified_k__Fungi	o__unclassified_k__Fungi	f__unclassified_k__Fungi	g__unclassified_k__Fungi	s__unclassified_k__Fungi	OTU3870	0	1	1	0	2	11	1	1	3	0	0	0	0	0	0	2	0	1	1	1	0	0	0	0	0	0	1	0	0	0	0	0	2	0	2	3	0	0	0	6	0
d__Eukaryota	k__Fungi	p__Ascomycota	c__Sordariomycetes	o__Xylariales	f__Apiosporaceae	g__Arthrinium	s__unclassified_g__Arthrinium	OTU3979	0	1	0	0	2	0	0	0	0	0	0	0	0	0	0	0	1	0	5	2	0	3	2	0	0	0	0	0	0	0	0	0	0	0	0	0	0	0	0	11	1
d__Eukaryota	k__Fungi	p__unclassified_k__Fungi	c__unclassified_k__Fungi	o__unclassified_k__Fungi	f__unclassified_k__Fungi	g__unclassified_k__Fungi	s__unclassified_k__Fungi	OTU3997	3	2	1	3	4	1	3	3	2	0	0	0	0	0	0	4	12	3	0	0	0	0	1	0	0	0	0	0	0	0	2	0	0	4	2	3	0	0	0	3	0
d__Eukaryota	k__Fungi	p__unclassified_k__Fungi	c__unclassified_k__Fungi	o__unclassified_k__Fungi	f__unclassified_k__Fungi	g__unclassified_k__Fungi	s__unclassified_k__Fungi	OTU4058	20	9	1	0	0	1	2	1	1	0	0	0	0	0	0	0	9	12	0	0	0	0	1	2	0	0	0	0	0	0	0	0	0	0	0	1	0	0	0	3	0
d__Eukaryota	k__Fungi	p__Glomeromycota	c__unclassified_p__Glomeromycota	o__unclassified_p__Glomeromycota	f__unclassified_p__Glomeromycota	g__unclassified_p__Glomeromycota	s__unclassified_p__Glomeromycota	OTU4164	0	1	3	0	0	0	0	1	0	0	0	1	0	0	0	6	16	0	0	0	0	0	0	0	0	1	0	0	0	0	0	0	0	0	0	2	0	0	0	0	0
d__Eukaryota	k__Fungi	p__unclassified_k__Fungi	c__unclassified_k__Fungi	o__unclassified_k__Fungi	f__unclassified_k__Fungi	g__unclassified_k__Fungi	s__unclassified_k__Fungi	OTU17	0	0	3	10	1	0	8	1	5	0	0	0	0	0	0	0	0	0	0	1	0	0	4	0	0	0	0	0	0	0	0	0	0	22	5	0	0	0	0	0	0
d__Eukaryota	k__Fungi	p__Ascomycota	c__Pezizomycetes	o__Pezizales	f__Pyronemataceae	g__Pseudombrophila	s__Pseudombrophila_hepatica	OTU939	1	0	0	0	0	2	0	0	1	0	0	0	0	0	0	0	0	0	0	0	0	3	1	0	0	0	0	0	0	0	0	0	0	0	0	10	0	0	0	0	0
d__Eukaryota	k__Fungi	p__unclassified_k__Fungi	c__unclassified_k__Fungi	o__unclassified_k__Fungi	f__unclassified_k__Fungi	g__unclassified_k__Fungi	s__unclassified_k__Fungi	OTU2770	4	2	0	1	2	0	3	2	0	0	0	0	0	0	0	11	5	3	0	0	0	1	2	0	0	0	0	0	0	0	0	3	0	1	3	0	0	0	0	0	3
d__Eukaryota	k__Fungi	p__Basidiomycota	c__Cystobasidiomycetes	o__Erythrobasidiales	f__Erythrobasidiaceae	g__Erythrobasidium	s__Erythrobasidium_sp	OTU3049	0	0	0	0	0	0	4	1	5	0	0	0	0	0	0	0	0	0	0	1	0	0	0	0	0	0	0	0	0	0	0	0	0	2	7	2	0	0	0	0	0
d__Eukaryota	k__Fungi	p__Mortierellomycota	c__Mortierellomycetes	o__Mortierellales	f__Mortierellaceae	g__Mortierella	s__unclassified_g__Mortierella	OTU3082	5	1	3	0	0	0	0	0	0	0	0	0	0	0	0	0	8	3	1	0	2	0	0	1	0	0	0	1	0	0	0	1	9	0	2	0	0	0	0	0	0
d__Eukaryota	k__Fungi	p__unclassified_k__Fungi	c__unclassified_k__Fungi	o__unclassified_k__Fungi	f__unclassified_k__Fungi	g__unclassified_k__Fungi	s__unclassified_k__Fungi	OTU3460	0	0	0	0	0	0	0	0	0	0	0	0	0	0	0	0	0	0	0	0	0	0	0	0	0	0	0	0	0	0	0	0	0	0	0	0	0	0	0	0	28
d__Eukaryota	k__Fungi	p__Ascomycota	c__Sordariomycetes	o__Sordariales	f__Lasiosphaeriaceae	g__unclassified_f__Lasiosphaeriaceae	s__unclassified_f__Lasiosphaeriaceae	OTU3584	0	0	0	0	1	2	1	4	1	1	2	3	0	1	0	0	0	0	0	1	0	1	0	0	6	4	1	0	6	0	0	0	0	0	1	0	0	0	0	0	0
d__Eukaryota	k__Fungi	p__Basidiomycota	c__Ustilaginomycetes	o__Ustilaginales	f__Ustilaginaceae	g__Ustilago	s__Ustilago_trichophora	OTU4205	0	0	0	2	0	14	0	1	7	0	0	1	0	0	0	0	0	0	0	0	0	0	1	0	0	0	0	0	0	0	0	0	0	0	0	20	0	0	0	0	0
d__Eukaryota	k__Fungi	p__Chytridiomycota	c__Rhizophlyctidomycetes	o__Rhizophlyctidales	f__Rhizophlyctidaceae	g__Rhizophlyctis	s__unclassified_g__Rhizophlyctis	OTU142	5	1	0	3	16	0	4	0	3	5	0	0	0	0	0	5	0	0	0	2	0	1	0	0	0	0	0	0	0	0	0	0	0	0	1	0	0	0	0	0	0
d__Eukaryota	k__Fungi	p__Ascomycota	c__Sordariomycetes	o__Branch06	f__unclassified_o__Branch06	g__unclassified_o__Branch06	s__Branch06_sp	OTU284	0	0	0	0	0	6	2	0	0	0	0	0	0	0	1	0	4	0	0	0	0	0	3	0	15	6	0	0	5	3	0	0	0	4	6	0	0	0	0	0	0
d__Eukaryota	k__Fungi	p__Basidiomycota	c__Agaricomycetes	o__Agaricales	f__Psathyrellaceae	g__Psathyrella	s__Psathyrella_candolleana	OTU309	0	0	0	15	0	5	17	0	3	0	0	0	0	0	0	0	0	0	0	0	2	0	1	1	0	0	0	0	0	0	0	0	4	0	7	1	0	0	0	0	0
d__Eukaryota	k__Fungi	p__Ascomycota	c__Eurotiomycetes	o__Eurotiales	f__Trichocomaceae	g__Talaromyces	s__Talaromyces_radicus	OTU857	0	13	4	2	1	14	2	1	1	0	0	0	0	0	0	5	4	9	0	0	0	2	8	2	0	0	0	0	0	0	0	0	0	0	0	0	0	0	0	0	0
d__Eukaryota	k__Fungi	p__unclassified_k__Fungi	c__unclassified_k__Fungi	o__unclassified_k__Fungi	f__unclassified_k__Fungi	g__unclassified_k__Fungi	s__unclassified_k__Fungi	OTU1136	5	1	1	0	0	0	1	1	0	0	1	0	0	0	0	0	0	3	0	3	1	0	0	1	0	2	0	0	0	0	2	0	0	2	0	0	0	0	0	0	3
d__Eukaryota	k__Fungi	p__Ascomycota	c__Pezizomycetes	o__Pezizales	f__Pyronemataceae	g__Byssonectria	s__Byssonectria_deformis	OTU1562	0	17	0	0	0	0	0	0	0	0	0	0	0	0	0	0	5	0	1	0	0	3	21	2	0	0	0	0	0	0	0	0	0	0	0	0	0	0	0	0	0
d__Eukaryota	k__Fungi	p__unclassified_k__Fungi	c__unclassified_k__Fungi	o__unclassified_k__Fungi	f__unclassified_k__Fungi	g__unclassified_k__Fungi	s__unclassified_k__Fungi	OTU1599	6	0	0	2	9	0	3	4	0	0	0	0	1	3	0	0	8	0	0	1	0	1	0	0	0	0	0	1	1	0	0	0	0	1	1	0	1	0	2	0	0
d__Eukaryota	k__Fungi	p__Basidiomycota	c__Agaricomycetes	o__Polyporales	f__Coriolaceae	g__Trametes	s__Trametes_hirsuta	OTU1878	0	0	0	7	0	15	0	8	7	0	0	0	0	0	0	0	0	0	0	0	1	0	0	0	0	0	0	0	0	0	0	0	0	0	3	0	0	0	0	0	11
d__Eukaryota	k__Fungi	p__Ascomycota	c__Sordariomycetes	o__unclassified_c__Sordariomycetes	f__unclassified_c__Sordariomycetes	g__unclassified_c__Sordariomycetes	s__unclassified_c__Sordariomycetes	OTU3133	0	0	0	0	0	6	0	1	5	0	0	0	0	0	0	0	0	0	0	5	0	0	0	0	0	0	0	0	0	0	0	0	0	0	0	2	0	0	0	11	0
d__Eukaryota	k__Fungi	p__Basidiobolomycota	c__unclassified_p__Basidiobolomycota	o__unclassified_p__Basidiobolomycota	f__unclassified_p__Basidiobolomycota	g__unclassified_p__Basidiobolomycota	s__Basidiobolomycota_sp	OTU3266	0	0	0	0	3	0	0	0	0	0	0	0	0	0	0	0	1	0	2	2	7	0	0	0	0	0	0	0	0	0	0	0	0	0	0	0	0	0	0	1	6
d__Eukaryota	k__Fungi	p__Ascomycota	c__Dothideomycetes	o__unclassified_c__Dothideomycetes	f__unclassified_c__Dothideomycetes	g__unclassified_c__Dothideomycetes	s__unclassified_c__Dothideomycetes	OTU3677	0	0	0	0	1	1	0	0	0	0	0	0	0	0	0	0	0	0	0	1	0	0	0	0	0	0	0	0	0	0	0	0	0	13	6	3	0	0	0	0	0
d__Eukaryota	k__Fungi	p__Glomeromycota	c__Glomeromycetes	o__Glomerales	f__Glomeraceae	g__unclassified_f__Glomeraceae	s__Glomeraceae_sp	OTU4188	0	0	0	0	0	0	0	0	1	0	0	0	0	0	0	4	6	1	0	0	0	0	0	0	0	0	0	0	0	0	0	0	0	0	1	1	0	0	0	3	0
d__Eukaryota	k__Fungi	p__Glomeromycota	c__Glomeromycetes	o__Glomerales	f__Glomeraceae	g__unclassified_f__Glomeraceae	s__Glomeraceae_sp	OTU4250	0	0	2	0	2	0	1	2	0	0	0	0	0	0	0	7	0	3	1	0	0	0	0	0	0	0	0	0	0	0	0	0	0	0	1	3	0	0	0	0	7
d__Eukaryota	k__Fungi	p__Mortierellomycota	c__Mortierellomycetes	o__Mortierellales	f__Mortierellaceae	g__Mortierella	s__Mortierella_bisporalis	OTU4264	4	0	0	0	0	0	0	2	0	0	0	0	0	0	0	0	2	1	0	0	0	0	0	0	1	0	0	0	0	1	0	0	0	0	0	0	0	0	0	0	9
d__Eukaryota	k__Fungi	p__Glomeromycota	c__Glomeromycetes	o__Glomerales	f__Glomeraceae	g__unclassified_f__Glomeraceae	s__unclassified_f__Glomeraceae	OTU5004	0	0	1	0	0	0	1	0	0	0	0	0	0	0	0	6	18	0	0	1	0	0	0	0	2	1	0	0	0	0	0	0	0	1	3	0	0	0	0	0	4
d__Eukaryota	k__Fungi	p__Ascomycota	c__Dothideomycetes	o__Pleosporales	f__Sporormiaceae	g__Preussia	s__Preussia_terricola	OTU5858	0	0	0	0	0	0	0	0	0	0	0	0	0	0	0	0	0	0	0	0	0	0	0	0	0	0	0	0	0	0	0	0	0	0	0	0	0	0	0	0	0
d__Eukaryota	k__Fungi	p__Ascomycota	c__unclassified_p__Ascomycota	o__unclassified_p__Ascomycota	f__unclassified_p__Ascomycota	g__unclassified_p__Ascomycota	s__unclassified_p__Ascomycota	OTU569	0	4	1	0	0	0	1	3	0	0	0	0	0	0	0	5	1	0	0	0	0	0	0	0	0	0	0	0	0	0	0	0	0	0	0	0	0	0	0	29	0
d__Eukaryota	k__Fungi	p__unclassified_k__Fungi	c__unclassified_k__Fungi	o__unclassified_k__Fungi	f__unclassified_k__Fungi	g__unclassified_k__Fungi	s__unclassified_k__Fungi	OTU1550	0	0	0	0	0	0	0	0	0	0	0	0	0	0	0	0	67	0	0	0	0	0	0	0	0	0	0	0	0	0	0	0	0	0	0	0	0	0	0	0	0
d__Eukaryota	k__Fungi	p__Ascomycota	c__Sordariomycetes	o__unclassified_c__Sordariomycetes	f__unclassified_c__Sordariomycetes	g__unclassified_c__Sordariomycetes	s__unclassified_c__Sordariomycetes	OTU1865	3	0	0	0	4	9	2	7	6	0	0	0	0	0	0	0	0	0	2	12	6	0	10	0	0	0	5	0	0	0	0	0	0	0	0	0	0	0	0	0	0
d__Eukaryota	k__Fungi	p__Ascomycota	c__unclassified_p__Ascomycota	o__unclassified_p__Ascomycota	f__unclassified_p__Ascomycota	g__unclassified_p__Ascomycota	s__unclassified_p__Ascomycota	OTU1922	1	3	0	0	0	0	0	0	0	0	0	0	0	0	0	0	0	0	2	3	1	0	0	0	0	0	0	0	0	0	0	0	0	0	0	0	0	0	0	15	0
d__Eukaryota	k__Fungi	p__Basidiomycota	c__Tremellomycetes	o__Filobasidiales	f__Filobasidiaceae	g__Filobasidium	s__Filobasidium_globisporum	OTU3118	0	0	0	0	0	0	0	1	0	0	0	0	0	0	0	0	0	0	12	5	0	1	11	7	1	0	0	0	0	0	0	0	0	0	0	0	0	0	0	0	0
d__Eukaryota	k__Fungi	p__Ascomycota	c__Sordariomycetes	o__Xylariales	f__unclassified_o__Xylariales	g__unclassified_o__Xylariales	s__unclassified_o__Xylariales	OTU3227	0	0	0	4	9	11	1	5	6	0	0	0	0	0	0	0	0	0	0	10	0	0	3	1	0	0	0	0	0	0	0	0	0	0	2	0	0	0	0	0	0
d__Eukaryota	k__Fungi	p__Ascomycota	c__Leotiomycetes	o__Helotiales	f__Helotiales_fam_Incertae_sedis	g__Mycoarthris	s__Mycoarthris_sp	OTU3613	26	0	0	0	3	0	0	0	0	0	0	0	0	0	0	0	0	0	3	1	0	2	0	0	0	0	0	0	0	0	0	14	0	0	0	0	0	0	0	0	0
d__Eukaryota	k__Fungi	p__Glomeromycota	c__Glomeromycetes	o__Glomerales	f__Glomeraceae	g__Glomus	s__Glomus_indicum	OTU4032	0	0	5	1	0	0	0	0	0	0	0	0	0	0	0	7	4	8	0	0	0	0	0	0	3	0	0	0	0	0	2	0	0	0	3	2	0	1	1	11	3
d__Eukaryota	k__Fungi	p__Ascomycota	c__Sordariomycetes	o__Hypocreales	f__Nectriaceae	g__Mariannaea	s__unclassified_g__Mariannaea	OTU628	0	1	4	0	0	5	0	0	5	0	0	0	0	0	0	26	8	16	0	0	0	1	0	0	0	0	0	0	0	0	0	0	0	0	0	0	0	0	0	0	0
d__Eukaryota	k__Fungi	p__unclassified_k__Fungi	c__unclassified_k__Fungi	o__unclassified_k__Fungi	f__unclassified_k__Fungi	g__unclassified_k__Fungi	s__unclassified_k__Fungi	OTU2620	0	0	0	0	0	0	0	0	0	0	0	0	0	0	0	0	0	0	0	0	0	0	0	0	0	0	0	0	0	0	0	3	0	0	1	0	0	0	0	29	0
d__Eukaryota	k__Fungi	p__unclassified_k__Fungi	c__unclassified_k__Fungi	o__unclassified_k__Fungi	f__unclassified_k__Fungi	g__unclassified_k__Fungi	s__unclassified_k__Fungi	OTU3772	0	0	0	1	7	0	0	0	1	0	0	0	0	0	0	0	0	0	2	0	0	0	5	0	0	0	0	0	0	0	0	0	1	13	5	3	0	0	0	15	0
d__Eukaryota	k__Fungi	p__unclassified_k__Fungi	c__unclassified_k__Fungi	o__unclassified_k__Fungi	f__unclassified_k__Fungi	g__unclassified_k__Fungi	s__unclassified_k__Fungi	OTU5097	2	0	0	3	0	0	2	0	0	0	0	0	0	0	0	0	0	0	0	0	0	0	0	0	0	0	0	0	0	0	0	1	5	0	2	0	0	0	0	24	0
d__Eukaryota	k__Fungi	p__Ascomycota	c__Sordariomycetes	o__unclassified_c__Sordariomycetes	f__unclassified_c__Sordariomycetes	g__unclassified_c__Sordariomycetes	s__unclassified_c__Sordariomycetes	OTU5223	0	6	0	3	0	0	0	0	1	0	0	0	0	0	0	5	7	3	0	0	0	0	0	0	0	0	0	1	4	0	0	0	0	0	0	0	0	0	0	0	0
d__Eukaryota	k__Fungi	p__Ascomycota	c__Sordariomycetes	o__Microascales	f__Microascaceae	g__Microascus	s__Microascus_brevicaulis	OTU894	23	2	10	2	0	0	7	2	0	0	0	0	1	0	0	7	9	0	0	0	1	0	0	0	0	0	0	0	0	0	0	0	0	0	0	0	0	0	0	0	0
d__Eukaryota	k__Fungi	p__Ascomycota	c__Sordariomycetes	o__Branch06	f__unclassified_o__Branch06	g__unclassified_o__Branch06	s__Branch06_sp	OTU1235	0	0	0	0	3	10	3	1	9	0	18	0	0	0	0	4	0	0	0	0	0	0	0	0	0	0	0	0	0	0	0	0	0	17	0	0	0	0	0	0	0
d__Eukaryota	k__Fungi	p__Chytridiomycota	c__unclassified_p__Chytridiomycota	o__unclassified_p__Chytridiomycota	f__unclassified_p__Chytridiomycota	g__unclassified_p__Chytridiomycota	s__unclassified_p__Chytridiomycota	OTU2351	0	0	0	0	0	0	0	0	0	0	0	0	0	0	0	0	0	0	0	0	0	0	0	0	0	0	0	0	0	0	0	0	0	65	0	0	0	0	0	0	0
d__Eukaryota	k__Fungi	p__Ascomycota	c__Sordariomycetes	o__unclassified_c__Sordariomycetes	f__unclassified_c__Sordariomycetes	g__unclassified_c__Sordariomycetes	s__unclassified_c__Sordariomycetes	OTU3230	0	0	5	0	1	0	0	1	0	0	0	0	0	0	0	0	5	38	0	1	1	0	1	0	0	0	0	0	0	0	0	0	0	0	6	0	0	0	0	0	0
d__Eukaryota	k__Fungi	p__Ascomycota	c__Orbiliomycetes	o__Orbiliales	f__Orbiliaceae	g__Dactylella	s__Dactylella_heptameres	OTU3838	0	0	0	0	0	1	0	0	0	0	0	0	0	0	0	0	0	0	0	0	0	0	0	0	0	0	0	0	0	0	0	0	0	0	0	0	0	0	0	0	0
d__Eukaryota	k__Fungi	p__unclassified_k__Fungi	c__unclassified_k__Fungi	o__unclassified_k__Fungi	f__unclassified_k__Fungi	g__unclassified_k__Fungi	s__unclassified_k__Fungi	OTU4137	0	0	0	2	1	0	0	2	0	0	0	1	0	0	0	0	7	2	0	0	0	0	0	0	0	0	0	0	0	0	3	1	0	0	1	0	0	0	0	3	0
d__Eukaryota	k__Fungi	p__Ascomycota	c__Dothideomycetes	o__Acrospermales	f__Acrospermales_fam_Incertae_sedis	g__Leptodiscella	s__Leptodiscella_sp	OTU4813	1	0	0	0	0	0	1	0	0	0	0	0	0	0	0	5	0	0	0	1	0	0	0	0	0	0	0	0	0	0	0	0	5	2	6	0	0	0	0	0	0
d__Eukaryota	k__Fungi	p__unclassified_k__Fungi	c__unclassified_k__Fungi	o__unclassified_k__Fungi	f__unclassified_k__Fungi	g__unclassified_k__Fungi	s__unclassified_k__Fungi	OTU310	0	0	0	10	11	14	6	1	2	0	0	0	0	0	0	0	0	0	0	0	0	0	0	0	0	0	0	0	0	0	0	0	0	0	6	4	0	0	0	0	3
d__Eukaryota	k__Fungi	p__Ascomycota	c__Sordariomycetes	o__Microascales	f__Halosphaeriaceae	g__Natantispora	s__Natantispora_unipolaris	OTU368	15	0	0	1	3	0	4	6	0	0	0	0	0	0	0	0	0	0	0	0	2	0	1	0	0	0	0	0	0	0	0	0	0	0	22	0	0	0	0	0	0
d__Eukaryota	k__Fungi	p__Basidiomycota	c__Agaricomycetes	o__Agaricales	f__Entolomataceae	g__Clitopilus	s__Clitopilus_scyphoides	OTU1366	0	0	2	0	2	0	0	0	0	0	0	0	0	0	0	0	59	0	0	0	0	0	0	1	0	0	0	0	0	0	0	0	0	0	0	0	0	0	0	0	0
d__Eukaryota	k__Fungi	p__unclassified_k__Fungi	c__unclassified_k__Fungi	o__unclassified_k__Fungi	f__unclassified_k__Fungi	g__unclassified_k__Fungi	s__unclassified_k__Fungi	OTU1958	0	0	1	0	0	0	0	0	0	0	0	0	0	0	0	0	0	14	0	4	0	0	0	0	0	0	0	0	0	0	0	0	0	0	0	0	0	0	0	8	9
d__Eukaryota	k__Fungi	p__Ascomycota	c__Sordariomycetes	o__Sordariales	f__Sordariales_fam_Incertae_sedis	g__Staphylotrichum	s__Staphylotrichum_sp	OTU1985	1	11	2	0	0	1	0	2	2	0	0	0	0	1	0	0	1	30	0	0	1	0	0	0	0	0	0	0	0	0	0	0	0	0	1	0	0	0	0	0	0
d__Eukaryota	k__Fungi	p__unclassified_k__Fungi	c__unclassified_k__Fungi	o__unclassified_k__Fungi	f__unclassified_k__Fungi	g__unclassified_k__Fungi	s__unclassified_k__Fungi	OTU2429	0	0	0	0	0	0	0	0	0	0	0	0	0	0	0	0	0	0	0	0	0	0	0	0	0	0	0	0	0	0	4	1	0	1	5	0	0	0	0	41	4
d__Eukaryota	k__Fungi	p__Ascomycota	c__Sordariomycetes	o__Hypocreales	f__Nectriaceae	g__Fusicolla	s__unclassified_g__Fusicolla	OTU2994	0	0	8	3	0	7	2	0	0	0	0	0	0	0	0	24	0	0	0	0	0	0	0	0	0	0	0	0	0	0	0	0	0	0	3	6	0	0	0	0	0
d__Eukaryota	k__Fungi	p__unclassified_k__Fungi	c__unclassified_k__Fungi	o__unclassified_k__Fungi	f__unclassified_k__Fungi	g__unclassified_k__Fungi	s__unclassified_k__Fungi	OTU3381	0	0	17	5	0	0	1	0	0	0	0	0	0	0	0	0	0	0	0	0	0	0	0	0	0	0	0	0	0	0	0	0	0	0	0	4	0	0	0	0	0
d__Eukaryota	k__Fungi	p__unclassified_k__Fungi	c__unclassified_k__Fungi	o__unclassified_k__Fungi	f__unclassified_k__Fungi	g__unclassified_k__Fungi	s__unclassified_k__Fungi	OTU3658	4	0	0	7	0	3	5	3	3	0	0	0	0	0	0	3	0	0	0	0	1	1	0	0	0	0	0	0	0	0	0	0	0	0	8	0	0	0	0	0	0
d__Eukaryota	k__Fungi	p__unclassified_k__Fungi	c__unclassified_k__Fungi	o__unclassified_k__Fungi	f__unclassified_k__Fungi	g__unclassified_k__Fungi	s__unclassified_k__Fungi	OTU4267	2	0	0	0	0	0	1	0	0	0	0	0	0	0	0	2	0	3	0	0	0	0	0	0	0	0	0	0	0	0	0	9	15	0	0	0	0	0	0	2	0
d__Eukaryota	k__Fungi	p__unclassified_k__Fungi	c__unclassified_k__Fungi	o__unclassified_k__Fungi	f__unclassified_k__Fungi	g__unclassified_k__Fungi	s__unclassified_k__Fungi	OTU4312	0	1	1	1	0	0	2	0	0	0	0	0	0	0	0	1	1	1	0	1	0	0	0	0	0	0	0	0	0	0	0	0	4	0	0	0	0	0	0	0	0
d__Eukaryota	k__Fungi	p__unclassified_k__Fungi	c__unclassified_k__Fungi	o__unclassified_k__Fungi	f__unclassified_k__Fungi	g__unclassified_k__Fungi	s__unclassified_k__Fungi	OTU4837	0	0	0	3	1	6	17	0	6	0	0	0	2	0	0	0	0	0	0	4	0	0	4	0	0	0	0	0	0	0	0	0	0	0	2	0	0	0	0	0	0
d__Eukaryota	k__Fungi	p__unclassified_k__Fungi	c__unclassified_k__Fungi	o__unclassified_k__Fungi	f__unclassified_k__Fungi	g__unclassified_k__Fungi	s__unclassified_k__Fungi	OTU5021	0	0	0	0	0	0	0	0	0	0	0	0	0	0	0	0	0	0	0	0	0	0	0	0	0	0	0	0	0	0	0	0	0	0	0	5	0	0	0	0	0
d__Eukaryota	k__Fungi	p__unclassified_k__Fungi	c__unclassified_k__Fungi	o__unclassified_k__Fungi	f__unclassified_k__Fungi	g__unclassified_k__Fungi	s__unclassified_k__Fungi	OTU5084	0	0	0	11	0	4	5	0	5	0	0	0	0	0	0	0	0	0	0	2	0	0	18	1	0	0	0	0	0	0	0	0	0	0	0	0	0	0	0	0	0
d__Eukaryota	k__Fungi	p__unclassified_k__Fungi	c__unclassified_k__Fungi	o__unclassified_k__Fungi	f__unclassified_k__Fungi	g__unclassified_k__Fungi	s__unclassified_k__Fungi	OTU5441	0	0	0	2	0	4	5	3	5	0	0	0	0	0	0	0	0	4	0	1	0	0	10	0	0	3	0	0	0	0	0	0	0	0	0	0	0	0	0	3	0
d__Eukaryota	k__Fungi	p__unclassified_k__Fungi	c__unclassified_k__Fungi	o__unclassified_k__Fungi	f__unclassified_k__Fungi	g__unclassified_k__Fungi	s__unclassified_k__Fungi	OTU143	1	0	0	0	2	4	2	5	0	2	0	0	0	0	0	0	3	0	0	1	0	0	0	0	0	0	0	0	0	0	0	0	0	8	8	0	0	1	0	0	0
d__Eukaryota	k__Fungi	p__Ascomycota	c__unclassified_p__Ascomycota	o__unclassified_p__Ascomycota	f__unclassified_p__Ascomycota	g__unclassified_p__Ascomycota	s__unclassified_p__Ascomycota	OTU427	5	0	0	0	2	2	4	0	1	0	0	0	0	0	0	0	1	0	0	0	0	0	0	0	0	0	0	0	0	0	0	0	0	9	0	10	0	0	0	0	2
d__Eukaryota	k__Fungi	p__Basidiomycota	c__Tremellomycetes	o__Tremellales	f__Bulleribasidiaceae	g__Dioszegia	s__unclassified_g__Dioszegia	OTU2726	0	0	0	0	0	0	0	0	0	0	0	1	0	0	0	0	0	0	0	0	0	1	0	2	0	0	0	0	0	0	0	3	0	0	8	1	0	0	0	0	2
d__Eukaryota	k__Fungi	p__Glomeromycota	c__unclassified_p__Glomeromycota	o__unclassified_p__Glomeromycota	f__unclassified_p__Glomeromycota	g__unclassified_p__Glomeromycota	s__unclassified_p__Glomeromycota	OTU2859	0	0	0	0	0	0	0	0	0	0	0	0	0	0	0	0	0	0	0	0	0	0	0	0	0	0	0	0	0	0	0	19	0	0	0	0	0	0	0	0	44
d__Eukaryota	k__Fungi	p__unclassified_k__Fungi	c__unclassified_k__Fungi	o__unclassified_k__Fungi	f__unclassified_k__Fungi	g__unclassified_k__Fungi	s__unclassified_k__Fungi	OTU3198	5	9	0	2	0	0	0	0	0	0	0	0	0	0	0	5	0	0	0	0	0	0	0	0	0	0	0	0	0	0	0	0	10	0	0	0	0	0	0	0	9
d__Eukaryota	k__Fungi	p__unclassified_k__Fungi	c__unclassified_k__Fungi	o__unclassified_k__Fungi	f__unclassified_k__Fungi	g__unclassified_k__Fungi	s__unclassified_k__Fungi	OTU3637	0	0	0	0	1	1	1	0	1	0	0	0	0	0	0	3	2	0	0	0	0	0	0	0	0	0	0	0	0	0	8	0	2	0	0	1	0	0	0	15	11
d__Eukaryota	k__Fungi	p__unclassified_k__Fungi	c__unclassified_k__Fungi	o__unclassified_k__Fungi	f__unclassified_k__Fungi	g__unclassified_k__Fungi	s__unclassified_k__Fungi	OTU3939	0	0	0	0	0	0	0	0	0	0	0	0	0	1	0	0	2	8	0	0	0	0	1	0	0	0	0	0	0	0	0	0	0	0	0	0	0	0	0	0	0
d__Eukaryota	k__Fungi	p__unclassified_k__Fungi	c__unclassified_k__Fungi	o__unclassified_k__Fungi	f__unclassified_k__Fungi	g__unclassified_k__Fungi	s__unclassified_k__Fungi	OTU4855	1	1	0	2	4	0	3	0	0	0	0	0	0	0	0	6	0	0	0	0	0	1	0	1	0	0	0	0	0	0	0	0	0	4	6	0	0	2	0	4	0
d__Eukaryota	k__Fungi	p__unclassified_k__Fungi	c__unclassified_k__Fungi	o__unclassified_k__Fungi	f__unclassified_k__Fungi	g__unclassified_k__Fungi	s__unclassified_k__Fungi	OTU4947	0	0	0	4	8	4	2	7	0	0	0	0	0	0	0	3	0	0	1	0	0	5	0	0	0	0	0	0	0	0	0	0	0	0	0	0	0	0	0	0	0
d__Eukaryota	k__Fungi	p__Ascomycota	c__Saccharomycetes	o__Saccharomycetales	f__Saccharomycetales_fam_Incertae_sedis	g__Candida	s__Candida_sp	OTU5026	0	0	0	0	0	0	0	0	0	0	0	0	0	0	0	0	1	0	0	0	0	0	0	0	0	0	0	0	0	0	0	0	0	1	1	0	0	0	0	0	0
d__Eukaryota	k__Fungi	p__unclassified_k__Fungi	c__unclassified_k__Fungi	o__unclassified_k__Fungi	f__unclassified_k__Fungi	g__unclassified_k__Fungi	s__unclassified_k__Fungi	OTU5053	1	0	0	0	3	1	8	0	1	0	0	0	0	0	0	1	0	0	0	0	0	0	0	0	0	0	0	0	0	0	0	0	0	0	6	4	0	0	0	0	1
d__Eukaryota	k__Fungi	p__unclassified_k__Fungi	c__unclassified_k__Fungi	o__unclassified_k__Fungi	f__unclassified_k__Fungi	g__unclassified_k__Fungi	s__unclassified_k__Fungi	OTU390	0	6	0	5	0	0	7	1	2	0	0	0	0	0	0	0	0	0	0	0	0	0	2	0	0	0	0	0	0	0	0	0	0	0	4	1	0	0	0	0	0
d__Eukaryota	k__Fungi	p__Ascomycota	c__Sordariomycetes	o__Melanosporales	f__Melanosporaceae	g__Melanospora	s__Melanospora_damnosa	OTU617	0	0	0	0	0	5	0	0	4	0	0	0	0	0	0	4	0	0	0	0	0	1	0	0	0	0	0	0	0	0	0	0	0	2	0	1	0	0	0	35	0
d__Eukaryota	k__Fungi	p__unclassified_k__Fungi	c__unclassified_k__Fungi	o__unclassified_k__Fungi	f__unclassified_k__Fungi	g__unclassified_k__Fungi	s__unclassified_k__Fungi	OTU1489	2	3	0	4	1	0	4	8	1	0	0	0	0	0	0	4	4	1	0	0	0	0	0	0	0	0	0	0	0	0	0	0	4	2	0	5	0	0	0	0	0
d__Eukaryota	k__Fungi	p__Ascomycota	c__Sordariomycetes	o__Hypocreales	f__Nectriaceae	g__unclassified_f__Nectriaceae	s__unclassified_f__Nectriaceae	OTU1568	0	0	3	0	0	2	0	1	4	0	0	0	0	0	0	0	5	0	0	0	0	0	0	1	0	0	0	0	0	0	0	0	8	0	4	6	0	0	0	0	14
d__Eukaryota	k__Fungi	p__unclassified_k__Fungi	c__unclassified_k__Fungi	o__unclassified_k__Fungi	f__unclassified_k__Fungi	g__unclassified_k__Fungi	s__unclassified_k__Fungi	OTU2006	3	0	29	2	0	3	3	0	0	0	0	0	0	0	0	0	0	10	0	0	0	0	4	0	0	0	0	0	0	0	0	0	0	0	0	0	0	0	0	0	0
d__Eukaryota	k__Fungi	p__unclassified_k__Fungi	c__unclassified_k__Fungi	o__unclassified_k__Fungi	f__unclassified_k__Fungi	g__unclassified_k__Fungi	s__unclassified_k__Fungi	OTU2114	16	2	0	0	0	0	0	0	0	0	0	0	0	0	0	0	4	19	0	0	0	16	0	1	0	0	0	0	0	0	0	0	0	0	0	0	0	0	0	0	3
d__Eukaryota	k__Fungi	p__unclassified_k__Fungi	c__unclassified_k__Fungi	o__unclassified_k__Fungi	f__unclassified_k__Fungi	g__unclassified_k__Fungi	s__unclassified_k__Fungi	OTU2210	0	0	0	0	4	0	0	0	0	0	0	0	0	0	0	0	0	8	0	0	0	0	0	0	0	0	0	0	0	0	0	0	0	0	0	0	0	0	0	0	0
d__Eukaryota	k__Fungi	p__unclassified_k__Fungi	c__unclassified_k__Fungi	o__unclassified_k__Fungi	f__unclassified_k__Fungi	g__unclassified_k__Fungi	s__unclassified_k__Fungi	OTU2298	0	0	0	0	0	0	0	0	0	0	0	0	0	0	0	0	0	0	0	0	0	0	0	0	0	0	0	0	0	0	0	0	0	9	18	0	0	0	0	0	0
d__Eukaryota	k__Fungi	p__unclassified_k__Fungi	c__unclassified_k__Fungi	o__unclassified_k__Fungi	f__unclassified_k__Fungi	g__unclassified_k__Fungi	s__unclassified_k__Fungi	OTU2470	0	0	0	0	0	0	0	0	1	0	0	0	0	0	0	2	3	0	0	1	1	2	0	0	0	0	0	0	0	0	4	2	0	0	0	0	0	0	0	16	0
d__Eukaryota	k__Fungi	p__unclassified_k__Fungi	c__unclassified_k__Fungi	o__unclassified_k__Fungi	f__unclassified_k__Fungi	g__unclassified_k__Fungi	s__unclassified_k__Fungi	OTU4076	0	0	0	0	0	0	0	0	0	0	0	0	0	0	0	0	0	0	0	0	0	0	0	0	0	0	0	0	0	0	0	0	0	0	0	0	0	0	0	0	0
d__Eukaryota	k__Fungi	p__Ascomycota	c__Sordariomycetes	o__Hypocreales	f__Bionectriaceae	g__Clonostachys	s__Clonostachys_rogersoniana	OTU4721	1	0	0	1	0	0	0	5	3	0	0	0	0	0	0	0	0	1	0	0	0	0	0	0	0	0	0	0	0	0	2	0	8	0	5	1	0	0	0	0	0
d__Eukaryota	k__Fungi	p__Ascomycota	c__Sordariomycetes	o__Hypocreales	f__Hypocreales_fam_Incertae_sedis	g__unclassified_f__Hypocreales_fam_Incertae_sedis	s__unclassified_f__Hypocreales_fam_Incertae_sedis	OTU5114	0	5	0	1	28	1	2	1	0	0	0	0	0	0	0	0	0	0	0	0	0	0	1	0	0	0	0	0	0	0	0	0	0	4	1	1	0	0	0	0	0
d__Eukaryota	k__Fungi	p__unclassified_k__Fungi	c__unclassified_k__Fungi	o__unclassified_k__Fungi	f__unclassified_k__Fungi	g__unclassified_k__Fungi	s__unclassified_k__Fungi	OTU744	0	0	0	0	6	0	0	3	0	0	0	0	0	0	0	18	20	11	0	0	2	0	1	0	0	0	0	0	0	0	0	0	0	0	0	0	0	0	0	0	0
d__Eukaryota	k__Fungi	p__unclassified_k__Fungi	c__unclassified_k__Fungi	o__unclassified_k__Fungi	f__unclassified_k__Fungi	g__unclassified_k__Fungi	s__unclassified_k__Fungi	OTU867	7	0	0	0	0	0	0	0	0	0	0	0	0	0	0	11	15	16	1	0	5	0	2	0	2	0	0	0	0	0	0	0	0	0	0	0	0	0	0	0	0
d__Eukaryota	k__Fungi	p__unclassified_k__Fungi	c__unclassified_k__Fungi	o__unclassified_k__Fungi	f__unclassified_k__Fungi	g__unclassified_k__Fungi	s__unclassified_k__Fungi	OTU870	7	3	1	0	11	0	1	2	0	0	0	0	1	0	0	8	0	5	0	0	0	0	5	0	0	0	0	0	0	0	3	0	0	0	4	0	0	0	0	2	0
d__Eukaryota	k__Fungi	p__Basidiomycota	c__Microbotryomycetes	o__Leucosporidiales	f__Leucosporidiaceae	g__Leucosporidium	s__Leucosporidium_golubevii	OTU1895	0	0	0	0	0	0	0	0	0	0	0	0	0	0	0	0	0	0	17	3	7	26	1	4	1	0	0	2	0	0	0	0	0	0	0	0	0	0	0	0	0
d__Eukaryota	k__Fungi	p__Ascomycota	c__Dothideomycetes	o__Myriangiales	f__Elsinoaceae	g__unclassified_f__Elsinoaceae	s__Elsinoaceae_sp	OTU2713	0	0	0	0	0	0	4	0	0	0	0	0	0	0	0	0	0	0	0	0	0	1	0	0	0	0	0	0	0	0	0	3	0	3	8	5	0	0	0	0	13
d__Eukaryota	k__Fungi	p__Ascomycota	c__Sordariomycetes	o__Sordariales	f__unclassified_o__Sordariales	g__unclassified_o__Sordariales	s__unclassified_o__Sordariales	OTU3384	0	0	0	0	0	0	0	0	0	0	0	0	0	0	0	0	0	0	0	0	0	0	0	0	0	0	0	0	0	0	0	0	0	0	0	1	0	0	0	0	5
d__Eukaryota	k__Fungi	p__Chytridiomycota	c__Spizellomycetes	o__Spizellomycetales	f__Spizellomycetaceae	g__Spizellomyces	s__Spizellomyces_dolichospermus	OTU4091	44	0	0	4	0	0	0	0	0	0	0	0	0	0	0	0	2	2	0	1	0	0	0	0	0	0	0	0	0	0	0	5	0	0	0	1	0	0	0	0	0
d__Eukaryota	k__Fungi	p__unclassified_k__Fungi	c__unclassified_k__Fungi	o__unclassified_k__Fungi	f__unclassified_k__Fungi	g__unclassified_k__Fungi	s__unclassified_k__Fungi	OTU4162	0	1	0	0	0	0	0	0	0	0	0	0	0	0	0	36	14	0	1	0	0	0	0	0	0	0	0	0	0	0	0	0	0	0	1	0	0	0	0	0	0
d__Eukaryota	k__Fungi	p__unclassified_k__Fungi	c__unclassified_k__Fungi	o__unclassified_k__Fungi	f__unclassified_k__Fungi	g__unclassified_k__Fungi	s__unclassified_k__Fungi	OTU4439	0	0	0	0	0	1	1	0	0	0	0	0	0	0	0	0	0	0	0	0	0	0	0	0	0	0	0	1	0	0	0	0	0	2	2	0	1	1	1	0	0
d__Eukaryota	k__Fungi	p__unclassified_k__Fungi	c__unclassified_k__Fungi	o__unclassified_k__Fungi	f__unclassified_k__Fungi	g__unclassified_k__Fungi	s__unclassified_k__Fungi	OTU4962	0	2	4	0	5	0	0	1	0	0	0	0	0	0	0	0	0	4	0	0	0	0	0	0	0	0	0	0	0	0	0	0	2	2	8	7	0	0	0	0	0
d__Eukaryota	k__Fungi	p__Basidiomycota	c__Agaricomycetes	o__Agaricales	f__Tricholomataceae	g__Lepista	s__Lepista_sordida	OTU145	1	0	0	0	0	0	0	0	0	2	0	0	0	0	0	0	0	0	0	0	0	0	0	0	0	0	0	0	0	0	0	0	0	0	0	0	0	0	0	0	0
d__Eukaryota	k__Fungi	p__unclassified_k__Fungi	c__unclassified_k__Fungi	o__unclassified_k__Fungi	f__unclassified_k__Fungi	g__unclassified_k__Fungi	s__unclassified_k__Fungi	OTU727	6	1	0	8	4	1	14	1	3	0	0	0	0	0	0	1	2	0	0	0	0	0	3	0	0	0	0	0	0	1	0	0	0	0	0	0	0	0	0	0	0
d__Eukaryota	k__Fungi	p__Glomeromycota	c__Glomeromycetes	o__Glomerales	f__Glomeraceae	g__Funneliformis	s__Funneliformis_caledonium	OTU801	1	0	1	1	3	0	2	2	0	0	0	0	0	0	0	9	8	5	3	0	0	2	3	0	1	0	0	0	0	0	0	0	0	0	0	0	0	0	0	0	0
d__Eukaryota	k__Fungi	p__Ascomycota	c__Sordariomycetes	o__Branch06	f__unclassified_o__Branch06	g__unclassified_o__Branch06	s__Branch06_sp	OTU891	0	0	0	0	6	0	0	9	1	0	0	0	0	0	0	8	22	0	0	0	0	1	0	0	0	0	0	0	0	0	0	0	0	0	0	0	0	0	0	0	0
d__Eukaryota	k__Fungi	p__Glomeromycota	c__Glomeromycetes	o__Glomerales	f__Glomeraceae	g__unclassified_f__Glomeraceae	s__Glomeraceae_sp	OTU1538	0	0	0	0	0	0	0	2	0	0	0	0	0	0	0	0	37	0	0	0	0	0	0	0	0	0	0	0	0	0	0	0	0	2	3	0	0	0	0	0	5
d__Eukaryota	k__Fungi	p__unclassified_k__Fungi	c__unclassified_k__Fungi	o__unclassified_k__Fungi	f__unclassified_k__Fungi	g__unclassified_k__Fungi	s__unclassified_k__Fungi	OTU1948	0	3	0	0	0	0	0	3	0	0	0	0	0	0	0	0	0	0	0	22	3	0	28	1	0	0	0	0	0	0	0	0	0	0	0	0	0	0	0	0	0
d__Eukaryota	k__Fungi	p__unclassified_k__Fungi	c__unclassified_k__Fungi	o__unclassified_k__Fungi	f__unclassified_k__Fungi	g__unclassified_k__Fungi	s__unclassified_k__Fungi	OTU2015	0	0	0	6	0	2	1	5	1	0	0	0	0	0	0	0	4	3	0	4	0	0	5	0	0	0	0	0	1	0	0	0	1	1	1	0	0	0	0	0	0
d__Eukaryota	k__Fungi	p__unclassified_k__Fungi	c__unclassified_k__Fungi	o__unclassified_k__Fungi	f__unclassified_k__Fungi	g__unclassified_k__Fungi	s__unclassified_k__Fungi	OTU4341	0	0	0	3	3	11	4	1	0	0	0	0	0	0	0	1	0	0	0	0	0	1	0	0	0	0	0	0	0	0	0	0	0	0	6	0	0	0	0	0	0
d__Eukaryota	k__Fungi	p__unclassified_k__Fungi	c__unclassified_k__Fungi	o__unclassified_k__Fungi	f__unclassified_k__Fungi	g__unclassified_k__Fungi	s__unclassified_k__Fungi	OTU5038	0	3	0	1	2	0	0	0	0	0	0	0	0	0	0	0	23	0	0	0	0	0	0	1	0	0	0	0	0	0	0	0	0	1	2	2	0	0	0	0	4
d__Eukaryota	k__Fungi	p__unclassified_k__Fungi	c__unclassified_k__Fungi	o__unclassified_k__Fungi	f__unclassified_k__Fungi	g__unclassified_k__Fungi	s__unclassified_k__Fungi	OTU5209	5	2	0	0	2	0	0	1	0	0	0	0	0	0	0	0	1	0	0	0	0	0	0	0	0	0	0	0	0	0	3	0	0	0	0	0	0	0	0	5	10
d__Eukaryota	k__Fungi	p__Ascomycota	c__Eurotiomycetes	o__Chaetothyriales	f__Herpotrichiellaceae	g__Exophiala	s__Exophiala_sp	OTU5229	0	0	0	0	0	0	0	0	0	0	0	0	0	0	0	0	0	0	0	0	0	0	0	0	0	0	0	0	0	0	0	0	0	0	2	0	0	0	0	0	0
d__Eukaryota	k__Fungi	p__unclassified_k__Fungi	c__unclassified_k__Fungi	o__unclassified_k__Fungi	f__unclassified_k__Fungi	g__unclassified_k__Fungi	s__unclassified_k__Fungi	OTU5472	0	0	0	0	0	0	0	0	0	0	0	0	0	0	0	0	0	0	0	0	0	0	0	0	0	0	0	0	0	0	0	0	0	0	0	0	0	0	0	0	0
d__Eukaryota	k__Fungi	p__Basidiomycota	c__Microbotryomycetes	o__Sporidiobolales	f__Sporidiobolaceae	g__unclassified_f__Sporidiobolaceae	s__unclassified_f__Sporidiobolaceae	OTU238	4	0	2	0	2	7	9	0	0	0	0	0	0	0	0	0	0	0	5	0	0	4	2	5	0	0	0	0	0	0	0	0	0	0	0	1	0	0	0	0	0
d__Eukaryota	k__Fungi	p__Ascomycota	c__Dothideomycetes	o__Pleosporales	f__Pleosporaceae	g__Edenia	s__Edenia_sp	OTU243	0	0	0	0	0	1	2	0	1	0	0	0	0	0	0	0	0	0	2	1	0	0	1	1	0	0	0	0	0	0	0	0	0	2	1	4	0	0	0	0	0
d__Eukaryota	k__Fungi	p__unclassified_k__Fungi	c__unclassified_k__Fungi	o__unclassified_k__Fungi	f__unclassified_k__Fungi	g__unclassified_k__Fungi	s__unclassified_k__Fungi	OTU380	4	0	0	3	4	0	7	11	2	0	0	0	0	0	0	0	0	1	0	0	0	0	4	0	0	0	0	0	0	0	0	0	0	2	2	1	0	0	0	0	0
d__Eukaryota	k__Fungi	p__Ascomycota	c__Sordariomycetes	o__Hypocreales	f__Nectriaceae	g__Paracremonium	s__Paracremonium_sp	OTU723	0	0	7	1	3	4	2	1	4	0	0	2	0	0	0	8	15	5	0	0	0	0	0	0	0	0	0	0	0	0	0	0	0	0	0	0	0	0	0	0	0
d__Eukaryota	k__Fungi	p__unclassified_k__Fungi	c__unclassified_k__Fungi	o__unclassified_k__Fungi	f__unclassified_k__Fungi	g__unclassified_k__Fungi	s__unclassified_k__Fungi	OTU750	2	0	1	0	0	0	4	3	3	0	0	0	0	0	0	7	0	2	0	0	0	0	2	0	0	0	0	0	0	0	4	0	0	0	1	0	0	1	0	0	0
d__Eukaryota	k__Fungi	p__unclassified_k__Fungi	c__unclassified_k__Fungi	o__unclassified_k__Fungi	f__unclassified_k__Fungi	g__unclassified_k__Fungi	s__unclassified_k__Fungi	OTU754	0	0	0	0	0	0	0	0	0	0	0	0	0	0	0	2	11	13	0	1	0	0	0	0	0	0	0	0	0	0	1	0	0	0	0	0	0	0	0	12	1
d__Eukaryota	k__Fungi	p__unclassified_k__Fungi	c__unclassified_k__Fungi	o__unclassified_k__Fungi	f__unclassified_k__Fungi	g__unclassified_k__Fungi	s__unclassified_k__Fungi	OTU776	0	9	2	0	3	1	3	1	1	0	1	0	0	0	0	8	6	1	0	1	1	0	0	0	0	0	0	0	0	0	0	0	0	0	0	1	0	0	0	0	0
d__Eukaryota	k__Fungi	p__unclassified_k__Fungi	c__unclassified_k__Fungi	o__unclassified_k__Fungi	f__unclassified_k__Fungi	g__unclassified_k__Fungi	s__unclassified_k__Fungi	OTU898	1	0	0	0	2	1	3	0	0	0	0	0	0	0	0	16	6	14	0	0	1	0	0	0	0	0	0	0	0	0	0	0	0	0	0	0	0	0	0	0	15
d__Eukaryota	k__Fungi	p__Ascomycota	c__Sordariomycetes	o__Xylariales	f__Apiosporaceae	g__Arthrinium	s__Arthrinium_rasikravindrae	OTU971	0	0	0	2	3	3	0	0	3	0	0	0	0	0	0	0	0	0	7	1	0	7	4	0	0	0	0	0	0	1	0	0	4	0	2	0	0	0	0	0	2
d__Eukaryota	k__Fungi	p__Ascomycota	c__Sordariomycetes	o__Sordariales	f__Chaetomiaceae	g__Chaetomium	s__Chaetomium_sp	OTU2116	1	3	13	0	0	5	0	1	5	0	0	0	0	0	1	1	0	6	2	2	1	0	0	0	0	0	0	0	0	0	0	0	1	0	1	3	0	0	0	0	0
d__Eukaryota	k__Fungi	p__Ascomycota	c__Pezizomycetes	o__Pezizales	f__Pyronemataceae	g__Lasiobolidium	s__Lasiobolidium_spirale	OTU2372	0	0	0	0	0	0	0	0	0	0	0	0	0	0	0	0	0	0	0	0	0	0	0	0	0	0	0	0	0	0	0	0	0	0	0	0	0	0	0	0	0
d__Eukaryota	k__Fungi	p__unclassified_k__Fungi	c__unclassified_k__Fungi	o__unclassified_k__Fungi	f__unclassified_k__Fungi	g__unclassified_k__Fungi	s__unclassified_k__Fungi	OTU3432	0	0	0	0	0	0	0	0	0	0	0	0	0	0	0	0	0	0	0	0	0	0	0	0	0	0	0	0	0	0	0	0	0	0	0	30	0	0	0	0	0
d__Eukaryota	k__Fungi	p__Ascomycota	c__Dothideomycetes	o__Pleosporales	f__Pleosporaceae	g__Bipolaris	s__Bipolaris_maydis	OTU4107	0	0	4	5	0	6	2	0	10	0	1	0	0	0	0	0	0	0	0	0	0	2	0	0	0	0	0	0	0	0	0	0	0	0	5	6	0	0	0	0	0
d__Eukaryota	k__Fungi	p__Basidiomycota	c__Agaricomycetes	o__Sebacinales	f__Sebacinaceae	g__Chaetospermum	s__Chaetospermum_sp	OTU4417	0	0	0	0	0	0	0	0	0	0	0	0	0	0	0	0	0	0	0	0	0	0	0	0	0	0	0	0	0	0	0	0	0	0	18	38	0	0	0	0	0
d__Eukaryota	k__Fungi	p__unclassified_k__Fungi	c__unclassified_k__Fungi	o__unclassified_k__Fungi	f__unclassified_k__Fungi	g__unclassified_k__Fungi	s__unclassified_k__Fungi	OTU4809	0	1	0	0	0	2	0	0	4	0	0	0	0	0	0	0	1	6	0	0	0	0	0	0	0	0	0	0	0	0	3	0	1	1	1	0	0	0	0	0	0
d__Eukaryota	k__Fungi	p__unclassified_k__Fungi	c__unclassified_k__Fungi	o__unclassified_k__Fungi	f__unclassified_k__Fungi	g__unclassified_k__Fungi	s__unclassified_k__Fungi	OTU4831	1	0	0	4	3	1	3	5	3	0	0	0	0	0	0	0	0	1	0	5	0	0	6	1	0	0	0	0	0	0	0	0	0	0	10	1	0	0	0	0	0
d__Eukaryota	k__Fungi	p__unclassified_k__Fungi	c__unclassified_k__Fungi	o__unclassified_k__Fungi	f__unclassified_k__Fungi	g__unclassified_k__Fungi	s__unclassified_k__Fungi	OTU5081	3	5	0	2	1	1	4	6	0	0	0	0	0	0	0	0	0	0	0	0	0	0	2	1	1	0	0	0	1	0	0	0	0	0	0	0	0	0	0	0	0
d__Eukaryota	k__Fungi	p__Ascomycota	c__Sordariomycetes	o__Hypocreales	f__Nectriaceae	g__Atractium	s__Atractium_crassum	OTU5102	6	6	10	0	0	4	5	0	7	0	0	0	0	0	0	0	0	0	0	0	0	1	0	0	0	0	0	0	0	0	0	0	0	0	0	0	0	0	0	0	0
d__Eukaryota	k__Fungi	p__unclassified_k__Fungi	c__unclassified_k__Fungi	o__unclassified_k__Fungi	f__unclassified_k__Fungi	g__unclassified_k__Fungi	s__unclassified_k__Fungi	OTU5734	0	0	0	0	0	0	0	0	0	0	0	0	0	0	0	0	0	0	0	0	0	0	0	0	0	0	0	0	0	0	0	0	5	0	0	0	0	0	0	0	16
d__Eukaryota	k__Fungi	p__Rozellomycota	c__unclassified_p__Rozellomycota	o__unclassified_p__Rozellomycota	f__unclassified_p__Rozellomycota	g__unclassified_p__Rozellomycota	s__Rozellomycota_sp	OTU515	0	0	0	0	0	0	0	0	0	0	0	0	0	0	0	0	0	0	2	0	0	0	0	56	0	0	0	0	0	0	0	0	0	0	0	0	0	0	0	0	0
d__Eukaryota	k__Fungi	p__Ascomycota	c__Eurotiomycetes	o__Eurotiales	f__Aspergillaceae	g__Aspergillus	s__unclassified_g__Aspergillus	OTU871	5	2	0	0	4	12	0	0	6	0	0	0	0	0	0	10	11	0	2	0	0	3	3	0	0	0	0	0	0	0	0	0	0	0	0	0	0	0	0	0	0
d__Eukaryota	k__Fungi	p__unclassified_k__Fungi	c__unclassified_k__Fungi	o__unclassified_k__Fungi	f__unclassified_k__Fungi	g__unclassified_k__Fungi	s__unclassified_k__Fungi	OTU1554	0	15	2	0	0	0	0	4	2	0	0	0	0	0	0	4	23	0	0	0	0	0	0	0	0	0	0	0	0	0	0	0	0	0	0	0	0	0	0	0	0
d__Eukaryota	k__Fungi	p__Basidiomycota	c__Tremellomycetes	o__Tremellales	f__Trimorphomycetaceae	g__Saitozyma	s__Saitozyma_sp	OTU2937	0	0	0	0	0	0	0	0	0	0	0	0	0	0	0	0	0	8	0	0	0	0	0	0	0	0	0	0	0	0	0	0	0	0	0	0	0	0	0	7	0
d__Eukaryota	k__Fungi	p__unclassified_k__Fungi	c__unclassified_k__Fungi	o__unclassified_k__Fungi	f__unclassified_k__Fungi	g__unclassified_k__Fungi	s__unclassified_k__Fungi	OTU2951	0	0	0	0	0	0	0	0	0	0	0	0	0	0	0	0	14	0	0	0	0	0	0	0	0	0	0	0	0	0	0	2	0	0	0	0	0	0	0	27	0
d__Eukaryota	k__Fungi	p__unclassified_k__Fungi	c__unclassified_k__Fungi	o__unclassified_k__Fungi	f__unclassified_k__Fungi	g__unclassified_k__Fungi	s__unclassified_k__Fungi	OTU4093	1	0	0	0	6	7	5	4	3	1	0	0	2	0	0	2	0	0	0	1	0	0	1	0	0	0	0	0	0	0	0	0	0	5	3	1	0	0	0	0	0
d__Eukaryota	k__Fungi	p__unclassified_k__Fungi	c__unclassified_k__Fungi	o__unclassified_k__Fungi	f__unclassified_k__Fungi	g__unclassified_k__Fungi	s__unclassified_k__Fungi	OTU4110	2	0	0	1	3	1	0	3	1	0	0	0	0	0	0	2	13	11	0	0	0	0	0	0	0	0	0	0	0	1	0	0	1	3	1	3	0	0	0	0	0
d__Eukaryota	k__Fungi	p__Ascomycota	c__Dothideomycetes	o__Pleosporales	f__Pleosporales_fam_Incertae_sedis	g__Latorua	s__Latorua_caligans	OTU4144	0	0	0	0	0	1	4	1	0	0	0	0	0	0	0	0	0	0	0	1	0	0	1	0	0	0	0	0	0	0	0	0	0	0	0	6	0	0	0	0	0
d__Eukaryota	k__Fungi	p__unclassified_k__Fungi	c__unclassified_k__Fungi	o__unclassified_k__Fungi	f__unclassified_k__Fungi	g__unclassified_k__Fungi	s__unclassified_k__Fungi	OTU4692	0	7	2	1	0	2	0	2	0	0	0	0	0	0	0	1	0	3	1	0	0	0	0	0	0	0	0	0	0	0	0	0	0	0	0	0	0	0	0	13	0
d__Eukaryota	k__Fungi	p__Ascomycota	c__Leotiomycetes	o__Helotiales	f__Helotiaceae	g__Tetracladium	s__unclassified_g__Tetracladium	OTU553	2	0	2	0	0	2	2	0	1	0	1	0	0	0	0	0	0	0	0	0	0	0	1	0	1	0	0	1	2	2	0	0	1	1	1	1	0	0	0	0	0
d__Eukaryota	k__Fungi	p__unclassified_k__Fungi	c__unclassified_k__Fungi	o__unclassified_k__Fungi	f__unclassified_k__Fungi	g__unclassified_k__Fungi	s__unclassified_k__Fungi	OTU1953	1	1	0	0	0	1	3	0	0	0	0	0	0	0	0	3	0	8	1	0	0	0	0	0	0	0	0	0	0	0	6	10	0	0	0	0	0	0	0	0	0
d__Eukaryota	k__Fungi	p__unclassified_k__Fungi	c__unclassified_k__Fungi	o__unclassified_k__Fungi	f__unclassified_k__Fungi	g__unclassified_k__Fungi	s__unclassified_k__Fungi	OTU2093	0	0	0	0	0	0	0	0	0	0	0	0	0	0	0	0	0	19	0	0	0	0	0	0	0	0	0	0	0	0	0	0	0	0	0	0	0	0	0	0	0
d__Eukaryota	k__Fungi	p__unclassified_k__Fungi	c__unclassified_k__Fungi	o__unclassified_k__Fungi	f__unclassified_k__Fungi	g__unclassified_k__Fungi	s__unclassified_k__Fungi	OTU2190	5	1	1	0	0	1	0	0	0	0	0	0	0	0	0	0	0	18	0	1	0	0	0	0	0	0	0	0	0	0	0	1	4	0	0	1	0	0	0	4	0
d__Eukaryota	k__Fungi	p__Rozellomycota	c__unclassified_p__Rozellomycota	o__unclassified_p__Rozellomycota	f__unclassified_p__Rozellomycota	g__unclassified_p__Rozellomycota	s__Rozellomycota_sp	OTU2594	0	0	0	0	0	0	0	0	0	0	0	0	0	0	0	0	0	0	4	1	4	1	0	0	0	0	0	0	0	0	0	30	2	0	0	0	0	0	0	0	0
d__Eukaryota	k__Fungi	p__unclassified_k__Fungi	c__unclassified_k__Fungi	o__unclassified_k__Fungi	f__unclassified_k__Fungi	g__unclassified_k__Fungi	s__unclassified_k__Fungi	OTU3196	1	0	0	12	4	5	3	0	0	0	0	0	0	0	0	0	5	0	0	1	0	0	2	1	0	0	0	0	0	0	0	0	0	1	4	1	0	0	0	0	0
d__Eukaryota	k__Fungi	p__Ascomycota	c__Sordariomycetes	o__Hypocreales	f__unclassified_o__Hypocreales	g__unclassified_o__Hypocreales	s__unclassified_o__Hypocreales	OTU3203	2	2	4	6	6	4	1	1	4	0	0	0	0	0	0	0	0	0	0	3	1	0	1	0	0	0	0	0	0	0	3	0	0	0	0	6	0	0	0	0	0
d__Eukaryota	k__Fungi	p__Olpidiomycota	c__Olpidiomycetes	o__Olpidiales	f__Olpidiaceae	g__Olpidium	s__Olpidium_virulentus	OTU3307	0	0	0	0	0	0	0	0	0	0	0	0	0	0	0	0	0	0	0	0	0	0	0	0	0	0	0	0	0	0	0	0	6	0	0	0	0	0	0	0	0
d__Eukaryota	k__Fungi	p__Ascomycota	c__unclassified_p__Ascomycota	o__unclassified_p__Ascomycota	f__unclassified_p__Ascomycota	g__unclassified_p__Ascomycota	s__unclassified_p__Ascomycota	OTU3603	0	0	0	0	1	0	3	0	3	0	0	0	0	0	0	0	0	0	0	0	0	0	0	0	0	0	0	0	0	0	0	0	0	0	5	0	0	0	0	0	0
d__Eukaryota	k__Fungi	p__unclassified_k__Fungi	c__unclassified_k__Fungi	o__unclassified_k__Fungi	f__unclassified_k__Fungi	g__unclassified_k__Fungi	s__unclassified_k__Fungi	OTU3918	0	1	2	0	1	2	3	3	1	0	0	0	0	0	0	4	0	0	0	0	0	0	0	0	0	0	0	0	0	0	3	0	0	8	4	3	0	0	0	4	0
d__Eukaryota	k__Fungi	p__Ascomycota	c__unclassified_p__Ascomycota	o__unclassified_p__Ascomycota	f__unclassified_p__Ascomycota	g__unclassified_p__Ascomycota	s__unclassified_p__Ascomycota	OTU4046	0	0	0	0	0	5	0	0	0	0	0	0	0	0	0	0	0	0	0	4	6	1	8	1	0	0	0	0	0	0	0	0	0	0	2	0	0	0	0	0	0
d__Eukaryota	k__Fungi	p__unclassified_k__Fungi	c__unclassified_k__Fungi	o__unclassified_k__Fungi	f__unclassified_k__Fungi	g__unclassified_k__Fungi	s__unclassified_k__Fungi	OTU4260	2	4	0	0	2	0	0	3	0	0	0	0	0	0	0	1	11	1	0	1	1	0	0	0	1	0	0	0	0	0	0	0	0	0	0	1	0	0	0	0	13
d__Eukaryota	k__Fungi	p__unclassified_k__Fungi	c__unclassified_k__Fungi	o__unclassified_k__Fungi	f__unclassified_k__Fungi	g__unclassified_k__Fungi	s__unclassified_k__Fungi	OTU4788	2	3	0	2	0	0	0	0	0	0	0	0	0	0	0	1	10	1	0	0	0	2	0	0	0	0	0	0	0	0	0	0	1	1	1	1	0	0	0	8	0
d__Eukaryota	k__Fungi	p__unclassified_k__Fungi	c__unclassified_k__Fungi	o__unclassified_k__Fungi	f__unclassified_k__Fungi	g__unclassified_k__Fungi	s__unclassified_k__Fungi	OTU4965	0	0	3	0	0	0	2	0	0	0	0	0	0	0	0	8	3	6	0	0	0	2	1	1	0	0	0	0	0	0	12	0	0	2	0	0	0	0	0	0	0
d__Eukaryota	k__Fungi	p__Ascomycota	c__Eurotiomycetes	o__Onygenales	f__unclassified_o__Onygenales	g__unclassified_o__Onygenales	s__unclassified_o__Onygenales	OTU4980	0	0	0	0	0	0	0	0	0	0	0	0	0	0	0	0	0	0	0	0	0	0	0	0	0	0	0	0	0	0	0	0	0	8	0	0	0	0	0	0	0
d__Eukaryota	k__Fungi	p__Ascomycota	c__Saccharomycetes	o__Saccharomycetales	f__Saccharomycetales_fam_Incertae_sedis	g__Candida	s__Candida_stellimalicola	OTU5322	0	0	0	0	0	0	0	0	0	0	0	0	0	0	0	0	0	0	0	0	0	0	0	0	0	0	0	0	0	0	0	0	0	0	0	0	0	0	0	0	0
d__Eukaryota	k__Fungi	p__unclassified_k__Fungi	c__unclassified_k__Fungi	o__unclassified_k__Fungi	f__unclassified_k__Fungi	g__unclassified_k__Fungi	s__unclassified_k__Fungi	OTU5595	0	0	0	0	0	0	0	0	0	0	0	0	0	0	0	0	0	0	0	0	0	0	0	0	0	0	0	0	0	0	0	0	0	0	0	0	0	0	0	0	0
d__Eukaryota	k__Fungi	p__unclassified_k__Fungi	c__unclassified_k__Fungi	o__unclassified_k__Fungi	f__unclassified_k__Fungi	g__unclassified_k__Fungi	s__unclassified_k__Fungi	OTU637	4	0	3	3	2	0	0	1	0	0	0	0	0	0	0	4	8	4	0	1	0	0	2	1	0	0	0	0	0	0	0	0	0	0	1	0	0	0	0	1	0
d__Eukaryota	k__Fungi	p__unclassified_k__Fungi	c__unclassified_k__Fungi	o__unclassified_k__Fungi	f__unclassified_k__Fungi	g__unclassified_k__Fungi	s__unclassified_k__Fungi	OTU1443	2	27	0	0	3	0	0	0	0	0	0	0	0	0	0	0	2	0	0	2	0	0	2	0	0	0	0	0	0	0	0	0	0	0	0	0	0	0	0	0	0
d__Eukaryota	k__Fungi	p__Glomeromycota	c__Glomeromycetes	o__Glomerales	f__Glomeraceae	g__Glomus	s__Glomus_indicum	OTU1650	0	0	3	1	0	0	1	0	0	0	0	0	0	0	0	3	15	7	0	0	0	0	1	0	2	3	0	0	0	0	0	0	0	0	0	0	0	0	0	4	0
d__Eukaryota	k__Fungi	p__Glomeromycota	c__Glomeromycetes	o__Glomerales	f__Glomeraceae	g__unclassified_f__Glomeraceae	s__Glomeraceae_sp	OTU3601	0	0	2	0	0	0	1	0	0	0	0	0	0	0	0	10	4	0	0	1	0	0	0	0	1	0	0	0	0	0	0	0	0	2	0	0	0	0	0	0	1
d__Eukaryota	k__Fungi	p__unclassified_k__Fungi	c__unclassified_k__Fungi	o__unclassified_k__Fungi	f__unclassified_k__Fungi	g__unclassified_k__Fungi	s__unclassified_k__Fungi	OTU3647	0	1	0	0	0	0	0	0	0	0	0	0	0	0	0	0	0	3	0	1	0	0	1	0	0	0	0	0	0	0	0	0	9	3	1	0	0	0	0	0	0
d__Eukaryota	k__Fungi	p__Basidiomycota	c__Agaricomycetes	o__Thelephorales	f__Thelephoraceae	g__unclassified_f__Thelephoraceae	s__unclassified_f__Thelephoraceae	OTU4055	0	0	0	1	2	0	0	0	0	0	0	0	0	0	0	0	0	0	0	3	4	0	0	0	0	0	0	0	0	0	0	0	0	0	0	0	0	0	0	0	0
d__Eukaryota	k__Fungi	p__unclassified_k__Fungi	c__unclassified_k__Fungi	o__unclassified_k__Fungi	f__unclassified_k__Fungi	g__unclassified_k__Fungi	s__unclassified_k__Fungi	OTU4129	0	0	0	0	0	0	0	0	0	0	0	0	0	0	0	0	0	6	0	2	0	0	0	0	0	0	0	0	0	0	0	6	3	0	0	0	0	0	0	0	8
d__Eukaryota	k__Fungi	p__unclassified_k__Fungi	c__unclassified_k__Fungi	o__unclassified_k__Fungi	f__unclassified_k__Fungi	g__unclassified_k__Fungi	s__unclassified_k__Fungi	OTU4347	0	0	0	0	1	0	0	0	0	0	0	0	0	0	0	0	13	4	0	0	0	0	0	0	0	0	0	0	0	0	0	0	0	0	0	0	0	0	0	0	0
d__Eukaryota	k__Fungi	p__unclassified_k__Fungi	c__unclassified_k__Fungi	o__unclassified_k__Fungi	f__unclassified_k__Fungi	g__unclassified_k__Fungi	s__unclassified_k__Fungi	OTU4418	0	0	0	0	0	1	0	0	0	0	0	0	0	0	0	0	0	0	0	0	0	0	0	0	0	0	0	0	0	0	0	0	0	0	0	0	0	0	10	0	0
d__Eukaryota	k__Fungi	p__Ascomycota	c__Dothideomycetes	o__Capnodiales	f__Neodevriesiaceae	g__Neodevriesia	s__unclassified_g__Neodevriesia	OTU4510	0	0	0	3	3	7	10	12	1	0	0	0	0	0	0	0	0	0	4	0	0	0	0	0	0	0	0	0	0	0	0	0	0	0	0	0	0	0	0	0	0
d__Eukaryota	k__Fungi	p__unclassified_k__Fungi	c__unclassified_k__Fungi	o__unclassified_k__Fungi	f__unclassified_k__Fungi	g__unclassified_k__Fungi	s__unclassified_k__Fungi	OTU5724	0	0	0	0	0	0	0	0	0	0	0	0	0	0	0	0	0	0	0	0	0	0	0	0	0	0	0	0	0	0	0	0	0	0	0	0	2	0	0	0	0
d__Eukaryota	k__Fungi	p__Ascomycota	c__Pezizomycetes	o__Pezizales	f__Pyronemataceae	g__Scutellinia	s__Scutellinia_sp	OTU5839	0	0	0	0	0	0	0	0	0	0	0	0	0	0	0	0	0	0	0	0	0	0	0	0	0	0	0	0	0	0	0	0	0	0	19	1	0	0	0	0	0
d__Eukaryota	k__Fungi	p__Ascomycota	c__unclassified_p__Ascomycota	o__unclassified_p__Ascomycota	f__unclassified_p__Ascomycota	g__unclassified_p__Ascomycota	s__unclassified_p__Ascomycota	OTU407	0	0	0	2	0	0	1	0	0	0	0	0	52	0	0	0	0	0	0	0	0	0	0	0	0	0	0	0	0	0	0	0	0	0	0	0	0	0	0	0	0
d__Eukaryota	k__Fungi	p__unclassified_k__Fungi	c__unclassified_k__Fungi	o__unclassified_k__Fungi	f__unclassified_k__Fungi	g__unclassified_k__Fungi	s__unclassified_k__Fungi	OTU696	3	0	0	1	1	0	1	1	0	0	0	0	0	0	0	30	6	4	0	0	0	0	1	0	0	0	0	0	0	0	0	0	0	0	0	0	0	0	0	0	0
d__Eukaryota	k__Fungi	p__Ascomycota	c__Sordariomycetes	o__Sordariales	f__Chaetomiaceae	g__Chaetomium	s__Chaetomium_sphaerale	OTU933	1	9	16	0	1	1	2	1	2	0	0	0	0	0	0	2	0	1	2	0	2	2	2	0	0	0	0	0	0	2	0	0	0	0	0	0	0	0	0	1	1
d__Eukaryota	k__Fungi	p__unclassified_k__Fungi	c__unclassified_k__Fungi	o__unclassified_k__Fungi	f__unclassified_k__Fungi	g__unclassified_k__Fungi	s__unclassified_k__Fungi	OTU1378	0	2	0	0	0	0	0	0	0	0	0	0	0	0	0	0	18	0	0	0	0	0	0	0	0	0	0	0	0	0	0	0	0	0	0	1	0	0	0	0	0
d__Eukaryota	k__Fungi	p__Ascomycota	c__Eurotiomycetes	o__Verrucariales	f__Verrucariaceae	g__unclassified_f__Verrucariaceae	s__unclassified_f__Verrucariaceae	OTU2929	0	0	0	0	0	0	0	0	0	0	0	0	0	0	0	0	0	0	0	0	0	0	0	0	0	0	0	0	0	0	0	0	0	0	0	0	0	0	0	0	55
d__Eukaryota	k__Fungi	p__unclassified_k__Fungi	c__unclassified_k__Fungi	o__unclassified_k__Fungi	f__unclassified_k__Fungi	g__unclassified_k__Fungi	s__unclassified_k__Fungi	OTU2935	0	0	0	0	0	0	0	0	0	0	0	0	0	0	0	0	0	0	0	0	0	0	1	0	0	0	0	0	0	0	0	0	0	0	3	2	0	0	0	0	4
d__Eukaryota	k__Fungi	p__Ascomycota	c__Eurotiomycetes	o__Eurotiales	f__Aspergillaceae	g__Aspergillus	s__Aspergillus_cibarius	OTU3031	0	0	0	0	0	0	3	0	0	0	0	0	0	0	0	11	0	0	1	4	0	0	3	2	0	0	0	0	0	0	0	0	0	0	0	0	0	0	0	8	11
d__Eukaryota	k__Fungi	p__Ascomycota	c__Sordariomycetes	o__Hypocreales	f__Hypocreales_fam_Incertae_sedis	g__Acremonium	s__Acremonium_pilosum	OTU4909	0	0	4	2	3	2	0	0	0	0	0	0	0	0	0	0	0	1	3	0	0	1	0	0	0	0	1	0	0	0	0	0	0	3	2	0	0	0	0	15	0
d__Eukaryota	k__Fungi	p__Ascomycota	c__Pezizomycetes	o__Pezizales	f__Pezizaceae	g__unclassified_f__Pezizaceae	s__Pezizaceae_sp	OTU5027	1	0	0	2	0	4	0	0	0	0	0	0	0	0	0	0	0	0	0	0	0	0	12	0	0	0	0	0	0	0	0	0	0	22	3	3	0	0	0	3	0
d__Eukaryota	k__Fungi	p__Ascomycota	c__Sordariomycetes	o__Hypocreales	f__Hypocreaceae	g__Trichoderma	s__Trichoderma_asperellum	OTU5272	1	0	2	0	0	4	0	1	3	0	0	0	0	0	1	0	0	8	0	0	0	1	2	0	0	0	0	0	0	0	0	0	0	0	0	0	0	0	0	0	0
d__Eukaryota	k__Fungi	p__unclassified_k__Fungi	c__unclassified_k__Fungi	o__unclassified_k__Fungi	f__unclassified_k__Fungi	g__unclassified_k__Fungi	s__unclassified_k__Fungi	OTU693	0	0	0	0	1	0	0	0	0	0	0	0	0	0	0	9	2	6	1	3	4	3	1	5	0	0	0	0	0	0	0	0	0	0	0	0	0	0	0	0	0
d__Eukaryota	k__Fungi	p__Basidiomycota	c__Malasseziomycetes	o__Malasseziales	f__unclassified_o__Malasseziales	g__unclassified_o__Malasseziales	s__Malasseziales_sp	OTU720	5	0	0	0	0	0	0	0	0	0	0	0	0	0	2	2	3	0	0	0	0	1	2	0	0	0	0	0	0	0	0	0	3	0	0	0	0	0	1	0	24
d__Eukaryota	k__Fungi	p__Ascomycota	c__Sordariomycetes	o__Sordariales	f__Chaetomiaceae	g__Chaetomium	s__Chaetomium_acropullum	OTU757	6	0	0	6	0	0	3	0	0	0	0	0	0	0	0	34	0	0	4	0	0	1	0	0	0	0	0	0	0	0	0	0	0	0	0	0	0	0	0	0	0
d__Eukaryota	k__Fungi	p__unclassified_k__Fungi	c__unclassified_k__Fungi	o__unclassified_k__Fungi	f__unclassified_k__Fungi	g__unclassified_k__Fungi	s__unclassified_k__Fungi	OTU902	0	0	0	0	0	1	0	0	0	0	0	0	0	0	0	8	5	4	0	0	0	0	0	0	0	0	0	0	0	0	0	0	0	0	0	0	0	0	0	10	0
d__Eukaryota	k__Fungi	p__Basidiomycota	c__Agaricomycetes	o__Phallales	f__Phallaceae	g__Lysurus	s__Lysurus_sp	OTU1112	0	0	0	0	16	0	0	36	0	0	0	0	0	0	0	0	0	0	0	0	0	0	2	0	0	0	0	0	0	0	0	0	0	0	0	0	0	0	0	0	0
d__Eukaryota	k__Fungi	p__unclassified_k__Fungi	c__unclassified_k__Fungi	o__unclassified_k__Fungi	f__unclassified_k__Fungi	g__unclassified_k__Fungi	s__unclassified_k__Fungi	OTU1937	6	0	1	0	0	0	0	0	0	0	0	0	0	0	0	0	0	0	0	0	2	0	0	0	0	0	0	0	0	0	0	0	0	1	0	4	0	0	0	8	0
d__Eukaryota	k__Fungi	p__Ascomycota	c__Sordariomycetes	o__Sordariales	f__unclassified_o__Sordariales	g__unclassified_o__Sordariales	s__unclassified_o__Sordariales	OTU2029	0	2	2	0	1	3	0	0	3	0	0	0	0	0	0	0	7	27	0	0	0	0	7	0	0	0	0	0	0	0	0	0	0	0	0	0	0	0	0	0	0
d__Eukaryota	k__Fungi	p__Ascomycota	c__Pezizomycetes	o__Pezizales	f__Ascobolaceae	g__Ascobolus	s__unclassified_g__Ascobolus	OTU2944	3	1	0	0	0	0	0	0	0	0	0	0	0	0	0	0	0	0	0	0	0	0	0	0	0	0	0	0	0	0	5	0	10	0	0	0	0	0	0	17	4
d__Eukaryota	k__Fungi	p__unclassified_k__Fungi	c__unclassified_k__Fungi	o__unclassified_k__Fungi	f__unclassified_k__Fungi	g__unclassified_k__Fungi	s__unclassified_k__Fungi	OTU3319	0	0	0	0	0	0	0	0	0	0	0	0	0	0	0	0	0	0	0	0	0	0	0	0	0	0	0	0	0	0	0	0	19	0	0	0	0	0	0	0	13
d__Eukaryota	k__Fungi	p__unclassified_k__Fungi	c__unclassified_k__Fungi	o__unclassified_k__Fungi	f__unclassified_k__Fungi	g__unclassified_k__Fungi	s__unclassified_k__Fungi	OTU3402	0	0	0	0	0	0	0	0	0	0	0	0	0	0	0	0	0	0	0	0	0	0	0	0	0	0	0	0	0	0	0	0	0	0	0	29	0	0	0	0	0
d__Eukaryota	k__Fungi	p__Ascomycota	c__Dothideomycetes	o__Pleosporales	f__Pleosporaceae	g__Curvularia	s__Curvularia_intermedia	OTU4017	0	0	0	5	5	1	0	0	1	0	0	0	0	0	0	0	0	0	0	3	0	0	0	0	0	0	0	0	0	0	0	0	0	0	0	0	0	0	0	0	0
d__Eukaryota	k__Fungi	p__unclassified_k__Fungi	c__unclassified_k__Fungi	o__unclassified_k__Fungi	f__unclassified_k__Fungi	g__unclassified_k__Fungi	s__unclassified_k__Fungi	OTU4981	0	0	0	0	4	1	1	0	0	0	0	0	0	0	0	3	0	0	0	0	0	0	0	0	0	0	0	0	0	0	0	0	0	0	8	2	0	0	0	0	0
d__Eukaryota	k__Fungi	p__unclassified_k__Fungi	c__unclassified_k__Fungi	o__unclassified_k__Fungi	f__unclassified_k__Fungi	g__unclassified_k__Fungi	s__unclassified_k__Fungi	OTU5481	0	0	0	0	0	0	0	0	0	0	0	0	0	0	0	0	0	0	0	0	0	0	0	0	0	0	0	0	0	0	0	0	0	0	0	0	0	0	0	0	0
d__Eukaryota	k__Fungi	p__unclassified_k__Fungi	c__unclassified_k__Fungi	o__unclassified_k__Fungi	f__unclassified_k__Fungi	g__unclassified_k__Fungi	s__unclassified_k__Fungi	OTU5781	0	0	0	0	0	0	0	0	0	0	0	0	0	0	0	0	0	0	0	0	0	0	0	0	0	0	0	0	0	0	0	0	0	0	0	0	0	0	0	0	4
d__Eukaryota	k__Fungi	p__Ascomycota	c__Pezizomycetes	o__Pezizales	f__Pyronemataceae	g__Octospora	s__Octospora_leucoloma	OTU649	0	0	0	0	0	0	0	0	0	0	0	0	0	0	0	15	0	0	0	0	2	0	0	0	0	0	0	0	0	0	0	0	0	0	0	0	0	0	0	0	0
d__Eukaryota	k__Fungi	p__unclassified_k__Fungi	c__unclassified_k__Fungi	o__unclassified_k__Fungi	f__unclassified_k__Fungi	g__unclassified_k__Fungi	s__unclassified_k__Fungi	OTU824	0	0	0	0	9	0	0	7	3	0	0	0	0	0	0	13	0	0	1	0	6	1	0	13	0	0	0	0	0	0	0	0	0	0	0	0	0	0	0	0	0
d__Eukaryota	k__Fungi	p__unclassified_k__Fungi	c__unclassified_k__Fungi	o__unclassified_k__Fungi	f__unclassified_k__Fungi	g__unclassified_k__Fungi	s__unclassified_k__Fungi	OTU1183	0	4	0	1	7	4	7	7	3	0	1	0	0	0	0	1	0	0	3	4	1	0	8	0	0	0	0	0	0	1	0	0	0	0	0	0	0	0	0	0	0
d__Eukaryota	k__Fungi	p__unclassified_k__Fungi	c__unclassified_k__Fungi	o__unclassified_k__Fungi	f__unclassified_k__Fungi	g__unclassified_k__Fungi	s__unclassified_k__Fungi	OTU2618	5	0	1	1	0	0	3	3	0	0	0	0	0	0	0	2	0	2	0	0	0	0	0	0	0	0	0	0	0	0	0	6	2	1	0	0	0	0	0	1	8
d__Eukaryota	k__Fungi	p__Ascomycota	c__Dothideomycetes	o__Pleosporales	f__Phaeosphaeriaceae	g__unclassified_f__Phaeosphaeriaceae	s__unclassified_f__Phaeosphaeriaceae	OTU3260	0	0	0	3	1	0	0	0	0	0	0	0	0	0	0	0	0	0	1	2	1	4	3	1	0	0	1	0	0	0	0	0	0	1	1	5	0	0	0	0	0
d__Eukaryota	k__Fungi	p__Ascomycota	c__unclassified_p__Ascomycota	o__unclassified_p__Ascomycota	f__unclassified_p__Ascomycota	g__unclassified_p__Ascomycota	s__unclassified_p__Ascomycota	OTU3279	0	0	0	0	0	0	0	0	0	0	0	0	0	0	0	0	0	0	0	0	0	0	0	0	0	0	0	0	0	0	0	0	53	0	0	0	0	0	0	0	0
d__Eukaryota	k__Fungi	p__unclassified_k__Fungi	c__unclassified_k__Fungi	o__unclassified_k__Fungi	f__unclassified_k__Fungi	g__unclassified_k__Fungi	s__unclassified_k__Fungi	OTU3583	10	5	0	0	0	0	0	0	1	0	0	0	0	0	0	0	0	0	0	0	0	0	0	0	0	0	0	0	0	0	0	0	0	0	0	6	0	0	0	0	11
d__Eukaryota	k__Fungi	p__unclassified_k__Fungi	c__unclassified_k__Fungi	o__unclassified_k__Fungi	f__unclassified_k__Fungi	g__unclassified_k__Fungi	s__unclassified_k__Fungi	OTU4311	0	0	0	5	3	7	14	7	0	0	0	0	1	0	0	0	0	0	1	1	0	0	1	4	0	0	0	0	0	2	0	0	0	2	0	0	0	0	0	0	0
d__Eukaryota	k__Fungi	p__unclassified_k__Fungi	c__unclassified_k__Fungi	o__unclassified_k__Fungi	f__unclassified_k__Fungi	g__unclassified_k__Fungi	s__unclassified_k__Fungi	OTU4333	0	0	0	0	0	0	0	0	0	0	0	0	0	0	0	0	0	0	0	0	0	0	0	0	0	0	0	0	0	0	0	0	0	0	0	1	0	2	6	0	0
d__Eukaryota	k__Fungi	p__Ascomycota	c__Sordariomycetes	o__Diaporthales	f__Diaporthaceae	g__Diaporthe	s__Diaporthe_caulivora	OTU4888	0	0	0	8	3	0	11	7	3	0	0	0	0	0	0	0	0	0	0	2	1	0	0	0	0	0	0	0	0	0	0	0	0	0	0	1	0	0	0	0	0
d__Eukaryota	k__Fungi	p__unclassified_k__Fungi	c__unclassified_k__Fungi	o__unclassified_k__Fungi	f__unclassified_k__Fungi	g__unclassified_k__Fungi	s__unclassified_k__Fungi	OTU5888	0	0	0	0	1	0	0	2	0	0	0	0	0	0	0	0	0	0	1	3	0	0	5	0	0	0	0	0	0	0	0	0	0	0	0	0	0	0	0	0	2
d__Eukaryota	k__Fungi	p__unclassified_k__Fungi	c__unclassified_k__Fungi	o__unclassified_k__Fungi	f__unclassified_k__Fungi	g__unclassified_k__Fungi	s__unclassified_k__Fungi	OTU2106	2	0	2	2	0	3	1	7	6	0	0	0	0	0	0	0	5	10	0	1	0	0	1	0	0	0	0	0	0	0	0	0	2	0	0	0	0	0	0	0	2
d__Eukaryota	k__Fungi	p__unclassified_k__Fungi	c__unclassified_k__Fungi	o__unclassified_k__Fungi	f__unclassified_k__Fungi	g__unclassified_k__Fungi	s__unclassified_k__Fungi	OTU2731	0	1	1	0	0	0	0	0	0	0	0	0	0	0	0	0	0	0	0	0	0	0	0	0	0	0	0	0	0	0	2	8	4	3	2	4	0	0	0	0	8
d__Eukaryota	k__Fungi	p__unclassified_k__Fungi	c__unclassified_k__Fungi	o__unclassified_k__Fungi	f__unclassified_k__Fungi	g__unclassified_k__Fungi	s__unclassified_k__Fungi	OTU3087	0	0	2	2	3	2	3	6	2	0	0	0	0	0	0	0	0	0	0	0	2	0	2	0	0	0	0	0	0	0	0	0	11	1	5	1	0	0	0	0	0
d__Eukaryota	k__Fungi	p__unclassified_k__Fungi	c__unclassified_k__Fungi	o__unclassified_k__Fungi	f__unclassified_k__Fungi	g__unclassified_k__Fungi	s__unclassified_k__Fungi	OTU4079	2	2	0	1	1	0	1	0	0	0	0	0	0	0	0	5	9	0	1	1	0	0	5	0	0	0	0	0	0	0	0	3	3	0	0	1	0	0	0	0	0
d__Eukaryota	k__Fungi	p__Ascomycota	c__Pezizomycetes	o__Pezizales	f__Pyronemataceae	g__unclassified_f__Pyronemataceae	s__unclassified_f__Pyronemataceae	OTU4243	0	0	2	0	3	3	2	0	3	0	0	0	0	0	0	0	0	7	0	0	2	0	0	0	0	0	0	0	0	0	0	0	0	0	6	0	0	0	0	0	0
d__Eukaryota	k__Fungi	p__Ascomycota	c__Eurotiomycetes	o__Onygenales	f__Gymnoascaceae	g__Gymnoascus	s__Gymnoascus_reessii	OTU4286	0	0	0	0	0	0	0	0	2	0	0	0	0	0	0	21	7	0	0	0	0	0	1	0	0	0	0	0	0	0	0	9	0	0	0	0	0	0	0	9	0
d__Eukaryota	k__Fungi	p__Ascomycota	c__Sordariomycetes	o__Glomerellales	f__Plectosphaerellaceae	g__Gibellulopsis	s__unclassified_g__Gibellulopsis	OTU4618	3	0	0	1	2	3	0	8	0	0	0	0	0	0	0	0	0	3	0	1	1	0	1	2	0	0	4	0	0	0	0	0	0	0	2	1	0	0	0	0	0
d__Eukaryota	k__Fungi	p__Ascomycota	c__Eurotiomycetes	o__Eurotiales	f__Aspergillaceae	g__Aspergillus	s__Aspergillus_chlamydosporus	OTU4969	0	0	0	0	0	0	0	0	0	0	0	0	0	0	0	0	0	0	0	0	0	0	0	0	0	0	0	0	0	0	0	0	0	9	13	2	0	0	0	0	0
d__Eukaryota	k__Fungi	p__unclassified_k__Fungi	c__unclassified_k__Fungi	o__unclassified_k__Fungi	f__unclassified_k__Fungi	g__unclassified_k__Fungi	s__unclassified_k__Fungi	OTU5080	0	0	0	0	0	0	12	0	0	0	0	0	0	0	0	0	6	0	1	1	0	0	0	1	0	0	0	0	0	4	0	0	0	9	0	0	0	0	0	0	0
d__Eukaryota	k__Fungi	p__Ascomycota	c__Pezizomycetes	o__Pezizales	f__Ascodesmidaceae	g__Cephaliophora	s__Cephaliophora_sp	OTU221	10	0	0	0	0	4	0	0	0	0	0	0	0	0	0	0	3	0	0	0	0	0	0	0	0	0	0	0	0	0	0	0	0	0	0	0	0	0	0	0	0
d__Eukaryota	k__Fungi	p__unclassified_k__Fungi	c__unclassified_k__Fungi	o__unclassified_k__Fungi	f__unclassified_k__Fungi	g__unclassified_k__Fungi	s__unclassified_k__Fungi	OTU227	0	0	6	17	0	1	16	3	4	0	0	0	0	0	0	0	0	0	0	0	0	0	0	0	0	0	0	0	0	0	0	0	0	0	0	0	0	0	0	0	0
d__Eukaryota	k__Fungi	p__Ascomycota	c__Sordariomycetes	o__Hypocreales	f__unclassified_o__Hypocreales	g__unclassified_o__Hypocreales	s__unclassified_o__Hypocreales	OTU1232	5	0	0	6	2	0	29	0	6	0	1	0	0	0	0	0	0	0	0	0	0	2	0	0	0	0	0	0	0	0	0	0	0	0	0	0	0	0	0	0	0
d__Eukaryota	k__Fungi	p__Ascomycota	c__Eurotiomycetes	o__Chaetothyriales	f__Herpotrichiellaceae	g__Cladophialophora	s__Cladophialophora_immunda	OTU1976	0	12	4	3	0	4	0	0	0	0	0	0	0	0	0	8	0	18	1	0	0	0	0	1	0	0	0	0	0	0	0	0	0	0	0	0	0	0	0	0	0
d__Eukaryota	k__Fungi	p__Ascomycota	c__Eurotiomycetes	o__Onygenales	f__Onygenaceae	g__unclassified_f__Onygenaceae	s__Onygenaceae_sp	OTU2089	0	0	0	1	0	0	1	0	0	0	0	0	0	0	0	0	3	3	0	0	0	1	0	2	0	0	0	0	0	0	0	0	0	0	0	1	0	0	0	0	0
d__Eukaryota	k__Fungi	p__unclassified_k__Fungi	c__unclassified_k__Fungi	o__unclassified_k__Fungi	f__unclassified_k__Fungi	g__unclassified_k__Fungi	s__unclassified_k__Fungi	OTU2460	0	0	0	0	0	0	0	0	0	0	0	0	0	0	0	0	0	0	0	5	0	1	0	0	0	0	0	0	0	0	0	0	2	1	4	0	0	0	0	10	0
d__Eukaryota	k__Fungi	p__unclassified_k__Fungi	c__unclassified_k__Fungi	o__unclassified_k__Fungi	f__unclassified_k__Fungi	g__unclassified_k__Fungi	s__unclassified_k__Fungi	OTU2948	1	0	0	0	0	0	0	0	0	0	0	0	0	0	0	0	0	0	0	4	0	0	2	0	0	0	0	0	0	0	0	0	0	0	5	0	0	0	0	0	0
d__Eukaryota	k__Fungi	p__unclassified_k__Fungi	c__unclassified_k__Fungi	o__unclassified_k__Fungi	f__unclassified_k__Fungi	g__unclassified_k__Fungi	s__unclassified_k__Fungi	OTU3219	1	3	3	0	1	2	4	1	0	0	0	0	0	0	0	4	9	2	0	2	0	0	2	0	0	0	0	0	0	0	0	0	1	0	0	0	0	0	0	0	0
d__Eukaryota	k__Fungi	p__unclassified_k__Fungi	c__unclassified_k__Fungi	o__unclassified_k__Fungi	f__unclassified_k__Fungi	g__unclassified_k__Fungi	s__unclassified_k__Fungi	OTU3580	0	0	0	0	0	0	0	0	0	0	0	0	0	0	0	0	0	0	0	0	0	0	0	0	0	0	0	0	0	0	0	0	0	0	0	1	0	0	0	1	0
d__Eukaryota	k__Fungi	p__Basidiomycota	c__Tremellomycetes	o__Tremellales	f__Bulleribasidiaceae	g__Vishniacozyma	s__Vishniacozyma_sp	OTU3736	0	0	0	0	0	0	0	0	0	0	0	0	0	0	0	0	0	0	7	1	9	4	3	5	0	0	0	0	0	0	0	0	2	0	0	0	0	0	0	0	0
d__Eukaryota	k__Fungi	p__Ascomycota	c__unclassified_p__Ascomycota	o__unclassified_p__Ascomycota	f__unclassified_p__Ascomycota	g__unclassified_p__Ascomycota	s__unclassified_p__Ascomycota	OTU4051	0	0	0	0	0	0	0	0	0	0	0	0	0	0	0	0	0	0	2	0	0	2	8	0	0	0	0	0	0	0	0	0	0	0	0	0	0	0	0	0	0
d__Eukaryota	k__Fungi	p__unclassified_k__Fungi	c__unclassified_k__Fungi	o__unclassified_k__Fungi	f__unclassified_k__Fungi	g__unclassified_k__Fungi	s__unclassified_k__Fungi	OTU4465	0	0	0	0	0	0	0	0	0	0	0	0	0	0	0	0	0	0	0	0	0	0	0	0	0	0	0	0	0	0	0	3	0	1	3	0	0	0	0	0	1
d__Eukaryota	k__Fungi	p__unclassified_k__Fungi	c__unclassified_k__Fungi	o__unclassified_k__Fungi	f__unclassified_k__Fungi	g__unclassified_k__Fungi	s__unclassified_k__Fungi	OTU4606	0	0	0	0	0	0	0	0	0	0	0	0	0	0	0	0	0	0	0	0	0	0	0	0	0	0	0	0	0	0	0	0	0	0	0	0	0	0	0	0	0
d__Eukaryota	k__Fungi	p__unclassified_k__Fungi	c__unclassified_k__Fungi	o__unclassified_k__Fungi	f__unclassified_k__Fungi	g__unclassified_k__Fungi	s__unclassified_k__Fungi	OTU5131	3	5	1	0	1	0	0	1	0	0	0	0	0	0	0	0	6	0	0	0	0	0	0	0	0	0	0	0	0	0	0	0	0	2	0	2	0	0	0	0	20
d__Eukaryota	k__Fungi	p__unclassified_k__Fungi	c__unclassified_k__Fungi	o__unclassified_k__Fungi	f__unclassified_k__Fungi	g__unclassified_k__Fungi	s__unclassified_k__Fungi	OTU357	0	0	0	0	0	0	6	0	0	0	0	0	0	0	0	0	0	0	0	33	3	0	8	0	0	0	0	0	0	0	0	0	0	0	0	0	0	0	0	0	0
d__Eukaryota	k__Fungi	p__unclassified_k__Fungi	c__unclassified_k__Fungi	o__unclassified_k__Fungi	f__unclassified_k__Fungi	g__unclassified_k__Fungi	s__unclassified_k__Fungi	OTU1587	0	3	0	1	0	1	7	0	0	0	0	0	0	0	0	0	13	0	0	0	0	1	0	0	0	0	0	0	0	0	0	0	0	0	0	0	0	0	0	0	0
d__Eukaryota	k__Fungi	p__Ascomycota	c__Sordariomycetes	o__Hypocreales	f__Clavicipitaceae	g__Metarhizium	s__unclassified_g__Metarhizium	OTU1716	0	0	0	0	0	36	0	0	6	0	0	0	0	0	0	0	0	0	0	0	0	0	0	0	0	0	0	0	0	0	0	0	0	0	0	0	0	0	0	0	0
d__Eukaryota	k__Fungi	p__unclassified_k__Fungi	c__unclassified_k__Fungi	o__unclassified_k__Fungi	f__unclassified_k__Fungi	g__unclassified_k__Fungi	s__unclassified_k__Fungi	OTU2344	1	6	0	1	6	0	2	1	0	0	0	0	0	0	0	1	2	0	0	0	0	0	0	0	0	0	0	0	0	0	0	0	0	1	0	0	0	0	0	0	1
d__Eukaryota	k__Fungi	p__unclassified_k__Fungi	c__unclassified_k__Fungi	o__unclassified_k__Fungi	f__unclassified_k__Fungi	g__unclassified_k__Fungi	s__unclassified_k__Fungi	OTU2703	0	4	3	4	9	2	1	3	0	0	0	0	0	0	0	13	0	4	0	0	0	1	0	0	0	0	0	0	0	0	0	3	0	1	0	0	0	0	0	0	0
d__Eukaryota	k__Fungi	p__Ascomycota	c__Pezizomycetes	o__Pezizales	f__Pyronemataceae	g__Geopora	s__Geopora_sp	OTU2997	0	0	0	0	0	0	0	0	0	0	0	0	0	0	0	0	0	0	0	0	0	0	0	0	0	0	0	0	0	0	1	0	0	0	4	5	0	0	0	0	0
d__Eukaryota	k__Fungi	p__Ascomycota	c__Dothideomycetes	o__Capnodiales	f__Cladosporiaceae	g__Cladosporium	s__unclassified_g__Cladosporium	OTU3660	0	0	0	5	1	3	0	1	3	0	0	0	0	0	0	0	0	0	2	0	1	0	1	0	0	0	0	0	0	0	0	0	0	0	3	0	0	0	0	0	0
d__Eukaryota	k__Fungi	p__Glomeromycota	c__Glomeromycetes	o__Glomerales	f__Glomeraceae	g__unclassified_f__Glomeraceae	s__unclassified_f__Glomeraceae	OTU3780	0	0	0	0	0	0	0	0	0	0	0	0	0	0	0	3	0	0	0	1	0	0	1	0	3	0	0	0	0	0	0	0	0	6	2	0	0	0	0	0	0
d__Eukaryota	k__Fungi	p__Ascomycota	c__Dothideomycetes	o__Pleosporales	f__Phaeosphaeriaceae	g__unclassified_f__Phaeosphaeriaceae	s__unclassified_f__Phaeosphaeriaceae	OTU3800	0	0	0	0	0	5	0	0	0	0	0	0	0	0	0	0	0	0	1	0	0	0	0	0	0	0	0	0	0	0	0	0	0	1	0	0	0	0	0	0	0
d__Eukaryota	k__Fungi	p__Ascomycota	c__Sordariomycetes	o__unclassified_c__Sordariomycetes	f__unclassified_c__Sordariomycetes	g__unclassified_c__Sordariomycetes	s__unclassified_c__Sordariomycetes	OTU3922	1	0	0	9	5	2	1	6	0	0	0	0	0	0	0	0	0	0	0	1	0	1	0	0	0	0	0	0	0	0	0	0	0	0	1	0	0	0	0	7	0
d__Eukaryota	k__Fungi	p__Zoopagomycota	c__Zoopagomycetes	o__Zoopagales	f__Piptocephalidaceae	g__unclassified_f__Piptocephalidaceae	s__unclassified_f__Piptocephalidaceae	OTU4016	0	4	4	5	1	2	0	0	2	0	0	0	0	0	0	3	4	5	0	0	0	0	0	0	0	0	0	0	0	0	0	0	0	1	2	5	0	0	0	0	1
d__Eukaryota	k__Fungi	p__unclassified_k__Fungi	c__unclassified_k__Fungi	o__unclassified_k__Fungi	f__unclassified_k__Fungi	g__unclassified_k__Fungi	s__unclassified_k__Fungi	OTU4193	0	2	0	0	0	1	0	0	0	0	0	0	0	0	0	0	11	0	0	1	1	2	1	0	0	0	0	0	0	0	0	0	0	2	0	0	0	0	0	5	0
d__Eukaryota	k__Fungi	p__Ascomycota	c__Eurotiomycetes	o__Chaetothyriales	f__Chaetothyriales_fam_Incertae_sedis	g__Strelitziana	s__unclassified_g__Strelitziana	OTU4208	0	0	0	0	0	0	0	0	0	0	0	0	0	0	0	0	0	0	0	0	0	1	0	0	0	0	0	0	0	0	0	0	0	0	0	2	0	0	0	8	0
d__Eukaryota	k__Fungi	p__unclassified_k__Fungi	c__unclassified_k__Fungi	o__unclassified_k__Fungi	f__unclassified_k__Fungi	g__unclassified_k__Fungi	s__unclassified_k__Fungi	OTU4370	1	0	0	0	2	1	2	0	0	0	0	0	0	0	0	1	6	0	2	5	1	1	1	0	0	2	0	0	0	0	0	2	0	0	1	1	0	0	0	0	0
d__Eukaryota	k__Fungi	p__Ascomycota	c__Eurotiomycetes	o__Eurotiales	f__Aspergillaceae	g__Penicillium	s__Penicillium_citrinum	OTU4520	0	0	0	0	0	0	0	0	0	0	0	0	0	0	0	0	0	0	0	0	0	0	0	0	0	0	0	0	0	0	0	0	0	3	0	0	0	0	0	0	0
d__Eukaryota	k__Fungi	p__Ascomycota	c__unclassified_p__Ascomycota	o__unclassified_p__Ascomycota	f__unclassified_p__Ascomycota	g__unclassified_p__Ascomycota	s__unclassified_p__Ascomycota	OTU11	2	1	0	20	0	1	4	1	6	0	0	0	0	0	0	0	0	0	0	0	3	0	0	0	0	0	0	0	0	0	0	0	0	0	0	0	0	0	0	0	0
d__Eukaryota	k__Fungi	p__Basidiomycota	c__Agaricomycetes	o__Hymenochaetales	f__Schizoporaceae	g__Lyomyces	s__Lyomyces_sp	OTU232	3	0	0	12	2	2	14	3	2	0	0	0	0	0	0	0	0	0	1	0	0	1	2	2	0	0	0	0	0	0	0	0	0	3	0	0	0	0	0	0	0
d__Eukaryota	k__Fungi	p__unclassified_k__Fungi	c__unclassified_k__Fungi	o__unclassified_k__Fungi	f__unclassified_k__Fungi	g__unclassified_k__Fungi	s__unclassified_k__Fungi	OTU1121	0	0	0	0	47	1	0	0	0	0	0	0	0	0	0	0	0	0	0	1	0	0	0	0	0	0	0	0	0	0	0	0	0	0	0	0	0	0	0	0	0
d__Eukaryota	k__Fungi	p__unclassified_k__Fungi	c__unclassified_k__Fungi	o__unclassified_k__Fungi	f__unclassified_k__Fungi	g__unclassified_k__Fungi	s__unclassified_k__Fungi	OTU2464	0	1	0	0	2	0	1	0	0	0	0	0	0	0	0	0	0	0	0	1	0	0	0	0	0	0	0	0	0	0	8	0	0	7	2	1	0	0	0	2	2
d__Eukaryota	k__Fungi	p__unclassified_k__Fungi	c__unclassified_k__Fungi	o__unclassified_k__Fungi	f__unclassified_k__Fungi	g__unclassified_k__Fungi	s__unclassified_k__Fungi	OTU2604	0	2	0	4	2	0	2	1	0	0	0	0	0	0	0	9	0	0	0	0	0	1	0	0	0	0	0	0	0	0	6	7	0	0	0	0	0	0	0	4	0
d__Eukaryota	k__Fungi	p__Basidiomycota	c__Tremellomycetes	o__unclassified_c__Tremellomycetes	f__unclassified_c__Tremellomycetes	g__unclassified_c__Tremellomycetes	s__unclassified_c__Tremellomycetes	OTU3136	0	0	0	0	0	0	0	0	1	0	0	0	0	0	0	4	0	0	0	0	1	0	0	0	0	0	0	0	0	0	0	0	0	0	0	0	0	0	0	0	0
d__Eukaryota	k__Fungi	p__Ascomycota	c__Dothideomycetes	o__Pleosporales	f__Phaeosphaeriaceae	g__Paraphoma	s__Paraphoma_sp	OTU3608	5	0	0	2	0	0	0	0	0	0	0	0	0	0	0	0	5	0	2	1	0	0	0	1	0	0	0	0	0	0	0	0	4	0	0	1	0	0	0	0	0
d__Eukaryota	k__Fungi	p__Ascomycota	c__Eurotiomycetes	o__Eurotiales	f__Aspergillaceae	g__Aspergillus	s__Aspergillus_aculeatus	OTU4241	1	0	0	1	0	0	0	0	4	0	0	0	0	0	0	0	5	0	1	0	0	0	0	0	0	0	0	0	0	0	2	0	0	4	0	3	0	0	0	0	0
d__Eukaryota	k__Fungi	p__Glomeromycota	c__Glomeromycetes	o__Glomerales	f__Glomeraceae	g__Glomus	s__Glomus_aggregatum	OTU4780	0	0	1	0	1	2	1	0	0	0	0	0	0	0	0	4	14	3	0	0	0	0	0	0	0	0	0	0	0	0	0	0	0	3	0	0	0	0	0	1	1
d__Eukaryota	k__Fungi	p__unclassified_k__Fungi	c__unclassified_k__Fungi	o__unclassified_k__Fungi	f__unclassified_k__Fungi	g__unclassified_k__Fungi	s__unclassified_k__Fungi	OTU438	1	0	0	1	0	0	7	4	0	0	0	0	0	0	0	0	0	0	0	1	0	1	2	0	0	0	0	0	0	0	0	0	0	0	0	1	0	0	0	0	0
d__Eukaryota	k__Fungi	p__Ascomycota	c__Sordariomycetes	o__Hypocreales	f__unclassified_o__Hypocreales	g__unclassified_o__Hypocreales	s__unclassified_o__Hypocreales	OTU584	0	0	0	3	4	0	0	0	0	0	0	0	0	0	0	13	0	0	0	0	0	0	4	0	0	0	0	0	0	0	0	0	0	0	0	0	0	0	0	0	0
d__Eukaryota	k__Fungi	p__Glomeromycota	c__Glomeromycetes	o__Glomerales	f__Glomeraceae	g__unclassified_f__Glomeraceae	s__unclassified_f__Glomeraceae	OTU906	0	0	0	0	0	0	0	0	0	0	0	0	0	0	0	4	2	0	0	0	0	0	0	0	0	0	0	0	0	0	0	0	0	3	2	0	0	0	1	0	10
d__Eukaryota	k__Fungi	p__unclassified_k__Fungi	c__unclassified_k__Fungi	o__unclassified_k__Fungi	f__unclassified_k__Fungi	g__unclassified_k__Fungi	s__unclassified_k__Fungi	OTU1161	7	1	0	0	1	0	1	1	1	0	2	0	1	0	2	0	0	0	0	0	0	0	0	0	0	0	0	0	3	0	0	0	0	1	4	3	0	0	0	0	0
d__Eukaryota	k__Fungi	p__Ascomycota	c__unclassified_p__Ascomycota	o__unclassified_p__Ascomycota	f__unclassified_p__Ascomycota	g__unclassified_p__Ascomycota	s__unclassified_p__Ascomycota	OTU2057	0	0	0	0	0	0	0	0	0	0	0	0	0	0	0	0	0	8	3	0	0	0	0	0	0	0	0	0	0	0	0	0	0	0	1	0	0	0	0	4	0
d__Eukaryota	k__Fungi	p__unclassified_k__Fungi	c__unclassified_k__Fungi	o__unclassified_k__Fungi	f__unclassified_k__Fungi	g__unclassified_k__Fungi	s__unclassified_k__Fungi	OTU2557	0	2	0	0	1	0	1	0	0	0	0	0	0	0	0	0	4	0	0	0	0	2	0	0	0	0	0	0	0	0	0	15	0	0	0	0	0	0	0	0	0
d__Eukaryota	k__Fungi	p__unclassified_k__Fungi	c__unclassified_k__Fungi	o__unclassified_k__Fungi	f__unclassified_k__Fungi	g__unclassified_k__Fungi	s__unclassified_k__Fungi	OTU2707	1	1	5	0	0	0	0	1	1	0	0	0	0	0	0	1	4	3	1	0	0	0	0	0	0	0	0	0	0	0	2	5	0	1	0	0	0	0	0	6	0
d__Eukaryota	k__Fungi	p__Ascomycota	c__Sordariomycetes	o__unclassified_c__Sordariomycetes	f__unclassified_c__Sordariomycetes	g__unclassified_c__Sordariomycetes	s__unclassified_c__Sordariomycetes	OTU2957	0	0	0	0	3	0	0	11	0	0	1	0	0	0	0	0	0	0	0	1	0	0	0	0	0	0	0	0	0	0	0	0	0	0	0	0	0	0	0	0	0
d__Eukaryota	k__Fungi	p__unclassified_k__Fungi	c__unclassified_k__Fungi	o__unclassified_k__Fungi	f__unclassified_k__Fungi	g__unclassified_k__Fungi	s__unclassified_k__Fungi	OTU4097	0	0	0	4	1	0	5	11	6	0	0	0	0	0	0	5	0	0	0	1	0	1	0	0	0	0	0	0	0	0	0	0	0	0	0	1	0	0	0	0	0
d__Eukaryota	k__Fungi	p__Basidiomycota	c__Microbotryomycetes	o__Sporidiobolales	f__Sporidiobolaceae	g__Rhodotorula	s__Rhodotorula_paludigena	OTU4165	0	0	0	0	0	2	0	0	1	0	0	0	0	0	0	0	0	0	0	1	0	0	0	0	0	0	3	0	0	0	0	0	3	2	6	7	0	0	0	0	1
d__Eukaryota	k__Fungi	p__Ascomycota	c__Sordariomycetes	o__Savoryellales	f__Savoryellaceae	g__Savoryella	s__unclassified_g__Savoryella	OTU4728	0	9	1	4	3	1	1	0	0	0	0	0	0	0	0	0	0	0	0	0	0	0	1	0	8	2	0	0	0	0	0	0	0	4	2	0	0	0	0	0	0
d__Eukaryota	k__Fungi	p__unclassified_k__Fungi	c__unclassified_k__Fungi	o__unclassified_k__Fungi	f__unclassified_k__Fungi	g__unclassified_k__Fungi	s__unclassified_k__Fungi	OTU4878	0	0	0	4	0	4	9	11	0	0	0	0	0	0	0	0	0	1	0	2	0	0	0	3	0	0	0	0	0	0	0	2	0	5	1	1	0	0	0	0	0
d__Eukaryota	k__Fungi	p__unclassified_k__Fungi	c__unclassified_k__Fungi	o__unclassified_k__Fungi	f__unclassified_k__Fungi	g__unclassified_k__Fungi	s__unclassified_k__Fungi	OTU4880	0	0	0	0	2	0	0	0	1	0	0	0	0	0	0	0	0	0	0	0	0	0	0	0	0	0	0	0	0	0	3	0	0	0	1	1	0	1	6	0	0
d__Eukaryota	k__Fungi	p__unclassified_k__Fungi	c__unclassified_k__Fungi	o__unclassified_k__Fungi	f__unclassified_k__Fungi	g__unclassified_k__Fungi	s__unclassified_k__Fungi	OTU5739	0	0	0	0	0	0	0	0	0	0	0	0	0	0	0	0	0	0	0	0	0	0	0	0	0	0	0	0	0	0	0	0	0	3	1	0	0	0	0	0	3
d__Eukaryota	k__Fungi	p__unclassified_k__Fungi	c__unclassified_k__Fungi	o__unclassified_k__Fungi	f__unclassified_k__Fungi	g__unclassified_k__Fungi	s__unclassified_k__Fungi	OTU694	0	0	0	0	0	0	0	0	4	0	0	0	0	0	0	6	6	22	0	0	0	0	0	0	0	0	0	0	0	0	0	0	0	0	0	0	0	0	0	0	0
d__Eukaryota	k__Fungi	p__unclassified_k__Fungi	c__unclassified_k__Fungi	o__unclassified_k__Fungi	f__unclassified_k__Fungi	g__unclassified_k__Fungi	s__unclassified_k__Fungi	OTU768	0	0	0	2	0	0	0	0	0	0	0	0	0	0	0	2	0	0	1	0	0	0	0	0	0	0	0	0	0	0	2	0	2	2	0	0	0	0	0	3	0
[truncated: 4,351 more rows]
[truncated: 39 more columns]
