# Supplementary material for: Root-associated fungal microbiota of the perennial sweet sorghum cultivar under field growth
Source: Front Microbiol. 2022 Oct 26;13:1026339. doi: 10.3389/fmicb.2022.1026339 (PMC9643593; doi:10.3389/fmicb.2022.1026339)
Supplement: Supplementary file 3 [file Table_3.XLS]

## Sheet: normalized OTU table
Domain	Kingdom	Phylum	Class	Order	Family	Genus	Species	OTU	Na1FBS	Na2FBS	Na3FBS	Na1FARS	Na2FARS	Na3FARS	Na1FPRS	Na2FPRS	Na3FPRS	Na1FARt	Na2FARt	Na3FARt	Na1FPRt	Na2FPRt	Na3FPRt	Na1MBS	Na2MBS	Na3MBS	Na1MARS	Na2MARS	Na3MARS	Na1MPRS	Na2MPRS	Na3MPRS	Na1MARt	Na2MARt	Na3MARt	Na1MPRt	Na2MPRt	Na3MPRt	T1FBS	T2FBS	T3FBS	T1FPRS	T2FPRS	T3FPRS	T1FPRt	T2FPRt	T3FPRt	T1MBS	T2abMBS
d__Eukaryota	k__Fungi	p__unclassified_k__Fungi	c__unclassified_k__Fungi	o__unclassified_k__Fungi	f__unclassified_k__Fungi	g__unclassified_k__Fungi	s__unclassified_k__Fungi	OTU4372	30	46	288	846	1034	421	811	946	747	36654	19740	22202	28698	22823	26389	118	299	45	225	414	33	123	441	6	22805	18029	4608	17570	21834	22636	0	1	1	264	340	322	18152	9271	10741	16	170
d__Eukaryota	k__Fungi	p__Ascomycota	c__Sordariomycetes	o__unclassified_c__Sordariomycetes	f__unclassified_c__Sordariomycetes	g__unclassified_c__Sordariomycetes	s__unclassified_c__Sordariomycetes	OTU3906	3	23	115	564	1435	1465	381	3465	3361	257	47	9550	442	11528	124	31	42	117	35	186	22	43	339	35	129	2322	13	13	109	282	20	93	264	992	6608	6433	160	20448	17331	76	208
d__Eukaryota	k__Fungi	p__Mortierellomycota	c__Mortierellomycetes	o__Mortierellales	f__Mortierellaceae	g__Mortierella	s__Mortierella_alpina	OTU3596	5856	2873	6512	255	189	206	332	193	339	3	8	17	3	0	22	3605	2511	2445	1223	683	1705	1765	829	2189	199	41	33	96	46	86	11622	13875	11800	243	508	249	3	6	5	5076	5375
d__Eukaryota	k__Fungi	p__Ascomycota	c__Sordariomycetes	o__Sordariales	f__unclassified_o__Sordariales	g__unclassified_o__Sordariales	s__unclassified_o__Sordariales	OTU3754	88	181	153	524	943	75	1230	1529	206	516	4976	89	6040	2261	293	152	58	163	60	39	157	173	65	530	1558	1448	119	518	272	383	112	66	456	4967	4321	4319	4205	3518	3601	289	338
d__Eukaryota	k__Fungi	p__Mortierellomycota	c__Mortierellomycetes	o__Mortierellales	f__Mortierellaceae	g__Mortierella	s__Mortierella_alpina	OTU3672	5153	3838	3890	178	188	200	282	112	260	4	3	1	2	5	17	2301	1577	1404	851	419	1575	1141	503	2198	137	11	10	48	26	83	11850	12063	10159	252	448	350	10	6	3	1427	6465
d__Eukaryota	k__Fungi	p__Ascomycota	c__Dothideomycetes	o__Tubeufiales	f__Tubeufiaceae	g__Titaea	s__Titaea_maxilliformis	OTU4147	731	305	945	97	25	29	119	60	40	55	40	28	1	1	49	653	611	320	423	280	69	674	255	82	2193	1624	87	5906	891	7428	1815	1913	1477	43	47	37	5	8	2	3388	572
d__Eukaryota	k__Fungi	p__Ascomycota	c__Sordariomycetes	o__Branch06	f__unclassified_o__Branch06	g__unclassified_o__Branch06	s__Branch06_sp	OTU4122	279	280	276	1230	1424	1365	1983	1596	2053	1556	2313	3900	296	187	1007	1479	1862	1145	139	403	83	204	475	198	2402	2048	335	614	759	1165	155	44	160	1867	1628	1179	677	197	647	2395	1745
d__Eukaryota	k__Fungi	p__Ascomycota	c__Dothideomycetes	o__Pleosporales	f__unclassified_o__Pleosporales	g__unclassified_o__Pleosporales	s__unclassified_o__Pleosporales	OTU4168	79	54	8	593	589	136	1499	1358	238	630	327	124	2484	1598	56	205	53	53	83	105	45	109	169	134	655	677	42	363	341	90	105	1	10	3662	1214	1191	7595	25	14	211	752
d__Eukaryota	k__Fungi	p__Basidiomycota	c__Tremellomycetes	o__Tremellales	f__Rhynchogastremataceae	g__Papiliotrema	s__Papiliotrema_flavescens	OTU4022	58	30	47	796	544	742	622	442	391	1	1	2	2	1	2	147	328	188	2354	3270	2211	1829	2553	2073	34	17	4160	13	16	6	154	42	238	585	175	748	1	7	3	105	576
d__Eukaryota	k__Fungi	p__Ascomycota	c__Sordariomycetes	o__Hypocreales	f__Nectriaceae	g__Gibberella	s__Gibberella_intricans	OTU3719	316	521	464	2467	3525	2339	1898	2357	1986	43	145	14	8	50	28	344	1086	643	1105	1791	1087	829	1718	905	30	43	15678	10	35	15	74	149	338	567	512	1112	1	3	1	166	369
d__Eukaryota	k__Fungi	p__Mortierellomycota	c__Mortierellomycetes	o__Mortierellales	f__Mortierellaceae	g__Mortierella	s__Mortierella_alpina	OTU3734	2627	1835	1679	106	79	99	145	72	142	1	2	3	2	1	1	892	1272	1123	655	445	815	672	491	840	115	12	5	39	29	30	2899	2335	3946	85	145	150	2	0	0	1242	2311
d__Eukaryota	k__Fungi	p__Basidiomycota	c__Agaricomycetes	o__Cantharellales	f__Ceratobasidiaceae	g__Ceratobasidium	s__unclassified_g__Ceratobasidium	OTU3993	50	83	28	906	240	956	1607	965	2916	191	259	602	575	127	10006	90	585	553	102	459	186	151	420	393	125	336	15	19	572	78	25	35	20	3977	2765	491	1131	795	4009	314	233
d__Eukaryota	k__Fungi	p__Mortierellomycota	c__Mortierellomycetes	o__Mortierellales	f__Mortierellaceae	g__Mortierella	s__Mortierella_alpina	OTU3523	936	5297	635	222	526	938	241	416	643	0	0	7	1	0	2	606	958	327	646	3438	5724	565	3409	5338	37	8	18	6	72	5	28	42	440	17	102	11	1	3	3	344	1456
d__Eukaryota	k__Fungi	p__Ascomycota	c__Sordariomycetes	o__Sordariales	f__Chaetomiaceae	g__Trichocladium	s__Trichocladium_asperum	OTU3581	1114	2498	3452	501	606	2776	625	538	3007	15	14	26	1	5	47	1695	2034	2967	1809	1732	4375	2177	2399	3972	106	21	11	13	222	150	174	141	189	75	37	50	3	2	3	47	26
d__Eukaryota	k__Fungi	p__Ascomycota	c__Dothideomycetes	o__Pleosporales	f__Pleosporaceae	g__Alternaria	s__Alternaria_tenuissima	OTU4148	114	69	60	169	148	169	66	44	81	4	7	68	6	3	3	80	235	207	1328	1798	1161	1423	1242	867	204	54	648	209	75	36	162	139	254	195	102	627	4	26	7	256	452
d__Eukaryota	k__Fungi	p__Ascomycota	c__Dothideomycetes	o__Capnodiales	f__Cladosporiaceae	g__Cladosporium	s__Cladosporium_delicatulum	OTU3644	154	185	148	1017	932	683	673	800	490	2	15	7	4	4	6	190	738	385	1616	2446	998	1522	2050	639	141	9	633	230	35	37	292	336	348	311	227	1158	6	4	7	465	2024
d__Eukaryota	k__Fungi	p__Ascomycota	c__Dothideomycetes	o__Pleosporales	f__Lentitheciaceae	g__Poaceascoma	s__Poaceascoma_helicoides	OTU3880	55	1	46	239	327	233	193	468	283	320	945	448	889	1052	152	29	10	51	33	43	25	47	25	72	78	87	110	105	980	1568	31	14	96	2422	2745	1141	2042	2742	1239	29	73
d__Eukaryota	k__Fungi	p__Ascomycota	c__Sordariomycetes	o__Hypocreales	f__Nectriaceae	g__Fusarium	s__Fusarium_commune	OTU4273	339	535	646	455	590	884	416	499	713	125	868	680	70	76	642	707	746	957	202	513	258	162	555	283	490	398	265	289	766	809	131	135	159	317	249	809	99	11	3	243	244
d__Eukaryota	k__Fungi	p__Ascomycota	c__Sordariomycetes	o__Glomerellales	f__Plectosphaerellaceae	g__Gibellulopsis	s__Gibellulopsis_nigrescens	OTU4387	396	473	444	5420	3067	3275	3276	2037	2139	16	38	5	12	19	17	244	373	386	1662	1810	834	1401	2118	549	3	8	4430	5	10	8	8	5	32	23	51	49	1	0	0	2	53
d__Eukaryota	k__Fungi	p__Basidiomycota	c__Agaricomycetes	o__Cantharellales	f__Ceratobasidiaceae	g__unclassified_f__Ceratobasidiaceae	s__unclassified_f__Ceratobasidiaceae	OTU3541	4	0	0	1212	1115	686	1545	2379	305	444	1528	58	548	111	1	5	20	2	224	172	44	363	328	37	354	705	18	98	201	3	0	5	3	863	1607	1598	169	184	249	10	2
d__Eukaryota	k__Fungi	p__Mortierellomycota	c__Mortierellomycetes	o__Mortierellales	f__Mortierellaceae	g__Mortierella	s__unclassified_g__Mortierella	OTU4413	6309	7531	838	71	78	64	120	62	100	1	0	0	0	0	14	1070	498	498	709	503	330	1478	346	444	254	2	2	120	62	30	170	47	305	25	22	36	0	0	0	3859	781
d__Eukaryota	k__Fungi	p__Basidiomycota	c__Tremellomycetes	o__Cystofilobasidiales	f__Cystofilobasidiaceae	g__Cystofilobasidium	s__Cystofilobasidium_macerans	OTU3975	12	6	0	22	18	31	23	12	9	1	0	6	0	0	6	24	49	5	7954	1072	4101	7371	1530	4693	821	11	22	1283	25	365	20	0	0	0	0	0	4	1	4	9	61
d__Eukaryota	k__Fungi	p__Basidiomycota	c__Agaricomycetes	o__Cantharellales	f__Ceratobasidiaceae	g__unclassified_f__Ceratobasidiaceae	s__Ceratobasidiaceae_sp	OTU3959	57	10	324	248	13	740	417	23	990	182	38	652	2	0	1404	234	113	181	17	12	26	36	34	117	356	99	39	595	85	506	153	14	1	307	217	212	35	66	235	470	577
d__Eukaryota	k__Fungi	p__Ascomycota	c__Sordariomycetes	o__Hypocreales	f__Nectriaceae	g__Neocosmospora	s__Neocosmospora_rubicola	OTU4223	352	384	854	360	245	324	427	319	271	64	224	54	103	54	99	654	447	648	147	77	84	77	108	119	22	40	11	13	182	73	965	366	331	734	625	614	710	92	114	411	628
d__Eukaryota	k__Fungi	p__Basidiomycota	c__Agaricomycetes	o__Agaricales	f__Marasmiaceae	g__Marasmius	s__Marasmius_rotalis	OTU1216	1	0	0	45	36	5	24	79	6	47	69	17	6	59	0	0	124	18	0	2	7	4	4	23	0	1	10	0	7663	345	0	2	0	48	0	0	44	0	0	40	0
d__Eukaryota	k__Fungi	p__Ascomycota	c__Sordariomycetes	o__Hypocreales	f__Nectriaceae	g__Dactylonectria	s__Dactylonectria_torresensis	OTU3824	22	32	17	68	48	46	64	49	25	50	372	139	1	1	66	40	126	58	29	23	26	39	17	59	1250	482	40	538	198	557	62	142	101	214	135	44	76	81	31	228	80
d__Eukaryota	k__Fungi	p__Ascomycota	c__Sordariomycetes	o__Sordariales	f__Lasiosphaeriaceae	g__Apodus	s__Apodus_oryzae	OTU4063	7	13	390	1088	128	408	779	569	637	316	476	33	247	67	174	18	5	9	29	84	28	68	130	75	71	1955	45	131	746	1070	27	0	0	2404	1316	316	2740	713	63	91	8
d__Eukaryota	k__Fungi	p__Ascomycota	c__Sordariomycetes	o__Sordariales	f__Lasiosphaeriaceae	g__unclassified_f__Lasiosphaeriaceae	s__unclassified_f__Lasiosphaeriaceae	OTU3921	61	41	185	111	352	308	423	696	468	33	539	1277	25	65	452	149	164	269	60	106	36	76	161	89	2300	1055	303	47	1045	156	24	35	0	224	507	68	80	111	3	39	175
d__Eukaryota	k__Fungi	p__Basidiomycota	c__Tremellomycetes	o__Cystofilobasidiales	f__Cystofilobasidiaceae	g__Cystofilobasidium	s__Cystofilobasidium_macerans	OTU3649	402	342	214	79	36	14	74	36	16	2	1	4	0	0	4	56	43	39	2294	822	1140	2416	776	1050	287	7	2	487	41	67	281	146	258	12	30	6	3	1	0	51	145
d__Eukaryota	k__Fungi	p__Basidiomycota	c__Agaricomycetes	o__unclassified_c__Agaricomycetes	f__unclassified_c__Agaricomycetes	g__unclassified_c__Agaricomycetes	s__unclassified_c__Agaricomycetes	OTU3161	0	0	0	0	0	1	0	0	0	0	0	0	0	0	1	0	0	0	0	0	0	2	0	0	0	0	0	1	0	0	0	0	2	184	0	0	213	0	0	141	0
d__Eukaryota	k__Fungi	p__Ascomycota	c__Sordariomycetes	o__unclassified_c__Sordariomycetes	f__unclassified_c__Sordariomycetes	g__unclassified_c__Sordariomycetes	s__unclassified_c__Sordariomycetes	OTU3707	1	0	0	67	30	111	81	36	64	8	14	1928	0	6	4	2	0	0	3	2	1	17	0	3	5	2091	0	19	0	1107	0	0	0	67	0	0	0	0	0	0	0
d__Eukaryota	k__Fungi	p__unclassified_k__Fungi	c__unclassified_k__Fungi	o__unclassified_k__Fungi	f__unclassified_k__Fungi	g__unclassified_k__Fungi	s__unclassified_k__Fungi	OTU1184	249	743	1781	120	48	68	675	35	718	11	7	0	0	0	2	605	254	195	115	6	196	599	197	247	5	3	1	10	0	3	140	8	1424	24	12	35	1	0	1	201	103
d__Eukaryota	k__Fungi	p__Ascomycota	c__Sordariomycetes	o__Glomerellales	f__Plectosphaerellaceae	g__Plectosphaerella	s__unclassified_g__Plectosphaerella	OTU3846	187	120	137	2750	1202	2247	1417	582	993	15	172	4	0	2	21	172	101	109	1042	1253	380	971	980	237	52	13	943	18	15	6	42	206	31	84	134	86	2	2	0	35	171
d__Eukaryota	k__Fungi	p__Basidiomycota	c__Agaricomycetes	o__Cantharellales	f__Ceratobasidiaceae	g__unclassified_f__Ceratobasidiaceae	s__Ceratobasidiaceae_sp	OTU1151	76	52	14	494	121	26	574	107	94	29	240	15	28	2	9	634	190	156	64	3	5	164	13	16	866	83	3	411	291	706	0	0	0	4	14	171	0	13	4	79	8
d__Eukaryota	k__Fungi	p__Basidiomycota	c__Tremellomycetes	o__Cystofilobasidiales	f__unclassified_o__Cystofilobasidiales	g__unclassified_o__Cystofilobasidiales	s__unclassified_o__Cystofilobasidiales	OTU158	0	0	0	0	0	0	0	0	0	1	0	3	0	0	1	2	5	3	3602	2331	3312	3153	1481	2604	258	23	22	537	10	68	0	0	0	0	0	0	2	1	4	0	6
d__Eukaryota	k__Fungi	p__Basidiomycota	c__Tremellomycetes	o__Filobasidiales	f__Filobasidiaceae	g__Filobasidium	s__Filobasidium_sp	OTU4251	5	18	1	18	10	9	12	11	2	1	2	2	0	0	5	64	201	79	861	362	868	747	474	937	26	4	1	227	9	11	98	12	127	69	11	20	1	2	1	523	787
d__Eukaryota	k__Fungi	p__Basidiomycota	c__Agaricomycetes	o__Agaricales	f__unclassified_o__Agaricales	g__unclassified_o__Agaricales	s__unclassified_o__Agaricales	OTU4013	65	1	0	2	8	4	4	4	1	1	0	0	0	0	0	0	53	0	5	61	1	19	54	0	0	4196	0	57	56	0	0	0	27	0	0	0	0	0	0	15	4
d__Eukaryota	k__Fungi	p__Ascomycota	c__Sordariomycetes	o__Sordariales	f__Chaetomiaceae	g__Humicola	s__Humicola_nigrescens	OTU4339	1632	655	1005	649	301	462	934	205	472	23	19	7	0	0	1	2413	532	1211	934	163	337	899	150	277	7	6	0	3	3	13	44	159	24	290	192	117	2	5	0	77	157
d__Eukaryota	k__Fungi	p__Ascomycota	c__Dothideomycetes	o__Pleosporales	f__Phaeosphaeriaceae	g__Phaeosphaeria	s__Phaeosphaeria_microscopica	OTU3562	17	16	31	234	283	368	162	160	86	0	13	1	1	0	1	22	41	51	281	283	103	224	267	58	5	4	258	4	1	4	1164	1679	538	116	75	349	0	1	0	56	80
d__Eukaryota	k__Fungi	p__Ascomycota	c__unclassified_p__Ascomycota	o__unclassified_p__Ascomycota	f__unclassified_p__Ascomycota	g__unclassified_p__Ascomycota	s__unclassified_p__Ascomycota	OTU3765	25	4	3	178	140	23	310	216	46	60	153	29	25	24	5	20	32	60	18	51	17	106	190	54	426	239	23	70	111	126	5	5	3	1140	543	30	70	35	2	0	18
d__Eukaryota	k__Fungi	p__Basidiomycota	c__Agaricomycetes	o__Cantharellales	f__Ceratobasidiaceae	g__Thanatephorus	s__Thanatephorus_cucumeris	OTU3815	0	4	3	0	2	25	2	0	9	0	0	0	0	0	0	0	0	0	3	12	169	2	10	71	0	9	5	0	0	0	16	0	2	3	0	0	0	0	0	2	0
d__Eukaryota	k__Fungi	p__Mortierellomycota	c__Mortierellomycetes	o__Mortierellales	f__Mortierellaceae	g__Mortierella	s__Mortierella_elongata	OTU4282	251	293	1736	3	23	80	37	17	100	0	5	5	0	0	5	27	440	240	102	56	396	155	100	579	33	15	10	1	5	32	464	906	238	114	106	14	3	1	0	348	1507
d__Eukaryota	k__Fungi	p__Basidiomycota	c__Agaricomycetes	o__Cantharellales	f__Ceratobasidiaceae	g__Ceratorhiza	s__Ceratorhiza_sp	OTU3953	1	0	0	637	650	723	660	1000	360	403	932	77	311	141	1	12	27	11	73	140	28	140	198	56	260	428	35	71	67	0	0	0	0	837	11	473	135	0	224	9	0
d__Eukaryota	k__Fungi	p__Ascomycota	c__Sordariomycetes	o__Sordariales	f__Chaetomiaceae	g__Chaetomium	s__Chaetomium_sp	OTU3931	610	798	1072	299	226	403	409	196	440	20	25	6	2	13	40	828	731	1284	99	131	85	75	133	90	19	5	3	1	4	12	327	216	66	320	271	206	10	3	0	590	385
d__Eukaryota	k__Fungi	p__Ascomycota	c__Sordariomycetes	o__Hypocreales	f__Nectriaceae	g__Gibberella	s__Gibberella_avenacea	OTU3595	96	251	129	19	98	59	28	90	59	7	62	0	0	0	18	80	151	271	181	329	355	127	319	429	50	251	1996	14	14	93	9	181	254	76	76	92	10	2	0	212	45
d__Eukaryota	k__Fungi	p__Basidiomycota	c__Agaricomycetes	o__unclassified_c__Agaricomycetes	f__unclassified_c__Agaricomycetes	g__unclassified_c__Agaricomycetes	s__unclassified_c__Agaricomycetes	OTU3992	6	30	20	3	118	8	4	221	40	6	644	16	0	25	4	87	154	9	11	7	39	14	7	69	22	26	83	17	8	4	5	0	5	0	0	185	0	0	1927	17	10
d__Eukaryota	k__Fungi	p__Basidiomycota	c__Agaricomycetes	o__Cantharellales	f__Ceratobasidiaceae	g__unclassified_f__Ceratobasidiaceae	s__Ceratobasidiaceae_sp	OTU5899	0	0	2	0	0	6	0	0	4	1	0	0	0	0	0	49	0	26	8	0	0	20	0	0	218	2	0	53	3	0	0	0	0	0	18	1	0	0	0	1	0
d__Eukaryota	k__Fungi	p__unclassified_k__Fungi	c__unclassified_k__Fungi	o__unclassified_k__Fungi	f__unclassified_k__Fungi	g__unclassified_k__Fungi	s__unclassified_k__Fungi	OTU4200	19	86	19	43	123	4	62	166	9	1	3	0	154	0	0	49	449	845	37	900	108	40	1043	116	3	219	18	6	22	0	30	28	231	0	0	5	0	0	0	0	14
d__Eukaryota	k__Fungi	p__Ascomycota	c__Pezizomycetes	o__Pezizales	f__Ascobolaceae	g__Ascobolus	s__Ascobolus_sp	OTU3640	71	76	11	71	69	57	93	23	190	0	1	0	0	0	3	83	206	207	25	17	25	71	25	11	11	7	0	5	3	164	109	95	31	560	64	151	1	0	0	748	217
d__Eukaryota	k__Fungi	p__unclassified_k__Fungi	c__unclassified_k__Fungi	o__unclassified_k__Fungi	f__unclassified_k__Fungi	g__unclassified_k__Fungi	s__unclassified_k__Fungi	OTU4178	93	90	162	50	54	81	62	28	61	1	1	3	1	0	1	487	1273	908	17	31	9	8	70	40	2	4	0	0	6	11	14	12	2	70	34	25	2	2	0	1831	275
d__Eukaryota	k__Fungi	p__Ascomycota	c__Sordariomycetes	o__Sordariales	f__Chaetomiaceae	g__Chaetomium	s__Chaetomium_piluliferum	OTU3667	325	449	193	194	254	447	288	173	545	3	12	6	0	0	6	987	446	732	783	542	751	885	743	712	38	6	3	6	10	38	44	73	34	31	46	13	3	1	0	67	15
d__Eukaryota	k__Fungi	p__Ascomycota	c__Sordariomycetes	o__Hypocreales	f__Hypocreales_fam_Incertae_sedis	g__Acremonium	s__Acremonium_persicinum	OTU4353	23	17	6	2555	1491	468	1921	327	343	3	41	1	1	3	0	18	6	13	377	99	49	144	61	8	76	1	13	0	1	2	31	4	21	277	33	265	2	0	1	60	32
d__Eukaryota	k__Fungi	p__Basidiomycota	c__Tremellomycetes	o__Tremellales	f__Tremellaceae	g__Cryptococcus_f__Tremellaceae	s__Cryptococcus_rajasthanensis	OTU3539	32	26	0	57	119	104	27	72	61	0	0	0	0	0	0	25	31	44	13	70	49	12	82	54	1	1	7	0	5	0	29	30	44	328	114	1057	0	0	0	4	84
d__Eukaryota	k__Fungi	p__Ascomycota	c__Sordariomycetes	o__Hypocreales	f__Nectriaceae	g__Neonectria	s__unclassified_g__Neonectria	OTU3743	39	76	144	25	15	27	40	1	31	0	1	1	0	0	8	98	95	151	92	147	136	71	102	151	111	34	0	33	11	147	66	72	345	54	21	27	5	0	1	1144	64
d__Eukaryota	k__Fungi	p__Ascomycota	c__Dothideomycetes	o__Pleosporales	f__Periconiaceae	g__Periconia	s__Periconia_macrospinosa	OTU3794	39	7	1	163	145	334	190	115	102	63	437	24	68	22	23	32	62	23	30	21	10	42	49	15	329	209	15	1084	83	35	0	6	16	46	53	185	1	109	41	25	26
d__Eukaryota	k__Fungi	p__Basidiomycota	c__Agaricomycetes	o__Auriculariales	f__Auriculariales_fam_Incertae_sedis	g__Oliveonia	s__unclassified_g__Oliveonia	OTU3675	0	1	0	0	0	0	0	0	0	0	0	0	0	0	0	0	0	0	0	0	0	0	0	0	0	0	0	1	0	0	2	0	0	98	127	0	27	2033	0	43	0
d__Eukaryota	k__Fungi	p__Ascomycota	c__Sordariomycetes	o__Magnaporthales	f__Magnaporthaceae	g__Magnaporthiopsis	s__Magnaporthiopsis_poae	OTU3689	0	0	0	0	0	0	0	0	2	0	0	0	0	0	0	0	0	0	0	0	0	0	0	0	0	0	0	0	0	0	0	0	8	33	79	382	0	7	785	0	27
d__Eukaryota	k__Fungi	p__Ascomycota	c__Dothideomycetes	o__Pleosporales	f__Lentitheciaceae	g__Poaceascoma	s__Poaceascoma_helicoides	OTU3825	63	45	19	131	673	305	264	229	181	164	1322	215	408	888	363	31	76	25	17	53	18	35	150	65	129	667	140	25	842	499	0	0	17	278	81	37	11	88	8	12	27
d__Eukaryota	k__Fungi	p__Ascomycota	c__Dothideomycetes	o__Pleosporales	f__Phaeosphaeriaceae	g__Setophoma	s__Setophoma_sp	OTU4009	7	6	0	241	86	141	323	164	115	70	382	35	88	167	29	46	13	5	52	34	15	53	29	23	585	14	9	415	25	62	24	1	1	203	334	87	116	178	5	3	35
d__Eukaryota	k__Fungi	p__Basidiomycota	c__Tremellomycetes	o__Tremellales	f__Bulleribasidiaceae	g__Hannaella	s__Hannaella_sinensis	OTU4119	24	44	29	211	225	353	144	126	219	0	1	4	0	2	0	23	118	60	152	205	123	112	228	138	2	2	54	7	0	0	87	11	36	99	124	222	0	0	0	62	276
d__Eukaryota	k__Fungi	p__Ascomycota	c__unclassified_p__Ascomycota	o__unclassified_p__Ascomycota	f__unclassified_p__Ascomycota	g__unclassified_p__Ascomycota	s__unclassified_p__Ascomycota	OTU4034	53	10	11	11	0	0	15	2	16	2	2	0	0	0	0	370	10	38	3	1	10	14	21	1	23	10	2	6304	1	23	1	2	47	3	0	4	0	0	4	103	0
d__Eukaryota	k__Fungi	p__Ascomycota	c__Sordariomycetes	o__Xylariales	f__Diatrypaceae	g__Monosporascus	s__Monosporascus_sp	OTU3977	8	21	6	136	301	296	229	331	269	48	940	16	183	96	92	6	5	35	24	75	28	34	140	53	6	343	43	6	213	22	2	0	0	33	86	71	46	106	4	14	0
d__Eukaryota	k__Fungi	p__Basidiomycota	c__Tremellomycetes	o__Tremellales	f__Bulleribasidiaceae	g__Hannaella	s__Hannaella_oryzae	OTU3781	63	27	19	191	289	352	136	217	228	0	1	1	0	1	1	6	45	23	447	338	296	326	412	285	4	2	167	12	0	3	18	22	25	134	107	148	1	0	0	31	105
d__Eukaryota	k__Fungi	p__Basidiomycota	c__Tremellomycetes	o__Cystofilobasidiales	f__Cystofilobasidiaceae	g__Cystofilobasidium	s__unclassified_g__Cystofilobasidium	OTU4393	6	0	3	3	0	0	1	0	0	0	1	0	0	2	1	0	3	0	62	32	72	64	13	65	32	0	1	8	2	3	69	12	42	0	0	0	0	0	0	27	1
d__Eukaryota	k__Fungi	p__Mortierellomycota	c__Mortierellomycetes	o__Mortierellales	f__Mortierellaceae	g__Mortierella	s__unclassified_g__Mortierella	OTU3729	2828	388	511	18	33	73	26	10	99	1	0	0	0	0	1	201	152	599	154	111	288	266	231	305	63	3	8	8	2	11	28	0	0	8	6	6	0	0	0	247	166
d__Eukaryota	k__Fungi	p__Ascomycota	c__Sordariomycetes	o__unclassified_c__Sordariomycetes	f__unclassified_c__Sordariomycetes	g__unclassified_c__Sordariomycetes	s__unclassified_c__Sordariomycetes	OTU1149	9	15	26	10	168	84	23	263	362	161	2036	0	74	233	368	0	16	72	0	13	49	7	49	173	11	63	151	2	825	80	0	0	1	38	33	15	9	32	87	52	5
d__Eukaryota	k__Fungi	p__Basidiomycota	c__Agaricomycetes	o__Cantharellales	f__Ceratobasidiaceae	g__unclassified_f__Ceratobasidiaceae	s__Ceratobasidiaceae_sp	OTU4014	12	0	5	219	4	47	110	1	32	99	0	11	2	0	16	33	25	6	4	2	4	6	6	2	88	28	7	35	39	30	6	6	7	130	83	21	2	3	6	26	64
d__Eukaryota	k__Fungi	p__Ascomycota	c__Dothideomycetes	o__Pleosporales	f__Didymellaceae	g__Epicoccum	s__Epicoccum_nigrum	OTU4369	11	2	0	9	2	3	8	23	5	0	0	0	0	0	0	2	0	26	296	351	260	398	336	180	265	26	28	129	39	54	0	47	4	0	1	2	0	0	0	10	56
d__Eukaryota	k__Fungi	p__Ascomycota	c__Leotiomycetes	o__Thelebolales	f__Pseudeurotiaceae	g__Pseudogymnoascus	s__Pseudogymnoascus_sp	OTU4172	41	45	68	19	26	18	18	5	33	0	1	0	0	0	2	104	58	68	126	49	90	112	46	69	5	1	1	43	4	43	1315	359	1058	19	11	10	1	0	0	168	16
d__Eukaryota	k__Fungi	p__Mortierellomycota	c__Mortierellomycetes	o__Mortierellales	f__Mortierellaceae	g__Mortierella	s__Mortierella_alpina	OTU5873	307	265	609	16	15	37	27	10	27	0	0	2	0	0	0	78	29	51	98	91	389	148	109	559	9	1	0	3	2	5	138	177	476	7	26	24	1	0	0	1	19
d__Eukaryota	k__Fungi	p__Ascomycota	c__Sordariomycetes	o__Sordariales	f__Chaetomiaceae	g__Chaetomium	s__Chaetomium_sphaerale	OTU669	304	705	844	157	162	288	230	142	409	11	8	7	0	4	15	1084	526	918	123	91	127	79	145	104	15	3	1	5	3	14	3	19	3	12	13	14	2	0	0	26	59
d__Eukaryota	k__Fungi	p__Basidiomycota	c__Agaricomycetes	o__Cantharellales	f__Ceratobasidiaceae	g__Rhizoctonia	s__Rhizoctonia_sp	OTU3615	0	1	2	0	58	172	1	89	140	0	18	5	0	1	0	4	0	1	0	0	0	2	0	1	0	40	0	0	0	0	0	0	0	1	437	697	0	4	75	0	6
d__Eukaryota	k__Fungi	p__Ascomycota	c__Sordariomycetes	o__Glomerellales	f__Plectosphaerellaceae	g__Plectosphaerella	s__Plectosphaerella_sp	OTU3936	316	303	393	131	103	260	270	79	211	14	2	15	1	1	3	282	160	398	104	52	47	53	77	49	2	3	7	1	1	10	13	15	27	38	100	106	0	0	0	5	175
d__Eukaryota	k__Fungi	p__Basidiomycota	c__Agaricomycetes	o__Cantharellales	f__Ceratobasidiaceae	g__Rhizoctonia	s__Rhizoctonia_fragariae	OTU3813	0	0	0	0	0	0	1	0	0	0	0	0	0	0	0	0	0	0	0	0	0	0	0	1	0	0	0	0	0	0	0	0	0	0	0	0	0	0	0	0	17
d__Eukaryota	k__Fungi	p__Ascomycota	c__Sordariomycetes	o__Hypocreales	f__Stachybotryaceae	g__Achroiostachys	s__Achroiostachys_humicola	OTU4019	5	2	5	28	121	17	82	143	42	5	10	2	20	0	5	6	10	8	5	22	4	9	35	8	1	5	8	1	3	117	0	0	0	10	20	47	1	1	0	0	10
d__Eukaryota	k__Fungi	p__Basidiomycota	c__Tremellomycetes	o__Tremellales	f__Tremellaceae	g__Cryptococcus_f__Tremellaceae	s__Cryptococcus_aureus	OTU3763	17	20	17	36	51	40	22	101	39	0	1	0	0	0	0	23	48	44	191	198	229	141	221	186	3	0	11	4	0	0	15	5	22	47	54	74	0	0	0	37	107
d__Eukaryota	k__Fungi	p__Ascomycota	c__Sordariomycetes	o__Hypocreales	f__Cordycipitaceae	g__Beauveria	s__Beauveria_bassiana	OTU1239	1	44	2	52	1618	16	76	2796	3	0	7	0	0	1	4	3	10	0	8	96	36	1	50	33	0	0	0	1	0	0	4	0	5	0	9	307	0	0	0	12	5
d__Eukaryota	k__Fungi	p__Ascomycota	c__Leotiomycetes	o__Thelebolales	f__Pseudeurotiaceae	g__Pseudeurotium	s__unclassified_g__Pseudeurotium	OTU4186	78	663	589	36	234	281	43	187	359	2	13	2	1	1	10	324	523	1084	26	126	180	35	170	161	1	3	0	0	3	15	4	0	5	10	3	3	0	0	0	50	0
d__Eukaryota	k__Fungi	p__Basidiomycota	c__Tremellomycetes	o__Tremellales	f__Bulleraceae	g__Bullera	s__Bullera_alba	OTU4066	19	3	4	46	27	22	30	21	27	0	0	1	0	0	0	46	64	48	277	273	260	240	263	223	5	0	110	45	0	4	2	5	36	11	7	25	0	0	0	58	120
d__Eukaryota	k__Fungi	p__Ascomycota	c__Sordariomycetes	o__Hypocreales	f__Nectriaceae	g__Neocosmospora	s__Neocosmospora_rubicola	OTU4405	181	163	403	103	112	149	81	119	178	21	47	32	4	5	184	312	219	325	39	50	48	25	47	44	8	17	8	1	21	35	63	46	45	109	22	97	129	1	0	88	63
d__Eukaryota	k__Fungi	p__Basidiomycota	c__Agaricomycetes	o__Sebacinales	f__Sebacinaceae	g__Paulisebacina	s__Paulisebacina_allantoidea	OTU3730	30	0	5	9	1	0	6	0	1	0	0	0	0	0	0	74	54	11	20	11	3	29	17	9	55	33	0	6	75	225	29	71	30	1	5	0	0	0	0	49	6
d__Eukaryota	k__Fungi	p__Ascomycota	c__Dothideomycetes	o__Capnodiales	f__Mycosphaerellaceae	g__Cercospora	s__Cercospora_beticola	OTU3535	31	26	24	294	269	300	319	227	190	0	0	1	2	0	4	5	11	15	105	38	22	53	80	17	0	1	1	0	0	0	30	15	14	106	61	193	0	0	0	29	193
d__Eukaryota	k__Fungi	p__Ascomycota	c__Sordariomycetes	o__Hypocreales	f__Nectriaceae	g__Fusarium	s__Fusarium_acaciae-mearnsii	OTU3927	4	4	0	36	44	23	26	28	22	0	0	0	0	0	0	5	11	1	80	72	14	52	58	4	7	5	3442	9	0	0	2	2	0	17	18	44	0	0	0	0	71
d__Eukaryota	k__Fungi	p__Ascomycota	c__Sordariomycetes	o__Hypocreales	f__Stachybotryaceae	g__unclassified_f__Stachybotryaceae	s__unclassified_f__Stachybotryaceae	OTU4209	174	90	48	141	150	47	122	85	51	15	64	0	0	3	7	159	125	125	41	55	11	20	66	12	33	0	0	3	1	1	290	106	69	143	167	26	4	1	0	270	458
d__Eukaryota	k__Fungi	p__Ascomycota	c__Eurotiomycetes	o__Eurotiales	f__Trichocomaceae	g__Talaromyces	s__unclassified_g__Talaromyces	OTU736	142	602	592	56	187	234	61	132	296	0	0	1	1	0	0	625	605	893	20	97	76	17	153	70	3	0	0	0	1	0	0	0	0	0	0	0	1	0	0	0	0
d__Eukaryota	k__Fungi	p__Basidiomycota	c__Agaricomycetes	o__Auriculariales	f__Auriculariales_fam_Incertae_sedis	g__Oliveonia	s__unclassified_g__Oliveonia	OTU3119	0	0	0	0	0	0	0	0	0	0	0	0	0	0	0	0	0	0	0	0	0	0	0	0	0	0	0	0	1	0	0	0	0	0	240	1	1	1	0	30	16
d__Eukaryota	k__Fungi	p__Ascomycota	c__Sordariomycetes	o__unclassified_c__Sordariomycetes	f__unclassified_c__Sordariomycetes	g__unclassified_c__Sordariomycetes	s__unclassified_c__Sordariomycetes	OTU4121	19	38	34	27	195	59	53	319	96	14	50	15	169	196	16	72	94	129	12	49	19	18	47	28	8	13	1	20	490	51	8	5	53	69	159	97	7	49	4	40	127
d__Eukaryota	k__Fungi	p__Basidiomycota	c__Agaricomycetes	o__Auriculariales	f__unclassified_o__Auriculariales	g__unclassified_o__Auriculariales	s__Auriculariales_sp	OTU5483	0	0	0	0	0	0	3	0	0	0	0	0	0	0	0	0	0	0	0	3	0	0	0	0	0	0	0	0	0	0	4	0	0	879	74	4	3111	6	0	51	15
d__Eukaryota	k__Fungi	p__Ascomycota	c__Leotiomycetes	o__Thelebolales	f__Pseudeurotiaceae	g__Pseudeurotium	s__Pseudeurotium_sp	OTU3829	66	161	220	26	62	82	11	42	140	1	2	8	0	0	1	181	263	391	15	58	52	13	58	40	3	3	1	0	3	31	230	168	187	7	10	7	0	0	0	130	50
d__Eukaryota	k__Fungi	p__Ascomycota	c__Sordariomycetes	o__Magnaporthales	f__Magnaporthaceae	g__Magnaporthiopsis	s__Magnaporthiopsis_sp	OTU3699	0	3	0	3	11	16	4	13	17	11	0	5	11	0	0	11	0	0	2	3	3	10	4	0	8	0	0	3	5	0	0	0	3	68	31	7	15	2	34	0	32
d__Eukaryota	k__Fungi	p__Basidiomycota	c__Agaricomycetes	o__Cantharellales	f__Ceratobasidiaceae	g__unclassified_f__Ceratobasidiaceae	s__Ceratobasidiaceae_sp	OTU3039	104	5	28	5	4	0	1	4	0	0	0	0	0	0	0	252	22	68	50	20	15	140	44	25	196	94	1	7	3	78	27	193	0	0	0	0	0	0	0	119	105
d__Eukaryota	k__Fungi	p__Basidiomycota	c__Ustilaginomycetes	o__Ustilaginales	f__Ustilaginaceae	g__Moesziomyces	s__Moesziomyces_antarcticus	OTU3812	23	55	9	157	207	165	128	171	94	1	2	0	0	0	0	22	20	16	7	21	7	4	30	2	0	0	0	0	0	0	32	28	54	102	179	680	0	0	4	0	23
d__Eukaryota	k__Fungi	p__Ascomycota	c__Sordariomycetes	o__unclassified_c__Sordariomycetes	f__unclassified_c__Sordariomycetes	g__unclassified_c__Sordariomycetes	s__unclassified_c__Sordariomycetes	OTU4410	0	0	1	19	22	4	10	29	13	0	14	0	0	0	1	10	0	13	0	0	1	2	0	5	0	17	0	388	0	1	30	0	9	52	81	206	0	0	103	7	8
d__Eukaryota	k__Fungi	p__unclassified_k__Fungi	c__unclassified_k__Fungi	o__unclassified_k__Fungi	f__unclassified_k__Fungi	g__unclassified_k__Fungi	s__unclassified_k__Fungi	OTU4408	125	111	0	3	8	3	1	102	18	0	31	0	0	6	1	9	901	833	0	642	194	4	676	50	0	0	0	0	0	0	0	0	0	0	1	1	0	0	0	0	7
d__Eukaryota	k__Fungi	p__Ascomycota	c__Sordariomycetes	o__Xylariales	f__Microdochiaceae	g__Microdochium	s__unclassified_g__Microdochium	OTU4337	34	17	7	852	294	322	394	171	216	2	6	1	0	0	2	29	32	3	24	101	29	17	133	30	2	9	4	1	2	14	8	27	26	20	24	43	0	0	0	39	12
d__Eukaryota	k__Fungi	p__Ascomycota	c__Eurotiomycetes	o__Chaetothyriales	f__Cyphellophoraceae	g__Cyphellophora	s__Cyphellophora_fusarioides	OTU4154	4	7	2	616	466	266	410	191	103	4	1	0	0	0	4	0	11	5	335	131	56	211	121	9	2	15	14	0	0	0	0	0	2	16	9	47	0	0	0	0	4
d__Eukaryota	k__Fungi	p__Ascomycota	c__Sordariomycetes	o__Hypocreales	f__Bionectriaceae	g__Clonostachys	s__unclassified_g__Clonostachys	OTU3679	52	93	215	68	33	40	35	27	80	0	3	2	0	0	7	80	91	97	3	6	5	10	5	2	2	0	1	155	0	3	140	62	69	89	108	102	4	0	1	78	328
d__Eukaryota	k__Fungi	p__Olpidiomycota	c__Olpidiomycetes	o__Olpidiales	f__Olpidiaceae	g__unclassified_f__Olpidiaceae	s__unclassified_f__Olpidiaceae	OTU1164	212	117	178	92	19	36	108	32	8	3	3	0	0	0	0	312	39	69	226	51	12	114	22	26	0	2	0	0	0	2	0	10	9	0	3	7	0	0	0	0	38
d__Eukaryota	k__Fungi	p__Ascomycota	c__Pezizomycetes	o__Pezizales	f__Ascobolaceae	g__Ascobolus	s__Ascobolus_sp	OTU3698	3	2	0	0	0	0	0	0	5	0	0	0	0	0	0	606	0	710	0	0	1	1	0	14	0	0	0	0	0	0	0	68	22	31	13	136	1	0	0	421	487
d__Eukaryota	k__Fungi	p__Ascomycota	c__Pezizomycotina_cls_Incertae_sedis	o__Pezizomycotina_ord_Incertae_sedis	f__Pezizomycotina_fam_Incertae_sedis	g__Badarisama	s__Badarisama_sojae	OTU4380	635	218	334	21	161	190	80	148	59	0	21	3	0	0	0	2	345	141	5	61	9	3	23	47	4	0	0	0	0	0	588	0	0	200	0	0	0	0	0	9	0
d__Eukaryota	k__Fungi	p__Glomeromycota	c__Glomeromycetes	o__Glomerales	f__Glomeraceae	g__Funneliformis	s__Funneliformis_sp	OTU3593	15	23	8	90	20	65	114	40	58	0	2	39	0	0	0	106	68	98	10	28	31	15	43	40	2	12	3	0	0	0	5	11	11	196	97	195	10	1	8	19	46
d__Eukaryota	k__Fungi	p__Ascomycota	c__Sordariomycetes	o__Trichosphaeriales	f__Trichosphaeriaceae	g__Nigrospora	s__Nigrospora_oryzae	OTU4027	111	58	17	263	232	268	238	210	181	0	2	1	0	0	0	67	43	19	54	152	61	47	131	27	2	1	0	0	0	0	25	0	27	139	110	149	0	3	0	0	20
d__Eukaryota	k__Fungi	p__Ascomycota	c__Sordariomycetes	o__Sordariales	f__Lasiosphaeriaceae	g__Cercophora	s__Cercophora_striata	OTU1162	1	4	0	2	377	103	2	537	191	0	161	0	0	1	9	0	17	0	2	5	0	2	11	0	10	4	0	0	8	1	0	0	0	0	0	0	0	0	0	0	0
d__Eukaryota	k__Fungi	p__Ascomycota	c__Sordariomycetes	o__Magnaporthales	f__Magnaporthaceae	g__Magnaporthiopsis	s__Magnaporthiopsis_incrustans	OTU5487	0	0	0	1	0	0	0	0	0	0	0	0	0	0	0	0	0	0	0	1	0	0	0	0	0	0	0	0	0	0	0	0	0	47	178	243	36	0	129	1	0
d__Eukaryota	k__Fungi	p__Ascomycota	c__Sordariomycetes	o__Hypocreales	f__unclassified_o__Hypocreales	g__unclassified_o__Hypocreales	s__unclassified_o__Hypocreales	OTU1181	186	146	57	209	403	174	153	164	200	25	216	15	373	6	39	176	25	67	17	137	24	13	87	18	162	4	8	398	6	8	0	0	0	0	0	47	0	0	0	0	0
d__Eukaryota	k__Fungi	p__Ascomycota	c__Pezizomycetes	o__Pezizales	f__Pezizaceae	g__Oedocephalum	s__Oedocephalum_nayoroense	OTU4363	109	295	106	7	1	3	0	3	10	0	0	0	0	0	0	131	374	353	4	101	15	1	22	48	0	0	0	0	0	0	13	23	203	0	0	7	0	0	0	165	198
d__Eukaryota	k__Fungi	p__Ascomycota	c__Sordariomycetes	o__Hypocreales	f__Clavicipitaceae	g__Metarhizium	s__unclassified_g__Metarhizium	OTU4095	13	0	52	0	1	19	0	0	11	0	0	0	0	0	0	4	0	0	0	0	0	0	0	0	0	0	0	0	0	0	63	57	671	29	24	17	0	0	0	10	55
d__Eukaryota	k__Fungi	p__Ascomycota	c__Dothideomycetes	o__Pleosporales	f__Phaeosphaeriaceae	g__unclassified_f__Phaeosphaeriaceae	s__unclassified_f__Phaeosphaeriaceae	OTU3864	14	6	0	157	94	67	72	79	26	0	0	0	0	0	2	3	18	14	90	75	34	72	59	22	5	1	22	1	0	1	65	460	30	13	79	127	0	0	0	0	22
d__Eukaryota	k__Fungi	p__Ascomycota	c__Sordariomycetes	o__Hypocreales	f__Hypocreales_fam_Incertae_sedis	g__Sarocladium	s__Sarocladium_terricola	OTU4362	78	3	0	488	637	147	435	448	89	0	1	1	0	0	3	0	7	0	91	19	13	72	50	16	1	2	12	1	0	0	6	0	0	21	11	142	0	1	0	0	2
d__Eukaryota	k__Fungi	p__Ascomycota	c__Dothideomycetes	o__Pleosporales	f__unclassified_o__Pleosporales	g__unclassified_o__Pleosporales	s__unclassified_o__Pleosporales	OTU3808	70	15	30	15	26	7	14	60	27	2	27	2	3	0	0	0	35	1	6	33	1	20	19	7	62	31	1	49	30	2	1	0	66	34	0	32	1	0	4	0	6
d__Eukaryota	k__Fungi	p__Ascomycota	c__Pezizomycetes	o__Pezizales	f__Pyronemataceae	g__unclassified_f__Pyronemataceae	s__unclassified_f__Pyronemataceae	OTU1237	54	1002	53	94	62	185	90	47	150	0	9	1	0	0	0	29	0	36	104	297	355	184	110	372	45	0	14	0	0	47	0	0	0	0	0	0	0	0	0	0	0
d__Eukaryota	k__Fungi	p__Ascomycota	c__Dothideomycetes	o__Pleosporales	f__Didymellaceae	g__Didymella	s__Didymella_heteroderae	OTU4354	25	52	111	57	180	104	18	93	96	0	17	6	0	0	0	73	97	45	83	167	235	79	108	189	3	0	205	26	1	12	19	0	5	48	58	59	0	3	0	3	34
d__Eukaryota	k__Fungi	p__Ascomycota	c__Dothideomycetes	o__Pleosporales	f__unclassified_o__Pleosporales	g__unclassified_o__Pleosporales	s__unclassified_o__Pleosporales	OTU4314	24	39	22	263	184	179	133	117	74	5	0	1	5	0	1	0	53	40	152	205	114	69	178	48	5	2	118	13	0	1	0	1	0	29	31	26	0	0	0	16	11
d__Eukaryota	k__Fungi	p__Ascomycota	c__Pezizomycetes	o__Pezizales	f__Pezizaceae	g__Peziza	s__Peziza_phyllogena	OTU2579	0	0	0	0	0	3	0	0	0	0	0	0	0	0	0	4	0	0	0	0	0	0	0	0	0	0	0	0	0	0	0	3	0	0	0	0	0	0	0	221	0
d__Eukaryota	k__Fungi	p__Ascomycota	c__Dothideomycetes	o__Pleosporales	f__unclassified_o__Pleosporales	g__unclassified_o__Pleosporales	s__unclassified_o__Pleosporales	OTU4224	23	13	26	78	78	39	49	54	40	0	0	0	0	0	0	0	5	13	37	47	11	38	42	10	0	2	34	0	0	0	210	2	13	15	34	94	0	1	0	0	47
d__Eukaryota	k__Fungi	p__Ascomycota	c__Dothideomycetes	o__Capnodiales	f__Dissoconiaceae	g__Ramichloridium	s__Ramichloridium_apiculatum	OTU3571	5	1	14	152	20	165	39	16	159	0	0	0	0	2	0	17	13	18	4	14	12	12	13	7	0	0	0	0	0	0	7	0	7	12	462	103	0	1	0	0	35
d__Eukaryota	k__Fungi	p__Ascomycota	c__Sordariomycetes	o__Sordariales	f__Lasiosphaeriaceae	g__unclassified_f__Lasiosphaeriaceae	s__unclassified_f__Lasiosphaeriaceae	OTU919	0	0	3	0	0	1	0	0	1	0	0	0	0	0	0	405	0	0	16	0	3	14	0	3	2	0	0	0	0	0	0	0	0	0	10	0	0	0	0	0	0
d__Eukaryota	k__Fungi	p__Basidiomycota	c__Tremellomycetes	o__Tremellales	f__Tremellaceae	g__Cryptococcus_f__Tremellaceae	s__Cryptococcus_sp_g__Cryptococcus_f__Tremellaceae	OTU3612	1	0	0	3	1	19	5	4	8	0	0	0	0	0	0	16	34	28	123	53	94	99	59	68	6	3	1	7	1	6	3	15	34	15	17	28	1	0	0	40	191
d__Eukaryota	k__Fungi	p__Ascomycota	c__Sordariomycetes	o__Sordariales	f__unclassified_o__Sordariales	g__unclassified_o__Sordariales	s__unclassified_o__Sordariales	OTU4136	1	2	0	30	3	10	16	7	2	24	0	0	0	0	0	2	0	0	3	4	1	4	3	1	0	0	1	1	0	522	0	0	5	10	20	6	0	2	13	0	74
d__Eukaryota	k__Fungi	p__Ascomycota	c__Dothideomycetes	o__Pleosporales	f__Periconiaceae	g__Periconia	s__Periconia_byssoides	OTU3520	9	1	1	33	9	19	23	3	24	0	0	1	0	0	1	4	0	0	46	64	25	86	26	5	15	0	10	19	1	1	5	10	8	153	25	48	1	5	0	3	193
d__Eukaryota	k__Fungi	p__unclassified_k__Fungi	c__unclassified_k__Fungi	o__unclassified_k__Fungi	f__unclassified_k__Fungi	g__unclassified_k__Fungi	s__unclassified_k__Fungi	OTU5777	0	0	0	0	0	0	0	0	0	0	0	0	0	0	0	0	0	0	10	0	0	1	0	0	0	0	0	0	0	0	0	0	1	0	0	0	0	0	0	0	8
d__Eukaryota	k__Fungi	p__Ascomycota	c__Sordariomycetes	o__unclassified_c__Sordariomycetes	f__unclassified_c__Sordariomycetes	g__unclassified_c__Sordariomycetes	s__unclassified_c__Sordariomycetes	OTU4302	0	0	0	3	10	1	1	23	11	0	3	0	0	32	0	0	0	0	2	0	10	0	0	1	0	0	0	0	0	0	0	0	14	98	221	521	1	0	1	31	34
d__Eukaryota	k__Fungi	p__Ascomycota	c__Sordariomycetes	o__Magnaporthales	f__Magnaporthaceae	g__Magnaporthiopsis	s__unclassified_g__Magnaporthiopsis	OTU5033	0	0	0	16	2	3	52	0	84	0	1	0	5	0	89	0	0	0	0	1	4	0	0	13	0	0	9	0	0	0	0	0	0	518	421	49	5	52	222	5	68
d__Eukaryota	k__Fungi	p__Basidiomycota	c__Agaricomycetes	o__Cantharellales	f__Cantharellales_fam_Incertae_sedis	g__Minimedusa	s__Minimedusa_sp	OTU4373	0	332	309	194	1	164	10	1	11	0	0	0	0	0	0	0	0	0	7	1	11	3	0	3	0	13	0	1	1	5	0	0	0	444	6	2	1	0	0	0	23
d__Eukaryota	k__Fungi	p__Ascomycota	c__Leotiomycetes	o__Helotiales	f__unclassified_o__Helotiales	g__unclassified_o__Helotiales	s__unclassified_o__Helotiales	OTU4226	14	5	15	82	22	19	40	11	28	29	70	15	31	2	14	24	44	19	12	54	7	4	38	4	31	31	2	19	5	14	9	0	4	44	76	25	0	6	2	107	25
d__Eukaryota	k__Fungi	p__Mortierellomycota	c__Mortierellomycetes	o__Mortierellales	f__Mortierellaceae	g__Mortierella	s__Mortierella_sp	OTU4389	0	0	0	1	0	0	1	0	0	1	0	0	0	0	0	7	0	12	83	85	44	41	102	51	0	0	0	0	0	0	0	0	0	0	0	0	0	0	0	3	0
d__Eukaryota	k__Fungi	p__Ascomycota	c__Pezizomycetes	o__Pezizales	f__Pyronemataceae	g__Pseudotricharina	s__unclassified_g__Pseudotricharina	OTU1185	3	3	51	17	0	217	37	16	338	0	3	5	0	0	448	2	37	4	14	431	65	5	286	171	0	378	8	0	3	2	0	0	0	0	0	0	0	0	0	0	0
d__Eukaryota	k__Fungi	p__Ascomycota	c__Sordariomycetes	o__Hypocreales	f__Hypocreales_fam_Incertae_sedis	g__Acremonium	s__Acremonium_stromaticum	OTU4237	15	22	25	77	591	160	51	297	145	0	7	1	1	3	1	4	4	12	57	54	46	20	47	12	0	1	158	0	0	0	0	3	32	21	20	23	0	0	0	0	34
d__Eukaryota	k__Fungi	p__Ascomycota	c__Dothideomycetes	o__Pleosporales	f__Sporormiaceae	g__Preussia	s__Preussia_terricola	OTU3652	110	2	3	13	8	32	56	11	12	0	0	0	0	0	0	22	2	44	14	3	0	4	3	8	1	0	0	0	1	0	3	10	39	3	2	128	1	1	0	0	0
d__Eukaryota	k__Fungi	p__Ascomycota	c__Dothideomycetes	o__Pleosporales	f__Massarinaceae	g__Stagonospora	s__Stagonospora_sp	OTU4334	7	2	22	109	112	46	85	71	34	0	0	0	0	0	4	0	13	1	84	59	26	78	56	10	7	1	50	8	0	0	109	37	12	14	50	102	0	0	0	21	93
d__Eukaryota	k__Fungi	p__Ascomycota	c__Dothideomycetes	o__Pleosporales	f__Phaeosphaeriaceae	g__Phaeosphaeriopsis	s__Phaeosphaeriopsis_musae	OTU4054	5	1	3	182	119	219	79	83	84	0	0	0	0	0	0	6	3	8	80	65	34	69	45	7	0	0	65	0	0	0	4	6	4	18	26	38	0	0	0	0	0
d__Eukaryota	k__Fungi	p__unclassified_k__Fungi	c__unclassified_k__Fungi	o__unclassified_k__Fungi	f__unclassified_k__Fungi	g__unclassified_k__Fungi	s__unclassified_k__Fungi	OTU3932	0	0	1	0	0	0	0	0	0	0	0	0	0	0	0	1	0	0	0	0	0	1	1	0	3	45	0	161	53	97	0	0	0	1	1	1	3	0	1	56	2
d__Eukaryota	k__Fungi	p__Ascomycota	c__Sordariomycetes	o__Hypocreales	f__Nectriaceae	g__unclassified_f__Nectriaceae	s__unclassified_f__Nectriaceae	OTU3606	22	25	45	20	26	23	22	10	29	2	6	3	0	0	9	65	51	83	5	10	8	1	6	2	2	0	0	10	3	47	199	95	29	76	118	13	18	3	5	140	72
d__Eukaryota	k__Fungi	p__unclassified_k__Fungi	c__unclassified_k__Fungi	o__unclassified_k__Fungi	f__unclassified_k__Fungi	g__unclassified_k__Fungi	s__unclassified_k__Fungi	OTU3856	58	61	109	20	23	22	30	22	37	2	1	1	0	0	2	131	110	57	8	12	2	5	13	3	0	1	0	0	0	0	43	41	77	84	73	59	0	0	0	169	124
d__Eukaryota	k__Fungi	p__unclassified_k__Fungi	c__unclassified_k__Fungi	o__unclassified_k__Fungi	f__unclassified_k__Fungi	g__unclassified_k__Fungi	s__unclassified_k__Fungi	OTU3835	2	26	59	2	3	4	4	12	10	0	0	0	0	0	0	33	221	103	0	0	0	1	3	2	0	1	0	0	0	0	7	3	14	14	13	5	0	1	1	473	72
d__Eukaryota	k__Fungi	p__Basidiomycota	c__Agaricomycetes	o__Agaricales	f__Entolomataceae	g__Entoloma	s__unclassified_g__Entoloma	OTU3085	3	10	3	106	24	9	75	22	5	0	0	0	0	0	2	7	13	33	12	33	80	2	16	4	0	2	0	0	0	2	0	0	16	6	1	3	0	0	0	60	44
d__Eukaryota	k__Fungi	p__Ascomycota	c__Pezizomycetes	o__Pezizales	f__Pyronemataceae	g__Pseudaleuria	s__Pseudaleuria_sp	OTU150	3	41	372	0	402	32	2	3	28	1	0	2	0	0	0	0	0	6	3	437	260	23	402	386	1	0	3	0	5	2	0	0	0	0	0	0	0	1	0	0	0
d__Eukaryota	k__Fungi	p__Ascomycota	c__Sordariomycetes	o__Sordariales	f__unclassified_o__Sordariales	g__unclassified_o__Sordariales	s__unclassified_o__Sordariales	OTU4357	278	40	213	68	220	174	259	37	71	0	0	0	5	2	0	124	111	105	23	20	18	12	14	32	0	9	0	3	15	0	0	12	8	28	92	3	28	0	0	0	0
d__Eukaryota	k__Fungi	p__Ascomycota	c__unclassified_p__Ascomycota	o__unclassified_p__Ascomycota	f__unclassified_p__Ascomycota	g__unclassified_p__Ascomycota	s__unclassified_p__Ascomycota	OTU3676	33	75	40	34	17	13	11	26	16	2	0	1	0	0	0	133	466	225	20	6	2	2	12	12	0	0	1	0	0	0	29	39	16	51	48	31	0	0	0	85	161
d__Eukaryota	k__Fungi	p__unclassified_k__Fungi	c__unclassified_k__Fungi	o__unclassified_k__Fungi	f__unclassified_k__Fungi	g__unclassified_k__Fungi	s__unclassified_k__Fungi	OTU4919	0	0	0	1	0	32	0	0	61	0	0	0	0	0	0	0	0	1	0	0	19	0	0	5	0	0	0	0	0	0	0	0	0	4	4	38	0	0	0	0	0
d__Eukaryota	k__Fungi	p__Ascomycota	c__Eurotiomycetes	o__Chaetothyriales	f__Herpotrichiellaceae	g__unclassified_f__Herpotrichiellaceae	s__unclassified_f__Herpotrichiellaceae	OTU3630	21	7	8	6	11	15	6	16	24	7	38	10	0	1	2	60	26	4	8	24	7	4	12	2	25	11	0	18	4	6	14	27	23	40	80	85	8	18	2	119	18
d__Eukaryota	k__Fungi	p__Ascomycota	c__Sordariomycetes	o__Sordariales	f__Chaetomiaceae	g__Chaetomium	s__unclassified_g__Chaetomium	OTU1219	185	138	24	52	49	39	99	38	64	0	21	0	0	7	1	548	142	156	60	25	20	32	26	7	9	0	0	0	0	2	4	10	20	28	26	2	0	0	0	132	38
d__Eukaryota	k__Fungi	p__unclassified_k__Fungi	c__unclassified_k__Fungi	o__unclassified_k__Fungi	f__unclassified_k__Fungi	g__unclassified_k__Fungi	s__unclassified_k__Fungi	OTU3909	0	0	1	0	0	0	0	0	0	0	0	2	0	0	0	66	39	8	9	28	216	37	46	331	5	0	0	1	0	1	0	0	0	0	0	0	0	0	0	0	0
d__Eukaryota	k__Fungi	p__unclassified_k__Fungi	c__unclassified_k__Fungi	o__unclassified_k__Fungi	f__unclassified_k__Fungi	g__unclassified_k__Fungi	s__unclassified_k__Fungi	OTU3775	0	5	5	1	9	7	3	8	102	0	0	60	1	15	0	5	0	0	1	2	0	1	2	0	0	0	0	0	0	0	0	0	0	9	126	293	0	5	8	0	16
d__Eukaryota	k__Fungi	p__Ascomycota	c__Sordariomycetes	o__Sordariales	f__Sordariales_fam_Incertae_sedis	g__Staphylotrichum	s__Staphylotrichum_sp	OTU3590	63	111	12	21	12	14	54	32	46	2	6	2	4	4	4	170	118	91	7	11	1	4	8	0	1	1	0	0	1	1	150	24	5	52	81	65	6	0	0	13	116
d__Eukaryota	k__Fungi	p__Basidiomycota	c__Tremellomycetes	o__Cystofilobasidiales	f__Mrakiaceae	g__Tausonia	s__Tausonia_pullulans	OTU3863	19	15	4	35	5	27	24	6	36	0	0	4	0	1	0	104	0	9	251	53	134	225	35	171	69	0	3	9	0	7	71	14	0	25	24	14	0	0	0	7	23
d__Eukaryota	k__Fungi	p__unclassified_k__Fungi	c__unclassified_k__Fungi	o__unclassified_k__Fungi	f__unclassified_k__Fungi	g__unclassified_k__Fungi	s__unclassified_k__Fungi	OTU3336	0	0	0	0	0	0	0	0	0	0	0	0	0	0	0	0	0	0	0	0	0	0	0	0	0	0	0	0	0	0	0	0	0	0	1163	824	0	0	0	0	0
d__Eukaryota	k__Fungi	p__Basidiomycota	c__unclassified_p__Basidiomycota	o__unclassified_p__Basidiomycota	f__unclassified_p__Basidiomycota	g__unclassified_p__Basidiomycota	s__unclassified_p__Basidiomycota	OTU4403	1	1	4	63	97	100	61	59	39	0	0	0	1	0	0	10	40	35	68	58	33	53	49	40	3	2	0	10	3	1	11	2	16	6	4	11	0	0	1	93	175
d__Eukaryota	k__Fungi	p__Ascomycota	c__unclassified_p__Ascomycota	o__unclassified_p__Ascomycota	f__unclassified_p__Ascomycota	g__unclassified_p__Ascomycota	s__unclassified_p__Ascomycota	OTU3556	82	26	58	113	20	28	134	37	24	0	0	0	0	2	0	149	280	551	10	15	8	16	5	14	0	0	0	0	0	0	0	0	5	1	8	3	0	0	0	5	42
d__Eukaryota	k__Fungi	p__Ascomycota	c__Dothideomycetes	o__Pleosporales	f__Pleosporaceae	g__Curvularia	s__Curvularia_hominis	OTU3635	11	35	11	58	343	319	40	199	198	0	10	3	0	4	19	24	93	45	7	100	37	11	89	40	0	12	5	0	8	0	10	0	0	10	56	21	0	0	0	0	0
d__Eukaryota	k__Fungi	p__Ascomycota	c__Pezizomycotina_cls_Incertae_sedis	o__Pezizomycotina_ord_Incertae_sedis	f__Pezizomycotina_fam_Incertae_sedis	g__Badarisama	s__Badarisama_sojae	OTU1224	125	28	239	29	20	480	45	12	97	0	24	0	0	0	0	76	56	87	14	23	62	2	3	102	0	1	0	4	0	0	0	0	0	0	0	40	0	0	0	0	0
d__Eukaryota	k__Fungi	p__unclassified_k__Fungi	c__unclassified_k__Fungi	o__unclassified_k__Fungi	f__unclassified_k__Fungi	g__unclassified_k__Fungi	s__unclassified_k__Fungi	OTU3980	54	25	30	4	13	3	21	10	6	0	0	3	0	0	0	44	96	85	35	301	100	12	153	33	0	3	0	0	0	4	4	0	8	4	1	19	0	0	0	75	26
d__Eukaryota	k__Fungi	p__Ascomycota	c__Sordariomycetes	o__unclassified_c__Sordariomycetes	f__unclassified_c__Sordariomycetes	g__unclassified_c__Sordariomycetes	s__unclassified_c__Sordariomycetes	OTU3712	3	4	35	4	5	46	2	10	8	0	4	100	0	0	2	180	119	69	0	0	0	1	4	0	1	0	5	0	0	0	8	25	0	9	8	0	0	1	0	32	67
d__Eukaryota	k__Fungi	p__Ascomycota	c__Sordariomycetes	o__unclassified_c__Sordariomycetes	f__unclassified_c__Sordariomycetes	g__unclassified_c__Sordariomycetes	s__unclassified_c__Sordariomycetes	OTU4377	2	8	3	12	38	4	15	16	13	8	15	0	15	0	0	11	6	19	5	8	1	5	22	3	7	21	1	0	204	1	0	3	37	30	41	58	3	2	0	85	17
d__Eukaryota	k__Fungi	p__Ascomycota	c__Pezizomycetes	o__Pezizales	f__Pezizaceae	g__Peziza	s__Peziza_aurata	OTU3744	16	0	0	0	0	0	2	0	0	0	0	0	0	0	0	25	0	6	7	4	1	2	15	0	0	0	0	0	0	0	47	14	64	12	2	0	0	0	0	1124	204
d__Eukaryota	k__Fungi	p__Ascomycota	c__Sordariomycetes	o__Hypocreales	f__Stachybotryaceae	g__Paramyrothecium	s__Paramyrothecium_viridisporum	OTU3831	66	65	82	45	89	126	98	91	123	2	89	2	12	1	6	86	47	117	62	31	18	28	35	7	3	1	0	0	0	1	1	11	4	17	20	12	0	0	0	3	31
d__Eukaryota	k__Fungi	p__Ascomycota	c__Sordariomycetes	o__Hypocreales	f__Hypocreales_fam_Incertae_sedis	g__Sarocladium	s__unclassified_g__Sarocladium	OTU4367	1	0	0	157	61	26	75	51	34	0	0	0	0	0	1	4	0	4	74	129	21	52	73	11	0	0	595	3	0	0	0	0	0	8	1	5	0	0	0	3	4
d__Eukaryota	k__Fungi	p__Ascomycota	c__Sordariomycetes	o__Sordariales	f__Chaetomiaceae	g__Zopfiella	s__unclassified_g__Zopfiella	OTU132	0	0	0	8	0	0	6	0	0	1	0	0	267	0	0	3	25	0	1	1	1	3	2	0	25	0	0	851	415	0	0	0	0	2	18	34	0	5	8	55	0
d__Eukaryota	k__Fungi	p__Ascomycota	c__Dothideomycetes	o__Pleosporales	f__Didymellaceae	g__unclassified_f__Didymellaceae	s__unclassified_f__Didymellaceae	OTU3902	1	12	0	34	42	29	18	9	22	0	0	0	0	0	0	34	3	6	26	19	11	21	19	11	0	0	2	0	1	3	8	30	0	31	238	67	0	0	0	12	0
d__Eukaryota	k__Fungi	p__unclassified_k__Fungi	c__unclassified_k__Fungi	o__unclassified_k__Fungi	f__unclassified_k__Fungi	g__unclassified_k__Fungi	s__unclassified_k__Fungi	OTU3854	26	11	12	1	6	2	1	3	5	1	0	0	0	2	0	56	117	56	34	32	20	7	24	9	0	0	0	0	1	0	101	30	24	2	4	5	0	0	0	98	114
d__Eukaryota	k__Fungi	p__unclassified_k__Fungi	c__unclassified_k__Fungi	o__unclassified_k__Fungi	f__unclassified_k__Fungi	g__unclassified_k__Fungi	s__unclassified_k__Fungi	OTU4130	0	0	0	1	1	0	0	3	0	0	0	0	0	0	0	0	0	0	0	0	0	3	0	0	0	0	0	1	0	0	0	0	0	0	0	0	0	0	0	5	8
d__Eukaryota	k__Fungi	p__Mortierellomycota	c__Mortierellomycetes	o__Mortierellales	f__Mortierellaceae	g__Mortierella	s__Mortierella_ambigua	OTU4379	3	10	11	2	12	10	10	10	18	6	11	0	0	2	0	18	2	6	6	5	3	2	5	2	0	0	0	0	1	0	86	8	32	28	88	74	1	1	2	63	60
d__Eukaryota	k__Fungi	p__Basidiomycota	c__Agaricomycetes	o__Auriculariales	f__Auriculariales_fam_Incertae_sedis	g__Oliveonia	s__Oliveonia_sp	OTU5215	0	0	0	16	0	7	5	1	2	0	0	0	0	0	0	0	0	0	0	0	0	0	0	1	0	0	0	0	0	2	0	0	0	0	0	0	0	0	0	0	0
d__Eukaryota	k__Fungi	p__Ascomycota	c__Dothideomycetes	o__Pleosporales	f__Pleosporaceae	g__Edenia	s__Edenia_gomezpompae	OTU4401	0	0	0	38	85	42	36	26	18	0	0	0	0	1	0	2	4	1	12	17	1	5	14	2	1	0	1	0	0	0	0	0	0	45	39	77	0	0	0	0	1
d__Eukaryota	k__Fungi	p__Basidiomycota	c__Agaricomycetes	o__Agaricales	f__Psathyrellaceae	g__Psathyrella	s__Psathyrella_panaeoloides	OTU128	0	0	0	1	1	0	6	1	0	5	0	0	0	0	0	0	0	0	0	0	0	0	0	0	0	0	0	0	0	0	1	69	0	0	3	0	0	4	0	19	51
d__Eukaryota	k__Fungi	p__Ascomycota	c__Sordariomycetes	o__Sordariales	f__unclassified_o__Sordariales	g__unclassified_o__Sordariales	s__unclassified_o__Sordariales	OTU1120	203	22	106	6	39	0	147	7	12	0	0	0	0	0	0	114	94	164	23	47	0	9	9	11	0	0	0	0	1	0	0	57	0	0	6	32	0	0	0	0	31
d__Eukaryota	k__Fungi	p__unclassified_k__Fungi	c__unclassified_k__Fungi	o__unclassified_k__Fungi	f__unclassified_k__Fungi	g__unclassified_k__Fungi	s__unclassified_k__Fungi	OTU4355	12	13	48	1	4	3	3	6	6	2	0	0	0	0	0	75	70	58	2	2	3	2	9	1	0	0	0	1	0	0	0	0	9	5	5	13	0	0	0	190	11
d__Eukaryota	k__Fungi	p__Ascomycota	c__Leotiomycetes	o__Helotiales	f__Helotiaceae	g__Tetracladium	s__Tetracladium_furcatum	OTU3610	17	8	29	30	24	46	25	11	36	2	17	2	7	0	13	40	12	19	4	11	1	2	20	5	11	9	0	8	1	6	9	12	27	53	75	101	1	5	3	35	17
d__Eukaryota	k__Fungi	p__Ascomycota	c__Dothideomycetes	o__Pleosporales	f__Didymellaceae	g__Phoma	s__Phoma_eupyrena	OTU3577	25	4	0	9	2	3	12	5	6	1	0	0	0	0	0	0	2	4	33	17	20	35	56	32	6	1	18	6	0	0	28	24	0	23	4	9	0	0	0	136	9
d__Eukaryota	k__Fungi	p__unclassified_k__Fungi	c__unclassified_k__Fungi	o__unclassified_k__Fungi	f__unclassified_k__Fungi	g__unclassified_k__Fungi	s__unclassified_k__Fungi	OTU3925	21	6	26	3	26	14	7	21	10	2	3	1	0	1	2	61	98	64	4	25	34	6	19	11	1	5	2	1	5	0	27	25	21	8	13	9	0	2	0	46	24
d__Eukaryota	k__Fungi	p__Mortierellomycota	c__Mortierellomycetes	o__Mortierellales	f__Mortierellaceae	g__Mortierella	s__Mortierella_fimbricystis	OTU3895	0	12	0	0	0	0	0	0	0	0	0	0	0	0	0	18	44	0	0	0	0	0	2	0	0	0	0	0	0	0	3	64	139	0	1	0	0	0	0	19	46
d__Eukaryota	k__Fungi	p__Basidiomycota	c__Agaricomycetes	o__Sebacinales	f__Serendipitaceae	g__Serendipita	s__Serendipita_vermifera	OTU3807	3	17	46	6	34	52	14	57	90	0	2	27	2	48	27	0	44	60	4	59	36	8	22	58	21	7	4	6	19	49	41	3	102	3	3	15	1	0	4	10	0
d__Eukaryota	k__Fungi	p__unclassified_k__Fungi	c__unclassified_k__Fungi	o__unclassified_k__Fungi	f__unclassified_k__Fungi	g__unclassified_k__Fungi	s__unclassified_k__Fungi	OTU3688	29	0	0	182	20	64	724	23	24	0	0	0	0	0	0	6	9	1	11	27	8	6	49	6	1	0	0	0	1	0	0	1	2	46	124	18	0	0	0	0	21
d__Eukaryota	k__Fungi	p__Basidiomycota	c__Tremellomycetes	o__Tremellales	f__Bulleribasidiaceae	g__Bulleribasidium	s__Bulleribasidium_variabile	OTU3886	9	0	24	27	19	271	5	9	136	0	0	0	0	0	0	0	4	0	62	59	67	34	72	51	0	1	1	0	1	0	12	0	0	10	8	18	0	0	0	1	10
d__Eukaryota	k__Fungi	p__Basidiomycota	c__Agaricomycetes	o__Auriculariales	f__unclassified_o__Auriculariales	g__unclassified_o__Auriculariales	s__Auriculariales_sp	OTU1180	36	1	0	25	4	17	16	15	2	0	11	17	3	0	0	12	67	2	12	67	25	62	74	18	28	360	3	75	153	0	0	0	40	21	0	3	0	0	0	2	0
d__Eukaryota	k__Fungi	p__Ascomycota	c__Sordariomycetes	o__unclassified_c__Sordariomycetes	f__unclassified_c__Sordariomycetes	g__unclassified_c__Sordariomycetes	s__unclassified_c__Sordariomycetes	OTU3802	9	0	0	15	17	3	27	60	0	0	0	0	0	0	0	0	0	14	7	7	4	2	16	0	0	0	0	0	0	0	0	11	9	53	42	213	1	0	0	39	0
d__Eukaryota	k__Fungi	p__Ascomycota	c__Sordariomycetes	o__Diaporthales	f__Diaporthaceae	g__Diaporthe	s__Diaporthe_melonis	OTU325	0	0	0	1	0	3	4	1	2	0	0	0	0	0	0	0	0	0	0	1	2	0	0	2	0	1	1575	0	0	0	0	0	0	0	1	0	0	0	0	0	0
d__Eukaryota	k__Fungi	p__Ascomycota	c__Sordariomycetes	o__Sordariales	f__Chaetomiaceae	g__Trichocladium	s__Trichocladium_asperum	OTU4654	2	98	31	3	9	133	1	4	215	0	0	1	0	0	0	42	64	21	17	63	197	47	119	152	1	1	0	0	0	56	0	0	20	2	4	2	0	0	0	11	18
d__Eukaryota	k__Fungi	p__Ascomycota	c__Sordariomycetes	o__Hypocreales	f__Nectriaceae	g__Volutella	s__Volutella_ciliata	OTU1171	2	3	2	4	0	3	1	1	2	0	2	0	0	0	0	8	3	7	4	2	1	8	3	1	0	0	0	1090	0	8	9	11	10	2	8	0	0	0	0	39	0
d__Eukaryota	k__Fungi	p__Basidiomycota	c__Agaricomycetes	o__Agaricales	f__Psathyrellaceae	g__Coprinopsis	s__Coprinopsis_episcopalis	OTU4142	0	0	0	0	0	0	0	0	0	0	0	0	0	0	0	0	7	0	1	0	0	0	0	0	0	0	0	0	0	0	0	5	1	1	32	0	0	0	0	0	0
d__Eukaryota	k__Fungi	p__unclassified_k__Fungi	c__unclassified_k__Fungi	o__unclassified_k__Fungi	f__unclassified_k__Fungi	g__unclassified_k__Fungi	s__unclassified_k__Fungi	OTU4173	5	15	6	5	5	2	2	7	0	0	0	0	1	0	0	27	325	100	2	6	0	2	9	1	0	0	0	0	0	0	0	6	17	4	7	29	0	0	0	96	87
d__Eukaryota	k__Fungi	p__Basidiomycota	c__Agaricomycetes	o__Auriculariales	f__unclassified_o__Auriculariales	g__unclassified_o__Auriculariales	s__unclassified_o__Auriculariales	OTU2834	0	0	0	0	0	1	0	0	0	0	0	0	0	0	0	0	0	0	0	0	0	0	0	0	0	0	0	0	0	0	0	0	0	65	96	0	6	1318	0	0	0
d__Eukaryota	k__Fungi	p__Ascomycota	c__Sordariomycetes	o__Hypocreales	f__Hypocreaceae	g__Monocillium	s__Monocillium_mucidum	OTU3924	1	12	50	10	6	15	3	7	5	0	0	0	0	0	0	6	16	27	1	5	5	2	0	1	0	0	0	0	0	0	0	1	0	2	6	4	1	0	0	4	20
d__Eukaryota	k__Fungi	p__Ascomycota	c__Sordariomycetes	o__Hypocreales	f__Bionectriaceae	g__Clonostachys	s__Clonostachys_epichloe	OTU3532	6	10	12	126	55	64	71	78	38	0	0	0	0	0	0	13	33	11	22	19	6	10	23	4	0	1	3	0	0	0	0	7	13	16	38	50	0	0	0	51	25
d__Eukaryota	k__Fungi	p__Ascomycota	c__Sordariomycetes	o__Sordariales	f__unclassified_o__Sordariales	g__unclassified_o__Sordariales	s__unclassified_o__Sordariales	OTU415	0	0	1	4	0	0	2	0	0	1	0	0	30	0	0	0	1	0	0	0	0	0	0	0	1	0	0	31	67	0	0	0	4	75	15	233	989	1	0	10	0
d__Eukaryota	k__Fungi	p__Ascomycota	c__Sordariomycetes	o__Hypocreales	f__Hypocreales_fam_Incertae_sedis	g__Sarocladium	s__Sarocladium_zeae	OTU3751	4	12	1	54	193	110	52	118	94	0	1	1	0	2	4	2	26	0	8	26	18	2	28	13	0	0	1	0	0	1	0	6	19	10	7	14	0	0	0	0	29
d__Eukaryota	k__Fungi	p__unclassified_k__Fungi	c__unclassified_k__Fungi	o__unclassified_k__Fungi	f__unclassified_k__Fungi	g__unclassified_k__Fungi	s__unclassified_k__Fungi	OTU5770	0	0	0	0	0	1	0	0	0	0	0	0	0	0	0	0	0	0	0	0	0	0	0	0	0	0	0	0	0	0	0	0	0	0	0	0	0	0	0	0	0
d__Eukaryota	k__Fungi	p__unclassified_k__Fungi	c__unclassified_k__Fungi	o__unclassified_k__Fungi	f__unclassified_k__Fungi	g__unclassified_k__Fungi	s__unclassified_k__Fungi	OTU3855	9	18	5	6	5	4	8	14	5	0	0	0	0	0	0	56	109	61	6	11	2	2	12	3	1	2	0	0	1	0	101	84	48	3	9	15	0	0	0	186	57
d__Eukaryota	k__Fungi	p__Ascomycota	c__Dothideomycetes	o__Pleosporales	f__Cucurbitariaceae	g__Pyrenochaetopsis	s__Pyrenochaetopsis_sp	OTU3575	20	2	5	33	75	37	42	36	17	0	0	0	0	4	2	1	7	0	14	22	6	7	10	1	2	0	0	6	0	0	0	0	11	25	12	20	0	0	0	0	4
d__Eukaryota	k__Fungi	p__Ascomycota	c__Sordariomycetes	o__Sordariales	f__Lasiosphaeriaceae	g__Schizothecium	s__Schizothecium_sp	OTU4133	41	13	0	4	4	1	8	1	0	1	0	0	0	0	0	21	25	0	14	5	2	17	10	9	1	0	2	0	0	1	67	84	194	9	1	55	0	0	0	6	25
d__Eukaryota	k__Fungi	p__Ascomycota	c__Sordariomycetes	o__Hypocreales	f__Stachybotryaceae	g__Alfaria	s__unclassified_g__Alfaria	OTU1172	5	50	6	7	329	23	17	169	18	0	1	0	0	4	0	2	97	85	13	186	37	13	121	9	3	4	141	1	4	1	0	0	2	21	0	15	0	1	0	0	13
d__Eukaryota	k__Fungi	p__Ascomycota	c__unclassified_p__Ascomycota	o__unclassified_p__Ascomycota	f__unclassified_p__Ascomycota	g__unclassified_p__Ascomycota	s__unclassified_p__Ascomycota	OTU4283	1	6	5	11	81	71	18	21	51	0	0	0	0	0	0	0	44	0	39	194	35	16	196	24	0	0	5	0	0	0	0	0	0	24	0	28	0	0	0	0	2
d__Eukaryota	k__Fungi	p__Ascomycota	c__Sordariomycetes	o__Hypocreales	f__Hypocreaceae	g__Trichoderma	s__unclassified_g__Trichoderma	OTU1201	80	105	171	20	50	90	38	26	110	4	1	3	0	0	1	262	204	175	15	14	8	7	17	7	0	0	0	1	2	2	0	0	0	0	0	0	0	1	0	0	0
d__Eukaryota	k__Fungi	p__Ascomycota	c__Sordariomycetes	o__Hypocreales	f__Hypocreales_fam_Incertae_sedis	g__Fusariella	s__Fusariella_sinensis	OTU4279	7	3	5	122	277	58	53	80	52	0	0	0	0	0	0	10	24	0	11	110	10	12	44	2	1	0	0	0	0	0	0	3	0	45	3	18	0	0	1	0	4
d__Eukaryota	k__Fungi	p__unclassified_k__Fungi	c__unclassified_k__Fungi	o__unclassified_k__Fungi	f__unclassified_k__Fungi	g__unclassified_k__Fungi	s__unclassified_k__Fungi	OTU4071	0	1	2	19	8	3	23	8	16	21	76	46	4	3	23	1	3	1	2	0	0	2	0	0	14	4	2	5	16	4	3	0	0	3	12	7	7	32	81	0	18
d__Eukaryota	k__Fungi	p__Ascomycota	c__Sordariomycetes	o__Hypocreales	f__Nectriaceae	g__Fusicolla	s__Fusicolla_aquaeductuum	OTU4155	3	5	2	4	3	11	3	2	2	1	5	0	0	0	0	22	4	4	5	0	3	4	7	1	0	0	0	1	1	0	9	0	31	3	7	24	0	0	0	16	38
d__Eukaryota	k__Fungi	p__Ascomycota	c__unclassified_p__Ascomycota	o__unclassified_p__Ascomycota	f__unclassified_p__Ascomycota	g__unclassified_p__Ascomycota	s__unclassified_p__Ascomycota	OTU3928	38	32	27	16	22	13	6	4	27	0	1	0	0	1	0	16	25	16	22	22	32	6	19	27	2	0	1	0	1	4	31	27	206	17	28	8	0	2	0	24	6
d__Eukaryota	k__Fungi	p__Ascomycota	c__Sordariomycetes	o__Sordariales	f__Lasiosphaeriaceae	g__Schizothecium	s__unclassified_g__Schizothecium	OTU4268	46	85	8	6	15	10	11	2	4	0	8	0	0	0	0	30	7	42	9	11	1	5	12	3	1	0	0	1	1	16	85	115	142	3	12	18	0	0	1	195	7
d__Eukaryota	k__Fungi	p__Ascomycota	c__Sordariomycetes	o__Xylariales	f__unclassified_o__Xylariales	g__unclassified_o__Xylariales	s__unclassified_o__Xylariales	OTU1188	0	0	3	1	6	12	3	6	30	8	7	3	3	0	1	5	0	25	0	0	0	3	1	2	0	17	0	2	0	0	19	5	0	27	67	2	13	17	0	9	2
d__Eukaryota	k__Fungi	p__Basidiomycota	c__Agaricomycetes	o__Agaricales	f__unclassified_o__Agaricales	g__unclassified_o__Agaricales	s__unclassified_o__Agaricales	OTU1135	13	34	9	31	122	46	50	69	93	16	166	81	0	231	1	0	134	14	0	1	2	0	3	0	1	9	0	0	1	0	9	0	0	12	88	2	0	6	0	0	0
d__Eukaryota	k__Fungi	p__unclassified_k__Fungi	c__unclassified_k__Fungi	o__unclassified_k__Fungi	f__unclassified_k__Fungi	g__unclassified_k__Fungi	s__unclassified_k__Fungi	OTU4094	1	0	79	5	8	0	0	2	0	0	0	0	1	0	0	16	171	6	3	34	0	1	0	0	0	0	0	0	0	0	0	0	5	0	16	0	0	0	0	25	17
d__Eukaryota	k__Fungi	p__Basidiomycota	c__Tremellomycetes	o__Tremellales	f__unclassified_o__Tremellales	g__unclassified_o__Tremellales	s__unclassified_o__Tremellales	OTU4352	1	0	1	16	23	50	1	30	13	0	0	0	0	0	0	15	0	8	66	64	128	37	97	194	3	0	390	2	0	1	0	0	0	0	0	2	0	1	0	0	0
d__Eukaryota	k__Fungi	p__Ascomycota	c__Dothideomycetes	o__Pleosporales	f__Phaeosphaeriaceae	g__Paraphoma	s__Paraphoma_radicina	OTU3661	1	0	0	7	1	1	5	0	0	0	1	1	0	0	0	7	0	0	2	2	0	3	3	3	16	1	0	1	0	1	17	4	6	15	9	6	6	2	0	2	8
d__Eukaryota	k__Fungi	p__unclassified_k__Fungi	c__unclassified_k__Fungi	o__unclassified_k__Fungi	f__unclassified_k__Fungi	g__unclassified_k__Fungi	s__unclassified_k__Fungi	OTU3724	0	1	1	0	48	0	0	5	0	0	0	0	0	0	0	0	0	206	0	0	0	0	0	0	0	0	0	0	0	0	0	0	0	0	0	0	0	0	0	0	0
d__Eukaryota	k__Fungi	p__Mortierellomycota	c__Mortierellomycetes	o__Mortierellales	f__Mortierellaceae	g__Mortierella	s__Mortierella_capitata	OTU4375	0	0	0	21	45	11	7	59	2	0	0	0	0	0	0	1	0	0	5	10	10	2	8	6	0	0	0	0	0	0	0	0	1	145	24	50	0	0	0	2	2
d__Eukaryota	k__Fungi	p__unclassified_k__Fungi	c__unclassified_k__Fungi	o__unclassified_k__Fungi	f__unclassified_k__Fungi	g__unclassified_k__Fungi	s__unclassified_k__Fungi	OTU3048	32	1	0	17	20	44	0	0	17	0	0	0	0	0	0	0	0	0	0	35	11	0	9	7	0	0	0	0	0	0	0	0	0	107	430	21	0	0	0	0	0
d__Eukaryota	k__Fungi	p__Basidiomycota	c__Tremellomycetes	o__Tremellales	f__Bulleribasidiaceae	g__Dioszegia	s__Dioszegia_zsoltii_var._zsoltii	OTU4059	3	0	1	16	12	26	10	9	15	0	0	0	0	0	0	0	25	32	31	35	17	31	21	22	0	0	0	3	0	0	14	12	9	5	22	22	0	0	1	147	114
d__Eukaryota	k__Fungi	p__Basidiomycota	c__Agaricomycetes	o__Agaricales	f__Strophariaceae	g__Tubaria	s__unclassified_g__Tubaria	OTU129	2	0	0	12	0	0	25	1	0	1	0	0	3	0	0	5	0	0	2	0	0	19	0	0	0	0	0	0	0	0	0	0	0	7	9	8	0	0	0	643	48
d__Eukaryota	k__Fungi	p__Mortierellomycota	c__unclassified_p__Mortierellomycota	o__unclassified_p__Mortierellomycota	f__unclassified_p__Mortierellomycota	g__unclassified_p__Mortierellomycota	s__Mortierellomycota_sp	OTU3258	7	39	35	91	13	63	115	19	73	0	2	0	0	0	6	0	44	89	12	37	5	7	83	9	0	25	0	0	2	0	125	0	0	1	0	0	0	0	0	10	38
d__Eukaryota	k__Fungi	p__unclassified_k__Fungi	c__unclassified_k__Fungi	o__unclassified_k__Fungi	f__unclassified_k__Fungi	g__unclassified_k__Fungi	s__unclassified_k__Fungi	OTU3055	0	0	423	1	19	37	48	16	25	0	0	0	0	0	0	0	0	0	0	0	18	0	6	82	0	0	0	0	0	0	0	0	0	0	0	0	0	0	0	0	0
d__Eukaryota	k__Fungi	p__Ascomycota	c__unclassified_p__Ascomycota	o__unclassified_p__Ascomycota	f__unclassified_p__Ascomycota	g__unclassified_p__Ascomycota	s__unclassified_p__Ascomycota	OTU868	13	126	220	5	34	131	10	50	138	0	0	0	0	0	0	37	88	275	3	18	18	2	18	21	0	0	0	0	0	3	0	0	0	0	0	0	0	0	0	0	0
d__Eukaryota	k__Fungi	p__Ascomycota	c__Dothideomycetes	o__Pleosporales	f__Phaeosphaeriaceae	g__Phaeosphaeria	s__Phaeosphaeria_microscopica	OTU295	4	3	10	29	17	19	19	29	10	0	0	0	0	0	0	0	5	6	43	25	9	34	22	7	0	0	13	1	0	0	111	27	17	20	2	30	0	0	0	0	3
d__Eukaryota	k__Fungi	p__unclassified_k__Fungi	c__unclassified_k__Fungi	o__unclassified_k__Fungi	f__unclassified_k__Fungi	g__unclassified_k__Fungi	s__unclassified_k__Fungi	OTU3638	0	0	0	0	0	1	0	1	1	0	1	5	0	1	0	0	0	0	0	0	0	0	0	0	0	0	0	0	1	0	0	0	0	0	0	13	2	9	174	1	0
d__Eukaryota	k__Fungi	p__Ascomycota	c__Dothideomycetes	o__Pleosporales	f__Morosphaeriaceae	g__Acrocalymma	s__Acrocalymma_vagum	OTU3587	2	5	0	4	5	6	2	12	3	5	23	3	0	7	5	29	15	3	1	3	0	3	3	0	14	4	0	0	0	0	20	14	5	32	53	23	2	25	23	176	33
d__Eukaryota	k__Fungi	p__Ascomycota	c__Sordariomycetes	o__unclassified_c__Sordariomycetes	f__unclassified_c__Sordariomycetes	g__unclassified_c__Sordariomycetes	s__unclassified_c__Sordariomycetes	OTU4336	2	5	18	22	38	26	4	118	15	0	1	0	0	0	0	5	14	7	3	21	29	4	16	101	0	1	0	0	5	0	21	0	8	120	103	15	0	0	0	19	8
d__Eukaryota	k__Fungi	p__Ascomycota	c__Dothideomycetes	o__Pleosporales	f__Pleosporaceae	g__Curvularia	s__Curvularia_americana	OTU484	9	17	52	26	183	150	21	56	134	0	18	4	1	4	3	29	21	14	24	79	65	16	66	67	1	4	14	0	0	0	0	0	0	0	0	2	0	0	0	0	0
d__Eukaryota	k__Fungi	p__unclassified_k__Fungi	c__unclassified_k__Fungi	o__unclassified_k__Fungi	f__unclassified_k__Fungi	g__unclassified_k__Fungi	s__unclassified_k__Fungi	OTU3052	3	15	16	19	20	18	13	21	16	0	0	2	0	0	0	68	137	322	7	8	11	2	11	41	0	0	0	0	0	0	12	0	0	3	14	2	0	0	0	11	13
d__Eukaryota	k__Fungi	p__Basidiomycota	c__Agaricomycetes	o__Cantharellales	f__Ceratobasidiaceae	g__Waitea	s__unclassified_g__Waitea	OTU4045	0	3	17	5	1	9	4	1	11	0	0	0	0	0	0	1	12	0	1	0	0	1	0	2	0	0	0	0	0	0	0	0	0	3	3	7	1	1	0	0	0
d__Eukaryota	k__Fungi	p__Ascomycota	c__Leotiomycetes	o__Helotiales	f__Helotiaceae	g__Hymenoscyphus	s__Hymenoscyphus_herbarum	OTU2980	58	14	40	7	6	2	35	7	8	0	0	0	0	0	0	7	401	140	29	44	15	28	24	21	6	0	2	19	0	0	1	0	0	4	0	0	0	0	0	98	0
d__Eukaryota	k__Fungi	p__Ascomycota	c__Dothideomycetes	o__Pleosporales	f__Pleosporaceae	g__Curvularia	s__Curvularia_verruculosa	OTU1230	5	14	0	97	94	253	38	139	101	1	11	4	0	1	4	3	58	41	23	63	17	7	59	16	0	4	19	0	1	0	0	11	0	0	2	1	0	0	0	0	0
d__Eukaryota	k__Fungi	p__Ascomycota	c__Dothideomycetes	o__Pleosporales	f__Pleosporales_fam_Incertae_sedis	g__Dokmaia	s__Dokmaia_sp	OTU3631	9	9	5	104	177	152	59	71	90	0	0	0	0	0	1	8	14	0	48	48	34	32	43	14	0	0	38	4	0	2	0	0	5	10	15	12	0	0	0	0	0
d__Eukaryota	k__Fungi	p__unclassified_k__Fungi	c__unclassified_k__Fungi	o__unclassified_k__Fungi	f__unclassified_k__Fungi	g__unclassified_k__Fungi	s__unclassified_k__Fungi	OTU4382	3	7	7	6	0	3	1	5	5	0	0	0	0	0	0	44	146	61	3	7	2	3	5	0	0	0	0	0	0	0	20	26	25	7	5	0	0	0	0	51	45
d__Eukaryota	k__Fungi	p__Ascomycota	c__Sordariomycetes	o__unclassified_c__Sordariomycetes	f__unclassified_c__Sordariomycetes	g__unclassified_c__Sordariomycetes	s__unclassified_c__Sordariomycetes	OTU4077	16	19	1	0	3	6	3	3	11	0	0	0	0	4	0	44	0	26	2	0	6	1	7	0	0	0	0	0	0	0	0	0	0	67	72	18	0	0	0	140	16
d__Eukaryota	k__Fungi	p__Ascomycota	c__Dothideomycetes	o__Capnodiales	f__Capnodiaceae	g__Leptoxyphium	s__Leptoxyphium_kurandae	OTU5089	0	0	0	0	0	0	0	0	0	0	0	0	0	0	0	0	0	0	0	0	0	0	0	0	0	0	0	0	0	0	0	0	0	0	0	0	0	0	0	0	0
d__Eukaryota	k__Fungi	p__Ascomycota	c__Pezizomycetes	o__Pezizales	f__Pezizales_fam_Incertae_sedis	g__Coprotus	s__Coprotus_sexdecimsporus	OTU4244	0	0	14	0	0	7	0	0	1	0	0	0	0	0	0	0	4	0	0	0	0	0	0	0	0	0	0	0	1	0	0	29	54	62	34	259	0	0	2	12	14
d__Eukaryota	k__Fungi	p__Ascomycota	c__Sordariomycetes	o__Hypocreales	f__Nectriaceae	g__Thelonectria	s__Thelonectria_truncata	OTU3752	20	44	15	13	15	23	9	11	6	2	1	1	0	0	0	35	34	70	8	11	14	14	15	14	6	0	0	0	1	20	28	12	36	17	7	7	2	0	0	134	0
d__Eukaryota	k__Fungi	p__Basidiomycota	c__Cystobasidiomycetes	o__Erythrobasidiales	f__Erythrobasidiaceae	g__Erythrobasidium	s__Erythrobasidium_hasegawianum	OTU4197	6	3	1	9	2	3	5	3	1	0	0	0	0	0	0	5	28	19	17	12	5	20	17	5	3	0	0	4	0	0	12	5	19	25	19	47	0	0	0	55	105
d__Eukaryota	k__Fungi	p__Ascomycota	c__Sordariomycetes	o__Sordariales	f__Chaetomiaceae	g__Humicola	s__unclassified_g__Humicola	OTU4277	30	43	19	12	25	20	26	16	34	0	2	0	0	0	1	51	70	90	8	17	7	3	17	6	0	1	0	0	0	1	19	0	20	41	31	10	0	0	0	56	61
d__Eukaryota	k__Fungi	p__Ascomycota	c__Dothideomycetes	o__Pleosporales	f__Melanommataceae	g__unclassified_f__Melanommataceae	s__Melanommataceae_sp	OTU1364	0	0	0	0	0	0	0	0	0	0	0	0	0	0	0	0	65	0	0	57	0	0	47	0	0	866	0	0	2	0	0	0	0	0	0	0	0	0	0	0	0
d__Eukaryota	k__Fungi	p__Ascomycota	c__Sordariomycetes	o__Sordariales	f__Lasiosphaeriaceae	g__unclassified_f__Lasiosphaeriaceae	s__unclassified_f__Lasiosphaeriaceae	OTU3657	0	0	4	3	0	0	3	0	0	0	0	0	3	0	0	21	0	0	2	0	0	1	0	5	0	0	0	0	0	0	1	0	0	324	145	89	1	0	0	0	0
d__Eukaryota	k__Fungi	p__Ascomycota	c__Pezizomycetes	o__Pezizales	f__Ascobolaceae	g__Ascobolus	s__Ascobolus_sp	OTU130	19	10	25	10	3	29	18	8	17	1	0	0	0	0	0	5	34	12	5	68	4	17	33	12	1	5	1	0	0	0	0	3	0	14	5	10	0	0	0	8	7
d__Eukaryota	k__Fungi	p__Basidiomycota	c__Agaricomycetes	o__Agaricales	f__unclassified_o__Agaricales	g__unclassified_o__Agaricales	s__unclassified_o__Agaricales	OTU3806	0	0	0	0	1	0	0	8	0	0	0	0	0	0	0	0	0	0	0	0	0	5	0	0	0	0	0	0	0	0	1	0	76	235	109	100	0	0	0	24	91
d__Eukaryota	k__Fungi	p__Ascomycota	c__Sordariomycetes	o__Hypocreales	f__Nectriaceae	g__Volutella	s__Volutella_sp	OTU4156	0	0	1	0	3	0	0	0	0	0	0	0	0	0	0	0	0	0	0	0	0	0	0	0	0	0	0	0	0	0	4	0	2	2	7	2	0	0	0	10	3
d__Eukaryota	k__Fungi	p__Basidiomycota	c__Agaricomycetes	o__Agaricales	f__Psathyrellaceae	g__Coprinopsis	s__Coprinopsis_lagopus	OTU2495	0	0	0	5	0	0	1	0	0	0	0	0	0	0	0	0	0	0	0	1	0	0	0	0	0	0	0	0	0	0	0	0	0	473	370	1	0	44	0	2	20
d__Eukaryota	k__Fungi	p__Ascomycota	c__Dothideomycetes	o__Pleosporales	f__Phaeosphaeriaceae	g__Phaeosphaeria	s__Phaeosphaeria_fuckelii	OTU3666	13	10	0	34	76	83	26	59	33	0	0	2	0	0	0	0	0	6	15	19	13	21	25	6	0	5	4	0	0	0	0	8	0	6	19	39	0	0	0	0	0
d__Eukaryota	k__Fungi	p__Ascomycota	c__Dothideomycetes	o__Pleosporales	f__Phaeosphaeriaceae	g__unclassified_f__Phaeosphaeriaceae	s__unclassified_f__Phaeosphaeriaceae	OTU4597	0	0	4	48	19	27	13	26	6	0	0	0	0	0	0	0	0	1	16	10	5	12	20	3	0	0	29	8	48	0	31	0	0	9	35	69	0	0	0	0	6
d__Eukaryota	k__Fungi	p__unclassified_k__Fungi	c__unclassified_k__Fungi	o__unclassified_k__Fungi	f__unclassified_k__Fungi	g__unclassified_k__Fungi	s__unclassified_k__Fungi	OTU3545	1	2	5	59	39	40	68	105	74	1	8	0	21	22	2	1	24	0	0	23	9	2	28	6	0	1	0	6	0	1	1	0	3	27	29	20	27	45	27	7	11
d__Eukaryota	k__Fungi	p__Basidiomycota	c__Agaricomycetes	o__Cantharellales	f__Cantharellales_fam_Incertae_sedis	g__Minimedusa	s__Minimedusa_polyspora	OTU3271	0	2	28	0	1	2	0	25	0	0	0	0	0	0	0	1	0	13	0	0	4	0	0	0	0	0	0	0	0	0	0	0	0	0	1	0	0	0	0	0	0
d__Eukaryota	k__Fungi	p__unclassified_k__Fungi	c__unclassified_k__Fungi	o__unclassified_k__Fungi	f__unclassified_k__Fungi	g__unclassified_k__Fungi	s__unclassified_k__Fungi	OTU4316	30	51	18	22	4	14	6	10	6	0	1	0	0	0	0	47	78	107	2	9	19	6	12	17	0	0	0	0	0	0	26	14	13	0	4	0	1	0	0	28	14
d__Eukaryota	k__Fungi	p__Ascomycota	c__Sordariomycetes	o__Hypocreales	f__Hypocreales_fam_Incertae_sedis	g__Acremonium	s__Acremonium_felinum	OTU1167	12	94	94	35	91	91	31	42	89	2	3	9	0	0	1	111	37	105	12	13	22	6	17	5	18	0	3	7	0	0	0	1	1	0	0	0	0	0	0	0	1
d__Eukaryota	k__Fungi	p__Ascomycota	c__Sordariomycetes	o__unclassified_c__Sordariomycetes	f__unclassified_c__Sordariomycetes	g__unclassified_c__Sordariomycetes	s__unclassified_c__Sordariomycetes	OTU3960	8	6	5	3	13	5	3	21	3	0	1	0	1	43	0	10	13	7	4	2	0	4	5	1	0	1	0	3	1	0	0	0	2	15	180	101	1	0	0	0	2
d__Eukaryota	k__Fungi	p__Ascomycota	c__Sordariomycetes	o__Branch06	f__unclassified_o__Branch06	g__unclassified_o__Branch06	s__Branch06_sp	OTU4398	0	0	0	0	1	0	0	1	3	0	0	5	0	0	0	0	0	0	3	0	0	1	0	0	15	0	0	0	0	0	0	0	3	4	0	291	0	0	615	0	7
d__Eukaryota	k__Fungi	p__Ascomycota	c__Dothideomycetes	o__Pleosporales	f__Didymellaceae	g__Epicoccum	s__Epicoccum_sorghinum	OTU1871	0	5	23	20	60	76	16	27	23	0	0	0	0	3	0	0	12	1	12	33	31	17	21	31	0	0	188	1	0	0	0	0	0	8	15	18	0	0	0	0	74
d__Eukaryota	k__Fungi	p__Ascomycota	c__Sordariomycetes	o__Sordariales	f__Lasiosphaeriaceae	g__Schizothecium	s__Schizothecium_inaequale	OTU4198	10	0	0	1	5	5	1	13	3	0	3	0	0	0	0	17	0	2	2	0	1	7	0	8	0	0	0	0	0	0	0	4	0	4	162	41	0	0	0	0	0
d__Eukaryota	k__Fungi	p__Ascomycota	c__Sordariomycetes	o__Hypocreales	f__Hypocreales_fam_Incertae_sedis	g__Acremonium	s__Acremonium_sclerotigenum	OTU3703	0	0	0	46	74	1	51	15	10	0	0	1	1	1	0	0	0	0	41	4	3	17	16	2	1	0	0	0	0	0	107	0	0	11	13	57	0	0	0	0	31
d__Eukaryota	k__Fungi	p__Glomeromycota	c__Glomeromycetes	o__Glomerales	f__Glomeraceae	g__unclassified_f__Glomeraceae	s__unclassified_f__Glomeraceae	OTU3717	13	5	2	0	3	2	2	0	1	0	1	8	4	0	1	100	48	36	2	2	1	0	0	4	3	5	0	0	2	3	0	0	2	11	18	9	1	1	5	3	49
d__Eukaryota	k__Fungi	p__Ascomycota	c__Leotiomycetes	o__Helotiales	f__Helotiales_fam_Incertae_sedis	g__Leohumicola	s__Leohumicola_sp	OTU4067	6	12	5	3	5	3	1	13	0	1	7	2	0	0	2	26	44	1	2	0	1	1	2	2	8	6	0	8	16	11	52	81	26	14	15	12	2	2	0	8	40
d__Eukaryota	k__Fungi	p__Ascomycota	c__Dothideomycetes	o__Pleosporales	f__Coniothyriaceae	g__unclassified_f__Coniothyriaceae	s__unclassified_f__Coniothyriaceae	OTU3796	149	18	7	30	19	34	7	5	5	0	0	0	0	0	0	0	11	14	23	9	5	22	26	13	4	0	1	0	0	0	3	6	7	13	8	42	0	0	0	8	5
d__Eukaryota	k__Fungi	p__Glomeromycota	c__Glomeromycetes	o__Glomerales	f__Glomeraceae	g__Septoglomus	s__unclassified_g__Septoglomus	OTU3681	11	11	2	0	6	0	2	3	0	1	0	1	0	0	0	121	121	90	0	0	0	1	1	0	2	0	0	0	0	0	5	11	8	3	3	11	0	0	1	61	66
d__Eukaryota	k__Fungi	p__Ascomycota	c__Dothideomycetes	o__Pleosporales	f__Cucurbitariaceae	g__Pyrenochaeta	s__Pyrenochaeta_sp	OTU3671	49	7	29	28	4	11	80	14	11	5	20	11	0	0	0	55	0	7	25	2	6	10	3	6	116	18	2	99	5	13	6	20	27	0	4	10	0	0	0	18	0
d__Eukaryota	k__Fungi	p__unclassified_k__Fungi	c__unclassified_k__Fungi	o__unclassified_k__Fungi	f__unclassified_k__Fungi	g__unclassified_k__Fungi	s__unclassified_k__Fungi	OTU4126	23	1	3	61	9	0	13	4	1	0	0	0	0	0	0	27	33	7	0	3	1	0	8	0	0	0	0	0	0	0	17	56	147	1	12	14	0	0	0	0	27
d__Eukaryota	k__Fungi	p__Basidiomycota	c__Agaricomycetes	o__Agaricales	f__Typhulaceae	g__Typhula	s__Typhula_sp	OTU4254	18	0	197	1	0	0	6	0	1	0	0	0	0	0	0	0	0	0	3	1	3	0	1	2	0	0	0	0	0	0	190	69	29	0	2	0	0	0	0	34	0
d__Eukaryota	k__Fungi	p__Ascomycota	c__Sordariomycetes	o__Sordariales	f__Lasiosphaeriaceae	g__Immersiella	s__Immersiella_caudata	OTU3569	0	2	0	4	0	0	0	1	4	0	0	0	0	0	0	0	0	0	0	0	0	0	0	0	0	0	0	0	0	0	0	0	0	13	29	7	1	0	0	2	0
d__Eukaryota	k__Fungi	p__Ascomycota	c__Sordariomycetes	o__Sordariales	f__Chaetomiaceae	g__Chaetomium	s__unclassified_g__Chaetomium	OTU3597	26	88	77	25	19	26	32	14	63	0	1	2	0	0	2	193	49	168	17	10	8	13	18	8	1	0	0	0	0	4	2	0	7	4	2	3	0	0	0	0	1
d__Eukaryota	k__Fungi	p__Ascomycota	c__Dothideomycetes	o__Pleosporales	f__Phaeosphaeriaceae	g__Paraphoma	s__Paraphoma_chrysanthemicola	OTU3791	8	6	3	11	19	4	13	7	4	4	13	0	0	17	0	17	82	16	12	7	7	12	13	6	7	16	1	2	17	3	0	0	8	5	3	5	0	0	0	40	0
d__Eukaryota	k__Fungi	p__Basidiomycota	c__Agaricomycetes	o__Auriculariales	f__unclassified_o__Auriculariales	g__unclassified_o__Auriculariales	s__Auriculariales_sp	OTU1703	0	0	0	0	0	18	0	0	21	0	0	4	0	0	8	0	0	0	0	0	0	0	0	0	0	0	0	0	0	0	5	0	0	307	0	0	1	0	0	1	0
d__Eukaryota	k__Fungi	p__unclassified_k__Fungi	c__unclassified_k__Fungi	o__unclassified_k__Fungi	f__unclassified_k__Fungi	g__unclassified_k__Fungi	s__unclassified_k__Fungi	OTU3989	16	9	48	9	8	6	10	7	8	0	1	0	0	0	0	108	32	67	14	3	8	9	4	7	0	0	0	0	1	0	45	29	57	3	2	5	0	0	0	61	9
d__Eukaryota	k__Fungi	p__Ascomycota	c__Eurotiomycetes	o__Eurotiales	f__Aspergillaceae	g__Aspergillus	s__Aspergillus_calidoustus	OTU1191	106	83	41	46	22	32	41	21	36	0	2	0	0	0	0	121	135	36	15	24	13	11	56	22	1	1	0	0	0	1	0	0	7	0	0	3	0	0	0	0	0
d__Eukaryota	k__Fungi	p__Basidiomycota	c__Malasseziomycetes	o__Malasseziales	f__Malasseziaceae	g__Malassezia	s__Malassezia_sp	OTU1214	121	16	195	9	6	3	9	28	1	1	15	3	2	0	0	48	28	9	3	0	1	0	2	1	0	0	0	1	0	5	9	10	26	5	33	8	2	2	0	14	41
d__Eukaryota	k__Fungi	p__Basidiomycota	c__Agaricomycetes	o__Agaricales	f__Typhulaceae	g__Typhula	s__Typhula_variabilis	OTU4206	147	4	20	0	0	0	0	0	0	0	0	0	0	0	0	3	8	0	47	2	11	36	19	2	126	0	0	0	0	2	92	5	15	0	0	0	0	0	0	0	6
d__Eukaryota	k__Fungi	p__unclassified_k__Fungi	c__unclassified_k__Fungi	o__unclassified_k__Fungi	f__unclassified_k__Fungi	g__unclassified_k__Fungi	s__unclassified_k__Fungi	OTU4348	1	0	2	1	0	1	2	2	0	0	0	0	0	0	0	49	14	41	2	0	0	0	1	1	3	0	0	0	0	0	37	15	16	0	1	0	0	0	0	198	40
d__Eukaryota	k__Fungi	p__Basidiomycota	c__Agaricomycetes	o__Cantharellales	f__Ceratobasidiaceae	g__unclassified_f__Ceratobasidiaceae	s__Ceratobasidiaceae_sp	OTU1166	9	19	21	8	19	26	17	31	27	0	7	2	0	0	0	68	153	108	2	1	9	7	7	11	0	0	1	0	0	1	0	0	0	0	11	26	0	0	0	11	22
d__Eukaryota	k__Fungi	p__Basidiomycota	c__Agaricomycetes	o__Cantharellales	f__Tulasnellaceae	g__unclassified_f__Tulasnellaceae	s__Tulasnellaceae_sp	OTU3715	0	0	0	0	0	57	0	0	53	0	0	0	0	0	0	0	0	0	0	0	0	0	0	0	0	0	0	0	0	0	0	0	4	3	33	0	1	4	0	0	0
d__Eukaryota	k__Fungi	p__Basidiomycota	c__Agaricomycetes	o__Cantharellales	f__Cantharellales_fam_Incertae_sedis	g__Minimedusa	s__Minimedusa_sp	OTU4138	0	5	2	53	0	0	1	1	1	0	0	0	0	0	0	3	7	0	0	2	4	2	0	1	0	0	0	0	0	0	0	10	0	442	3	12	0	0	0	0	36
d__Eukaryota	k__Fungi	p__Basidiomycota	c__Cystobasidiomycetes	o__Cystobasidiales	f__Cystobasidiaceae	g__Occultifur	s__Occultifur_sp	OTU4018	0	0	0	7	17	20	8	14	16	0	0	0	0	1	0	3	1	2	37	46	122	21	59	94	1	0	6	0	1	0	2	0	2	0	0	0	0	0	0	0	0
d__Eukaryota	k__Fungi	p__Basidiomycota	c__Agaricomycetes	o__Agaricales	f__Bolbitiaceae	g__Pholiotina	s__Pholiotina_sulcata	OTU3750	9	20	7	5	10	9	6	9	10	0	0	0	0	0	0	88	68	110	1	7	0	3	6	0	0	0	0	0	0	0	0	0	9	19	24	11	0	0	0	59	82
d__Eukaryota	k__Fungi	p__Ascomycota	c__Dothideomycetes	o__Pleosporales	f__Morosphaeriaceae	g__Acrocalymma	s__Acrocalymma_medicaginis	OTU3544	0	0	0	13	17	14	8	2	5	0	0	0	0	0	0	0	0	0	0	2	2	1	2	0	0	1	1	0	0	0	0	0	0	6	3	6	0	606	0	0	0
d__Eukaryota	k__Fungi	p__Mucoromycota	c__Mucoromycetes	o__Mucorales	f__Mucoraceae	g__unclassified_f__Mucoraceae	s__unclassified_f__Mucoraceae	OTU4169	0	0	0	5	0	0	1	0	0	0	0	0	0	0	0	27	0	1	3	10	11	7	27	3	0	0	0	0	0	0	0	0	0	23	70	3	0	0	0	0	0
d__Eukaryota	k__Fungi	p__unclassified_k__Fungi	c__unclassified_k__Fungi	o__unclassified_k__Fungi	f__unclassified_k__Fungi	g__unclassified_k__Fungi	s__unclassified_k__Fungi	OTU3163	3	13	20	8	3	0	3	0	2	0	0	0	0	1	0	26	1	103	1	0	0	1	1	0	0	0	0	0	0	0	0	0	7	1	2	1	0	0	0	73	1
d__Eukaryota	k__Fungi	p__Ascomycota	c__Sordariomycetes	o__Hypocreales	f__Hypocreales_fam_Incertae_sedis	g__Acremonium	s__unclassified_g__Acremonium	OTU5059	3	20	11	22	144	192	24	72	70	0	0	0	0	0	0	3	0	0	6	15	49	5	25	30	0	0	1	0	0	0	0	0	0	1	5	0	0	0	0	0	0
d__Eukaryota	k__Fungi	p__Mortierellomycota	c__Mortierellomycetes	o__Mortierellales	f__Mortierellaceae	g__Mortierella	s__unclassified_g__Mortierella	OTU3899	58	0	0	0	0	0	0	0	0	0	0	0	0	0	0	0	0	8	4	3	0	0	14	0	0	0	0	0	0	0	3	0	1	0	0	0	0	0	0	6	2
d__Eukaryota	k__Fungi	p__Basidiomycota	c__Agaricomycetes	o__Auriculariales	f__unclassified_o__Auriculariales	g__unclassified_o__Auriculariales	s__Auriculariales_sp	OTU3029	0	0	0	0	0	0	0	0	0	0	0	0	0	0	0	0	0	0	0	1	0	0	0	0	0	0	0	0	0	0	0	0	0	0	0	0	0	0	0	0	0
d__Eukaryota	k__Fungi	p__Ascomycota	c__Sordariomycetes	o__Myrmecridiales	f__Myrmecridiaceae	g__Myrmecridium	s__unclassified_g__Myrmecridium	OTU4215	18	12	0	1	11	56	5	3	26	0	0	2	0	0	0	2	0	12	5	7	4	4	4	1	2	2	3	0	0	0	21	13	0	31	14	6	0	0	0	4	11
d__Eukaryota	k__Fungi	p__Ascomycota	c__Dothideomycetes	o__Capnodiales	f__Mycosphaerellaceae	g__Pseudocercospora	s__unclassified_g__Pseudocercospora	OTU3873	0	0	1	0	3	4	1	2	5	0	0	0	0	0	0	0	4	4	1	2	1	1	1	0	0	0	0	2	0	0	11	6	5	25	27	13	0	0	0	63	37
d__Eukaryota	k__Fungi	p__Ascomycota	c__Sordariomycetes	o__Trichosphaeriales	f__Trichosphaeriaceae	g__Nigrospora	s__Nigrospora_oryzae	OTU3573	57	0	2	48	79	36	30	55	50	0	5	0	0	0	0	0	16	1	15	33	21	6	42	6	1	5	13	0	0	0	28	36	0	3	10	19	0	0	0	0	0
d__Eukaryota	k__Fungi	p__Mortierellomycota	c__unclassified_p__Mortierellomycota	o__unclassified_p__Mortierellomycota	f__unclassified_p__Mortierellomycota	g__unclassified_p__Mortierellomycota	s__Mortierellomycotina	OTU1220	9	2	32	162	22	85	73	45	81	0	4	0	0	0	0	12	27	23	2	131	35	22	39	1	1	0	0	0	0	0	0	0	0	0	0	0	0	0	0	0	0
d__Eukaryota	k__Fungi	p__Ascomycota	c__Pezizomycetes	o__Pezizales	f__Ascobolaceae	g__Ascobolus	s__Ascobolus_sp	OTU5062	0	0	0	0	0	0	0	0	1	0	0	0	0	0	1	0	0	0	0	0	0	2	0	0	0	0	0	0	0	0	0	0	0	0	0	0	0	0	0	0	0
d__Eukaryota	k__Fungi	p__Ascomycota	c__Pezizomycetes	o__Pezizales	f__Pyronemataceae	g__unclassified_f__Pyronemataceae	s__unclassified_f__Pyronemataceae	OTU4229	0	7	1	0	1	41	3	15	19	0	0	0	0	0	0	0	0	0	4	192	150	19	129	89	1	0	9	0	0	0	0	0	0	0	0	0	0	0	0	0	0
d__Eukaryota	k__Fungi	p__Ascomycota	c__Pezizomycetes	o__Pezizales	f__unclassified_o__Pezizales	g__unclassified_o__Pezizales	s__unclassified_o__Pezizales	OTU2079	0	0	0	0	0	0	0	0	0	0	0	0	0	0	0	0	0	1	0	0	0	0	0	0	0	0	0	0	0	0	0	0	0	0	0	1	0	0	0	0	5
d__Eukaryota	k__Fungi	p__Ascomycota	c__Sordariomycetes	o__Sordariales	f__Chaetomiaceae	g__Corynascella	s__Corynascella_humicola	OTU3616	0	18	3	0	21	3	2	11	13	0	61	0	3	75	0	1	0	5	1	0	0	0	0	3	1	12	1	0	5	14	0	0	5	3	25	24	0	28	16	0	0
d__Eukaryota	k__Fungi	p__Glomeromycota	c__Glomeromycetes	o__Glomerales	f__Glomeraceae	g__Septoglomus	s__unclassified_g__Septoglomus	OTU4295	11	23	13	15	19	9	18	3	10	1	1	14	0	1	1	50	68	89	1	2	1	1	2	4	9	3	0	0	1	6	0	11	3	20	11	2	0	0	1	70	8
d__Eukaryota	k__Fungi	p__Basidiomycota	c__unclassified_p__Basidiomycota	o__unclassified_p__Basidiomycota	f__unclassified_p__Basidiomycota	g__unclassified_p__Basidiomycota	s__unclassified_p__Basidiomycota	OTU3442	0	0	0	0	0	340	0	1	86	0	0	0	0	0	0	0	0	0	4	0	1	1	2	0	0	1	0	0	0	0	0	0	0	0	0	302	0	0	22	0	0
d__Eukaryota	k__Fungi	p__Ascomycota	c__Dothideomycetes	o__Pleosporales	f__Cucurbitariaceae	g__Pyrenochaeta	s__Pyrenochaeta_sp	OTU4263	11	8	6	4	18	5	19	2	7	0	0	0	0	0	0	64	77	91	7	3	5	1	8	3	1	0	0	1	2	0	12	15	0	22	11	3	0	0	0	15	4
d__Eukaryota	k__Fungi	p__Mortierellomycota	c__unclassified_p__Mortierellomycota	o__unclassified_p__Mortierellomycota	f__unclassified_p__Mortierellomycota	g__unclassified_p__Mortierellomycota	s__Mortierellomycotina	OTU137	60	0	0	81	7	6	54	30	14	3	0	0	0	0	0	151	17	0	23	7	24	8	9	25	4	0	0	0	0	0	0	0	0	0	0	6	0	0	0	0	21
d__Eukaryota	k__Fungi	p__unclassified_k__Fungi	c__unclassified_k__Fungi	o__unclassified_k__Fungi	f__unclassified_k__Fungi	g__unclassified_k__Fungi	s__unclassified_k__Fungi	OTU3162	23	6	7	21	30	15	26	53	4	1	1	0	0	0	0	0	35	12	5	74	23	1	85	6	0	1	0	0	1	0	0	0	0	28	19	7	0	0	0	0	0
d__Eukaryota	k__Fungi	p__Ascomycota	c__Dothideomycetes	o__Pleosporales	f__Arthopyreniaceae	g__unclassified_f__Arthopyreniaceae	s__Arthopyreniaceae_sp	OTU3549	0	0	13	1	2	8	1	4	1	0	0	0	0	0	0	0	0	4	0	0	1	0	4	0	0	0	0	0	1	1	3	9	7	6	10	153	0	0	0	0	13
d__Eukaryota	k__Fungi	p__Basidiomycota	c__Cystobasidiomycetes	o__Cystobasidiomycetes_ord_Incertae_sedis	f__Symmetrosporaceae	g__Symmetrospora	s__Symmetrospora_symmetrica	OTU4176	7	0	1	12	2	10	2	3	8	0	0	0	0	0	0	9	15	7	21	23	9	11	11	10	0	0	0	4	0	0	16	0	0	4	25	15	0	0	0	17	106
d__Eukaryota	k__Fungi	p__Ascomycota	c__Leotiomycetes	o__Helotiales	f__Helotiaceae	g__Tetracladium	s__Tetracladium_sp	OTU3988	8	10	17	2	3	6	2	1	6	0	1	0	0	0	0	9	10	6	8	17	13	2	17	28	2	1	0	1	1	19	14	56	2	7	1	1	0	0	0	81	5
d__Eukaryota	k__Fungi	p__Ascomycota	c__Pezizomycetes	o__Pezizales	f__Ascobolaceae	g__Ascobolus	s__Ascobolus_sp	OTU3264	24	5	0	22	18	3	5	15	2	0	0	0	0	0	0	30	0	1	2	111	0	2	105	0	0	0	0	0	0	0	0	0	0	24	0	2	0	0	0	16	0
d__Eukaryota	k__Fungi	p__Mortierellomycota	c__Mortierellomycetes	o__Mortierellales	f__Mortierellaceae	g__Mortierella	s__Mortierella_exigua	OTU3882	0	0	50	5	1	0	3	1	2	0	0	0	0	0	0	2	0	0	22	18	10	14	17	12	0	0	0	0	0	0	0	0	0	0	0	4	0	0	0	0	19
d__Eukaryota	k__Fungi	p__Basidiomycota	c__Agaricomycetes	o__Agaricales	f__Bolbitiaceae	g__Conocybe	s__unclassified_g__Conocybe	OTU2217	0	13	0	0	183	0	0	287	0	0	0	0	0	141	0	0	0	37	0	0	24	0	0	41	0	0	0	0	0	0	0	0	0	0	0	0	0	0	0	0	0
d__Eukaryota	k__Fungi	p__Ascomycota	c__Eurotiomycetes	o__Eurotiales	f__Trichocomaceae	g__Talaromyces	s__unclassified_g__Talaromyces	OTU5064	30	19	39	10	6	23	29	5	30	1	1	0	1	0	0	84	127	37	4	10	5	2	6	3	2	0	0	1	5	0	1	0	1	1	0	6	0	0	0	6	10
d__Eukaryota	k__Fungi	p__Ascomycota	c__Sordariomycetes	o__Sordariales	f__Chaetomiaceae	g__Zopfiella	s__unclassified_g__Zopfiella	OTU4207	11	3	53	0	51	1	0	33	11	0	15	0	0	0	2	27	86	3	1	0	4	9	23	2	0	0	0	0	0	0	6	0	1	35	88	8	0	0	0	0	41
d__Eukaryota	k__Fungi	p__Blastocladiomycota	c__unclassified_p__Blastocladiomycota	o__unclassified_p__Blastocladiomycota	f__unclassified_p__Blastocladiomycota	g__unclassified_p__Blastocladiomycota	s__Blastocladiomycota_sp	OTU5009	0	0	0	0	0	609	1	0	0	0	0	0	0	0	1	0	0	0	0	0	0	0	0	0	0	2	0	0	0	0	0	0	0	0	0	0	0	0	0	50	0
d__Eukaryota	k__Fungi	p__Ascomycota	c__Sordariomycetes	o__unclassified_c__Sordariomycetes	f__unclassified_c__Sordariomycetes	g__unclassified_c__Sordariomycetes	s__unclassified_c__Sordariomycetes	OTU3655	0	0	0	0	0	0	0	0	0	0	0	0	0	0	0	1	0	0	0	0	0	0	0	0	0	0	0	0	0	0	0	0	0	1	0	10	0	0	0	0	0
d__Eukaryota	k__Fungi	p__Ascomycota	c__unclassified_p__Ascomycota	o__unclassified_p__Ascomycota	f__unclassified_p__Ascomycota	g__unclassified_p__Ascomycota	s__unclassified_p__Ascomycota	OTU157	8	56	22	14	22	53	5	19	47	9	0	0	0	0	0	357	0	11	19	0	1	2	0	2	0	0	0	0	0	0	0	0	0	0	0	0	0	0	0	0	0
d__Eukaryota	k__Fungi	p__Kickxellomycota	c__Kickxellomycetes	o__Kickxellales	f__Kickxellaceae	g__Ramicandelaber	s__Ramicandelaber_longisporus	OTU4005	11	10	1	6	16	1	14	7	3	0	0	0	0	0	0	116	15	71	2	3	0	5	5	2	0	0	0	0	0	0	17	0	5	6	1	15	0	0	0	22	37
d__Eukaryota	k__Fungi	p__unclassified_k__Fungi	c__unclassified_k__Fungi	o__unclassified_k__Fungi	f__unclassified_k__Fungi	g__unclassified_k__Fungi	s__unclassified_k__Fungi	OTU2576	0	0	0	0	0	0	0	0	0	0	0	0	0	0	0	0	0	0	0	0	0	0	0	0	0	0	0	0	0	0	20	100	0	8	0	0	0	0	0	28	45
d__Eukaryota	k__Fungi	p__Ascomycota	c__Sordariomycetes	o__Hypocreales	f__Stachybotryaceae	g__unclassified_f__Stachybotryaceae	s__unclassified_f__Stachybotryaceae	OTU3938	0	1	2	1	19	6	8	7	5	0	520	0	0	0	0	0	0	1	3	8	0	3	4	0	0	0	0	0	0	0	0	0	0	5	5	10	0	0	0	0	0
d__Eukaryota	k__Fungi	p__unclassified_k__Fungi	c__unclassified_k__Fungi	o__unclassified_k__Fungi	f__unclassified_k__Fungi	g__unclassified_k__Fungi	s__unclassified_k__Fungi	OTU3566	3	0	0	19	27	10	8	83	66	0	0	0	5	6	0	0	4	1	3	36	13	0	17	1	0	0	0	0	0	0	0	0	4	6	2	8	0	0	3	24	14
d__Eukaryota	k__Fungi	p__Chytridiomycota	c__unclassified_p__Chytridiomycota	o__unclassified_p__Chytridiomycota	f__unclassified_p__Chytridiomycota	g__unclassified_p__Chytridiomycota	s__Chytridiomycota_sp	OTU4160	2	2	0	2	0	0	2	0	0	0	0	0	0	0	0	5	22	11	0	0	0	0	0	0	0	0	1	0	0	0	6	28	12	14	2	0	0	0	0	142	28
d__Eukaryota	k__Fungi	p__unclassified_k__Fungi	c__unclassified_k__Fungi	o__unclassified_k__Fungi	f__unclassified_k__Fungi	g__unclassified_k__Fungi	s__unclassified_k__Fungi	OTU4975	11	20	7	2	6	7	0	5	2	0	0	0	0	0	0	52	18	41	1	0	0	2	1	0	1	0	0	0	0	0	54	13	13	12	8	5	0	0	0	50	41
d__Eukaryota	k__Fungi	p__unclassified_k__Fungi	c__unclassified_k__Fungi	o__unclassified_k__Fungi	f__unclassified_k__Fungi	g__unclassified_k__Fungi	s__unclassified_k__Fungi	OTU3659	1	7	0	3	12	1	4	8	0	0	0	0	0	0	0	3	0	3	8	26	3	2	22	2	0	0	0	0	0	0	0	2	0	0	8	7	0	0	0	0	62
d__Eukaryota	k__Fungi	p__Basidiomycota	c__Agaricomycetes	o__Agaricales	f__Pluteaceae	g__Volvariella	s__unclassified_g__Volvariella	OTU4082	0	1	14	0	9	2	0	184	1	0	0	0	0	0	0	0	9	0	0	0	0	2	0	0	0	0	0	0	0	0	0	0	2	0	5	3	0	0	0	0	11
d__Eukaryota	k__Fungi	p__Ascomycota	c__unclassified_p__Ascomycota	o__unclassified_p__Ascomycota	f__unclassified_p__Ascomycota	g__unclassified_p__Ascomycota	s__unclassified_p__Ascomycota	OTU4028	2	16	3	8	10	17	0	2	3	0	0	0	0	0	0	6	40	38	2	10	4	0	14	3	0	2	0	0	0	0	0	5	27	11	2	65	0	0	0	0	7
d__Eukaryota	k__Fungi	p__Ascomycota	c__Sordariomycetes	o__Xylariales	f__Microdochiaceae	g__Microdochium	s__unclassified_g__Microdochium	OTU4235	21	9	0	1	10	1	3	0	9	0	0	0	0	0	0	5	0	0	1	6	0	2	7	2	0	0	0	0	0	2	0	10	3	26	23	13	1	0	0	0	30
d__Eukaryota	k__Fungi	p__Ascomycota	c__Sordariomycetes	o__Sordariales	f__Chaetomiaceae	g__Acrophialophora	s__Acrophialophora_fusispora	OTU1229	12	26	38	6	38	45	36	38	114	0	4	8	24	30	0	13	46	30	3	10	9	6	26	12	0	0	1	4	65	2	0	0	0	0	0	0	0	0	0	0	1
d__Eukaryota	k__Fungi	p__Basidiomycota	c__Agaricomycetes	o__Agaricales	f__Psathyrellaceae	g__Coprinellus	s__Coprinellus_verrucispermus	OTU3586	10	38	24	13	9	15	23	4	15	0	2	0	0	0	0	33	111	62	1	17	6	3	12	1	0	2	0	0	2	3	17	25	13	14	11	24	0	0	0	0	17
d__Eukaryota	k__Fungi	p__Ascomycota	c__Sordariomycetes	o__Sordariales	f__unclassified_o__Sordariales	g__unclassified_o__Sordariales	s__unclassified_o__Sordariales	OTU873	0	0	0	4	1	5	3	1	6	0	6	0	1	3	0	29	0	24	0	0	1	0	0	0	0	2	2	1	0	0	0	0	0	15	66	6	38	0	0	2	0
d__Eukaryota	k__Fungi	p__unclassified_k__Fungi	c__unclassified_k__Fungi	o__unclassified_k__Fungi	f__unclassified_k__Fungi	g__unclassified_k__Fungi	s__unclassified_k__Fungi	OTU673	0	0	0	0	0	0	0	2	602	0	0	0	0	0	0	3	0	0	3	0	0	0	0	0	0	0	0	0	0	0	0	0	0	0	23	0	0	0	0	0	0
d__Eukaryota	k__Fungi	p__Ascomycota	c__Sordariomycetes	o__unclassified_c__Sordariomycetes	f__unclassified_c__Sordariomycetes	g__unclassified_c__Sordariomycetes	s__unclassified_c__Sordariomycetes	OTU2985	54	10	35	19	22	5	11	9	3	0	0	0	0	0	0	52	159	97	9	0	1	7	6	4	0	1	0	0	0	0	0	0	3	7	1	4	0	0	0	34	3
d__Eukaryota	k__Fungi	p__Basidiomycota	c__Agaricomycetes	o__Agaricales	f__Typhulaceae	g__Typhula	s__Typhula_maritima	OTU3961	70	0	8	1	0	0	0	1	1	0	0	0	0	0	0	90	7	0	28	12	7	133	74	3	5	0	0	3	0	0	0	0	18	0	0	0	0	0	0	7	6
d__Eukaryota	k__Fungi	p__unclassified_k__Fungi	c__unclassified_k__Fungi	o__unclassified_k__Fungi	f__unclassified_k__Fungi	g__unclassified_k__Fungi	s__unclassified_k__Fungi	OTU5726	0	0	0	0	0	0	0	0	0	0	0	0	0	0	0	0	0	0	5	0	0	0	0	0	0	0	0	0	0	0	0	0	0	0	0	0	0	0	0	0	0
d__Eukaryota	k__Fungi	p__unclassified_k__Fungi	c__unclassified_k__Fungi	o__unclassified_k__Fungi	f__unclassified_k__Fungi	g__unclassified_k__Fungi	s__unclassified_k__Fungi	OTU4021	36	5	17	2	0	2	2	0	2	0	0	0	0	0	0	4	16	1	16	44	18	5	24	16	0	0	0	0	0	0	10	8	3	0	0	0	0	0	0	0	0
d__Eukaryota	k__Fungi	p__Basidiomycota	c__Agaricomycetes	o__Agaricales	f__Bolbitiaceae	g__Conocybe	s__unclassified_g__Conocybe	OTU2207	0	0	0	2	0	111	1	1	462	0	0	2	0	0	0	0	3	4	0	6	0	0	7	0	0	0	0	0	1	3	0	0	0	0	0	0	0	0	0	0	0
d__Eukaryota	k__Fungi	p__Ascomycota	c__Sordariomycetes	o__Hypocreales	f__Hypocreales_fam_Incertae_sedis	g__Fusariella	s__Fusariella_sp	OTU2619	4	0	0	3	2	0	9	2	23	0	0	0	0	1	0	277	6	0	14	2	0	13	6	2	11	0	0	0	0	0	0	4	0	1	7	4	0	0	0	0	0
d__Eukaryota	k__Fungi	p__Glomeromycota	c__unclassified_p__Glomeromycota	o__unclassified_p__Glomeromycota	f__unclassified_p__Glomeromycota	g__unclassified_p__Glomeromycota	s__Glomeromycota_sp	OTU3720	3	4	10	7	8	6	7	11	2	0	0	5	0	0	0	25	80	65	2	4	0	0	6	3	2	3	1	0	1	1	0	1	9	16	6	10	0	0	0	18	26
d__Eukaryota	k__Fungi	p__Zoopagomycota	c__Zoopagomycetes	o__Zoopagales	f__Piptocephalidaceae	g__Syncephalis	s__Syncephalis_sp	OTU2681	0	2	1	0	0	1	0	0	0	0	0	0	0	0	0	7	0	0	1	0	0	0	0	0	0	0	0	0	0	0	6	564	16	1	0	0	0	0	0	0	0
d__Eukaryota	k__Fungi	p__Ascomycota	c__Pezizomycetes	o__Pezizales	f__Pyronemataceae	g__Smardaea	s__Smardaea_sp	OTU3859	20	13	2	51	8	5	85	24	7	0	0	0	1	0	0	24	33	60	3	6	3	7	10	1	0	0	0	0	0	0	0	0	2	0	4	1	0	0	0	18	5
d__Eukaryota	k__Fungi	p__Basidiomycota	c__Agaricomycetes	o__unclassified_c__Agaricomycetes	f__unclassified_c__Agaricomycetes	g__unclassified_c__Agaricomycetes	s__unclassified_c__Agaricomycetes	OTU4772	0	3	2	2	2	0	3	6	3	0	0	0	0	0	0	127	110	10	1	0	0	0	0	0	0	0	0	0	0	0	3	0	2	28	12	1	0	0	0	0	6
d__Eukaryota	k__Fungi	p__Ascomycota	c__unclassified_p__Ascomycota	o__unclassified_p__Ascomycota	f__unclassified_p__Ascomycota	g__unclassified_p__Ascomycota	s__unclassified_p__Ascomycota	OTU3792	6	6	4	10	7	7	3	1	3	6	5	6	0	0	3	13	17	16	3	18	2	8	12	0	15	6	0	7	4	3	6	2	8	16	1	21	0	0	0	34	19
d__Eukaryota	k__Fungi	p__unclassified_k__Fungi	c__unclassified_k__Fungi	o__unclassified_k__Fungi	f__unclassified_k__Fungi	g__unclassified_k__Fungi	s__unclassified_k__Fungi	OTU4317	5	6	15	25	14	24	23	29	14	0	0	0	0	0	0	42	6	15	2	5	8	3	6	3	0	0	0	0	0	0	8	5	2	19	43	23	0	0	0	0	23
d__Eukaryota	k__Fungi	p__Ascomycota	c__Leotiomycetes	o__Helotiales	f__Sclerotiniaceae	g__Botrytis	s__unclassified_g__Botrytis	OTU3683	3	0	2	0	2	2	0	0	2	0	0	0	0	0	0	0	0	0	34	78	46	81	119	33	17	1	0	22	35	2	7	0	0	2	0	0	0	0	0	0	23
d__Eukaryota	k__Fungi	p__Basidiomycota	c__Agaricomycetes	o__unclassified_c__Agaricomycetes	f__unclassified_c__Agaricomycetes	g__unclassified_c__Agaricomycetes	s__unclassified_c__Agaricomycetes	OTU4008	0	0	0	0	0	0	0	1	0	0	0	0	0	0	0	0	0	0	0	0	0	0	0	0	0	0	0	0	0	0	0	0	0	0	0	0	0	0	0	0	0
d__Eukaryota	k__Fungi	p__Ascomycota	c__Sordariomycetes	o__Hypocreales	f__Nectriaceae	g__Fusarium	s__Fusarium_nematophilum	OTU3723	0	8	6	18	6	5	14	7	3	16	25	5	6	0	9	7	0	7	0	0	2	1	8	6	17	5	0	7	1	0	13	6	0	2	31	3	0	9	0	21	5
d__Eukaryota	k__Fungi	p__Ascomycota	c__Sordariomycetes	o__Hypocreales	f__Hypocreaceae	g__Trichoderma	s__Trichoderma_brevicompactum	OTU3731	4	3	3	2	3	0	1	0	1	0	0	0	0	0	0	10	5	0	1	0	0	0	0	1	0	0	0	1	0	0	47	74	8	7	12	2	0	0	0	36	104
d__Eukaryota	k__Fungi	p__Ascomycota	c__unclassified_p__Ascomycota	o__unclassified_p__Ascomycota	f__unclassified_p__Ascomycota	g__unclassified_p__Ascomycota	s__unclassified_p__Ascomycota	OTU4785	0	0	0	0	0	0	0	0	0	0	0	0	0	0	0	0	0	0	0	0	0	0	0	0	0	0	0	0	0	0	0	0	12	6	2	163	0	0	1	0	2
d__Eukaryota	k__Fungi	p__Basidiomycota	c__Ustilaginomycetes	o__Ustilaginales	f__Ustilaginaceae	g__Moesziomyces	s__Moesziomyces_sp	OTU4033	0	16	2	30	35	39	18	21	20	0	0	0	0	0	0	2	10	4	0	5	5	2	2	0	0	2	0	0	0	0	2	10	7	7	23	63	0	0	0	0	4
d__Eukaryota	k__Fungi	p__unclassified_k__Fungi	c__unclassified_k__Fungi	o__unclassified_k__Fungi	f__unclassified_k__Fungi	g__unclassified_k__Fungi	s__unclassified_k__Fungi	OTU3956	1	2	1	2	2	3	4	0	0	0	0	0	0	0	0	21	48	35	1	3	0	0	4	3	0	0	0	0	2	0	36	10	18	5	1	1	0	0	0	82	84
d__Eukaryota	k__Fungi	p__Basidiomycota	c__Agaricomycetes	o__Agaricales	f__Marasmiaceae	g__Marasmius	s__Marasmius_curreyi	OTU3171	0	0	0	0	0	0	0	0	0	0	0	0	0	0	0	0	0	0	1	0	0	11	0	0	2	0	0	0	0	0	0	0	0	0	0	504	0	0	27	0	0
d__Eukaryota	k__Fungi	p__unclassified_k__Fungi	c__unclassified_k__Fungi	o__unclassified_k__Fungi	f__unclassified_k__Fungi	g__unclassified_k__Fungi	s__unclassified_k__Fungi	OTU1231	1	0	1	0	1	0	1	0	1	53	24	27	20	24	51	0	0	0	0	0	0	0	1	0	27	22	4	14	20	22	0	0	0	0	0	0	40	13	13	0	0
d__Eukaryota	k__Fungi	p__Ascomycota	c__Sordariomycetes	o__Sordariales	f__Lasiosphaeriaceae	g__Schizothecium	s__Schizothecium_carpinicola	OTU4228	25	29	45	4	3	0	2	4	3	0	0	0	0	0	0	4	34	31	2	22	8	1	9	7	0	43	0	0	12	7	2	4	22	0	1	0	0	0	0	0	1
d__Eukaryota	k__Fungi	p__Ascomycota	c__unclassified_p__Ascomycota	o__unclassified_p__Ascomycota	f__unclassified_p__Ascomycota	g__unclassified_p__Ascomycota	s__unclassified_p__Ascomycota	OTU3773	6	0	1	3	16	7	6	25	11	0	4	1	0	0	0	11	24	12	3	14	5	2	6	2	1	2	0	0	0	0	0	10	7	47	18	32	1	0	0	0	4
d__Eukaryota	k__Fungi	p__Glomeromycota	c__Glomeromycetes	o__Glomerales	f__Glomeraceae	g__Funneliformis	s__unclassified_g__Funneliformis	OTU4124	12	18	0	54	7	11	32	10	24	0	0	0	0	0	0	47	16	13	15	6	17	10	19	5	0	1	0	0	0	0	0	0	0	9	7	10	2	0	0	11	2
d__Eukaryota	k__Fungi	p__Ascomycota	c__Sordariomycetes	o__Hypocreales	f__Clavicipitaceae	g__Metarhizium	s__Metarhizium_marquandii	OTU3969	17	1	23	12	0	3	17	3	4	0	0	1	0	0	0	18	11	0	2	0	0	2	0	1	0	0	0	0	0	2	49	0	49	22	0	4	0	0	2	20	54
d__Eukaryota	k__Fungi	p__unclassified_k__Fungi	c__unclassified_k__Fungi	o__unclassified_k__Fungi	f__unclassified_k__Fungi	g__unclassified_k__Fungi	s__unclassified_k__Fungi	OTU4220	32	27	14	7	5	6	13	3	1	0	1	0	0	0	0	44	36	66	2	7	12	2	11	5	1	0	0	0	0	0	29	16	6	0	0	0	0	0	0	16	0
d__Eukaryota	k__Fungi	p__Ascomycota	c__Dothideomycetes	o__Pleosporales	f__Pleosporaceae	g__Cochliobolus	s__Cochliobolus_bicolor	OTU3625	4	4	1	37	14	35	33	14	17	1	0	2	4	0	0	2	0	0	5	9	10	2	12	2	0	0	19	0	1	0	0	7	0	46	19	9	2	1	0	0	0
d__Eukaryota	k__Fungi	p__Ascomycota	c__Sordariomycetes	o__Hypocreales	f__Hypocreales_fam_Incertae_sedis	g__Sarocladium	s__Sarocladium_summerbellii	OTU3582	0	0	0	28	65	74	32	39	29	0	0	0	0	0	2	0	8	0	58	18	7	41	25	7	0	0	15	5	0	0	0	0	1	1	1	2	0	0	0	3	19
d__Eukaryota	k__Fungi	p__unclassified_k__Fungi	c__unclassified_k__Fungi	o__unclassified_k__Fungi	f__unclassified_k__Fungi	g__unclassified_k__Fungi	s__unclassified_k__Fungi	OTU4007	4	9	2	4	0	1	1	0	1	0	0	0	0	0	0	22	44	37	4	2	2	6	0	4	6	1	1	1	0	0	42	17	13	3	0	0	0	0	0	17	49
d__Eukaryota	k__Fungi	p__Ascomycota	c__Dothideomycetes	o__Pleosporales	f__Cucurbitariaceae	g__unclassified_f__Cucurbitariaceae	s__Cucurbitariaceae_sp	OTU3537	0	0	0	0	0	1	0	2	0	0	0	0	0	0	0	0	0	0	1	0	0	1	0	0	0	0	0	0	0	0	0	14	0	0	3	5	0	0	0	0	0
d__Eukaryota	k__Fungi	p__Ascomycota	c__Sordariomycetes	o__Xylariales	f__Microdochiaceae	g__unclassified_f__Microdochiaceae	s__Microdochiaceae_sp	OTU3816	2	4	0	1	0	0	0	0	0	0	0	0	0	0	0	0	13	8	1	1	0	0	0	1	1	1	0	0	4	4	3	15	35	1	0	0	1	0	0	15	3
d__Eukaryota	k__Fungi	p__Glomeromycota	c__Glomeromycetes	o__Diversisporales	f__Diversisporales_fam_Incertae_sedis	g__Entrophospora	s__Entrophospora_infrequens	OTU3594	4	0	11	19	13	7	16	1	5	0	4	1	0	0	0	4	48	45	0	0	0	0	7	0	0	0	0	0	0	0	0	0	8	14	37	13	0	1	1	4	13
d__Eukaryota	k__Fungi	p__Ascomycota	c__Leotiomycetes	o__Thelebolales	f__Pseudeurotiaceae	g__Pseudeurotium	s__Pseudeurotium_sp	OTU1912	47	29	21	6	3	11	14	1	6	1	0	0	0	0	0	68	7	11	26	11	16	24	17	14	0	0	0	0	0	0	72	1	2	0	2	0	0	0	0	5	0
d__Eukaryota	k__Fungi	p__Ascomycota	c__Sordariomycetes	o__Sordariales	f__Chaetomiaceae	g__Zopfiella	s__Zopfiella_sp	OTU3257	0	0	0	0	11	95	0	3	54	0	0	0	0	0	5	0	2	3	0	4	0	3	6	3	0	39	0	0	73	0	0	0	0	64	37	6	0	0	0	0	0
d__Eukaryota	k__Fungi	p__unclassified_k__Fungi	c__unclassified_k__Fungi	o__unclassified_k__Fungi	f__unclassified_k__Fungi	g__unclassified_k__Fungi	s__unclassified_k__Fungi	OTU3828	15	7	0	116	10	10	15	19	50	0	0	0	0	0	0	0	0	0	1	0	2	0	1	0	0	0	0	0	0	0	0	0	1	11	1	91	2	0	0	0	0
d__Eukaryota	k__Fungi	p__unclassified_k__Fungi	c__unclassified_k__Fungi	o__unclassified_k__Fungi	f__unclassified_k__Fungi	g__unclassified_k__Fungi	s__unclassified_k__Fungi	OTU3861	6	7	2	3	2	1	13	2	0	0	0	0	0	0	0	45	29	13	19	16	2	8	11	2	1	1	0	0	0	1	21	7	22	0	0	0	0	0	0	23	10
d__Eukaryota	k__Fungi	p__unclassified_k__Fungi	c__unclassified_k__Fungi	o__unclassified_k__Fungi	f__unclassified_k__Fungi	g__unclassified_k__Fungi	s__unclassified_k__Fungi	OTU560	0	0	0	0	5	1	0	1	1	85	46	48	49	38	49	0	0	0	0	0	0	0	0	0	66	36	6	35	36	41	0	0	0	0	0	0	0	0	0	0	0
d__Eukaryota	k__Fungi	p__Ascomycota	c__Sordariomycetes	o__Melanosporales	f__Ceratostomataceae	g__Microthecium	s__Microthecium_sp	OTU2095	2	27	7	2	12	1	0	8	152	0	2	0	0	1	0	23	22	31	0	3	2	0	5	4	0	0	0	0	0	2	0	0	0	7	7	0	0	0	0	0	0
d__Eukaryota	k__Fungi	p__unclassified_k__Fungi	c__unclassified_k__Fungi	o__unclassified_k__Fungi	f__unclassified_k__Fungi	g__unclassified_k__Fungi	s__unclassified_k__Fungi	OTU4015	0	0	13	2	10	3	13	5	14	0	0	0	0	0	0	3	1	0	0	0	4	2	3	0	0	0	0	0	0	0	0	0	0	13	6	35	0	0	0	0	0
d__Eukaryota	k__Fungi	p__Basidiomycota	c__Tremellomycetes	o__Tremellales	f__Bulleribasidiaceae	g__Hannaella	s__Hannaella_zeae	OTU3958	3	2	0	4	3	9	1	8	1	0	0	0	0	0	0	0	10	1	1	5	3	5	1	3	0	0	0	0	0	0	0	0	0	6	0	0	0	0	0	0	6
d__Eukaryota	k__Fungi	p__unclassified_k__Fungi	c__unclassified_k__Fungi	o__unclassified_k__Fungi	f__unclassified_k__Fungi	g__unclassified_k__Fungi	s__unclassified_k__Fungi	OTU5479	24	9	7	5	11	7	8	9	3	0	2	0	0	0	0	7	8	14	3	0	3	1	0	1	0	0	0	1	0	0	0	2	0	141	41	18	0	0	0	33	8
d__Eukaryota	k__Fungi	p__Basidiomycota	c__Agaricomycetes	o__Auriculariales	f__unclassified_o__Auriculariales	g__unclassified_o__Auriculariales	s__unclassified_o__Auriculariales	OTU3900	0	0	0	0	16	0	0	203	1	0	0	0	0	81	0	0	0	0	0	1	0	0	0	0	0	0	0	0	0	0	0	0	0	0	1	18	0	0	38	0	0
d__Eukaryota	k__Fungi	p__Glomeromycota	c__Glomeromycetes	o__Glomerales	f__Glomeraceae	g__Septoglomus	s__unclassified_g__Septoglomus	OTU3686	6	6	15	5	5	5	14	4	4	0	1	7	0	0	1	30	65	38	1	2	0	1	2	1	1	1	2	0	1	0	4	1	1	11	3	0	1	0	1	45	13
d__Eukaryota	k__Fungi	p__unclassified_k__Fungi	c__unclassified_k__Fungi	o__unclassified_k__Fungi	f__unclassified_k__Fungi	g__unclassified_k__Fungi	s__unclassified_k__Fungi	OTU2694	6	4	0	0	2	0	0	2	1	0	0	0	0	0	0	2	4	0	0	5	0	0	4	0	0	0	0	0	0	0	1	2	0	22	18	0	0	0	0	7	14
d__Eukaryota	k__Fungi	p__Ascomycota	c__Leotiomycetes	o__Helotiales	f__Hyaloscyphaceae	g__Cistella	s__Cistella_sp	OTU1141	0	0	6	4	0	4	5	2	3	2	2	0	1	0	0	0	20	7	1	2	1	3	11	1	8	3	0	4	39	0	21	38	27	10	6	0	0	0	0	12	5
d__Eukaryota	k__Fungi	p__Glomeromycota	c__Glomeromycetes	o__Glomerales	f__Glomeraceae	g__Dominikia	s__Dominikia_bernensis	OTU4834	0	1	0	0	5	0	4	2	0	0	0	1	0	0	0	0	0	53	0	0	0	0	0	2	0	0	2	0	0	0	1	2	2	30	17	5	1	0	3	29	8
d__Eukaryota	k__Fungi	p__Ascomycota	c__Leotiomycetes	o__Thelebolales	f__Pseudeurotiaceae	g__Pseudeurotium	s__unclassified_g__Pseudeurotium	OTU3004	4	54	36	11	19	19	8	15	36	1	5	0	0	0	1	30	28	123	2	7	3	1	3	8	0	1	0	0	1	1	0	0	1	0	0	2	0	0	0	0	3
d__Eukaryota	k__Fungi	p__Basidiomycota	c__Agaricomycetes	o__Agaricales	f__Psathyrellaceae	g__Coprinellus	s__Coprinellus_radians	OTU3538	6	5	10	27	19	17	27	27	19	0	3	1	0	0	0	6	0	21	8	14	9	1	6	2	0	0	0	0	0	0	5	0	1	5	24	22	0	0	0	0	16
d__Eukaryota	k__Fungi	p__Glomeromycota	c__unclassified_p__Glomeromycota	o__unclassified_p__Glomeromycota	f__unclassified_p__Glomeromycota	g__unclassified_p__Glomeromycota	s__Glomeromycota_sp	OTU3045	2	6	8	3	5	1	5	12	2	0	0	0	0	0	0	37	59	65	0	4	1	1	7	2	2	3	1	0	2	0	0	0	2	10	5	8	0	0	0	20	7
d__Eukaryota	k__Fungi	p__Ascomycota	c__Dothideomycetes	o__Pleosporales	f__Leptosphaeriaceae	g__Sphaerellopsis	s__Sphaerellopsis_filum	OTU4297	6	0	4	14	3	30	9	10	13	0	0	0	0	0	0	0	0	0	0	2	0	0	2	0	0	0	0	0	0	0	2	3	28	71	42	70	0	0	0	48	45
d__Eukaryota	k__Fungi	p__unclassified_k__Fungi	c__unclassified_k__Fungi	o__unclassified_k__Fungi	f__unclassified_k__Fungi	g__unclassified_k__Fungi	s__unclassified_k__Fungi	OTU3634	3	0	0	11	12	4	13	13	6	8	12	4	0	1	0	1	0	4	0	3	0	0	2	0	6	2	0	1	0	10	0	0	0	1	8	8	1	0	1	3	0
d__Eukaryota	k__Fungi	p__Ascomycota	c__Sordariomycetes	o__Sordariales	f__Lasiosphaeriaceae	g__Schizothecium	s__unclassified_g__Schizothecium	OTU4189	36	12	13	0	4	5	4	1	0	0	2	0	0	1	0	1	35	2	2	17	7	0	13	1	0	11	0	0	0	0	0	21	41	13	0	0	0	0	0	6	28
d__Eukaryota	k__Fungi	p__Ascomycota	c__Sordariomycetes	o__Hypocreales	f__Nectriaceae	g__unclassified_f__Nectriaceae	s__unclassified_f__Nectriaceae	OTU3896	6	5	37	15	2	8	12	8	17	2	7	0	0	1	6	3	3	8	6	2	6	2	6	4	1	2	0	1	12	2	0	0	1	2	6	10	11	1	0	0	0
d__Eukaryota	k__Fungi	p__Ascomycota	c__Dothideomycetes	o__Pleosporales	f__Corynesporascaceae	g__Corynespora	s__Corynespora_cassiicola	OTU4344	0	7	2	10	19	32	8	13	21	0	0	0	0	1	0	0	1	1	4	9	0	1	18	4	0	0	1	0	11	0	0	0	10	20	42	18	0	0	4	0	0
d__Eukaryota	k__Fungi	p__Ascomycota	c__Sordariomycetes	o__unclassified_c__Sordariomycetes	f__unclassified_c__Sordariomycetes	g__unclassified_c__Sordariomycetes	s__unclassified_c__Sordariomycetes	OTU1884	0	0	0	0	0	0	0	0	0	0	0	0	0	0	0	0	0	0	0	9	1	0	9	1	0	0	0	0	478	0	0	0	0	0	0	0	0	0	0	0	0
d__Eukaryota	k__Fungi	p__unclassified_k__Fungi	c__unclassified_k__Fungi	o__unclassified_k__Fungi	f__unclassified_k__Fungi	g__unclassified_k__Fungi	s__unclassified_k__Fungi	OTU346	0	0	208	0	2	0	0	3	0	0	0	0	0	0	0	9	6	9	4	35	0	0	0	0	0	0	0	0	0	0	0	0	0	0	46	0	0	0	0	3	0
d__Eukaryota	k__Fungi	p__Ascomycota	c__Dothideomycetes	o__Pleosporales	f__Phaeosphaeriaceae	g__Leptospora	s__Leptospora_rubella	OTU3651	0	2	0	10	31	4	13	17	9	0	0	0	0	0	0	0	8	2	5	9	11	5	17	0	0	2	0	0	0	0	0	3	3	0	20	20	0	0	0	0	9
d__Eukaryota	k__Fungi	p__Ascomycota	c__Pezizomycetes	o__Pezizales	f__Ascodesmidaceae	g__Cephaliophora	s__unclassified_g__Cephaliophora	OTU3877	14	8	4	4	1	4	14	1	6	0	0	0	0	0	0	22	25	0	0	0	1	0	0	2	0	0	0	0	0	2	13	4	15	6	3	10	0	0	0	0	8
d__Eukaryota	k__Fungi	p__Basidiomycota	c__Agaricomycetes	o__Agaricales	f__Bolbitiaceae	g__Conocybe	s__Conocybe_moseri	OTU5085	0	0	0	0	0	107	3	11	300	0	0	0	0	0	0	0	17	5	0	5	2	0	15	0	0	0	0	0	0	4	0	0	0	0	2	9	0	0	0	0	0
d__Eukaryota	k__Fungi	p__Mortierellomycota	c__Mortierellomycetes	o__Mortierellales	f__Mortierellaceae	g__Mortierella	s__unclassified_g__Mortierella	OTU565	10	2	0	0	3	0	0	2	0	0	0	0	0	0	0	374	0	5	4	0	0	12	0	0	1	0	0	2	0	0	0	0	0	0	0	0	0	0	0	0	0
d__Eukaryota	k__Fungi	p__unclassified_k__Fungi	c__unclassified_k__Fungi	o__unclassified_k__Fungi	f__unclassified_k__Fungi	g__unclassified_k__Fungi	s__unclassified_k__Fungi	OTU3809	6	18	22	12	12	8	10	8	17	0	0	0	0	0	0	14	34	32	3	2	3	0	7	3	0	0	0	0	0	0	16	15	13	10	12	5	0	0	0	11	9
d__Eukaryota	k__Fungi	p__unclassified_k__Fungi	c__unclassified_k__Fungi	o__unclassified_k__Fungi	f__unclassified_k__Fungi	g__unclassified_k__Fungi	s__unclassified_k__Fungi	OTU1510	0	5	0	0	0	0	0	0	0	0	0	0	0	0	0	0	217	0	0	0	0	10	0	0	0	0	0	0	0	0	0	0	0	0	0	12	0	0	0	5	3
d__Eukaryota	k__Fungi	p__Ascomycota	c__Sordariomycetes	o__Glomerellales	f__Plectosphaerellaceae	g__Stachylidium	s__Stachylidium_sp	OTU3648	0	3	3	6	10	9	1	0	6	0	0	0	0	0	0	0	0	0	1	0	1	1	0	0	0	0	0	0	0	0	0	0	14	7	2	35	0	0	1	0	2
d__Eukaryota	k__Fungi	p__Ascomycota	c__Sordariomycetes	o__Hypocreales	f__Hypocreales_fam_Incertae_sedis	g__Sarocladium	s__unclassified_g__Sarocladium	OTU904	0	0	0	0	0	0	0	1	0	0	0	0	0	0	0	4	0	0	2	0	0	5	0	0	197	0	0	157	0	0	0	0	0	0	0	0	0	0	0	0	0
d__Eukaryota	k__Fungi	p__unclassified_k__Fungi	c__unclassified_k__Fungi	o__unclassified_k__Fungi	f__unclassified_k__Fungi	g__unclassified_k__Fungi	s__unclassified_k__Fungi	OTU3599	1	2	4	9	11	14	33	12	15	0	2	0	0	4	0	3	11	4	1	6	2	0	7	2	0	1	0	0	0	1	8	0	0	67	33	20	2	4	1	8	23
d__Eukaryota	k__Fungi	p__Basidiomycota	c__unclassified_p__Basidiomycota	o__unclassified_p__Basidiomycota	f__unclassified_p__Basidiomycota	g__unclassified_p__Basidiomycota	s__unclassified_p__Basidiomycota	OTU1202	0	0	0	5	14	18	2	27	27	0	126	0	0	2	0	0	0	0	0	15	6	0	2	4	0	3	0	0	13	0	0	0	0	0	0	0	0	0	0	0	0
d__Eukaryota	k__Fungi	p__unclassified_k__Fungi	c__unclassified_k__Fungi	o__unclassified_k__Fungi	f__unclassified_k__Fungi	g__unclassified_k__Fungi	s__unclassified_k__Fungi	OTU2669	3	16	6	1	3	1	2	1	1	0	1	0	0	0	0	30	28	9	0	2	0	1	2	1	0	0	0	0	0	0	27	7	8	8	3	3	0	0	0	35	30
d__Eukaryota	k__Fungi	p__Glomeromycota	c__unclassified_p__Glomeromycota	o__unclassified_p__Glomeromycota	f__unclassified_p__Glomeromycota	g__unclassified_p__Glomeromycota	s__Glomeromycota_sp	OTU4342	0	6	4	2	3	2	6	3	1	0	0	5	0	1	1	13	42	80	0	1	0	0	7	4	1	1	1	0	0	0	0	0	0	13	6	3	1	0	0	33	5
d__Eukaryota	k__Fungi	p__Basidiomycota	c__Tremellomycetes	o__Tremellales	f__Rhynchogastremataceae	g__Papiliotrema	s__unclassified_g__Papiliotrema	OTU3862	0	0	0	4	1	7	1	2	7	0	0	0	0	0	0	0	5	2	53	28	12	51	20	31	6	0	0	0	0	3	0	0	1	0	0	0	0	0	0	18	35
d__Eukaryota	k__Fungi	p__unclassified_k__Fungi	c__unclassified_k__Fungi	o__unclassified_k__Fungi	f__unclassified_k__Fungi	g__unclassified_k__Fungi	s__unclassified_k__Fungi	OTU581	0	0	8	0	0	0	0	0	0	0	0	0	0	0	0	336	0	0	0	0	0	0	0	0	0	0	0	0	0	0	0	0	0	0	0	0	0	0	0	0	2
d__Eukaryota	k__Fungi	p__unclassified_k__Fungi	c__unclassified_k__Fungi	o__unclassified_k__Fungi	f__unclassified_k__Fungi	g__unclassified_k__Fungi	s__unclassified_k__Fungi	OTU4294	17	7	3	7	3	1	2	1	3	0	0	0	0	0	0	25	39	7	1	45	3	1	22	3	0	0	0	0	0	0	0	10	19	0	1	16	0	0	0	0	0
d__Eukaryota	k__Fungi	p__Mortierellomycota	c__unclassified_p__Mortierellomycota	o__unclassified_p__Mortierellomycota	f__unclassified_p__Mortierellomycota	g__unclassified_p__Mortierellomycota	s__Mortierellomycotina	OTU3050	32	29	0	1	0	0	0	2	1	0	0	0	0	0	0	9	0	0	2	0	2	0	0	0	0	0	0	0	0	0	84	0	0	0	0	0	0	0	0	0	0
d__Eukaryota	k__Fungi	p__Basidiomycota	c__Agaricomycetes	o__Agaricales	f__Psathyrellaceae	g__Coprinellus	s__Coprinellus_callinus	OTU3952	0	0	0	0	0	0	0	0	0	0	0	0	0	0	0	0	0	5	0	0	0	0	0	0	0	0	0	0	0	0	0	0	0	0	0	3	0	0	0	0	1
d__Eukaryota	k__Fungi	p__Glomeromycota	c__Glomeromycetes	o__Glomerales	f__Glomeraceae	g__unclassified_f__Glomeraceae	s__Glomeraceae_sp	OTU3971	0	1	2	1	10	0	2	7	0	0	0	0	0	0	0	21	6	3	1	1	2	0	0	1	0	0	0	0	0	0	0	0	6	12	8	9	0	4	0	30	15
d__Eukaryota	k__Fungi	p__Ascomycota	c__Sordariomycetes	o__Sordariales	f__Sordariales_fam_Incertae_sedis	g__Ramophialophora	s__Ramophialophora_sp	OTU3892	16	3	3	7	8	3	1	8	11	1	0	0	0	0	0	11	10	16	14	13	12	20	9	38	0	0	0	1	0	0	0	0	4	4	10	0	0	0	1	0	0
d__Eukaryota	k__Fungi	p__Glomeromycota	c__Glomeromycetes	o__Glomerales	f__Glomeraceae	g__unclassified_f__Glomeraceae	s__unclassified_f__Glomeraceae	OTU3732	0	2	13	2	4	3	3	2	3	0	1	0	1	0	0	23	107	48	0	6	0	0	3	0	0	3	0	0	0	0	2	1	1	6	3	3	0	0	0	71	0
d__Eukaryota	k__Fungi	p__Ascomycota	c__Pezizomycetes	o__Pezizales	f__Pyronemataceae	g__Cheilymenia	s__Cheilymenia_theleboloides	OTU5484	18	0	4	1	5	13	2	5	7	0	0	19	0	0	0	62	0	0	62	35	60	68	20	16	2	0	0	0	1	0	0	0	0	0	0	0	0	0	0	0	0
d__Eukaryota	k__Fungi	p__unclassified_k__Fungi	c__unclassified_k__Fungi	o__unclassified_k__Fungi	f__unclassified_k__Fungi	g__unclassified_k__Fungi	s__unclassified_k__Fungi	OTU2658	15	3	16	1	2	3	6	2	3	0	0	0	0	0	0	37	7	11	1	2	1	0	1	0	1	0	0	0	0	0	53	27	6	1	2	1	0	0	0	43	51
d__Eukaryota	k__Fungi	p__Basidiomycota	c__Tremellomycetes	o__Cystofilobasidiales	f__Cystofilobasidiaceae	g__Cystofilobasidium	s__Cystofilobasidium_capitatum	OTU5473	0	0	0	0	0	0	0	0	0	0	0	0	0	0	0	0	0	0	29	5	3	29	4	6	2	0	0	1	0	0	0	1	6	0	0	0	0	1	0	0	0
d__Eukaryota	k__Fungi	p__Ascomycota	c__Orbiliomycetes	o__Orbiliales	f__Orbiliaceae	g__unclassified_f__Orbiliaceae	s__unclassified_f__Orbiliaceae	OTU4072	2	10	1	5	23	8	11	6	7	0	0	0	0	0	0	8	0	32	1	1	1	3	1	1	0	0	0	0	0	0	0	0	0	13	15	22	0	0	0	0	0
d__Eukaryota	k__Fungi	p__unclassified_k__Fungi	c__unclassified_k__Fungi	o__unclassified_k__Fungi	f__unclassified_k__Fungi	g__unclassified_k__Fungi	s__unclassified_k__Fungi	OTU4127	20	8	6	0	5	0	8	0	0	0	0	0	0	0	0	0	28	0	6	42	13	7	23	0	0	0	0	0	0	0	0	0	0	0	0	0	0	0	0	0	71
d__Eukaryota	k__Fungi	p__unclassified_k__Fungi	c__unclassified_k__Fungi	o__unclassified_k__Fungi	f__unclassified_k__Fungi	g__unclassified_k__Fungi	s__unclassified_k__Fungi	OTU4247	6	11	1	0	1	0	0	0	0	0	0	0	0	0	0	20	0	3	2	2	0	4	6	0	0	0	0	0	0	0	5	9	15	8	0	2	0	0	0	41	12
d__Eukaryota	k__Fungi	p__Glomeromycota	c__unclassified_p__Glomeromycota	o__unclassified_p__Glomeromycota	f__unclassified_p__Glomeromycota	g__unclassified_p__Glomeromycota	s__Glomeromycota_sp	OTU3047	5	12	8	2	1	4	11	6	2	0	0	0	0	0	0	43	41	100	1	2	1	0	1	6	4	0	1	0	1	0	0	0	6	1	6	4	0	0	0	4	3
d__Eukaryota	k__Fungi	p__Basidiomycota	c__Agaricomycetes	o__Auriculariales	f__unclassified_o__Auriculariales	g__unclassified_o__Auriculariales	s__unclassified_o__Auriculariales	OTU3201	0	0	0	0	0	0	1	0	0	0	0	0	0	0	0	0	7	0	0	0	0	0	0	0	0	0	0	0	0	0	0	0	0	13	42	1	85	23	0	0	30
d__Eukaryota	k__Fungi	p__Basidiomycota	c__Spiculogloeomycetes	o__Spiculogloeales	f__Spiculogloeaceae	g__Phyllozyma	s__Phyllozyma_subbrunnea	OTU3757	1	2	6	26	14	52	17	16	51	0	0	0	0	0	0	0	4	3	8	25	11	2	21	8	0	0	0	0	0	0	7	5	0	0	13	3	0	0	0	0	11
d__Eukaryota	k__Fungi	p__Chytridiomycota	c__Spizellomycetes	o__Spizellomycetales	f__Spizellomycetaceae	g__Spizellomyces	s__Spizellomyces_dolichospermus	OTU5103	4	8	176	0	0	0	4	20	4	0	0	0	0	0	0	2	41	69	14	3	2	0	0	0	0	0	0	0	0	0	0	0	12	3	0	0	0	0	0	0	0
d__Eukaryota	k__Fungi	p__unclassified_k__Fungi	c__unclassified_k__Fungi	o__unclassified_k__Fungi	f__unclassified_k__Fungi	g__unclassified_k__Fungi	s__unclassified_k__Fungi	OTU3718	1	4	4	5	1	5	8	6	2	0	0	0	1	0	0	8	2	2	0	0	0	1	2	0	0	0	0	0	0	0	0	4	1	88	36	4	0	2	0	17	8
d__Eukaryota	k__Fungi	p__unclassified_k__Fungi	c__unclassified_k__Fungi	o__unclassified_k__Fungi	f__unclassified_k__Fungi	g__unclassified_k__Fungi	s__unclassified_k__Fungi	OTU4308	0	1	3	0	0	1	0	0	1	0	0	0	0	0	0	0	78	14	3	0	0	23	5	4	0	0	0	0	0	0	0	0	35	0	0	0	0	0	0	0	12
d__Eukaryota	k__Fungi	p__Glomeromycota	c__Glomeromycetes	o__Glomerales	f__Glomeraceae	g__Glomus	s__Glomus_indicum	OTU3830	1	0	11	0	4	1	6	6	6	0	0	0	0	9	0	18	55	26	2	2	0	0	3	0	6	2	1	0	2	3	1	1	0	7	6	7	0	0	2	51	14
d__Eukaryota	k__Fungi	p__Ascomycota	c__Dothideomycetes	o__Pleosporales	f__Pleosporaceae	g__Curvularia	s__Curvularia_soli	OTU1169	2	1	11	13	32	79	23	18	35	2	3	0	0	0	0	5	22	22	7	22	25	0	20	14	0	0	1	0	0	0	0	0	0	3	3	8	0	1	0	0	0
d__Eukaryota	k__Fungi	p__unclassified_k__Fungi	c__unclassified_k__Fungi	o__unclassified_k__Fungi	f__unclassified_k__Fungi	g__unclassified_k__Fungi	s__unclassified_k__Fungi	OTU2259	25	3	15	10	4	3	10	4	5	0	0	0	0	0	0	36	35	49	2	2	4	2	3	2	0	0	0	0	0	0	46	3	10	0	0	2	0	0	0	2	9
d__Eukaryota	k__Fungi	p__Basidiomycota	c__Agaricomycetes	o__Agaricales	f__Cyphellaceae	g__unclassified_f__Cyphellaceae	s__Cyphellaceae_sp	OTU1458	1	0	0	5	5	1	4	0	0	0	0	0	0	0	0	0	2	0	0	0	0	0	0	0	0	0	0	0	0	0	0	0	0	0	0	7	0	0	0	0	9
d__Eukaryota	k__Fungi	p__unclassified_k__Fungi	c__unclassified_k__Fungi	o__unclassified_k__Fungi	f__unclassified_k__Fungi	g__unclassified_k__Fungi	s__unclassified_k__Fungi	OTU4396	0	0	0	5	1	2	6	2	1	2	11	12	0	0	12	0	1	4	0	0	0	1	2	0	3	3	0	1	3	0	0	0	0	0	1	2	1	4	19	0	0
d__Eukaryota	k__Fungi	p__Basidiomycota	c__Agaricomycetes	o__Agaricales	f__Stephanosporaceae	g__unclassified_f__Stephanosporaceae	s__Stephanosporaceae_sp	OTU4115	0	0	0	0	9	0	0	7	0	0	12	0	0	0	0	0	0	0	0	0	0	0	0	0	0	0	0	0	0	0	0	0	0	0	0	12	0	0	0	0	0
d__Eukaryota	k__Fungi	p__Ascomycota	c__Sordariomycetes	o__Hypocreales	f__Nectriaceae	g__Thelonectria	s__unclassified_g__Thelonectria	OTU4836	5	1	4	10	3	2	10	0	10	0	0	1	1	0	0	11	0	0	3	2	2	0	1	2	0	11	0	2	1	1	17	0	23	4	14	3	1	0	0	66	0
d__Eukaryota	k__Fungi	p__Ascomycota	c__unclassified_p__Ascomycota	o__unclassified_p__Ascomycota	f__unclassified_p__Ascomycota	g__unclassified_p__Ascomycota	s__unclassified_p__Ascomycota	OTU4214	7	19	2	0	5	3	0	2	0	2	1	1	0	0	1	18	22	75	0	20	1	0	1	1	0	0	3	0	0	0	0	0	0	4	6	8	0	5	8	8	11
d__Eukaryota	k__Fungi	p__Ascomycota	c__Sordariomycetes	o__Sordariales	f__unclassified_o__Sordariales	g__unclassified_o__Sordariales	s__unclassified_o__Sordariales	OTU5478	0	0	0	0	0	0	0	0	0	0	0	0	0	0	0	0	0	0	0	0	0	0	0	0	0	0	0	0	0	0	0	0	4	0	0	0	0	0	0	0	0
d__Eukaryota	k__Fungi	p__Ascomycota	c__Dothideomycetes	o__Pleosporales	f__Didymellaceae	g__Stagonosporopsis	s__Stagonosporopsis_cucurbitacearum	OTU4074	0	0	0	74	3	22	30	1	11	0	0	1	0	0	0	0	0	0	7	18	2	8	11	1	0	0	0	2	0	0	0	0	0	7	21	32	0	0	0	0	3
d__Eukaryota	k__Fungi	p__Ascomycota	c__Dothideomycetes	o__Pleosporales	f__Melanommataceae	g__unclassified_f__Melanommataceae	s__unclassified_f__Melanommataceae	OTU1657	0	0	0	0	0	0	0	0	0	0	0	0	0	0	0	0	0	0	0	0	0	0	0	0	0	0	0	0	400	0	0	0	0	0	0	0	0	0	0	0	0
d__Eukaryota	k__Fungi	p__Glomeromycota	c__Glomeromycetes	o__Glomerales	f__Glomeraceae	g__unclassified_f__Glomeraceae	s__unclassified_f__Glomeraceae	OTU3559	2	3	2	7	9	2	4	4	2	0	1	11	0	4	0	26	51	35	2	7	1	4	3	0	11	1	0	0	2	1	3	1	2	10	14	14	0	0	1	21	1
d__Eukaryota	k__Fungi	p__Mortierellomycota	c__Mortierellomycetes	o__Mortierellales	f__Mortierellaceae	g__Mortierella	s__Mortierella_hyalina	OTU4047	1	0	3	4	0	2	0	0	1	0	0	0	0	0	0	0	17	0	2	2	3	9	7	2	0	0	0	0	0	0	0	0	0	6	13	17	0	0	0	0	16
d__Eukaryota	k__Fungi	p__Ascomycota	c__unclassified_p__Ascomycota	o__unclassified_p__Ascomycota	f__unclassified_p__Ascomycota	g__unclassified_p__Ascomycota	s__unclassified_p__Ascomycota	OTU3875	2	15	1	0	1	1	4	3	3	0	0	0	0	0	0	9	17	56	0	3	1	0	1	0	0	1	0	0	0	0	0	8	0	2	18	2	0	0	0	18	0
d__Eukaryota	k__Fungi	p__Glomeromycota	c__Glomeromycetes	o__Glomerales	f__Glomeraceae	g__unclassified_f__Glomeraceae	s__Glomeraceae_sp	OTU4315	1	0	2	1	1	0	1	4	0	0	0	0	0	2	0	31	4	8	0	0	0	0	0	0	3	0	0	0	1	0	0	0	10	4	7	0	0	3	0	12	23
d__Eukaryota	k__Fungi	p__Ascomycota	c__Dothideomycetes	o__Pleosporales	f__Sporormiaceae	g__Preussia	s__unclassified_g__Preussia	OTU2943	3	0	0	19	11	13	10	7	13	0	0	30	3	2	19	0	1	0	8	1	0	10	0	2	97	104	4	0	1	2	0	0	0	0	0	4	0	0	0	0	5
d__Eukaryota	k__Fungi	p__Ascomycota	c__unclassified_p__Ascomycota	o__unclassified_p__Ascomycota	f__unclassified_p__Ascomycota	g__unclassified_p__Ascomycota	s__unclassified_p__Ascomycota	OTU1170	0	0	0	37	1	1	178	0	0	0	95	0	24	0	0	0	0	0	0	0	0	0	0	0	0	0	0	0	0	0	0	0	0	0	0	0	0	0	0	0	0
d__Eukaryota	k__Fungi	p__Basidiomycota	c__Agaricomycetes	o__Agaricales	f__Typhulaceae	g__Typhula	s__unclassified_g__Typhula	OTU4111	14	0	0	0	0	0	4	0	0	0	0	0	0	0	0	0	0	0	0	0	0	0	0	0	0	0	0	0	0	0	0	0	7	0	0	0	0	0	0	0	0
d__Eukaryota	k__Fungi	p__Ascomycota	c__Sordariomycetes	o__Hypocreales	f__Stachybotryaceae	g__Stachybotrys	s__Stachybotrys_chlorohalonata	OTU2956	8	24	8	10	17	42	4	5	37	0	0	1	0	0	0	40	12	57	3	4	3	6	6	0	0	0	0	27	0	3	0	0	0	2	1	5	0	0	0	0	0
d__Eukaryota	k__Fungi	p__Mortierellomycota	c__Mortierellomycetes	o__Mortierellales	f__Mortierellaceae	g__Mortierella	s__unclassified_g__Mortierella	OTU791	6	4	0	0	0	0	13	0	0	0	0	0	0	0	1	128	2	0	45	1	2	173	1	4	0	0	0	2	0	0	0	0	0	0	0	0	0	0	0	0	0
d__Eukaryota	k__Fungi	p__Ascomycota	c__unclassified_p__Ascomycota	o__unclassified_p__Ascomycota	f__unclassified_p__Ascomycota	g__unclassified_p__Ascomycota	s__unclassified_p__Ascomycota	OTU2569	0	14	0	1	9	2	1	6	2	1	0	0	0	0	0	0	0	0	0	2	0	1	2	1	0	2	1	0	0	0	0	4	1	28	53	57	0	0	0	0	0
d__Eukaryota	k__Fungi	p__Ascomycota	c__Dothideomycetes	o__Pleosporales	f__Didymellaceae	g__Didymella	s__Didymella_rosea	OTU3197	0	0	0	1	0	0	0	0	0	0	0	0	0	0	0	0	11	0	12	10	0	24	2	7	1	0	0	3	0	0	0	0	0	4	0	0	0	0	0	0	0
d__Eukaryota	k__Fungi	p__Ascomycota	c__Sordariomycetes	o__unclassified_c__Sordariomycetes	f__unclassified_c__Sordariomycetes	g__unclassified_c__Sordariomycetes	s__unclassified_c__Sordariomycetes	OTU4252	0	0	7	5	5	5	0	9	5	1	2	2	6	2	0	14	45	16	0	0	0	0	1	1	3	1	0	1	1	1	19	9	3	3	17	1	2	0	0	34	6
d__Eukaryota	k__Fungi	p__unclassified_k__Fungi	c__unclassified_k__Fungi	o__unclassified_k__Fungi	f__unclassified_k__Fungi	g__unclassified_k__Fungi	s__unclassified_k__Fungi	OTU4792	0	0	0	0	0	0	0	0	0	0	0	0	0	0	0	0	2	0	1	0	0	1	0	0	0	0	0	0	0	0	0	0	12	3	53	1	0	0	0	0	1
d__Eukaryota	k__Fungi	p__unclassified_k__Fungi	c__unclassified_k__Fungi	o__unclassified_k__Fungi	f__unclassified_k__Fungi	g__unclassified_k__Fungi	s__unclassified_k__Fungi	OTU4269	0	0	0	0	0	0	0	0	3	0	0	5	0	1	0	0	0	0	0	0	0	0	0	0	0	0	0	0	1	0	0	0	0	0	1	7	1	2	43	0	0
d__Eukaryota	k__Fungi	p__Mucoromycota	c__Mucoromycetes	o__Mucorales	f__Rhizopodaceae	g__Rhizopus	s__Rhizopus_arrhizus	OTU3338	0	0	0	0	0	0	0	0	0	0	0	0	0	0	0	1	0	0	0	0	0	0	0	0	0	0	0	0	0	0	0	0	0	0	0	284	0	0	0	68	0
d__Eukaryota	k__Fungi	p__Basidiomycota	c__Microbotryomycetes	o__Leucosporidiales	f__Leucosporidiaceae	g__Leucosporidium	s__Leucosporidium_sp	OTU3999	20	23	0	0	0	0	5	0	0	0	0	0	0	0	0	0	0	0	1	1	0	0	0	0	0	0	0	0	0	0	4	30	30	0	0	0	0	0	0	3	4
d__Eukaryota	k__Fungi	p__Ascomycota	c__Sordariomycetes	o__Xylariales	f__Diatrypaceae	g__Monosporascus	s__Monosporascus_sp	OTU3933	0	0	0	0	0	0	0	0	0	0	0	0	2	0	0	0	2	9	0	0	0	0	0	0	2	0	0	2	0	0	0	0	4	0	15	2	0	21	78	4	22
d__Eukaryota	k__Fungi	p__Ascomycota	c__Sordariomycetes	o__Glomerellales	f__Plectosphaerellaceae	g__unclassified_f__Plectosphaerellaceae	s__unclassified_f__Plectosphaerellaceae	OTU83	1	1	1	45	25	53	27	13	14	0	0	0	0	0	0	0	0	0	18	19	11	18	14	3	0	0	87	0	0	0	0	0	0	0	0	0	0	0	0	0	0
d__Eukaryota	k__Fungi	p__unclassified_k__Fungi	c__unclassified_k__Fungi	o__unclassified_k__Fungi	f__unclassified_k__Fungi	g__unclassified_k__Fungi	s__unclassified_k__Fungi	OTU4117	1	2	10	0	1	1	0	0	2	1	0	1	0	0	0	2	15	5	1	1	0	0	5	0	10	10	1	140	4	13	3	1	2	0	0	0	0	0	0	65	4
d__Eukaryota	k__Fungi	p__Ascomycota	c__Dothideomycetes	o__Pleosporales	f__Phaeosphaeriaceae	g__Ophiosphaerella	s__Ophiosphaerella_agrostidis	OTU4081	0	2	0	20	30	21	9	18	9	0	0	0	0	0	3	3	0	0	3	5	1	1	4	0	2	0	0	0	0	0	5	0	0	8	14	19	0	1	0	8	0
d__Eukaryota	k__Fungi	p__Ascomycota	c__Eurotiomycetes	o__Onygenales	f__Onygenales_fam_Incertae_sedis	g__Chrysosporium	s__Chrysosporium_merdarium	OTU2756	6	10	1	9	0	2	4	1	2	0	0	0	0	0	0	11	10	12	10	6	8	17	5	5	0	0	0	0	0	0	21	6	4	0	4	5	0	0	1	2	4
d__Eukaryota	k__Fungi	p__unclassified_k__Fungi	c__unclassified_k__Fungi	o__unclassified_k__Fungi	f__unclassified_k__Fungi	g__unclassified_k__Fungi	s__unclassified_k__Fungi	OTU4823	0	0	0	128	14	51	45	15	29	0	0	0	5	0	0	0	0	0	5	8	1	1	1	2	0	0	0	0	0	0	0	0	0	9	1	0	0	0	0	0	0
d__Eukaryota	k__Fungi	p__Ascomycota	c__unclassified_p__Ascomycota	o__unclassified_p__Ascomycota	f__unclassified_p__Ascomycota	g__unclassified_p__Ascomycota	s__unclassified_p__Ascomycota	OTU3883	0	0	0	4	0	2	0	0	0	0	0	0	0	0	0	0	0	0	0	0	0	0	2	0	0	0	0	0	0	0	0	9	7	1	10	39	0	0	0	0	10
d__Eukaryota	k__Fungi	p__Ascomycota	c__unclassified_p__Ascomycota	o__unclassified_p__Ascomycota	f__unclassified_p__Ascomycota	g__unclassified_p__Ascomycota	s__unclassified_p__Ascomycota	OTU3753	16	0	0	63	0	7	4	0	6	0	0	0	0	0	0	1	6	0	0	0	1	0	6	0	0	0	0	0	0	0	0	0	0	31	0	16	0	0	0	0	7
d__Eukaryota	k__Fungi	p__Ascomycota	c__Sordariomycetes	o__unclassified_c__Sordariomycetes	f__unclassified_c__Sordariomycetes	g__unclassified_c__Sordariomycetes	s__unclassified_c__Sordariomycetes	OTU3576	0	0	0	10	11	1	30	0	4	0	0	0	0	0	0	6	0	0	28	0	0	9	2	1	4	0	0	0	4	0	0	0	9	5	13	1	0	0	0	0	0
d__Eukaryota	k__Fungi	p__unclassified_k__Fungi	c__unclassified_k__Fungi	o__unclassified_k__Fungi	f__unclassified_k__Fungi	g__unclassified_k__Fungi	s__unclassified_k__Fungi	OTU4031	24	15	0	14	0	0	6	18	0	0	0	0	0	0	0	0	21	8	7	16	5	2	4	2	0	0	0	0	0	0	0	0	25	0	10	9	0	0	0	0	1
d__Eukaryota	k__Fungi	p__Ascomycota	c__Pezizomycetes	o__Pezizales	f__Pyronemataceae	g__unclassified_f__Pyronemataceae	s__Pyronemataceae_sp	OTU605	5	99	0	4	0	9	3	18	12	0	0	0	0	0	0	185	0	0	0	3	4	4	0	0	0	0	0	0	0	5	0	0	0	0	0	0	0	0	0	0	0
d__Eukaryota	k__Fungi	p__Mortierellomycota	c__Mortierellomycetes	o__Mortierellales	f__Mortierellaceae	g__Mortierella	s__unclassified_g__Mortierella	OTU4092	0	0	43	12	11	4	5	10	7	0	0	0	0	0	2	0	0	0	23	11	21	44	13	12	16	0	0	0	0	0	0	0	0	0	0	0	0	0	0	0	4
d__Eukaryota	k__Fungi	p__Glomeromycota	c__Glomeromycetes	o__Glomerales	f__Glomeraceae	g__unclassified_f__Glomeraceae	s__unclassified_f__Glomeraceae	OTU4366	0	5	3	4	5	2	5	6	1	0	2	3	0	0	1	31	32	72	0	2	1	1	0	1	7	1	1	0	2	1	4	0	3	3	3	13	0	1	0	6	16
d__Eukaryota	k__Fungi	p__unclassified_k__Fungi	c__unclassified_k__Fungi	o__unclassified_k__Fungi	f__unclassified_k__Fungi	g__unclassified_k__Fungi	s__unclassified_k__Fungi	OTU3840	7	19	18	12	12	2	10	11	8	0	0	0	0	0	0	14	25	13	1	7	2	0	4	0	0	0	0	0	0	0	18	0	1	14	12	17	0	0	0	15	4
d__Eukaryota	k__Fungi	p__unclassified_k__Fungi	c__unclassified_k__Fungi	o__unclassified_k__Fungi	f__unclassified_k__Fungi	g__unclassified_k__Fungi	s__unclassified_k__Fungi	OTU126	0	10	6	0	3	0	1	0	0	1	0	0	0	0	0	16	47	12	75	1	0	1	0	1	0	0	0	0	0	0	0	0	0	0	1	0	0	0	0	98	9
d__Eukaryota	k__Fungi	p__Ascomycota	c__unclassified_p__Ascomycota	o__unclassified_p__Ascomycota	f__unclassified_p__Ascomycota	g__unclassified_p__Ascomycota	s__unclassified_p__Ascomycota	OTU4180	11	7	0	33	8	3	91	17	11	1	2	0	0	0	0	13	2	7	3	0	0	7	0	0	8	0	0	0	0	0	0	0	0	5	9	0	0	0	0	0	0
d__Eukaryota	k__Fungi	p__Ascomycota	c__Sordariomycetes	o__unclassified_c__Sordariomycetes	f__unclassified_c__Sordariomycetes	g__unclassified_c__Sordariomycetes	s__unclassified_c__Sordariomycetes	OTU3605	0	0	0	0	0	0	0	0	0	0	0	0	0	0	0	0	0	0	2	0	0	1	0	0	0	0	0	0	0	0	0	0	0	0	0	32	0	0	6	0	0
d__Eukaryota	k__Fungi	p__Ascomycota	c__Sordariomycetes	o__Hypocreales	f__Nectriaceae	g__Fusarium	s__Fusarium_sporotrichioides	OTU3068	2	0	0	0	4	0	9	0	0	0	0	0	0	0	0	8	0	2	0	96	1	0	50	0	0	0	0	0	0	0	0	0	0	0	8	12	0	0	0	0	2
d__Eukaryota	k__Fungi	p__Ascomycota	c__Dothideomycetes	o__Pleosporales	f__Phaeosphaeriaceae	g__Setophaeosphaeria	s__Setophaeosphaeria_citricola	OTU4134	0	0	3	7	5	5	0	13	3	0	0	0	0	0	0	0	3	0	11	12	0	0	18	0	0	0	0	0	0	0	0	0	0	2	7	3	0	0	0	0	0
d__Eukaryota	k__Fungi	p__unclassified_k__Fungi	c__unclassified_k__Fungi	o__unclassified_k__Fungi	f__unclassified_k__Fungi	g__unclassified_k__Fungi	s__unclassified_k__Fungi	OTU3564	11	23	16	6	13	7	9	2	6	0	0	0	0	0	0	7	19	26	1	1	3	2	5	3	0	0	0	0	0	0	15	12	2	8	5	6	0	0	0	10	13
d__Eukaryota	k__Fungi	p__Ascomycota	c__unclassified_p__Ascomycota	o__unclassified_p__Ascomycota	f__unclassified_p__Ascomycota	g__unclassified_p__Ascomycota	s__unclassified_p__Ascomycota	OTU1221	0	6	2	0	72	6	0	32	7	0	10	0	0	0	0	0	28	40	1	42	8	0	32	3	0	4	0	0	0	0	0	0	4	0	0	1	0	0	0	0	0
d__Eukaryota	k__Fungi	p__unclassified_k__Fungi	c__unclassified_k__Fungi	o__unclassified_k__Fungi	f__unclassified_k__Fungi	g__unclassified_k__Fungi	s__unclassified_k__Fungi	OTU780	1	1	6	0	0	0	0	1	1	0	0	0	0	0	0	24	0	1	0	0	0	0	0	0	0	0	0	0	0	0	0	0	0	0	5	0	0	0	0	1	0
d__Eukaryota	k__Fungi	p__unclassified_k__Fungi	c__unclassified_k__Fungi	o__unclassified_k__Fungi	f__unclassified_k__Fungi	g__unclassified_k__Fungi	s__unclassified_k__Fungi	OTU3620	39	3	0	0	0	0	4	0	0	0	0	0	0	0	0	0	4	0	7	10	7	2	3	0	0	0	0	0	0	0	2	0	0	0	1	0	0	0	0	0	0
d__Eukaryota	k__Fungi	p__Ascomycota	c__Dothideomycetes	o__Pleosporales	f__Cucurbitariaceae	g__Pyrenochaetopsis	s__Pyrenochaetopsis_decipiens	OTU4146	13	8	7	9	0	4	17	9	9	1	2	0	0	0	0	38	15	28	22	5	4	12	3	9	9	2	0	8	0	3	0	6	12	3	0	5	3	0	0	0	0
d__Eukaryota	k__Fungi	p__Glomeromycota	c__Glomeromycetes	o__Glomerales	f__Glomeraceae	g__unclassified_f__Glomeraceae	s__unclassified_f__Glomeraceae	OTU3670	0	4	6	8	7	3	2	7	11	0	0	3	0	0	0	19	72	92	0	8	0	1	11	0	7	4	0	0	0	2	0	0	0	0	1	12	0	0	0	0	1
d__Eukaryota	k__Fungi	p__unclassified_k__Fungi	c__unclassified_k__Fungi	o__unclassified_k__Fungi	f__unclassified_k__Fungi	g__unclassified_k__Fungi	s__unclassified_k__Fungi	OTU3172	0	1	0	2	4	0	1	26	0	0	0	0	0	0	0	0	0	0	0	2	3	1	1	0	0	0	0	0	0	0	0	0	0	17	2	1	0	0	0	0	0
d__Eukaryota	k__Fungi	p__Basidiomycota	c__Tremellomycetes	o__Tremellales	f__Bulleribasidiaceae	g__Dioszegia	s__Dioszegia_sp	OTU4307	0	2	0	9	13	31	8	5	11	0	0	0	0	1	0	0	13	0	28	14	2	28	7	10	0	0	0	8	0	0	1	0	5	6	2	13	0	0	0	0	19
d__Eukaryota	k__Fungi	p__unclassified_k__Fungi	c__unclassified_k__Fungi	o__unclassified_k__Fungi	f__unclassified_k__Fungi	g__unclassified_k__Fungi	s__unclassified_k__Fungi	OTU3270	0	0	0	0	0	0	0	0	0	0	0	0	0	0	0	0	0	0	0	0	0	0	0	0	0	0	0	0	0	0	0	8	9	3	16	13	0	0	0	2	27
d__Eukaryota	k__Fungi	p__Ascomycota	c__Eurotiomycetes	o__Chaetothyriales	f__Cyphellophoraceae	g__Cyphellophora	s__unclassified_g__Cyphellophora	OTU3690	0	0	2	12	33	9	23	27	5	0	0	0	0	0	0	0	0	0	20	10	2	23	13	2	0	0	2	0	0	0	4	0	2	0	3	2	0	0	0	0	0
d__Eukaryota	k__Fungi	p__Ascomycota	c__Sordariomycetes	o__Magnaporthales	f__Magnaporthaceae	g__unclassified_f__Magnaporthaceae	s__unclassified_f__Magnaporthaceae	OTU127	9	0	0	6	0	0	42	0	0	63	0	0	213	0	0	4	0	0	0	0	0	0	0	1	1	0	0	0	0	0	0	0	0	0	0	0	0	0	0	0	0
d__Eukaryota	k__Fungi	p__Glomeromycota	c__Glomeromycetes	o__Glomerales	f__Glomeraceae	g__Septoglomus	s__unclassified_g__Septoglomus	OTU613	5	2	0	1	0	0	0	2	0	0	0	0	0	0	0	51	50	35	0	0	0	0	0	0	1	0	0	0	1	0	2	3	5	2	3	6	0	0	3	23	16
d__Eukaryota	k__Fungi	p__Ascomycota	c__Sordariomycetes	o__Hypocreales	f__Stachybotryaceae	g__unclassified_f__Stachybotryaceae	s__unclassified_f__Stachybotryaceae	OTU3745	0	0	2	3	3	38	4	6	8	0	0	0	0	0	0	0	15	0	2	5	0	0	1	1	0	0	0	0	0	0	0	0	0	3	2	9	0	0	0	0	0
d__Eukaryota	k__Fungi	p__Mortierellomycota	c__Mortierellomycetes	o__Mortierellales	f__Mortierellaceae	g__Mortierella	s__unclassified_g__Mortierella	OTU2590	0	1	0	4	0	0	3	0	0	0	0	0	0	0	0	22	10	0	1	1	0	1	4	0	0	0	0	0	0	0	0	99	24	0	0	6	0	0	0	0	7
d__Eukaryota	k__Fungi	p__Mortierellomycota	c__Mortierellomycetes	o__Mortierellales	f__Mortierellaceae	g__Mortierella	s__Mortierella_ambigua	OTU135	2	3	0	2	0	2	1	7	0	1	0	0	0	0	0	0	0	0	0	0	1	0	0	1	3	0	0	0	0	0	39	20	0	12	5	1	0	0	0	30	54
d__Eukaryota	k__Fungi	p__Basidiomycota	c__Agaricomycetes	o__Agaricales	f__Bolbitiaceae	g__Conocybe	s__unclassified_g__Conocybe	OTU439	0	0	0	0	9	8	0	39	13	0	0	0	0	0	0	0	0	0	0	0	0	0	4	0	0	0	0	0	0	0	0	0	0	0	0	37	0	0	0	0	0
d__Eukaryota	k__Fungi	p__unclassified_k__Fungi	c__unclassified_k__Fungi	o__unclassified_k__Fungi	f__unclassified_k__Fungi	g__unclassified_k__Fungi	s__unclassified_k__Fungi	OTU4037	0	0	0	23	11	6	32	42	29	0	0	0	6	2	0	0	0	0	1	0	3	2	11	2	0	1	0	0	5	0	0	0	0	3	7	33	0	0	4	6	0
d__Eukaryota	k__Fungi	p__Basidiomycota	c__Agaricomycetes	o__Sebacinales	f__Sebacinaceae	g__Efibulobasidium	s__Efibulobasidium_sp	OTU1053	0	0	0	0	4	0	0	11	0	0	0	0	0	309	0	0	0	0	0	0	0	0	4	0	0	0	0	0	0	0	0	0	0	0	0	0	0	0	0	0	0
d__Eukaryota	k__Fungi	p__unclassified_k__Fungi	c__unclassified_k__Fungi	o__unclassified_k__Fungi	f__unclassified_k__Fungi	g__unclassified_k__Fungi	s__unclassified_k__Fungi	OTU4120	5	3	6	22	8	3	23	16	9	0	0	0	0	0	0	5	17	1	2	7	4	3	10	2	3	0	0	0	0	0	10	1	9	2	2	10	0	0	0	21	10
d__Eukaryota	k__Fungi	p__Basidiomycota	c__Agaricomycetes	o__Agaricales	f__Psathyrellaceae	g__Psathyrella	s__Psathyrella_panaeoloides	OTU1454	3	0	0	37	4	0	49	11	0	0	0	0	1	0	0	16	2	0	1	0	0	0	0	0	13	0	0	9	0	22	0	0	5	0	0	3	0	0	0	10	0
d__Eukaryota	k__Fungi	p__Ascomycota	c__Leotiomycetes	o__Helotiales	f__unclassified_o__Helotiales	g__unclassified_o__Helotiales	s__unclassified_o__Helotiales	OTU3237	0	2	0	6	4	94	5	9	65	0	0	0	0	0	2	0	0	0	23	21	7	9	16	10	2	0	2	0	0	0	0	0	0	1	2	0	0	0	0	6	0
d__Eukaryota	k__Fungi	p__Basidiomycota	c__Agaricomycetes	o__unclassified_c__Agaricomycetes	f__unclassified_c__Agaricomycetes	g__unclassified_c__Agaricomycetes	s__unclassified_c__Agaricomycetes	OTU307	3	0	0	183	0	0	107	1	0	0	0	0	21	0	0	2	0	0	0	0	0	0	0	0	0	0	0	0	0	0	0	0	0	0	0	0	0	0	0	0	0
d__Eukaryota	k__Fungi	p__unclassified_k__Fungi	c__unclassified_k__Fungi	o__unclassified_k__Fungi	f__unclassified_k__Fungi	g__unclassified_k__Fungi	s__unclassified_k__Fungi	OTU1139	2	0	0	7	11	5	13	14	5	10	20	13	0	0	2	0	0	0	0	4	0	0	3	0	0	1	0	2	4	2	0	5	0	1	3	13	1	0	3	2	0
d__Eukaryota	k__Fungi	p__Ascomycota	c__Sordariomycetes	o__Branch06	f__unclassified_o__Branch06	g__unclassified_o__Branch06	s__Branch06_sp	OTU5673	0	1	1	4	1	2	7	2	4	27	15	12	2	0	11	8	3	4	1	0	0	1	0	0	19	16	1	10	7	19	0	0	1	10	1	1	5	0	3	0	3
d__Eukaryota	k__Fungi	p__Ascomycota	c__Leotiomycetes	o__Helotiales	f__Leotiaceae	g__Neobulgaria	s__Neobulgaria_sp	OTU5122	0	5	0	5	8	0	1	0	4	0	0	0	0	0	0	0	5	18	0	3	0	0	0	0	0	0	0	0	0	0	0	0	3	0	4	0	0	0	0	0	0
d__Eukaryota	k__Fungi	p__Ascomycota	c__Sordariomycetes	o__Sordariales	f__Chaetomiaceae	g__Chaetomium	s__Chaetomium_sp	OTU4325	5	13	108	5	3	16	6	7	9	0	0	0	0	0	1	8	7	29	1	0	3	2	2	2	0	0	0	0	0	0	5	1	0	3	3	2	0	0	0	8	8
d__Eukaryota	k__Fungi	p__unclassified_k__Fungi	c__unclassified_k__Fungi	o__unclassified_k__Fungi	f__unclassified_k__Fungi	g__unclassified_k__Fungi	s__unclassified_k__Fungi	OTU3711	0	0	1	5	6	5	16	28	16	2	18	2	10	3	0	2	0	6	0	5	1	4	5	1	2	5	2	0	0	0	0	0	0	3	7	6	3	8	1	2	6
d__Eukaryota	k__Fungi	p__unclassified_k__Fungi	c__unclassified_k__Fungi	o__unclassified_k__Fungi	f__unclassified_k__Fungi	g__unclassified_k__Fungi	s__unclassified_k__Fungi	OTU3789	0	3	2	0	4	1	4	0	4	0	0	0	0	0	0	0	7	10	0	1	0	0	0	0	0	0	0	0	0	0	10	10	7	6	13	5	0	0	0	21	13
d__Eukaryota	k__Fungi	p__Ascomycota	c__Pezizomycetes	o__Pezizales	f__Pyronemataceae	g__Paurocotylis	s__Paurocotylis_sp	OTU5480	7	0	0	8	0	0	9	0	0	0	0	0	0	0	0	0	5	0	1	2	0	1	2	0	0	1	0	0	0	0	0	4	2	12	20	6	0	0	0	0	0
d__Eukaryota	k__Fungi	p__unclassified_k__Fungi	c__unclassified_k__Fungi	o__unclassified_k__Fungi	f__unclassified_k__Fungi	g__unclassified_k__Fungi	s__unclassified_k__Fungi	OTU3265	5	6	3	27	40	30	68	13	17	0	0	0	0	0	0	9	7	3	5	22	7	1	14	8	0	0	0	0	2	0	0	0	5	0	3	1	0	0	0	0	0
d__Eukaryota	k__Fungi	p__unclassified_k__Fungi	c__unclassified_k__Fungi	o__unclassified_k__Fungi	f__unclassified_k__Fungi	g__unclassified_k__Fungi	s__unclassified_k__Fungi	OTU899	7	0	0	0	0	0	7	0	0	0	0	0	0	0	0	247	0	1	1	0	0	0	0	0	0	0	0	0	0	0	0	0	1	0	0	0	0	0	0	0	53
d__Eukaryota	k__Fungi	p__unclassified_k__Fungi	c__unclassified_k__Fungi	o__unclassified_k__Fungi	f__unclassified_k__Fungi	g__unclassified_k__Fungi	s__unclassified_k__Fungi	OTU3552	0	2	3	2	3	3	11	8	3	2	13	4	2	3	1	1	3	3	0	0	0	2	1	0	2	2	0	0	0	0	9	3	12	3	5	1	2	8	4	20	3
d__Eukaryota	k__Fungi	p__Ascomycota	c__Sordariomycetes	o__Sordariales	f__Lasiosphaeriaceae	g__Podospora	s__Podospora_communis	OTU3716	15	0	2	3	7	11	16	2	5	0	0	0	0	1	0	0	0	4	3	4	5	1	6	5	0	5	0	0	5	0	0	8	0	4	0	2	4	0	0	12	0
d__Eukaryota	k__Fungi	p__unclassified_k__Fungi	c__unclassified_k__Fungi	o__unclassified_k__Fungi	f__unclassified_k__Fungi	g__unclassified_k__Fungi	s__unclassified_k__Fungi	OTU4222	4	0	4	4	6	9	9	20	7	0	0	0	0	0	0	11	0	12	0	0	1	1	2	0	0	0	0	0	0	0	0	26	4	0	14	12	0	0	0	0	0
d__Eukaryota	k__Fungi	p__unclassified_k__Fungi	c__unclassified_k__Fungi	o__unclassified_k__Fungi	f__unclassified_k__Fungi	g__unclassified_k__Fungi	s__unclassified_k__Fungi	OTU4343	1	7	12	0	2	0	1	2	1	0	0	0	0	0	0	17	13	6	0	1	0	0	0	0	0	0	0	0	0	0	9	3	2	4	12	2	0	0	0	91	11
d__Eukaryota	k__Fungi	p__Ascomycota	c__Dothideomycetes	o__Capnodiales	f__Mycosphaerellaceae	g__unclassified_f__Mycosphaerellaceae	s__unclassified_f__Mycosphaerellaceae	OTU3945	0	0	0	0	0	0	0	0	0	0	0	0	0	0	0	0	0	0	0	1	0	0	0	0	0	0	0	0	0	0	0	0	4	52	0	0	2	0	0	0	0
d__Eukaryota	k__Fungi	p__unclassified_k__Fungi	c__unclassified_k__Fungi	o__unclassified_k__Fungi	f__unclassified_k__Fungi	g__unclassified_k__Fungi	s__unclassified_k__Fungi	OTU4257	0	0	1	10	1	70	7	19	33	0	0	0	0	0	0	0	0	0	0	0	0	0	0	0	0	0	0	0	0	0	0	0	0	0	9	24	0	0	0	2	14
d__Eukaryota	k__Fungi	p__Ascomycota	c__Sordariomycetes	o__Sordariales	f__Lasiosphaeriaceae	g__Schizothecium	s__Schizothecium_inaequale	OTU4248	2	2	3	0	0	1	0	0	1	0	0	0	0	0	3	4	0	0	0	6	1	1	2	0	0	0	0	0	0	1	3	14	19	2	0	3	0	0	0	4	0
d__Eukaryota	k__Fungi	p__unclassified_k__Fungi	c__unclassified_k__Fungi	o__unclassified_k__Fungi	f__unclassified_k__Fungi	g__unclassified_k__Fungi	s__unclassified_k__Fungi	OTU1200	0	0	0	3	0	0	0	0	0	20	12	17	13	8	18	0	0	0	0	1	0	1	0	0	19	12	3	10	10	14	0	0	0	0	0	1	6	5	6	0	0
d__Eukaryota	k__Fungi	p__Basidiomycota	c__unclassified_p__Basidiomycota	o__unclassified_p__Basidiomycota	f__unclassified_p__Basidiomycota	g__unclassified_p__Basidiomycota	s__unclassified_p__Basidiomycota	OTU4011	2	0	0	14	17	32	7	12	4	0	0	0	0	0	0	0	2	11	8	7	8	17	29	3	0	0	0	0	0	0	0	0	0	0	5	4	0	0	0	28	11
d__Eukaryota	k__Fungi	p__unclassified_k__Fungi	c__unclassified_k__Fungi	o__unclassified_k__Fungi	f__unclassified_k__Fungi	g__unclassified_k__Fungi	s__unclassified_k__Fungi	OTU3534	24	0	1	25	6	25	25	5	4	1	0	0	0	0	0	0	30	10	6	0	1	3	7	2	0	0	0	0	0	0	0	5	1	6	29	2	0	0	0	0	18
d__Eukaryota	k__Fungi	p__Ascomycota	c__Dothideomycetes	o__Pleosporales	f__Pleosporaceae	g__Stemphylium	s__Stemphylium_lycopersici	OTU4213	17	8	0	7	7	7	2	3	2	0	0	0	0	0	0	10	1	6	21	75	13	12	45	6	0	3	4	0	1	0	0	0	0	0	3	4	0	0	0	0	0
d__Eukaryota	k__Fungi	p__Ascomycota	c__Sordariomycetes	o__Hypocreales	f__unclassified_o__Hypocreales	g__unclassified_o__Hypocreales	s__unclassified_o__Hypocreales	OTU4830	0	0	0	0	0	0	0	0	0	0	0	0	0	0	0	0	0	0	0	0	0	0	0	0	0	0	0	0	0	0	4	0	1	48	52	24	0	0	0	2	2
d__Eukaryota	k__Fungi	p__Ascomycota	c__Sordariomycetes	o__unclassified_c__Sordariomycetes	f__unclassified_c__Sordariomycetes	g__unclassified_c__Sordariomycetes	s__unclassified_c__Sordariomycetes	OTU4406	5	3	0	1	1	0	0	0	0	0	0	0	0	0	0	7	5	2	0	0	0	0	0	0	0	0	0	0	0	0	6	0	0	8	10	9	0	0	0	44	15
d__Eukaryota	k__Fungi	p__unclassified_k__Fungi	c__unclassified_k__Fungi	o__unclassified_k__Fungi	f__unclassified_k__Fungi	g__unclassified_k__Fungi	s__unclassified_k__Fungi	OTU3766	1	1	0	8	8	0	4	2	3	0	3	2	0	0	0	8	16	10	6	20	12	12	19	4	2	4	0	0	1	3	1	0	0	1	0	2	0	0	0	20	2
d__Eukaryota	k__Fungi	p__Kickxellomycota	c__Kickxellomycetes	o__Kickxellales	f__Kickxellaceae	g__Ramicandelaber	s__Ramicandelaber_longisporus	OTU675	26	7	17	0	0	2	15	3	0	0	0	0	2	0	0	106	21	2	0	0	1	2	1	0	0	0	0	0	0	0	0	0	0	0	0	0	0	0	0	8	0
d__Eukaryota	k__Fungi	p__unclassified_k__Fungi	c__unclassified_k__Fungi	o__unclassified_k__Fungi	f__unclassified_k__Fungi	g__unclassified_k__Fungi	s__unclassified_k__Fungi	OTU3009	0	2	0	0	0	0	0	0	0	0	0	0	0	0	0	0	0	0	0	0	0	0	0	0	0	0	0	0	0	0	40	0	6	2	1	0	0	0	0	101	24
d__Eukaryota	k__Fungi	p__Ascomycota	c__Dothideomycetes	o__Pleosporales	f__unclassified_o__Pleosporales	g__unclassified_o__Pleosporales	s__unclassified_o__Pleosporales	OTU3872	0	2	7	1	2	1	7	0	2	0	0	0	0	0	0	19	21	20	0	1	0	4	5	0	0	0	0	0	0	0	1	1	0	1	20	4	0	0	0	0	23
d__Eukaryota	k__Fungi	p__Ascomycota	c__Leotiomycetes	o__Helotiales	f__Myxotrichaceae	g__Oidiodendron	s__Oidiodendron_cereale	OTU923	37	7	0	14	3	3	24	6	3	1	0	0	0	0	0	121	36	12	8	2	2	8	2	0	1	0	0	0	0	0	0	0	0	0	0	0	0	0	0	0	0
d__Eukaryota	k__Fungi	p__Basidiomycota	c__Agaricomycetes	o__Cantharellales	f__Ceratobasidiaceae	g__Rhizoctonia	s__Rhizoctonia_bicornis	OTU1117	0	0	0	0	36	11	5	14	4	0	0	0	0	4	0	0	0	0	0	94	0	0	115	2	0	0	0	0	0	0	0	0	0	0	0	2	0	0	0	0	0
d__Eukaryota	k__Fungi	p__unclassified_k__Fungi	c__unclassified_k__Fungi	o__unclassified_k__Fungi	f__unclassified_k__Fungi	g__unclassified_k__Fungi	s__unclassified_k__Fungi	OTU3929	0	2	0	0	3	6	5	2	1	0	0	0	0	0	0	2	0	0	1	4	1	1	4	1	0	0	0	0	0	0	0	0	0	0	3	3	0	0	0	0	37
d__Eukaryota	k__Fungi	p__Ascomycota	c__Dothideomycetes	o__Pleosporales	f__Pleosporales_fam_Incertae_sedis	g__Pseudorobillarda	s__Pseudorobillarda_siamensis	OTU3810	0	0	0	0	0	1	0	3	0	0	0	0	0	0	0	0	0	0	0	0	0	0	0	0	0	0	0	0	0	0	0	0	0	0	3	7	0	0	0	0	0
d__Eukaryota	k__Fungi	p__Ascomycota	c__unclassified_p__Ascomycota	o__unclassified_p__Ascomycota	f__unclassified_p__Ascomycota	g__unclassified_p__Ascomycota	s__unclassified_p__Ascomycota	OTU2773	0	0	0	1	3	0	0	1	1	0	0	0	1	0	0	0	135	3	0	2	5	0	1	1	0	0	0	0	0	0	0	17	11	0	7	2	0	0	0	2	8
d__Eukaryota	k__Fungi	p__unclassified_k__Fungi	c__unclassified_k__Fungi	o__unclassified_k__Fungi	f__unclassified_k__Fungi	g__unclassified_k__Fungi	s__unclassified_k__Fungi	OTU3518	10	8	4	19	14	2	10	8	6	0	0	0	0	0	0	14	12	15	3	5	0	6	2	0	1	0	0	0	1	0	0	0	8	0	3	7	0	0	0	0	3
d__Eukaryota	k__Fungi	p__Basidiomycota	c__Agaricomycetes	o__Agaricales	f__Psathyrellaceae	g__Coprinopsis	s__Coprinopsis_urticicola	OTU1228	0	0	0	8	0	42	0	3	16	0	5	1	25	0	0	0	0	0	0	0	30	0	0	4	0	0	0	0	0	0	0	0	0	0	0	0	0	0	0	0	0
d__Eukaryota	k__Fungi	p__Ascomycota	c__Eurotiomycetes	o__Eurotiales	f__unclassified_o__Eurotiales	g__unclassified_o__Eurotiales	s__unclassified_o__Eurotiales	OTU1176	11	63	23	4	8	4	3	5	7	0	1	0	0	0	0	7	31	94	0	4	1	1	17	1	0	0	0	0	0	0	0	0	0	0	0	0	0	0	0	0	0
d__Eukaryota	k__Fungi	p__Glomeromycota	c__Paraglomeromycetes	o__GS24	f__unclassified_o__GS24	g__unclassified_o__GS24	s__GS24_sp	OTU818	11	24	10	0	2	3	0	3	0	0	0	0	0	0	0	29	2	28	0	2	2	0	0	2	0	0	0	0	0	0	0	0	2	0	16	11	0	0	0	19	0
d__Eukaryota	k__Fungi	p__Ascomycota	c__unclassified_p__Ascomycota	o__unclassified_p__Ascomycota	f__unclassified_p__Ascomycota	g__unclassified_p__Ascomycota	s__unclassified_p__Ascomycota	OTU3848	1	7	2	3	5	0	3	2	2	0	0	0	0	0	0	17	20	25	1	1	0	0	1	0	0	0	0	0	0	0	0	4	2	7	4	2	0	0	0	27	10
d__Eukaryota	k__Fungi	p__unclassified_k__Fungi	c__unclassified_k__Fungi	o__unclassified_k__Fungi	f__unclassified_k__Fungi	g__unclassified_k__Fungi	s__unclassified_k__Fungi	OTU4253	5	16	11	3	1	0	1	1	3	0	0	0	0	0	0	6	13	6	0	1	0	0	2	0	0	0	0	0	0	0	50	37	7	0	7	0	0	0	0	21	6
d__Eukaryota	k__Fungi	p__unclassified_k__Fungi	c__unclassified_k__Fungi	o__unclassified_k__Fungi	f__unclassified_k__Fungi	g__unclassified_k__Fungi	s__unclassified_k__Fungi	OTU3578	0	4	0	3	11	3	0	4	1	0	0	0	0	0	0	0	89	17	0	2	0	0	2	0	0	0	0	0	0	0	28	37	17	1	0	0	0	0	0	0	9
d__Eukaryota	k__Fungi	p__Basidiomycota	c__Agaricomycetes	o__Cantharellales	f__Cantharellales_fam_Incertae_sedis	g__Burgoa	s__Burgoa_anomala	OTU2005	0	0	0	0	0	0	0	0	2	0	0	0	0	1	0	0	0	275	0	2	0	0	0	0	0	0	0	0	0	0	0	0	0	0	0	0	0	0	0	0	0
d__Eukaryota	k__Fungi	p__unclassified_k__Fungi	c__unclassified_k__Fungi	o__unclassified_k__Fungi	f__unclassified_k__Fungi	g__unclassified_k__Fungi	s__unclassified_k__Fungi	OTU4038	0	2	0	0	1	0	0	3	1	0	0	0	0	0	0	13	16	1	0	0	0	0	0	1	0	0	0	0	0	0	149	19	13	0	0	0	0	0	0	43	1
d__Eukaryota	k__Fungi	p__unclassified_k__Fungi	c__unclassified_k__Fungi	o__unclassified_k__Fungi	f__unclassified_k__Fungi	g__unclassified_k__Fungi	s__unclassified_k__Fungi	OTU1880	0	0	0	0	0	0	0	3	0	0	0	0	0	0	0	0	0	0	0	0	0	0	0	0	0	0	0	0	0	0	0	0	0	0	0	0	0	0	0	0	0
d__Eukaryota	k__Fungi	p__unclassified_k__Fungi	c__unclassified_k__Fungi	o__unclassified_k__Fungi	f__unclassified_k__Fungi	g__unclassified_k__Fungi	s__unclassified_k__Fungi	OTU3054	0	15	43	3	2	0	2	0	0	0	0	0	0	0	0	19	38	7	0	1	0	1	2	1	0	0	0	0	0	0	0	0	0	0	0	0	0	0	0	0	7
d__Eukaryota	k__Fungi	p__Basidiomycota	c__Agaricomycetes	o__Cantharellales	f__Ceratobasidiaceae	g__unclassified_f__Ceratobasidiaceae	s__Ceratobasidiaceae_sp	OTU5882	0	0	1	2	0	9	1	0	13	1	1	5	0	0	18	0	0	1	0	0	1	0	0	1	1	0	0	2	0	4	0	0	0	0	3	0	1	1	2	1	0
d__Eukaryota	k__Fungi	p__Ascomycota	c__Dothideomycetes	o__Pleosporales	f__unclassified_o__Pleosporales	g__unclassified_o__Pleosporales	s__unclassified_o__Pleosporales	OTU4024	11	0	3	29	10	8	12	18	6	0	0	0	0	0	0	6	0	0	0	4	2	2	1	2	0	0	4	0	0	0	0	0	4	4	1	10	0	0	0	0	0
d__Eukaryota	k__Fungi	p__Mortierellomycota	c__Mortierellomycetes	o__Mortierellales	f__Mortierellaceae	g__Mortierella	s__unclassified_g__Mortierella	OTU3558	0	0	1	0	1	0	0	0	0	0	0	1	0	0	0	1	1	0	25	9	21	15	13	30	3	3	0	0	0	0	0	7	0	0	1	1	0	0	0	0	0
d__Eukaryota	k__Fungi	p__Basidiomycota	c__Agaricomycetes	o__unclassified_c__Agaricomycetes	f__unclassified_c__Agaricomycetes	g__unclassified_c__Agaricomycetes	s__unclassified_c__Agaricomycetes	OTU3708	0	0	0	13	0	1	6	0	0	0	0	0	0	0	0	0	0	0	0	0	0	0	0	0	0	0	0	0	0	0	0	0	0	0	7	100	0	3	29	0	0
d__Eukaryota	k__Fungi	p__Ascomycota	c__Sordariomycetes	o__Sordariales	f__Chaetomiaceae	g__Trichocladium	s__Trichocladium_asperum	OTU1876	0	0	0	1	0	0	0	0	1	0	0	0	0	0	0	2	0	0	0	1	2	1	0	0	0	0	0	0	0	0	0	0	0	2	0	1	0	0	0	0	0
d__Eukaryota	k__Fungi	p__unclassified_k__Fungi	c__unclassified_k__Fungi	o__unclassified_k__Fungi	f__unclassified_k__Fungi	g__unclassified_k__Fungi	s__unclassified_k__Fungi	OTU1604	0	0	0	0	0	0	0	0	2	0	0	0	0	0	0	0	4	0	1	0	0	0	0	0	0	0	0	0	0	0	0	0	0	0	13	0	0	0	0	0	6
d__Eukaryota	k__Fungi	p__Ascomycota	c__Sordariomycetes	o__Microascales	f__Halosphaeriaceae	g__unclassified_f__Halosphaeriaceae	s__unclassified_f__Halosphaeriaceae	OTU4876	0	0	0	4	0	0	0	0	0	0	0	0	0	0	0	4	1	5	0	0	0	0	0	0	0	0	0	6	0	0	0	0	0	8	10	8	0	0	14	34	6
d__Eukaryota	k__Fungi	p__Ascomycota	c__Sordariomycetes	o__Sordariales	f__Lasiosphaeriaceae	g__Cladorrhinum	s__Cladorrhinum_bulbillosum	OTU1997	1	0	0	5	0	1	10	1	0	0	0	0	0	0	0	2	0	238	0	1	0	0	0	0	0	0	0	0	0	0	6	0	0	0	2	1	0	0	0	0	0
d__Eukaryota	k__Fungi	p__Ascomycota	c__Sordariomycetes	o__Glomerellales	f__Plectosphaerellaceae	g__Sodiomyces	s__Sodiomyces_magadii	OTU838	57	9	1	9	2	0	39	5	3	0	0	0	0	0	0	90	6	22	6	7	0	10	0	3	0	0	0	0	2	0	0	0	0	0	0	0	0	0	0	0	0
d__Eukaryota	k__Fungi	p__unclassified_k__Fungi	c__unclassified_k__Fungi	o__unclassified_k__Fungi	f__unclassified_k__Fungi	g__unclassified_k__Fungi	s__unclassified_k__Fungi	OTU4820	2	0	0	2	14	5	23	1	8	0	0	0	0	0	0	9	0	0	2	0	0	0	0	0	0	0	0	0	0	0	0	0	0	0	24	6	0	0	0	0	1
d__Eukaryota	k__Fungi	p__Glomeromycota	c__unclassified_p__Glomeromycota	o__unclassified_p__Glomeromycota	f__unclassified_p__Glomeromycota	g__unclassified_p__Glomeromycota	s__Glomeromycota_sp	OTU3836	1	2	3	2	4	2	3	2	2	0	0	1	0	0	0	20	36	46	1	2	3	0	4	0	2	2	1	0	0	0	0	0	2	9	0	0	1	0	0	0	2
d__Eukaryota	k__Fungi	p__unclassified_k__Fungi	c__unclassified_k__Fungi	o__unclassified_k__Fungi	f__unclassified_k__Fungi	g__unclassified_k__Fungi	s__unclassified_k__Fungi	OTU4301	10	0	19	24	2	0	26	4	5	0	0	0	0	0	0	0	0	1	4	2	3	3	6	5	0	0	0	2	0	0	2	5	4	3	10	0	0	0	1	7	15
d__Eukaryota	k__Fungi	p__unclassified_k__Fungi	c__unclassified_k__Fungi	o__unclassified_k__Fungi	f__unclassified_k__Fungi	g__unclassified_k__Fungi	s__unclassified_k__Fungi	OTU4388	12	4	2	3	1	2	2	1	0	0	0	0	0	0	0	12	1	11	3	2	0	5	3	0	1	0	0	0	0	0	56	30	14	2	1	1	0	0	0	33	8
d__Eukaryota	k__Fungi	p__Glomeromycota	c__Glomeromycetes	o__Glomerales	f__Glomeraceae	g__Septoglomus	s__unclassified_g__Septoglomus	OTU3225	0	0	14	2	2	2	3	1	1	0	0	2	0	0	1	12	25	32	2	1	0	0	0	0	1	1	0	0	0	0	2	0	2	5	5	0	0	2	2	33	6
d__Eukaryota	k__Fungi	p__Ascomycota	c__Leotiomycetes	o__Helotiales	f__Helotiaceae	g__Articulospora	s__Articulospora_sp	OTU4358	0	0	0	7	5	33	2	9	13	0	0	0	0	0	0	4	2	0	4	4	31	6	3	12	0	0	0	0	0	0	0	2	0	0	0	8	0	0	0	0	2
d__Eukaryota	k__Fungi	p__Chytridiomycota	c__Spizellomycetes	o__Spizellomycetales	f__Spizellomycetaceae	g__Spizellomyces	s__Spizellomyces_acuminatus	OTU4994	3	0	0	5	8	6	5	1	7	0	0	0	0	0	0	3	2	5	1	0	4	0	6	0	0	0	0	0	0	0	0	0	0	47	3	0	0	0	0	13	0
d__Eukaryota	k__Fungi	p__Zoopagomycota	c__Zoopagomycetes	o__Zoopagales	f__Piptocephalidaceae	g__Syncephalis	s__Syncephalis_sp	OTU2586	0	0	0	0	0	0	0	0	0	0	0	0	0	0	0	0	0	0	0	0	0	0	0	0	0	0	0	0	0	0	31	105	114	0	0	0	0	0	0	0	0
d__Eukaryota	k__Fungi	p__Ascomycota	c__Eurotiomycetes	o__Chaetothyriales	f__unclassified_o__Chaetothyriales	g__unclassified_o__Chaetothyriales	s__unclassified_o__Chaetothyriales	OTU4085	0	1	7	1	2	0	0	0	3	0	0	0	0	0	0	0	4	3	0	1	0	0	2	0	0	0	0	0	0	0	21	10	0	14	15	10	0	0	0	0	4
d__Eukaryota	k__Fungi	p__Mortierellomycota	c__Mortierellomycetes	o__Mortierellales	f__Mortierellaceae	g__Mortierella	s__unclassified_g__Mortierella	OTU3987	25	0	0	1	0	0	1	1	0	0	0	0	0	0	1	0	0	0	11	66	40	18	48	19	0	0	0	0	0	0	0	0	0	0	0	0	0	1	0	0	0
d__Eukaryota	k__Fungi	p__Ascomycota	c__Dothideomycetes	o__Pleosporales	f__Didymosphaeriaceae	g__Pseudopithomyces	s__Pseudopithomyces_chartarum	OTU3589	0	0	0	6	33	4	3	2	8	0	0	0	0	0	2	0	0	0	5	5	0	3	15	0	0	0	2	0	0	0	0	0	17	3	0	6	0	0	0	0	0
d__Eukaryota	k__Fungi	p__unclassified_k__Fungi	c__unclassified_k__Fungi	o__unclassified_k__Fungi	f__unclassified_k__Fungi	g__unclassified_k__Fungi	s__unclassified_k__Fungi	OTU2744	11	7	5	4	5	2	2	0	1	0	0	0	0	0	0	2	34	6	1	5	0	1	1	2	0	0	0	0	0	0	0	9	11	6	3	2	0	0	0	9	2
d__Eukaryota	k__Fungi	p__Ascomycota	c__Sordariomycetes	o__Sordariales	f__Chaetomiaceae	g__Chaetomium	s__Chaetomium_biapiculatum	OTU144	48	0	9	7	6	2	16	1	4	1	0	0	0	0	0	106	18	11	8	0	2	5	0	0	0	0	0	0	0	0	0	0	0	0	0	0	0	0	0	0	6
d__Eukaryota	k__Fungi	p__Basidiomycota	c__Microbotryomycetes	o__Sporidiobolales	f__Sporidiobolaceae	g__Sporidiobolus	s__Sporidiobolus_pararoseus	OTU3748	1	0	3	3	1	8	1	1	0	0	1	0	0	0	0	0	2	0	4	5	6	4	13	3	6	0	0	0	0	0	10	11	0	5	9	23	0	0	0	11	16
d__Eukaryota	k__Fungi	p__Ascomycota	c__Sordariomycetes	o__Sordariales	f__Lasiosphaeriaceae	g__Podospora	s__Podospora_pyriformis	OTU1199	0	2	0	2	0	6	0	0	11	0	14	0	0	0	0	27	0	0	0	0	0	5	0	0	0	0	0	10	0	0	0	0	0	7	0	0	0	0	0	0	0
d__Eukaryota	k__Fungi	p__unclassified_k__Fungi	c__unclassified_k__Fungi	o__unclassified_k__Fungi	f__unclassified_k__Fungi	g__unclassified_k__Fungi	s__unclassified_k__Fungi	OTU4791	0	1	0	0	0	0	2	0	1	0	0	0	0	0	0	11	44	5	0	1	0	1	2	0	0	0	0	0	0	0	0	0	0	5	3	0	0	0	0	73	17
d__Eukaryota	k__Fungi	p__unclassified_k__Fungi	c__unclassified_k__Fungi	o__unclassified_k__Fungi	f__unclassified_k__Fungi	g__unclassified_k__Fungi	s__unclassified_k__Fungi	OTU2771	0	3	0	1	2	0	3	1	0	0	0	0	0	0	0	10	9	20	2	0	0	0	0	0	0	0	0	0	0	0	13	15	1	0	0	1	0	0	0	131	6
d__Eukaryota	k__Fungi	p__Mortierellomycota	c__Mortierellomycetes	o__Mortierellales	f__Mortierellaceae	g__Mortierella	s__unclassified_g__Mortierella	OTU3963	0	0	1	0	0	0	0	0	0	0	0	0	0	0	0	0	8	0	1	1	0	1	1	0	0	0	0	0	0	0	54	24	51	0	0	7	0	0	0	3	22
d__Eukaryota	k__Fungi	p__unclassified_k__Fungi	c__unclassified_k__Fungi	o__unclassified_k__Fungi	f__unclassified_k__Fungi	g__unclassified_k__Fungi	s__unclassified_k__Fungi	OTU4926	2	6	11	5	8	4	15	17	3	0	0	0	0	0	0	14	13	13	3	6	1	1	5	4	0	0	0	0	0	1	0	4	3	3	7	11	0	0	0	14	3
d__Eukaryota	k__Fungi	p__Mortierellomycota	c__Mortierellomycetes	o__Mortierellales	f__Mortierellaceae	g__Mortierella	s__Mortierella_microzygospora	OTU3076	0	0	0	0	0	0	0	0	0	0	0	0	0	0	0	2	0	8	13	86	22	20	76	23	1	0	0	0	0	0	0	0	0	0	0	0	0	0	0	0	0
d__Eukaryota	k__Fungi	p__Ascomycota	c__Pezizomycetes	o__Pezizales	f__Ascobolaceae	g__Ascobolus	s__Ascobolus_sp	OTU2670	45	12	0	0	1	10	33	0	0	0	0	0	0	0	0	0	53	0	0	0	0	2	1	0	0	0	0	0	0	1	0	15	0	20	1	0	0	0	0	0	8
d__Eukaryota	k__Fungi	p__unclassified_k__Fungi	c__unclassified_k__Fungi	o__unclassified_k__Fungi	f__unclassified_k__Fungi	g__unclassified_k__Fungi	s__unclassified_k__Fungi	OTU2157	0	0	0	0	0	0	0	0	0	0	0	0	0	0	0	0	1	253	0	0	0	0	0	0	0	0	0	0	0	0	0	0	0	0	0	0	0	0	0	0	0
d__Eukaryota	k__Fungi	p__Glomeromycota	c__Glomeromycetes	o__Glomerales	f__Glomeraceae	g__Funneliformis	s__Funneliformis_sp	OTU4635	6	2	0	30	5	17	39	7	6	0	0	2	0	0	0	6	4	4	6	5	13	4	2	2	0	0	0	0	1	0	0	0	0	0	0	0	0	0	0	0	0
d__Eukaryota	k__Fungi	p__unclassified_k__Fungi	c__unclassified_k__Fungi	o__unclassified_k__Fungi	f__unclassified_k__Fungi	g__unclassified_k__Fungi	s__unclassified_k__Fungi	OTU4287	0	1	5	0	0	0	0	2	0	0	0	0	0	0	0	4	14	8	1	0	0	0	0	0	0	0	0	0	0	0	12	21	7	7	1	0	0	0	0	45	29
d__Eukaryota	k__Fungi	p__Ascomycota	c__Sordariomycetes	o__Hypocreales	f__unclassified_o__Hypocreales	g__unclassified_o__Hypocreales	s__unclassified_o__Hypocreales	OTU3972	0	0	3	0	0	12	1	0	8	0	0	0	0	0	0	1	0	4	0	0	0	1	0	0	0	0	0	0	0	0	0	0	0	0	0	6	0	0	4	0	0
d__Eukaryota	k__Fungi	p__unclassified_k__Fungi	c__unclassified_k__Fungi	o__unclassified_k__Fungi	f__unclassified_k__Fungi	g__unclassified_k__Fungi	s__unclassified_k__Fungi	OTU3935	14	12	13	10	11	5	7	4	6	0	0	0	0	0	0	17	21	15	3	5	1	1	2	1	0	0	0	0	0	0	3	3	2	2	6	1	0	0	0	13	0
d__Eukaryota	k__Fungi	p__unclassified_k__Fungi	c__unclassified_k__Fungi	o__unclassified_k__Fungi	f__unclassified_k__Fungi	g__unclassified_k__Fungi	s__unclassified_k__Fungi	OTU3957	8	17	13	10	5	1	6	23	6	0	0	0	0	0	0	24	5	17	0	6	6	1	2	0	0	0	0	0	0	0	0	0	0	11	15	0	0	0	0	0	11
d__Eukaryota	k__Fungi	p__unclassified_k__Fungi	c__unclassified_k__Fungi	o__unclassified_k__Fungi	f__unclassified_k__Fungi	g__unclassified_k__Fungi	s__unclassified_k__Fungi	OTU3650	0	2	4	7	1	5	5	5	7	4	19	0	0	1	0	0	3	7	0	1	0	1	2	2	3	4	0	0	1	0	8	3	3	7	10	0	2	1	2	24	8
d__Eukaryota	k__Fungi	p__Ascomycota	c__Sordariomycetes	o__unclassified_c__Sordariomycetes	f__unclassified_c__Sordariomycetes	g__unclassified_c__Sordariomycetes	s__unclassified_c__Sordariomycetes	OTU3951	3	13	5	2	4	0	4	2	0	0	0	0	0	0	0	24	20	6	3	0	0	1	2	0	1	0	0	1	0	0	13	2	0	20	3	4	0	0	0	33	14
d__Eukaryota	k__Fungi	p__unclassified_k__Fungi	c__unclassified_k__Fungi	o__unclassified_k__Fungi	f__unclassified_k__Fungi	g__unclassified_k__Fungi	s__unclassified_k__Fungi	OTU2041	0	0	0	1	1	0	2	0	1	0	0	0	0	0	0	0	23	11	2	0	0	0	0	0	0	0	0	0	0	0	0	0	0	0	0	0	0	0	0	0	11
d__Eukaryota	k__Fungi	p__unclassified_k__Fungi	c__unclassified_k__Fungi	o__unclassified_k__Fungi	f__unclassified_k__Fungi	g__unclassified_k__Fungi	s__unclassified_k__Fungi	OTU1105	0	0	0	0	5	16	0	227	0	0	0	0	0	0	0	0	0	0	0	1	0	0	0	0	0	0	0	0	0	0	0	0	0	0	0	0	0	0	0	0	0
d__Eukaryota	k__Fungi	p__Glomeromycota	c__Paraglomeromycetes	o__GS24	f__unclassified_o__GS24	g__unclassified_o__GS24	s__GS24_sp	OTU3678	5	2	5	6	2	1	1	0	0	0	0	0	0	0	0	0	0	0	0	1	0	0	0	0	0	0	0	0	0	0	0	5	6	0	27	11	0	0	0	0	0
d__Eukaryota	k__Fungi	p__Ascomycota	c__Eurotiomycetes	o__Eurotiales	f__Aspergillaceae	g__Aspergillus	s__Aspergillus_minisclerotigenes	OTU3713	3	9	0	0	1	5	7	0	2	0	0	0	0	0	0	9	0	6	0	0	0	0	0	1	0	0	0	0	0	0	10	0	0	10	11	2	1	0	0	14	27
d__Eukaryota	k__Fungi	p__Basidiomycota	c__Agaricomycetes	o__Agaricales	f__Entolomataceae	g__Entoloma	s__unclassified_g__Entoloma	OTU5116	0	0	0	0	0	0	0	0	0	0	0	0	0	0	0	0	0	0	0	0	0	0	0	0	0	0	0	0	0	0	0	0	0	1	0	0	0	0	0	0	0
d__Eukaryota	k__Fungi	p__unclassified_k__Fungi	c__unclassified_k__Fungi	o__unclassified_k__Fungi	f__unclassified_k__Fungi	g__unclassified_k__Fungi	s__unclassified_k__Fungi	OTU2723	12	6	6	1	7	4	4	6	5	0	0	0	0	0	0	17	7	9	0	0	0	0	3	0	0	0	0	0	0	0	6	22	0	16	12	2	0	0	0	4	22
d__Eukaryota	k__Fungi	p__Ascomycota	c__Sordariomycetes	o__unclassified_c__Sordariomycetes	f__unclassified_c__Sordariomycetes	g__unclassified_c__Sordariomycetes	s__unclassified_c__Sordariomycetes	OTU1590	0	24	0	5	4	2	0	6	1	0	0	0	0	0	0	0	15	2	0	1	3	0	1	2	0	0	0	0	3	2	0	0	0	1	8	0	0	0	0	11	0
d__Eukaryota	k__Fungi	p__unclassified_k__Fungi	c__unclassified_k__Fungi	o__unclassified_k__Fungi	f__unclassified_k__Fungi	g__unclassified_k__Fungi	s__unclassified_k__Fungi	OTU2052	0	0	224	0	0	0	0	0	0	0	0	0	0	0	0	0	0	1	0	0	0	0	0	0	0	0	0	0	0	0	0	0	0	0	0	0	0	0	0	0	0
d__Eukaryota	k__Fungi	p__unclassified_k__Fungi	c__unclassified_k__Fungi	o__unclassified_k__Fungi	f__unclassified_k__Fungi	g__unclassified_k__Fungi	s__unclassified_k__Fungi	OTU4042	4	7	1	1	2	2	7	2	0	0	1	0	0	0	0	6	0	13	0	2	1	0	0	1	1	0	0	0	0	0	0	0	13	4	2	24	0	0	0	7	27
d__Eukaryota	k__Fungi	p__Chytridiomycota	c__unclassified_p__Chytridiomycota	o__unclassified_p__Chytridiomycota	f__unclassified_p__Chytridiomycota	g__unclassified_p__Chytridiomycota	s__Chytridiomycota_sp	OTU3060	2	9	0	0	0	0	2	0	0	0	0	0	0	0	0	59	1	15	0	29	25	7	1	0	0	0	0	0	0	0	0	0	0	0	0	5	0	0	0	0	1
d__Eukaryota	k__Fungi	p__Ascomycota	c__Dothideomycetes	o__Pleosporales	f__unclassified_o__Pleosporales	g__unclassified_o__Pleosporales	s__unclassified_o__Pleosporales	OTU159	101	5	0	1	0	1	0	0	0	0	0	0	0	0	0	0	0	1	1	2	0	0	16	3	0	0	0	0	0	0	0	0	0	0	2	4	0	0	0	0	0
d__Eukaryota	k__Fungi	p__Mortierellomycota	c__unclassified_p__Mortierellomycota	o__unclassified_p__Mortierellomycota	f__unclassified_p__Mortierellomycota	g__unclassified_p__Mortierellomycota	s__Mortierellomycota_sp	OTU853	108	0	3	12	0	0	18	1	2	0	0	0	0	0	0	87	2	0	4	0	2	0	0	1	0	0	0	0	0	0	0	0	0	0	0	0	0	0	0	0	0
d__Eukaryota	k__Fungi	p__unclassified_k__Fungi	c__unclassified_k__Fungi	o__unclassified_k__Fungi	f__unclassified_k__Fungi	g__unclassified_k__Fungi	s__unclassified_k__Fungi	OTU4845	0	0	0	4	2	3	4	3	3	0	1	0	19	1	7	0	0	0	0	1	1	0	1	0	0	0	0	0	10	0	0	0	0	2	3	2	5	0	1	0	0
d__Eukaryota	k__Fungi	p__Ascomycota	c__Sordariomycetes	o__Hypocreales	f__Nectriaceae	g__Ilyonectria	s__Ilyonectria_robusta	OTU2537	0	0	0	0	0	0	0	0	3	3	1	0	0	0	2	8	0	4	0	1	0	0	0	0	0	27	1	0	0	8	0	0	0	0	0	0	0	0	0	0	0
d__Eukaryota	k__Fungi	p__unclassified_k__Fungi	c__unclassified_k__Fungi	o__unclassified_k__Fungi	f__unclassified_k__Fungi	g__unclassified_k__Fungi	s__unclassified_k__Fungi	OTU3790	0	1	5	0	7	4	9	8	1	0	0	0	0	0	0	7	32	12	0	3	4	0	5	2	0	0	0	0	0	0	0	1	11	5	5	2	0	0	0	16	4
d__Eukaryota	k__Fungi	p__Basidiomycota	c__Tremellomycetes	o__Tremellales	f__Bulleribasidiaceae	g__Bulleribasidium	s__unclassified_g__Bulleribasidium	OTU3267	0	0	10	4	3	25	0	1	7	0	0	0	0	0	0	0	0	11	14	4	4	8	3	6	0	0	0	0	0	0	0	0	0	0	1	9	0	0	0	5	0
d__Eukaryota	k__Fungi	p__Ascomycota	c__Sordariomycetes	o__Microascales	f__Microascaceae	g__Scedosporium	s__Scedosporium_dehoogii	OTU2606	4	22	30	1	7	5	3	5	19	0	3	1	0	0	0	6	25	25	1	1	5	0	0	4	0	0	0	0	0	1	4	17	3	0	5	4	0	0	0	3	0
d__Eukaryota	k__Fungi	p__unclassified_k__Fungi	c__unclassified_k__Fungi	o__unclassified_k__Fungi	f__unclassified_k__Fungi	g__unclassified_k__Fungi	s__unclassified_k__Fungi	OTU3665	28	2	0	7	0	0	9	2	1	1	1	0	0	0	0	25	20	5	3	5	4	4	8	4	0	0	0	0	0	0	0	13	8	0	2	4	0	0	0	8	14
d__Eukaryota	k__Fungi	p__Basidiomycota	c__Agaricomycetes	o__Polyporales	f__unclassified_o__Polyporales	g__unclassified_o__Polyporales	s__unclassified_o__Polyporales	OTU4068	0	7	0	1	5	0	7	1	2	0	0	0	0	0	0	0	2	73	0	1	1	0	6	5	0	0	0	0	0	0	17	0	0	17	29	0	0	0	0	5	13
d__Eukaryota	k__Fungi	p__unclassified_k__Fungi	c__unclassified_k__Fungi	o__unclassified_k__Fungi	f__unclassified_k__Fungi	g__unclassified_k__Fungi	s__unclassified_k__Fungi	OTU4327	1	27	0	6	4	0	2	0	4	0	0	0	0	0	0	1	26	0	0	2	0	1	1	1	0	0	0	0	0	0	0	0	0	0	0	0	0	0	0	0	0
d__Eukaryota	k__Fungi	p__Glomeromycota	c__Glomeromycetes	o__Glomerales	f__Glomeraceae	g__unclassified_f__Glomeraceae	s__Glomeraceae_sp	OTU3814	0	0	5	0	0	0	0	0	1	0	0	3	0	0	0	25	11	11	0	1	0	0	0	0	7	1	1	0	0	0	1	0	0	3	0	2	0	0	1	12	4
d__Eukaryota	k__Fungi	p__Mortierellomycota	c__unclassified_p__Mortierellomycota	o__unclassified_p__Mortierellomycota	f__unclassified_p__Mortierellomycota	g__unclassified_p__Mortierellomycota	s__Mortierellomycota_sp	OTU3618	0	0	12	0	0	0	7	7	0	0	0	0	0	0	0	86	0	0	9	5	25	22	2	5	0	18	0	0	0	0	0	0	0	0	0	0	0	0	0	0	0
d__Eukaryota	k__Fungi	p__Ascomycota	c__Leotiomycetes	o__Helotiales	f__Hyaloscyphaceae	g__Cistella	s__Cistella_sp	OTU1148	3	5	1	8	0	0	4	0	2	6	1	0	0	0	0	9	31	0	2	3	0	7	3	0	1	3	1	29	1	2	3	1	1	0	0	0	0	0	0	5	5
d__Eukaryota	k__Fungi	p__Ascomycota	c__Sordariomycetes	o__Glomerellales	f__Plectosphaerellaceae	g__Lectera	s__unclassified_g__Lectera	OTU4089	0	0	22	3	3	55	2	0	17	0	0	0	0	0	0	0	12	4	5	1	4	0	3	1	0	0	1	0	0	0	0	4	0	0	8	0	0	0	0	0	0
d__Eukaryota	k__Fungi	p__Ascomycota	c__Dothideomycetes	o__Capnodiales	f__Cladosporiaceae	g__Cladosporium	s__Cladosporium_allicinum	OTU4001	0	0	1	0	0	0	2	1	0	0	0	0	0	0	0	0	0	3	4	11	12	9	8	4	1	0	0	1	2	0	0	0	0	0	0	1	0	0	0	0	8
d__Eukaryota	k__Fungi	p__Ascomycota	c__Sordariomycetes	o__Sordariales	f__Sordariaceae	g__Sordaria	s__unclassified_g__Sordaria	OTU3801	18	8	20	8	0	3	2	8	4	1	0	0	0	0	0	52	0	13	0	0	2	0	6	0	0	0	0	0	0	0	12	0	3	9	0	0	0	0	0	0	0
d__Eukaryota	k__Fungi	p__Mortierellomycota	c__unclassified_p__Mortierellomycota	o__unclassified_p__Mortierellomycota	f__unclassified_p__Mortierellomycota	g__unclassified_p__Mortierellomycota	s__unclassified_p__Mortierellomycota	OTU3628	0	2	0	7	19	0	16	6	8	0	0	0	0	0	0	26	51	37	1	7	1	0	0	2	0	0	0	0	0	0	0	0	0	0	0	1	0	0	0	0	0
d__Eukaryota	k__Fungi	p__unclassified_k__Fungi	c__unclassified_k__Fungi	o__unclassified_k__Fungi	f__unclassified_k__Fungi	g__unclassified_k__Fungi	s__unclassified_k__Fungi	OTU3943	9	5	0	1	1	0	2	0	0	0	1	0	0	0	0	12	2	4	2	0	1	4	1	1	0	0	0	0	0	0	0	0	23	0	0	0	0	0	0	0	1
d__Eukaryota	k__Fungi	p__unclassified_k__Fungi	c__unclassified_k__Fungi	o__unclassified_k__Fungi	f__unclassified_k__Fungi	g__unclassified_k__Fungi	s__unclassified_k__Fungi	OTU3788	1	0	3	3	1	0	0	0	1	0	0	0	0	0	0	4	6	2	0	3	2	3	3	0	0	0	0	0	0	0	17	35	9	0	4	4	0	0	0	17	3
d__Eukaryota	k__Fungi	p__Ascomycota	c__Sordariomycetes	o__Hypocreales	f__Stachybotryaceae	g__Achroiostachys	s__Achroiostachys_betulicola	OTU1145	5	0	2	1	9	0	0	5	0	0	14	0	0	0	0	0	10	0	0	4	1	0	5	0	0	15	0	0	0	1	0	17	1	12	5	2	0	0	0	0	17
d__Eukaryota	k__Fungi	p__Chytridiomycota	c__unclassified_p__Chytridiomycota	o__unclassified_p__Chytridiomycota	f__unclassified_p__Chytridiomycota	g__unclassified_p__Chytridiomycota	s__unclassified_p__Chytridiomycota	OTU4069	8	22	25	0	0	0	0	0	0	1	0	0	0	0	0	6	16	48	0	2	2	1	0	1	0	0	0	0	0	0	2	12	3	0	0	0	0	0	0	4	13
d__Eukaryota	k__Fungi	p__Basidiomycota	c__Agaricomycetes	o__Agaricales	f__Psathyrellaceae	g__Coprinellus	s__Coprinellus_flocculosus	OTU2685	6	13	0	0	0	0	0	0	0	0	0	0	0	0	0	0	0	2	1	0	0	0	0	0	0	0	0	0	0	0	0	2	0	0	0	1	1	0	0	0	0
d__Eukaryota	k__Fungi	p__Ascomycota	c__Leotiomycetes	o__Helotiales	f__Helotiales_fam_Incertae_sedis	g__Amphobotrys	s__Amphobotrys_ricini	OTU2646	0	0	1	25	15	23	23	4	14	0	0	0	0	0	0	0	0	0	1	5	0	0	5	0	0	0	0	0	0	0	0	5	0	16	9	15	0	0	0	0	0
d__Eukaryota	k__Fungi	p__Ascomycota	c__Sordariomycetes	o__Hypocreales	f__Hypocreales_fam_Incertae_sedis	g__Sarocladium	s__Sarocladium_spinificis	OTU3911	0	0	0	9	26	7	14	20	5	0	0	0	0	0	0	0	10	0	34	25	1	19	13	2	0	0	0	0	0	0	2	0	0	1	0	1	0	0	0	0	0
d__Eukaryota	k__Fungi	p__Basidiomycota	c__Agaricomycetes	o__unclassified_c__Agaricomycetes	f__unclassified_c__Agaricomycetes	g__unclassified_c__Agaricomycetes	s__unclassified_c__Agaricomycetes	OTU3286	0	0	0	1	0	0	0	0	0	0	0	0	0	0	0	0	0	0	0	0	0	0	0	0	0	0	0	0	0	0	0	0	118	0	0	0	0	0	0	0	29
d__Eukaryota	k__Fungi	p__Glomeromycota	c__Glomeromycetes	o__Glomerales	f__Glomeraceae	g__Glomus	s__Glomus_indicum	OTU4345	3	0	8	1	3	1	2	0	4	0	0	0	0	0	0	9	28	7	0	0	1	0	1	0	2	1	0	0	0	0	0	2	0	6	3	10	1	0	3	29	10
d__Eukaryota	k__Fungi	p__Ascomycota	c__Dothideomycetes	o__Pleosporales	f__Pleosporaceae	g__Curvularia	s__Curvularia_nodulosa	OTU3915	4	24	4	3	8	2	0	0	6	0	0	0	0	0	0	2	1	4	0	1	2	0	4	0	0	0	0	0	0	0	9	0	0	4	4	3	0	3	0	0	23
d__Eukaryota	k__Fungi	p__Ascomycota	c__Sordariomycetes	o__Hypocreales	f__Ophiocordycipitaceae	g__Purpureocillium	s__Purpureocillium_lilacinum	OTU3560	9	2	0	2	5	4	10	4	4	0	2	0	0	0	0	6	6	7	0	0	1	1	2	0	0	0	0	0	0	0	16	9	15	0	3	22	0	0	0	14	22
d__Eukaryota	k__Fungi	p__Ascomycota	c__Sordariomycetes	o__Sordariales	f__Lasiosphaeriaceae	g__Apodus	s__unclassified_g__Apodus	OTU2538	0	0	0	0	0	0	0	0	0	0	0	0	0	0	0	0	0	0	0	0	0	0	0	0	0	0	0	0	0	0	3	0	0	3	6	0	0	0	0	24	0
d__Eukaryota	k__Fungi	p__unclassified_k__Fungi	c__unclassified_k__Fungi	o__unclassified_k__Fungi	f__unclassified_k__Fungi	g__unclassified_k__Fungi	s__unclassified_k__Fungi	OTU2933	0	0	0	0	0	0	0	0	0	0	0	0	0	0	0	0	9	0	0	0	0	0	0	0	0	0	0	0	0	0	18	0	0	6	2	3	0	1	1	19	44
d__Eukaryota	k__Fungi	p__unclassified_k__Fungi	c__unclassified_k__Fungi	o__unclassified_k__Fungi	f__unclassified_k__Fungi	g__unclassified_k__Fungi	s__unclassified_k__Fungi	OTU4808	0	0	0	4	2	3	26	2	8	0	0	0	0	0	0	0	0	0	0	2	8	0	1	0	0	0	0	0	0	0	0	0	0	0	10	11	0	0	0	0	0
d__Eukaryota	k__Fungi	p__Ascomycota	c__Dothideomycetes	o__Pleosporales	f__unclassified_o__Pleosporales	g__unclassified_o__Pleosporales	s__unclassified_o__Pleosporales	OTU2631	0	7	2	0	7	0	0	0	0	0	0	0	0	0	0	0	0	0	0	60	1	0	12	1	0	0	0	0	0	0	0	81	0	2	0	0	0	1	0	0	0
d__Eukaryota	k__Fungi	p__Ascomycota	c__Sordariomycetes	o__unclassified_c__Sordariomycetes	f__unclassified_c__Sordariomycetes	g__unclassified_c__Sordariomycetes	s__unclassified_c__Sordariomycetes	OTU2526	0	1	0	7	0	0	0	0	1	0	2	0	0	0	0	0	0	0	0	0	0	0	0	0	0	0	0	0	0	0	0	0	0	0	2	8	0	0	0	0	0
d__Eukaryota	k__Fungi	p__Ascomycota	c__Sordariomycetes	o__unclassified_c__Sordariomycetes	f__unclassified_c__Sordariomycetes	g__unclassified_c__Sordariomycetes	s__unclassified_c__Sordariomycetes	OTU4088	0	2	1	0	0	2	2	0	1	7	1	2	0	0	0	5	1	3	0	1	0	1	1	2	4	2	0	4	1	0	0	0	0	0	5	1	1	1	8	7	6
d__Eukaryota	k__Fungi	p__unclassified_k__Fungi	c__unclassified_k__Fungi	o__unclassified_k__Fungi	f__unclassified_k__Fungi	g__unclassified_k__Fungi	s__unclassified_k__Fungi	OTU3614	0	0	0	0	0	0	4	0	1	1	0	0	0	0	0	13	1	4	0	8	2	1	6	0	0	0	0	0	0	0	0	2	3	1	1	3	0	0	0	0	15
d__Eukaryota	k__Fungi	p__Ascomycota	c__Sordariomycetes	o__Sordariales	f__Sordariales_fam_Incertae_sedis	g__Ramophialophora	s__Ramophialophora_sp	OTU3137	11	6	0	1	0	7	0	0	8	0	0	0	0	0	0	12	9	11	1	1	1	0	3	0	0	0	0	0	0	2	7	0	4	11	6	0	0	0	0	30	7
d__Eukaryota	k__Fungi	p__Ascomycota	c__unclassified_p__Ascomycota	o__unclassified_p__Ascomycota	f__unclassified_p__Ascomycota	g__unclassified_p__Ascomycota	s__unclassified_p__Ascomycota	OTU1909	0	0	0	0	0	0	0	0	0	0	0	0	0	0	0	0	0	0	0	0	1	0	0	0	0	0	0	0	0	0	0	0	0	0	4	0	0	4	0	0	0
d__Eukaryota	k__Fungi	p__unclassified_k__Fungi	c__unclassified_k__Fungi	o__unclassified_k__Fungi	f__unclassified_k__Fungi	g__unclassified_k__Fungi	s__unclassified_k__Fungi	OTU122	1	12	51	8	8	11	7	13	19	3	0	1	0	0	0	16	6	24	2	0	5	0	2	3	0	0	1	0	0	0	3	7	0	0	5	0	0	0	0	0	0
d__Eukaryota	k__Fungi	p__Ascomycota	c__unclassified_p__Ascomycota	o__unclassified_p__Ascomycota	f__unclassified_p__Ascomycota	g__unclassified_p__Ascomycota	s__unclassified_p__Ascomycota	OTU5490	2	1	0	7	27	12	10	4	12	0	0	0	0	0	0	5	6	31	6	8	3	7	11	0	0	0	0	0	0	0	0	0	0	0	2	0	0	0	0	6	25
d__Eukaryota	k__Fungi	p__Ascomycota	c__Sordariomycetes	o__Xylariales	f__Diatrypaceae	g__Peroneutypa	s__Peroneutypa_scoparia	OTU3954	6	0	3	7	12	12	14	17	13	0	0	0	0	0	0	6	2	3	1	4	4	1	5	2	0	0	0	0	0	0	0	12	0	8	12	7	0	0	0	0	0
d__Eukaryota	k__Fungi	p__Ascomycota	c__Dothideomycetes	o__Pleosporales	f__Sporormiaceae	g__Preussia	s__Preussia_globosa	OTU4386	18	14	30	1	15	6	12	7	4	0	0	0	0	0	0	1	18	21	4	3	1	1	0	7	0	0	0	0	0	2	8	3	0	6	2	0	0	0	0	0	0
d__Eukaryota	k__Fungi	p__unclassified_k__Fungi	c__unclassified_k__Fungi	o__unclassified_k__Fungi	f__unclassified_k__Fungi	g__unclassified_k__Fungi	s__unclassified_k__Fungi	OTU2775	0	0	0	0	0	0	0	0	0	0	0	0	0	0	0	0	0	0	0	0	0	0	0	0	0	0	0	0	0	0	0	190	0	0	0	0	0	0	0	0	23
d__Eukaryota	k__Fungi	p__Ascomycota	c__Orbiliomycetes	o__Orbiliales	f__Orbiliaceae	g__Arthrobotrys	s__unclassified_g__Arthrobotrys	OTU1134	0	12	1	4	0	12	0	5	14	2	54	7	0	2	0	18	7	0	0	0	3	1	0	3	0	3	0	0	0	0	0	0	0	4	7	3	0	2	0	0	0
d__Eukaryota	k__Fungi	p__unclassified_k__Fungi	c__unclassified_k__Fungi	o__unclassified_k__Fungi	f__unclassified_k__Fungi	g__unclassified_k__Fungi	s__unclassified_k__Fungi	OTU3888	0	4	0	0	1	3	1	1	0	0	0	0	0	0	0	2	0	0	0	9	2	2	7	0	0	0	0	0	0	0	0	0	0	0	1	3	0	0	0	0	26
d__Eukaryota	k__Fungi	p__Ascomycota	c__unclassified_p__Ascomycota	o__unclassified_p__Ascomycota	f__unclassified_p__Ascomycota	g__unclassified_p__Ascomycota	s__unclassified_p__Ascomycota	OTU5491	0	0	0	0	0	0	0	0	2	0	0	0	0	0	0	2	0	0	0	0	0	0	1	0	0	0	0	0	0	0	0	0	0	2	0	0	0	0	0	0	0
d__Eukaryota	k__Fungi	p__Glomeromycota	c__unclassified_p__Glomeromycota	o__unclassified_p__Glomeromycota	f__unclassified_p__Glomeromycota	g__unclassified_p__Glomeromycota	s__Glomeromycota_sp	OTU1194	2	3	1	1	6	0	4	8	0	0	1	0	0	0	0	1	28	28	0	0	0	0	1	0	0	3	0	0	1	0	0	0	0	3	0	5	0	0	0	0	0
d__Eukaryota	k__Fungi	p__Ascomycota	c__Sordariomycetes	o__Hypocreales	f__Hypocreales_fam_Incertae_sedis	g__Ustilaginoidea	s__unclassified_g__Ustilaginoidea	OTU3851	11	7	1	16	13	18	13	3	4	0	0	0	0	0	0	2	1	0	3	3	2	1	3	0	0	0	0	0	0	1	0	1	2	3	9	13	0	0	1	3	1
d__Eukaryota	k__Fungi	p__unclassified_k__Fungi	c__unclassified_k__Fungi	o__unclassified_k__Fungi	f__unclassified_k__Fungi	g__unclassified_k__Fungi	s__unclassified_k__Fungi	OTU660	14	2	4	1	3	1	2	0	2	0	1	0	0	0	0	7	23	13	1	9	5	1	1	2	0	0	0	0	0	1	5	0	7	2	0	0	0	0	0	7	2
d__Eukaryota	k__Fungi	p__unclassified_k__Fungi	c__unclassified_k__Fungi	o__unclassified_k__Fungi	f__unclassified_k__Fungi	g__unclassified_k__Fungi	s__unclassified_k__Fungi	OTU832	37	10	11	3	7	8	14	13	10	0	0	0	0	1	0	10	15	6	3	1	0	1	0	0	0	0	0	0	0	0	0	0	0	0	0	4	0	0	0	0	0
d__Eukaryota	k__Fungi	p__unclassified_k__Fungi	c__unclassified_k__Fungi	o__unclassified_k__Fungi	f__unclassified_k__Fungi	g__unclassified_k__Fungi	s__unclassified_k__Fungi	OTU4324	0	0	1	2	9	9	2	6	5	1	0	1	0	4	0	2	1	1	1	2	0	1	2	1	0	0	0	0	2	0	2	0	2	3	5	6	0	2	2	3	1
d__Eukaryota	k__Fungi	p__Zoopagomycota	c__Zoopagomycetes	o__Zoopagales	f__Piptocephalidaceae	g__Syncephalis	s__Syncephalis_sp	OTU2654	0	1	1	1	0	0	0	0	0	0	0	0	0	0	0	0	3	1	0	0	0	0	0	0	0	0	0	0	0	0	1	154	2	0	1	0	0	0	0	0	0
d__Eukaryota	k__Fungi	p__Ascomycota	c__Dothideomycetes	o__Pleosporales	f__Sporormiaceae	g__Preussia	s__unclassified_g__Preussia	OTU3739	0	0	1	4	0	0	1	1	7	0	0	0	0	0	0	0	0	0	0	0	0	0	0	0	0	0	0	0	0	0	0	0	12	5	4	8	0	0	0	0	0
d__Eukaryota	k__Fungi	p__unclassified_k__Fungi	c__unclassified_k__Fungi	o__unclassified_k__Fungi	f__unclassified_k__Fungi	g__unclassified_k__Fungi	s__unclassified_k__Fungi	OTU4163	13	11	1	13	3	5	4	4	2	0	0	0	0	0	0	6	13	9	5	11	3	1	4	2	0	0	0	0	0	0	0	0	0	0	0	0	0	0	0	13	0
d__Eukaryota	k__Fungi	p__Basidiomycota	c__Agaricomycetes	o__Agaricales	f__unclassified_o__Agaricales	g__unclassified_o__Agaricales	s__unclassified_o__Agaricales	OTU3803	0	0	0	3	0	2	0	0	2	0	0	0	0	0	0	0	2	0	1	0	0	0	0	0	0	0	0	0	0	0	0	0	0	2	0	0	0	0	0	0	5
d__Eukaryota	k__Fungi	p__unclassified_k__Fungi	c__unclassified_k__Fungi	o__unclassified_k__Fungi	f__unclassified_k__Fungi	g__unclassified_k__Fungi	s__unclassified_k__Fungi	OTU3887	3	2	3	3	4	4	3	7	1	0	0	0	0	0	0	20	16	23	4	1	0	0	0	2	2	1	0	0	0	0	0	3	5	0	0	1	0	0	0	22	1
d__Eukaryota	k__Fungi	p__unclassified_k__Fungi	c__unclassified_k__Fungi	o__unclassified_k__Fungi	f__unclassified_k__Fungi	g__unclassified_k__Fungi	s__unclassified_k__Fungi	OTU3764	2	0	0	1	0	0	0	1	0	0	0	0	0	0	0	8	5	9	1	0	0	0	2	1	0	0	0	0	0	0	10	14	0	0	0	0	0	0	0	109	10
d__Eukaryota	k__Fungi	p__Ascomycota	c__Eurotiomycetes	o__Eurotiales	f__Aspergillaceae	g__Aspergillus	s__Aspergillus_sydowii	OTU1182	2	0	0	0	0	3	1	1	0	4	4	3	25	20	0	24	0	22	0	0	0	0	0	0	0	0	0	0	0	0	0	0	1	0	0	0	0	3	0	0	50
d__Eukaryota	k__Fungi	p__Ascomycota	c__Saccharomycetes	o__Saccharomycetales	f__Saccharomycetales_fam_Incertae_sedis	g__Candida	s__Candida_quercitrusa	OTU2969	0	0	0	2	0	2	0	0	0	0	0	0	0	0	0	0	0	0	0	0	0	0	0	0	0	0	0	0	0	0	0	0	0	0	0	0	0	0	0	0	0
d__Eukaryota	k__Fungi	p__Ascomycota	c__Sordariomycetes	o__Sordariales	f__Lasiosphaeriaceae	g__Cladorrhinum	s__Cladorrhinum_sp	OTU1213	0	1	20	7	1	0	4	8	1	0	1	0	0	1	0	0	5	7	2	0	0	3	0	2	0	0	0	0	0	0	0	0	0	1	0	1	0	0	0	13	0
d__Eukaryota	k__Fungi	p__Ascomycota	c__Sordariomycetes	o__Sordariales	f__Chaetomiaceae	g__unclassified_f__Chaetomiaceae	s__unclassified_f__Chaetomiaceae	OTU1226	3	6	10	2	19	7	3	17	24	0	3	12	0	12	1	2	28	11	0	1	2	0	6	8	0	6	1	0	6	2	0	0	0	0	1	0	0	0	0	0	0
d__Eukaryota	k__Fungi	p__unclassified_k__Fungi	c__unclassified_k__Fungi	o__unclassified_k__Fungi	f__unclassified_k__Fungi	g__unclassified_k__Fungi	s__unclassified_k__Fungi	OTU140	0	0	0	0	0	0	2	0	2	15	8	14	8	6	14	0	0	0	0	0	0	0	0	2	8	5	2	3	8	9	0	0	0	0	3	0	2	7	4	0	0
d__Eukaryota	k__Fungi	p__unclassified_k__Fungi	c__unclassified_k__Fungi	o__unclassified_k__Fungi	f__unclassified_k__Fungi	g__unclassified_k__Fungi	s__unclassified_k__Fungi	OTU4964	0	0	0	18	7	5	13	7	5	5	9	0	0	2	3	0	10	2	2	7	1	1	3	1	1	2	0	0	0	0	0	0	0	4	1	6	2	0	2	4	0
d__Eukaryota	k__Fungi	p__Ascomycota	c__Pezizomycetes	o__Pezizales	f__Ascodesmidaceae	g__Eleutherascus	s__Eleutherascus_cristatus	OTU877	36	0	0	20	0	0	49	0	0	1	0	0	0	0	0	51	0	0	9	1	0	4	3	0	1	0	0	1	0	0	0	0	0	0	0	0	0	0	0	0	10
d__Eukaryota	k__Fungi	p__Ascomycota	c__unclassified_p__Ascomycota	o__unclassified_p__Ascomycota	f__unclassified_p__Ascomycota	g__unclassified_p__Ascomycota	s__unclassified_p__Ascomycota	OTU4383	0	2	1	1	6	1	0	0	0	0	0	0	0	0	0	5	9	0	0	0	0	0	3	0	1	0	0	0	0	0	2	0	0	9	11	14	0	0	0	49	0
d__Eukaryota	k__Fungi	p__unclassified_k__Fungi	c__unclassified_k__Fungi	o__unclassified_k__Fungi	f__unclassified_k__Fungi	g__unclassified_k__Fungi	s__unclassified_k__Fungi	OTU661	10	9	0	6	10	2	14	7	0	1	0	0	1	0	0	16	34	30	0	1	1	0	4	0	0	1	0	0	0	1	0	0	3	0	0	0	0	0	0	0	7
d__Eukaryota	k__Fungi	p__unclassified_k__Fungi	c__unclassified_k__Fungi	o__unclassified_k__Fungi	f__unclassified_k__Fungi	g__unclassified_k__Fungi	s__unclassified_k__Fungi	OTU2647	3	14	9	0	4	1	1	2	2	0	0	0	0	0	0	7	3	8	1	0	0	0	1	0	0	0	0	0	0	0	12	6	4	7	3	1	0	0	0	31	20
d__Eukaryota	k__Fungi	p__Ascomycota	c__Dothideomycetes	o__Pleosporales	f__Didymosphaeriaceae	g__Paraconiothyrium	s__Paraconiothyrium_variabile	OTU4204	0	2	0	17	28	10	22	20	11	0	0	0	0	0	3	0	8	0	9	12	3	8	13	4	4	0	0	0	0	0	0	0	0	0	0	2	0	0	1	0	0
d__Eukaryota	k__Fungi	p__Ascomycota	c__Sordariomycetes	o__Xylariales	f__Diatrypaceae	g__unclassified_f__Diatrypaceae	s__unclassified_f__Diatrypaceae	OTU2581	0	1	0	12	12	11	13	7	6	0	0	0	0	0	0	0	0	1	0	6	4	0	10	4	0	0	0	0	3	0	0	9	0	10	6	10	0	0	0	0	4
d__Eukaryota	k__Fungi	p__unclassified_k__Fungi	c__unclassified_k__Fungi	o__unclassified_k__Fungi	f__unclassified_k__Fungi	g__unclassified_k__Fungi	s__unclassified_k__Fungi	OTU3643	0	0	0	1	2	1	4	1	2	4	11	10	1	0	7	0	1	1	0	0	0	0	0	0	5	1	0	0	0	0	0	0	0	0	1	2	0	4	12	0	10
d__Eukaryota	k__Fungi	p__Basidiomycota	c__Ustilaginomycetes	o__Ustilaginales	f__Ustilaginaceae	g__Dirkmeia	s__Dirkmeia_churashimaensis	OTU4310	0	3	6	10	11	19	2	4	7	0	0	0	0	0	0	0	3	0	0	2	0	0	0	1	0	0	0	0	0	0	3	3	0	22	7	15	0	0	0	0	0
d__Eukaryota	k__Fungi	p__Ascomycota	c__Sordariomycetes	o__Hypocreales	f__Bionectriaceae	g__Valsonectria	s__Valsonectria_pulchella	OTU3919	0	0	0	0	0	0	0	0	0	0	0	0	0	0	0	0	0	0	0	0	0	0	0	0	0	0	0	0	0	0	2	0	6	0	2	10	0	0	1	0	9
d__Eukaryota	k__Fungi	p__Glomeromycota	c__Glomeromycetes	o__unclassified_c__Glomeromycetes	f__unclassified_c__Glomeromycetes	g__unclassified_c__Glomeromycetes	s__unclassified_c__Glomeromycetes	OTU4103	0	0	4	0	0	2	2	1	2	0	0	0	0	0	0	11	40	10	1	1	0	0	1	0	0	1	0	0	0	0	0	0	0	5	5	2	0	0	0	31	3
d__Eukaryota	k__Fungi	p__Ascomycota	c__Sordariomycetes	o__Hypocreales	f__Clavicipitaceae	g__Metarhizium	s__Metarhizium_rileyi	OTU4921	1	0	0	3	3	2	8	0	2	0	0	0	0	1	0	3	21	0	1	6	0	0	47	0	0	0	0	0	0	0	0	0	0	0	5	5	0	0	0	0	0
d__Eukaryota	k__Fungi	p__Glomeromycota	c__Glomeromycetes	o__Glomerales	f__Glomeraceae	g__unclassified_f__Glomeraceae	s__Glomeraceae_sp	OTU3530	0	0	0	0	2	0	0	0	1	0	0	1	0	0	0	32	8	3	0	0	0	0	0	1	1	0	0	0	2	0	0	0	0	4	5	1	0	0	3	8	16
d__Eukaryota	k__Fungi	p__unclassified_k__Fungi	c__unclassified_k__Fungi	o__unclassified_k__Fungi	f__unclassified_k__Fungi	g__unclassified_k__Fungi	s__unclassified_k__Fungi	OTU507	23	1	8	11	10	84	16	3	17	0	0	0	0	0	0	0	0	0	0	0	0	0	0	0	0	0	0	0	0	0	0	0	10	0	0	2	0	0	1	0	0
d__Eukaryota	k__Fungi	p__unclassified_k__Fungi	c__unclassified_k__Fungi	o__unclassified_k__Fungi	f__unclassified_k__Fungi	g__unclassified_k__Fungi	s__unclassified_k__Fungi	OTU4233	0	0	0	17	2	5	4	15	1	0	0	0	0	0	0	34	0	0	0	0	0	0	11	2	0	0	0	0	0	0	0	0	0	1	0	9	0	0	0	0	0
d__Eukaryota	k__Fungi	p__Ascomycota	c__Dothideomycetes	o__Pleosporales	f__Pleosporaceae	g__Bipolaris	s__Bipolaris_yamadae	OTU4374	1	1	0	8	11	10	11	2	3	0	1	2	0	1	0	0	0	2	5	7	3	3	5	4	0	0	0	0	0	0	0	0	0	0	7	10	0	0	0	0	0
d__Eukaryota	k__Fungi	p__Ascomycota	c__Sordariomycetes	o__Sordariales	f__Lasiosphaeriaceae	g__unclassified_f__Lasiosphaeriaceae	s__unclassified_f__Lasiosphaeriaceae	OTU2737	0	3	0	4	0	0	0	0	0	0	0	0	0	0	0	0	0	9	1	0	0	0	0	0	0	0	0	0	0	0	0	0	0	6	137	0	0	1	0	0	5
d__Eukaryota	k__Fungi	p__Ascomycota	c__Dothideomycetes	o__Pleosporales	f__Lentitheciaceae	g__Poaceascoma	s__Poaceascoma_helicoides	OTU4281	0	0	0	3	2	0	0	2	0	7	2	1	7	6	0	0	0	0	0	1	0	0	0	0	0	1	0	2	1	2	0	0	0	1	5	2	35	1	0	0	0
d__Eukaryota	k__Fungi	p__Ascomycota	c__Sordariomycetes	o__unclassified_c__Sordariomycetes	f__unclassified_c__Sordariomycetes	g__unclassified_c__Sordariomycetes	s__unclassified_c__Sordariomycetes	OTU4849	0	0	0	1	7	0	6	3	0	0	0	0	0	58	0	0	0	0	0	1	2	0	2	0	0	2	0	0	12	0	0	0	0	24	0	0	0	0	0	0	0
d__Eukaryota	k__Fungi	p__unclassified_k__Fungi	c__unclassified_k__Fungi	o__unclassified_k__Fungi	f__unclassified_k__Fungi	g__unclassified_k__Fungi	s__unclassified_k__Fungi	OTU1156	1	0	0	0	1	0	1	1	1	0	1	0	0	0	4	1	0	5	0	0	0	0	0	0	0	0	0	0	0	0	0	0	0	0	0	0	14	0	0	0	0
d__Eukaryota	k__Fungi	p__Ascomycota	c__Pezizomycetes	o__Pezizales	f__Pyronemataceae	g__Geopora	s__Geopora_sp	OTU2353	14	0	0	0	0	0	0	0	0	0	0	0	0	0	0	0	0	0	0	0	0	0	0	2	0	0	0	0	0	0	109	0	0	33	0	0	0	0	0	0	0
d__Eukaryota	k__Fungi	p__Basidiomycota	c__Agaricomycetes	o__Sebacinales	f__Serendipitaceae	g__Serendipita	s__Serendipita_indica	OTU245	0	0	0	41	11	8	23	85	4	0	0	0	0	0	0	0	0	0	0	4	0	2	1	0	0	0	0	4	0	0	0	0	0	0	0	0	0	0	0	0	0
d__Eukaryota	k__Fungi	p__Ascomycota	c__unclassified_p__Ascomycota	o__unclassified_p__Ascomycota	f__unclassified_p__Ascomycota	g__unclassified_p__Ascomycota	s__unclassified_p__Ascomycota	OTU1977	6	0	7	13	5	5	20	5	1	0	0	0	0	0	0	24	20	17	2	2	0	0	1	1	0	0	0	0	0	0	0	0	0	0	0	0	0	0	0	0	0
d__Eukaryota	k__Fungi	p__Ascomycota	c__Dothideomycetes	o__Pleosporales	f__Didymellaceae	g__Didymella	s__unclassified_g__Didymella	OTU228	0	0	13	0	0	0	1	0	0	0	0	0	0	0	0	0	1	0	28	10	4	24	41	1	15	0	0	2	0	0	0	0	0	0	0	0	0	0	0	0	2
d__Eukaryota	k__Fungi	p__Ascomycota	c__unclassified_p__Ascomycota	o__unclassified_p__Ascomycota	f__unclassified_p__Ascomycota	g__unclassified_p__Ascomycota	s__unclassified_p__Ascomycota	OTU1178	1	15	1	0	26	14	0	5	66	0	16	7	0	1	1	0	1	15	0	0	3	0	0	6	0	0	0	0	0	3	0	0	0	0	0	0	0	0	0	0	0
d__Eukaryota	k__Fungi	p__Ascomycota	c__Dothideomycetes	o__Pleosporales	f__Pleosporaceae	g__Curvularia	s__Curvularia_spicifera	OTU4052	0	0	0	0	3	13	6	4	6	0	0	1	0	0	0	6	1	0	3	9	6	1	4	3	0	0	0	0	0	0	8	0	2	1	2	1	0	0	0	0	0
d__Eukaryota	k__Fungi	p__Basidiomycota	c__Tremellomycetes	o__Tremellales	f__Trimorphomycetaceae	g__Saitozyma	s__Saitozyma_flava	OTU3695	0	8	0	13	12	11	8	19	12	0	0	0	1	0	0	0	0	0	6	11	7	6	11	0	0	0	0	1	1	0	0	0	0	7	2	0	0	0	0	0	0
d__Eukaryota	k__Fungi	p__Basidiomycota	c__Tremellomycetes	o__Tremellales	f__unclassified_o__Tremellales	g__unclassified_o__Tremellales	s__unclassified_o__Tremellales	OTU3674	0	1	0	0	3	0	0	1	0	0	0	0	0	0	0	17	5	1	14	5	2	2	13	1	0	1	4	2	0	0	1	0	4	0	1	0	0	0	0	3	0
d__Eukaryota	k__Fungi	p__Ascomycota	c__Sordariomycetes	o__unclassified_c__Sordariomycetes	f__unclassified_c__Sordariomycetes	g__unclassified_c__Sordariomycetes	s__unclassified_c__Sordariomycetes	OTU4057	2	4	3	0	2	2	1	4	2	0	0	0	0	0	0	4	17	2	1	1	1	0	2	0	0	0	0	0	1	0	4	0	0	6	18	9	0	0	0	0	0
d__Eukaryota	k__Fungi	p__unclassified_k__Fungi	c__unclassified_k__Fungi	o__unclassified_k__Fungi	f__unclassified_k__Fungi	g__unclassified_k__Fungi	s__unclassified_k__Fungi	OTU5151	0	0	3	0	0	0	0	0	0	0	0	0	0	0	0	0	0	0	0	0	0	0	1	0	0	0	0	0	0	0	0	0	0	0	0	48	0	0	0	0	0
d__Eukaryota	k__Fungi	p__Ascomycota	c__Sordariomycetes	o__Hypocreales	f__Bionectriaceae	g__Clonostachys	s__Clonostachys_sp	OTU4139	10	4	9	2	1	0	3	1	1	0	0	0	0	0	0	0	8	0	0	0	0	1	0	0	0	0	0	1	0	0	0	18	1	5	7	3	0	0	0	5	21
d__Eukaryota	k__Fungi	p__unclassified_k__Fungi	c__unclassified_k__Fungi	o__unclassified_k__Fungi	f__unclassified_k__Fungi	g__unclassified_k__Fungi	s__unclassified_k__Fungi	OTU627	1	15	0	0	0	0	0	0	0	0	0	0	0	0	0	1	60	0	0	0	0	16	0	0	0	0	0	0	0	0	0	0	1	0	0	4	0	0	0	0	2
d__Eukaryota	k__Fungi	p__unclassified_k__Fungi	c__unclassified_k__Fungi	o__unclassified_k__Fungi	f__unclassified_k__Fungi	g__unclassified_k__Fungi	s__unclassified_k__Fungi	OTU4114	5	9	4	2	3	6	1	2	4	0	0	0	0	0	0	13	5	0	3	3	1	1	0	1	0	0	0	0	0	0	13	0	2	6	7	1	0	0	0	5	6
d__Eukaryota	k__Fungi	p__unclassified_k__Fungi	c__unclassified_k__Fungi	o__unclassified_k__Fungi	f__unclassified_k__Fungi	g__unclassified_k__Fungi	s__unclassified_k__Fungi	OTU3244	0	0	0	0	0	0	0	0	0	0	0	0	0	0	0	0	0	0	0	0	0	0	0	0	0	0	0	0	0	0	0	0	0	2	0	0	0	0	0	0	0
d__Eukaryota	k__Fungi	p__Basidiomycota	c__Agaricomycetes	o__Auriculariales	f__Auriculariaceae	g__Auricularia	s__Auricularia_cornea	OTU3211	6	2	2	7	6	11	10	1	9	0	0	0	0	0	0	0	0	16	0	0	1	0	5	3	0	1	0	0	0	0	0	0	0	4	15	5	0	0	0	0	0
d__Eukaryota	k__Fungi	p__Basidiomycota	c__Agaricomycetes	o__unclassified_c__Agaricomycetes	f__unclassified_c__Agaricomycetes	g__unclassified_c__Agaricomycetes	s__unclassified_c__Agaricomycetes	OTU4056	0	0	0	0	0	0	0	0	0	0	0	0	0	0	0	0	0	0	0	0	0	0	0	0	0	0	0	0	0	0	0	0	0	0	5	69	0	0	23	0	0
d__Eukaryota	k__Fungi	p__Kickxellomycota	c__Kickxellomycetes	o__Kickxellales	f__Kickxellaceae	g__Ramicandelaber	s__Ramicandelaber_longisporus	OTU3061	2	3	0	2	5	0	1	3	0	0	0	0	0	0	0	24	4	6	0	0	0	1	0	0	0	0	0	0	0	0	16	0	0	1	11	0	0	0	0	0	36
d__Eukaryota	k__Fungi	p__unclassified_k__Fungi	c__unclassified_k__Fungi	o__unclassified_k__Fungi	f__unclassified_k__Fungi	g__unclassified_k__Fungi	s__unclassified_k__Fungi	OTU3950	0	0	0	1	0	0	0	0	0	1	4	0	1	0	0	1	0	0	0	0	0	0	0	0	2	0	0	1	0	0	0	0	0	4	1	1	11	1	3	0	0
d__Eukaryota	k__Fungi	p__Basidiomycota	c__Agaricomycetes	o__Agaricales	f__unclassified_o__Agaricales	g__unclassified_o__Agaricales	s__unclassified_o__Agaricales	OTU258	0	0	0	5	93	0	3	61	0	0	1	0	0	0	0	0	0	0	2	0	0	3	0	0	0	0	0	0	0	0	0	0	0	0	0	5	0	0	0	0	0
d__Eukaryota	k__Fungi	p__Ascomycota	c__Eurotiomycetes	o__Eurotiales	f__Aspergillaceae	g__Aspergillus	s__Aspergillus_penicillioides	OTU2558	1	0	2	0	0	0	0	0	0	0	0	1	1	0	0	15	10	5	0	0	0	0	0	0	0	0	0	0	0	0	0	10	0	0	0	0	0	0	0	0	17
d__Eukaryota	k__Fungi	p__unclassified_k__Fungi	c__unclassified_k__Fungi	o__unclassified_k__Fungi	f__unclassified_k__Fungi	g__unclassified_k__Fungi	s__unclassified_k__Fungi	OTU247	9	2	0	3	120	3	5	34	0	0	0	0	0	0	0	0	0	0	0	0	0	0	0	0	0	0	0	0	0	0	0	0	0	0	0	0	0	0	0	0	0
d__Eukaryota	k__Fungi	p__Ascomycota	c__Pezizomycetes	o__Pezizales	f__Pezizaceae	g__unclassified_f__Pezizaceae	s__Pezizaceae_sp	OTU2687	0	0	0	0	6	1	0	0	0	0	0	0	0	0	0	33	0	0	0	0	0	0	0	0	0	0	0	0	0	0	0	61	0	0	28	0	0	0	0	0	0
d__Eukaryota	k__Fungi	p__unclassified_k__Fungi	c__unclassified_k__Fungi	o__unclassified_k__Fungi	f__unclassified_k__Fungi	g__unclassified_k__Fungi	s__unclassified_k__Fungi	OTU3787	6	24	6	3	0	5	5	1	1	0	0	0	0	0	0	20	5	22	1	2	0	0	3	3	0	0	0	0	0	0	12	3	7	0	0	2	0	0	0	2	1
d__Eukaryota	k__Fungi	p__Ascomycota	c__Sordariomycetes	o__Sordariales	f__Chaetomiaceae	g__Zopfiella	s__Zopfiella_lundqvistii	OTU4086	7	0	1	0	4	0	1	4	0	0	0	0	0	0	0	0	0	20	0	2	0	0	0	0	2	2	0	0	0	0	8	0	8	7	5	1	0	0	0	18	0
d__Eukaryota	k__Fungi	p__Ascomycota	c__Dothideomycetes	o__Pleosporales	f__Morosphaeriaceae	g__unclassified_f__Morosphaeriaceae	s__unclassified_f__Morosphaeriaceae	OTU136	4	1	0	0	0	3	4	0	1	1	0	0	0	0	0	45	0	0	4	0	0	3	0	0	0	0	0	0	0	0	0	0	11	2	3	5	0	0	0	30	19
d__Eukaryota	k__Fungi	p__Ascomycota	c__Sordariomycetes	o__Hypocreales	f__Stachybotryaceae	g__Achroiostachys	s__unclassified_g__Achroiostachys	OTU3109	0	0	0	6	34	0	5	8	1	0	0	0	0	0	0	3	3	0	1	1	0	1	0	0	0	0	0	0	0	0	0	0	10	1	2	4	0	0	0	0	0
d__Eukaryota	k__Fungi	p__unclassified_k__Fungi	c__unclassified_k__Fungi	o__unclassified_k__Fungi	f__unclassified_k__Fungi	g__unclassified_k__Fungi	s__unclassified_k__Fungi	OTU3994	4	3	0	1	5	7	7	4	10	0	0	0	0	0	0	7	3	3	1	3	2	0	2	1	0	0	0	0	0	0	6	1	1	6	10	3	0	0	0	22	0
d__Eukaryota	k__Fungi	p__Ascomycota	c__Sordariomycetes	o__unclassified_c__Sordariomycetes	f__unclassified_c__Sordariomycetes	g__unclassified_c__Sordariomycetes	s__unclassified_c__Sordariomycetes	OTU4106	0	0	0	2	0	0	0	0	2	2	0	0	3	0	0	0	0	3	1	0	0	1	0	0	1	0	0	0	14	0	0	5	0	12	18	0	0	0	0	0	14
d__Eukaryota	k__Fungi	p__Basidiomycota	c__Agaricomycetes	o__Russulales	f__unclassified_o__Russulales	g__unclassified_o__Russulales	s__Russulales_sp	OTU3519	0	14	0	4	3	3	3	4	1	0	0	0	0	0	0	0	0	0	0	1	1	0	0	0	0	0	0	0	0	0	0	0	0	1	5	1	0	0	0	0	0
d__Eukaryota	k__Fungi	p__Ascomycota	c__Sordariomycetes	o__Microascales	f__Microascaceae	g__Pseudallescheria	s__unclassified_g__Pseudallescheria	OTU360	3	9	2	1	1	1	2	2	0	0	0	0	0	0	0	14	25	10	3	2	1	2	1	0	0	0	0	0	0	0	3	12	0	0	0	0	0	0	0	0	6
d__Eukaryota	k__Fungi	p__Basidiomycota	c__Microbotryomycetes	o__Microbotryomycetes_ord_Incertae_sedis	f__Chrysozymaceae	g__Sampaiozyma	s__Sampaiozyma_sp	OTU2964	0	0	0	0	0	0	0	0	0	0	0	0	0	0	0	3	0	0	51	6	12	68	5	11	2	0	0	2	0	1	0	0	0	0	0	0	0	0	0	0	7
d__Eukaryota	k__Fungi	p__Ascomycota	c__Sordariomycetes	o__unclassified_c__Sordariomycetes	f__unclassified_c__Sordariomycetes	g__unclassified_c__Sordariomycetes	s__unclassified_c__Sordariomycetes	OTU3852	0	0	0	4	0	1	6	0	0	0	0	0	0	0	0	15	19	20	0	2	0	0	1	1	0	0	0	0	0	0	3	0	13	3	6	5	0	0	0	0	7
d__Eukaryota	k__Fungi	p__Ascomycota	c__Dothideomycetes	o__Pleosporales	f__Didymellaceae	g__Neoascochyta	s__Neoascochyta_sp	OTU3129	0	0	0	0	0	0	0	0	0	0	0	0	0	0	0	8	0	0	0	0	1	0	0	1	0	0	0	0	0	0	0	0	0	0	0	0	0	0	0	0	9
d__Eukaryota	k__Fungi	p__Ascomycota	c__Dothideomycetes	o__Pleosporales	f__Phaeosphaeriaceae	g__Phaeosphaeriopsis	s__Phaeosphaeriopsis_sp	OTU3733	0	0	0	2	0	1	3	3	0	0	0	0	0	0	0	0	0	0	1	4	1	1	0	1	0	0	0	0	0	0	0	0	0	0	0	3	0	0	0	0	0
d__Eukaryota	k__Fungi	p__Ascomycota	c__Sordariomycetes	o__Hypocreales	f__Hypocreales_fam_Incertae_sedis	g__Acremonium	s__Acremonium_hyalinulum	OTU5801	6	2	8	2	6	9	4	1	8	0	0	0	0	0	0	3	5	18	0	5	2	1	1	0	0	0	10	0	0	0	3	0	0	0	0	1	0	0	0	0	7
d__Eukaryota	k__Fungi	p__unclassified_k__Fungi	c__unclassified_k__Fungi	o__unclassified_k__Fungi	f__unclassified_k__Fungi	g__unclassified_k__Fungi	s__unclassified_k__Fungi	OTU3785	3	0	9	1	5	3	3	9	4	0	0	0	0	0	0	5	5	9	1	3	0	1	2	0	0	0	0	0	0	0	12	10	0	2	6	2	0	0	0	6	3
d__Eukaryota	k__Fungi	p__unclassified_k__Fungi	c__unclassified_k__Fungi	o__unclassified_k__Fungi	f__unclassified_k__Fungi	g__unclassified_k__Fungi	s__unclassified_k__Fungi	OTU4065	0	0	0	0	0	0	0	0	0	0	0	0	0	0	0	2	0	0	0	0	0	0	0	0	0	0	0	0	0	0	1	0	18	0	0	2	0	0	0	4	3
d__Eukaryota	k__Fungi	p__unclassified_k__Fungi	c__unclassified_k__Fungi	o__unclassified_k__Fungi	f__unclassified_k__Fungi	g__unclassified_k__Fungi	s__unclassified_k__Fungi	OTU3926	1	0	0	0	3	0	1	8	3	0	0	0	1	0	0	1	2	2	0	2	0	0	1	2	0	0	0	0	0	0	0	5	4	0	21	6	0	0	0	0	7
d__Eukaryota	k__Fungi	p__Glomeromycota	c__Glomeromycetes	o__Glomerales	f__Glomeraceae	g__unclassified_f__Glomeraceae	s__unclassified_f__Glomeraceae	OTU2549	0	0	1	3	2	0	0	1	0	0	0	0	0	0	0	15	33	3	1	0	0	1	0	0	1	0	0	0	0	0	0	1	0	1	2	2	0	0	0	2	25
d__Eukaryota	k__Fungi	p__Glomeromycota	c__Glomeromycetes	o__Glomerales	f__Glomeraceae	g__Glomus	s__Glomus_indicum	OTU3632	0	0	3	1	3	1	3	1	2	0	0	0	0	2	0	8	7	2	0	1	0	0	0	0	3	0	0	0	0	1	0	1	1	1	6	12	1	1	1	29	3
d__Eukaryota	k__Fungi	p__Ascomycota	c__Sordariomycetes	o__Hypocreales	f__Hypocreales_fam_Incertae_sedis	g__Emericellopsis	s__Emericellopsis_terricola	OTU5035	7	2	9	5	0	9	10	11	5	0	0	0	0	0	0	6	19	12	2	6	1	0	1	0	0	0	0	0	1	0	0	0	3	2	5	0	0	0	0	41	0
d__Eukaryota	k__Fungi	p__Ascomycota	c__Eurotiomycetes	o__Eurotiales	f__Aspergillaceae	g__Penicillium	s__Penicillium_oxalicum	OTU4105	1	0	2	4	5	3	4	11	8	0	0	0	0	0	0	0	4	0	0	6	2	0	2	0	0	0	0	0	0	1	0	6	5	6	14	11	0	0	0	7	0
d__Eukaryota	k__Fungi	p__unclassified_k__Fungi	c__unclassified_k__Fungi	o__unclassified_k__Fungi	f__unclassified_k__Fungi	g__unclassified_k__Fungi	s__unclassified_k__Fungi	OTU3543	0	1	0	0	0	0	0	0	0	0	0	0	0	0	0	1	4	2	0	0	0	0	1	0	3	1	0	62	0	4	0	1	0	0	0	0	0	0	0	50	0
d__Eukaryota	k__Fungi	p__Ascomycota	c__Dothideomycetes	o__Pleosporales	f__Sporormiaceae	g__Preussia	s__Preussia_terricola	OTU5908	59	21	0	0	0	1	0	0	0	0	0	0	0	0	0	0	0	1	0	0	0	1	4	0	0	0	0	0	0	0	0	0	0	10	0	0	0	0	0	0	0
d__Eukaryota	k__Fungi	p__Kickxellomycota	c__Kickxellomycetes	o__Kickxellales	f__Kickxellaceae	g__Ramicandelaber	s__Ramicandelaber_sp	OTU3776	0	0	0	0	1	0	0	0	0	0	0	0	0	0	0	24	4	0	0	0	0	0	0	0	0	0	0	4	0	0	0	0	9	0	0	6	0	0	0	0	6
d__Eukaryota	k__Fungi	p__unclassified_k__Fungi	c__unclassified_k__Fungi	o__unclassified_k__Fungi	f__unclassified_k__Fungi	g__unclassified_k__Fungi	s__unclassified_k__Fungi	OTU151	2	2	0	0	1	0	1	1	0	1	0	0	0	0	0	1	12	0	0	3	0	0	61	1	0	0	0	0	0	0	0	0	0	0	0	0	0	0	0	0	2
d__Eukaryota	k__Fungi	p__unclassified_k__Fungi	c__unclassified_k__Fungi	o__unclassified_k__Fungi	f__unclassified_k__Fungi	g__unclassified_k__Fungi	s__unclassified_k__Fungi	OTU970	0	0	37	8	0	0	0	0	1	0	0	0	0	0	0	0	0	0	0	0	0	1	0	0	0	0	0	0	0	0	0	0	0	0	0	0	0	0	0	0	0
d__Eukaryota	k__Fungi	p__Ascomycota	c__Dothideomycetes	o__Pleosporales	f__Thyridariaceae	g__Roussoella	s__Roussoella_solani	OTU3760	3	7	7	0	7	3	0	1	1	0	0	0	0	0	0	0	3	2	7	0	2	0	0	3	0	0	0	0	0	0	12	8	2	5	1	3	0	0	0	10	0
d__Eukaryota	k__Fungi	p__unclassified_k__Fungi	c__unclassified_k__Fungi	o__unclassified_k__Fungi	f__unclassified_k__Fungi	g__unclassified_k__Fungi	s__unclassified_k__Fungi	OTU3071	9	6	1	4	1	5	2	0	11	0	0	0	0	0	0	22	21	1	2	4	0	0	3	4	0	0	0	0	0	0	0	0	0	1	4	1	0	0	0	15	13
d__Eukaryota	k__Fungi	p__Basidiomycota	c__Agaricomycetes	o__Agaricales	f__Bolbitiaceae	g__Conocybe	s__unclassified_g__Conocybe	OTU4857	13	1	0	0	3	0	6	69	0	0	0	0	0	0	0	0	47	0	0	1	0	0	0	0	0	0	0	0	0	0	0	0	0	7	0	1	0	0	0	0	0
d__Eukaryota	k__Fungi	p__Basidiomycota	c__Cystobasidiomycetes	o__Cystobasidiomycetes_ord_Incertae_sedis	f__Symmetrosporaceae	g__Symmetrospora	s__Symmetrospora_sp	OTU4280	0	0	0	2	7	2	4	0	6	0	0	0	0	0	0	0	0	0	20	4	3	12	15	1	0	0	1	2	0	0	5	0	0	4	0	2	0	0	0	0	5
d__Eukaryota	k__Fungi	p__Ascomycota	c__Dothideomycetes	o__Botryosphaeriales	f__Botryosphaeriaceae	g__Macrophomina	s__Macrophomina_phaseolina	OTU3842	0	0	0	0	0	0	0	0	0	0	0	0	0	0	0	0	0	0	0	0	0	0	0	0	0	0	0	0	0	0	18	2	0	8	0	2	0	0	0	0	0
d__Eukaryota	k__Fungi	p__Glomeromycota	c__Glomeromycetes	o__Glomerales	f__Glomeraceae	g__Dominikia	s__Dominikia_bernensis	OTU3722	0	0	0	3	0	0	0	3	0	0	0	1	0	0	0	0	0	56	0	0	0	1	0	0	0	0	1	0	0	0	0	0	6	2	1	2	0	0	0	3	9
d__Eukaryota	k__Fungi	p__Ascomycota	c__Sordariomycetes	o__Microascales	f__Microascaceae	g__Lophotrichus	s__Lophotrichus_sp	OTU3204	0	0	2	0	0	0	1	0	0	0	0	0	0	0	0	0	0	0	3	8	1	1	13	5	0	0	0	0	0	0	27	0	0	13	0	1	1	0	0	8	0
d__Eukaryota	k__Fungi	p__Mortierellomycota	c__Mortierellomycetes	o__Mortierellales	f__Mortierellaceae	g__Mortierella	s__Mortierella_elongata	OTU328	10	0	21	0	0	0	7	0	9	0	0	0	0	0	0	58	9	0	0	1	0	4	1	0	0	0	0	0	0	0	0	0	0	2	20	0	0	0	0	0	0
d__Eukaryota	k__Fungi	p__unclassified_k__Fungi	c__unclassified_k__Fungi	o__unclassified_k__Fungi	f__unclassified_k__Fungi	g__unclassified_k__Fungi	s__unclassified_k__Fungi	OTU3673	4	6	0	0	1	5	4	0	2	0	0	0	0	0	0	2	3	7	2	5	3	2	2	3	0	1	0	0	0	0	8	12	6	1	1	2	0	0	0	1	0
d__Eukaryota	k__Fungi	p__Kickxellomycota	c__Kickxellomycetes	o__Kickxellales	f__Kickxellaceae	g__Ramicandelaber	s__Ramicandelaber_longisporus	OTU738	5	7	11	1	5	4	4	2	3	0	0	0	0	0	0	18	9	18	0	2	2	1	0	0	0	0	0	0	0	0	0	0	0	0	7	1	0	0	0	26	1
d__Eukaryota	k__Fungi	p__Ascomycota	c__Sordariomycetes	o__Hypocreales	f__Hypocreales_fam_Incertae_sedis	g__Acremonium	s__unclassified_g__Acremonium	OTU253	3	0	0	30	19	10	64	7	1	0	0	0	0	0	0	0	0	0	8	2	1	3	4	1	0	0	2	0	0	0	0	0	0	0	0	0	0	0	0	0	0
d__Eukaryota	k__Fungi	p__unclassified_k__Fungi	c__unclassified_k__Fungi	o__unclassified_k__Fungi	f__unclassified_k__Fungi	g__unclassified_k__Fungi	s__unclassified_k__Fungi	OTU3363	0	0	0	0	0	0	0	0	0	0	0	0	0	0	0	0	0	0	0	0	0	0	0	0	0	0	0	0	0	0	0	0	2	0	0	89	0	0	0	0	0
d__Eukaryota	k__Fungi	p__Basidiomycota	c__Agaricomycetes	o__Agaricales	f__Bolbitiaceae	g__Conocybe	s__Conocybe_velutipes	OTU4234	0	0	1	6	0	0	33	0	0	0	0	0	1	0	0	9	0	0	3	0	0	7	0	0	0	0	0	0	0	0	0	0	0	3	0	4	0	0	0	0	0
d__Eukaryota	k__Fungi	p__Ascomycota	c__Saccharomycetes	o__Saccharomycetales	f__Saccharomycetales_fam_Incertae_sedis	g__Candida	s__unclassified_g__Candida	OTU2357	0	0	0	0	0	0	0	0	0	0	0	0	0	0	0	0	0	0	0	0	0	0	0	0	0	0	0	0	0	0	0	0	92	0	0	0	1	1	0	0	63
d__Eukaryota	k__Fungi	p__Mucoromycota	c__Mucoromycetes	o__Mucorales	f__Mucoraceae	g__Mucor	s__Mucor_irregularis	OTU2609	0	0	0	11	15	3	4	6	3	0	0	0	0	0	0	0	0	0	1	2	1	1	5	2	0	0	0	0	0	0	2	2	0	11	9	17	0	0	0	0	0
d__Eukaryota	k__Fungi	p__Ascomycota	c__Sordariomycetes	o__Microascales	f__Halosphaeriaceae	g__unclassified_f__Halosphaeriaceae	s__unclassified_f__Halosphaeriaceae	OTU155	0	0	0	0	0	0	5	2	0	2	0	0	0	0	0	5	0	0	0	0	0	0	0	0	7	2	0	0	0	0	0	0	0	0	3	4	0	0	0	0	5
d__Eukaryota	k__Fungi	p__Ascomycota	c__Sordariomycetes	o__Myrmecridiales	f__Myrmecridiaceae	g__Myrmecridium	s__Myrmecridium_sp	OTU3819	6	0	1	1	5	1	0	4	0	0	0	0	0	0	0	0	0	5	0	0	0	0	0	1	0	0	0	0	0	0	0	7	0	0	0	5	0	0	0	0	16
d__Eukaryota	k__Fungi	p__Ascomycota	c__Sordariomycetes	o__Hypocreales	f__Stachybotryaceae	g__unclassified_f__Stachybotryaceae	s__unclassified_f__Stachybotryaceae	OTU3984	0	0	0	4	0	0	1	0	0	0	0	0	0	0	0	0	0	0	0	0	2	1	0	0	0	0	0	0	0	0	0	0	0	1	2	2	0	0	0	0	0
d__Eukaryota	k__Fungi	p__unclassified_k__Fungi	c__unclassified_k__Fungi	o__unclassified_k__Fungi	f__unclassified_k__Fungi	g__unclassified_k__Fungi	s__unclassified_k__Fungi	OTU3521	9	3	3	5	2	7	20	13	5	0	0	0	0	0	0	3	10	0	7	2	2	0	10	2	0	0	0	0	0	0	0	0	4	0	1	5	0	0	0	0	0
d__Eukaryota	k__Fungi	p__unclassified_k__Fungi	c__unclassified_k__Fungi	o__unclassified_k__Fungi	f__unclassified_k__Fungi	g__unclassified_k__Fungi	s__unclassified_k__Fungi	OTU1146	11	5	0	12	8	0	17	5	0	0	1	0	0	0	0	31	37	14	5	1	0	7	2	0	0	0	0	0	0	0	0	0	0	0	0	0	0	0	0	0	0
d__Eukaryota	k__Fungi	p__Ascomycota	c__Eurotiomycetes	o__Eurotiales	f__Aspergillaceae	g__Aspergillus	s__Aspergillus_foetidus	OTU2721	9	3	12	8	6	2	8	1	12	0	0	0	0	0	0	0	13	7	1	1	1	0	1	0	0	0	0	0	0	2	24	6	0	0	2	0	0	0	0	0	0
d__Eukaryota	k__Fungi	p__unclassified_k__Fungi	c__unclassified_k__Fungi	o__unclassified_k__Fungi	f__unclassified_k__Fungi	g__unclassified_k__Fungi	s__unclassified_k__Fungi	OTU5067	0	1	2	12	12	15	20	17	9	0	0	0	1	0	0	1	2	0	1	0	0	0	0	0	0	0	0	0	0	0	4	0	0	6	5	10	0	0	0	0	0
d__Eukaryota	k__Fungi	p__Basidiomycota	c__Agaricomycetes	o__Polyporales	f__Meruliaceae	g__Bjerkandera	s__Bjerkandera_adusta	OTU4212	6	9	0	5	5	5	2	1	4	0	3	0	0	0	0	0	6	3	0	5	4	0	5	1	0	0	0	0	0	0	3	3	5	4	0	3	1	0	0	0	23
d__Eukaryota	k__Fungi	p__unclassified_k__Fungi	c__unclassified_k__Fungi	o__unclassified_k__Fungi	f__unclassified_k__Fungi	g__unclassified_k__Fungi	s__unclassified_k__Fungi	OTU125	0	18	3	22	2	4	71	1	3	1	0	0	0	0	0	0	2	2	3	4	0	1	3	1	0	0	0	0	0	0	0	0	0	2	1	0	0	0	0	0	3
d__Eukaryota	k__Fungi	p__Ascomycota	c__Sordariomycetes	o__Sordariales	f__Chaetomiaceae	g__Zopfiella	s__unclassified_g__Zopfiella	OTU2939	5	0	0	0	0	0	0	0	0	0	0	0	0	0	0	0	0	0	0	0	0	0	0	0	0	0	0	0	0	0	0	0	0	3	0	0	0	0	0	0	122
d__Eukaryota	k__Fungi	p__unclassified_k__Fungi	c__unclassified_k__Fungi	o__unclassified_k__Fungi	f__unclassified_k__Fungi	g__unclassified_k__Fungi	s__unclassified_k__Fungi	OTU4100	1	3	8	2	2	3	5	0	7	0	0	0	0	0	0	11	28	5	0	0	0	0	0	0	0	0	0	0	0	0	2	16	0	0	1	1	0	0	0	7	5
d__Eukaryota	k__Fungi	p__Basidiomycota	c__Cystobasidiomycetes	o__Cystobasidiomycetes_ord_Incertae_sedis	f__Buckleyzymaceae	g__Buckleyzyma	s__Buckleyzyma_aurantiaca	OTU3728	0	0	0	0	0	1	0	0	0	0	0	0	0	0	0	0	3	0	1	1	0	0	7	1	0	0	0	0	0	0	0	0	4	0	3	0	0	0	1	0	25
d__Eukaryota	k__Fungi	p__unclassified_k__Fungi	c__unclassified_k__Fungi	o__unclassified_k__Fungi	f__unclassified_k__Fungi	g__unclassified_k__Fungi	s__unclassified_k__Fungi	OTU843	9	4	6	1	2	0	0	0	0	0	0	0	0	0	0	2	16	35	0	0	0	1	0	2	0	0	0	0	0	0	0	0	4	0	0	0	0	0	0	7	0
d__Eukaryota	k__Fungi	p__Ascomycota	c__Orbiliomycetes	o__Orbiliales	f__Orbiliaceae	g__Arthrobotrys	s__Arthrobotrys_amerospora	OTU3189	0	0	0	0	0	0	0	0	1	0	0	0	0	0	0	0	0	0	0	0	0	0	0	1	0	0	0	0	0	0	0	0	0	23	12	20	0	0	0	0	0
d__Eukaryota	k__Fungi	p__Ascomycota	c__Sordariomycetes	o__Branch06	f__unclassified_o__Branch06	g__unclassified_o__Branch06	s__Branch06_sp	OTU3016	0	0	0	0	1	0	2	0	0	2	0	0	0	0	0	1	0	1	0	0	0	0	0	0	1	1	0	1	0	5	6	10	0	0	0	0	0	0	3	0	2
d__Eukaryota	k__Fungi	p__Ascomycota	c__unclassified_p__Ascomycota	o__unclassified_p__Ascomycota	f__unclassified_p__Ascomycota	g__unclassified_p__Ascomycota	s__unclassified_p__Ascomycota	OTU1918	0	115	1	0	0	5	0	0	0	0	0	0	0	0	0	0	0	0	0	0	1	0	0	29	0	0	0	0	0	0	0	0	0	0	0	0	0	0	0	0	0
d__Eukaryota	k__Fungi	p__unclassified_k__Fungi	c__unclassified_k__Fungi	o__unclassified_k__Fungi	f__unclassified_k__Fungi	g__unclassified_k__Fungi	s__unclassified_k__Fungi	OTU4265	0	3	0	0	1	0	2	0	2	0	0	0	0	0	0	6	12	2	4	2	1	3	9	0	0	0	0	0	0	0	0	0	4	0	0	4	0	0	0	14	0
d__Eukaryota	k__Fungi	p__Ascomycota	c__Sordariomycetes	o__Glomerellales	f__Plectosphaerellaceae	g__Acrostalagmus	s__Acrostalagmus_annulatus	OTU1212	0	5	25	2	20	1	2	10	6	0	3	0	0	0	0	5	0	5	3	0	0	0	0	1	0	0	0	0	0	0	0	0	0	0	0	9	0	0	0	0	0
d__Eukaryota	k__Fungi	p__Basidiomycota	c__Cystobasidiomycetes	o__Cystobasidiales	f__Cystobasidiaceae	g__Cystobasidium	s__unclassified_g__Cystobasidium	OTU4349	0	0	0	2	0	0	4	0	0	0	0	0	0	0	0	0	0	0	0	1	4	2	2	0	0	0	0	0	0	0	0	0	3	2	2	6	0	0	0	0	17
d__Eukaryota	k__Fungi	p__Ascomycota	c__unclassified_p__Ascomycota	o__unclassified_p__Ascomycota	f__unclassified_p__Ascomycota	g__unclassified_p__Ascomycota	s__unclassified_p__Ascomycota	OTU3778	4	2	7	2	0	0	0	0	6	0	0	0	0	0	0	12	18	0	0	1	0	0	0	2	0	0	0	0	0	0	15	5	0	18	3	8	0	0	0	0	10
d__Eukaryota	k__Fungi	p__unclassified_k__Fungi	c__unclassified_k__Fungi	o__unclassified_k__Fungi	f__unclassified_k__Fungi	g__unclassified_k__Fungi	s__unclassified_k__Fungi	OTU3981	3	9	0	0	0	0	0	0	0	1	0	0	0	0	0	0	0	0	4	1	0	0	4	0	0	0	0	0	0	0	0	0	0	2	0	0	0	0	0	0	0
d__Eukaryota	k__Fungi	p__Ascomycota	c__Dothideomycetes	o__Pleosporales	f__unclassified_o__Pleosporales	g__unclassified_o__Pleosporales	s__unclassified_o__Pleosporales	OTU3081	0	5	0	9	0	1	7	0	0	0	0	0	0	0	0	0	3	0	0	1	2	0	1	2	0	0	0	0	0	0	0	0	0	11	14	0	0	0	0	0	29
d__Eukaryota	k__Fungi	p__unclassified_k__Fungi	c__unclassified_k__Fungi	o__unclassified_k__Fungi	f__unclassified_k__Fungi	g__unclassified_k__Fungi	s__unclassified_k__Fungi	OTU4259	0	0	0	0	0	0	0	0	0	0	0	0	0	0	0	0	0	0	0	0	0	0	0	0	0	0	0	0	0	0	0	0	0	0	0	11	0	0	0	0	11
d__Eukaryota	k__Fungi	p__Ascomycota	c__Dothideomycetes	o__Pleosporales	f__Pleosporaceae	g__Bipolaris	s__Bipolaris_cynodontis	OTU4305	0	0	0	1	1	3	1	1	0	0	0	0	0	0	0	0	13	0	26	3	0	16	5	2	40	0	0	1	0	0	0	0	0	0	0	2	0	0	0	0	0
d__Eukaryota	k__Fungi	p__unclassified_k__Fungi	c__unclassified_k__Fungi	o__unclassified_k__Fungi	f__unclassified_k__Fungi	g__unclassified_k__Fungi	s__unclassified_k__Fungi	OTU2668	4	0	6	4	3	5	4	7	1	0	0	0	0	0	0	12	7	4	2	2	2	1	2	1	0	0	0	0	3	0	4	6	0	4	3	4	0	0	0	0	5
d__Eukaryota	k__Fungi	p__Ascomycota	c__Leotiomycetes	o__Thelebolales	f__Thelebolaceae	g__Thelebolus	s__Thelebolus_globosus	OTU1910	0	0	0	0	0	11	0	0	4	0	0	0	0	0	0	0	0	0	4	10	25	27	18	28	0	0	0	0	0	2	0	0	0	0	0	0	0	0	0	0	4
d__Eukaryota	k__Fungi	p__unclassified_k__Fungi	c__unclassified_k__Fungi	o__unclassified_k__Fungi	f__unclassified_k__Fungi	g__unclassified_k__Fungi	s__unclassified_k__Fungi	OTU2025	0	2	0	0	4	0	0	1	1	0	0	0	0	0	0	0	1	0	0	0	2	0	1	0	0	0	0	0	0	0	0	0	1	13	5	0	0	0	0	10	2
d__Eukaryota	k__Fungi	p__unclassified_k__Fungi	c__unclassified_k__Fungi	o__unclassified_k__Fungi	f__unclassified_k__Fungi	g__unclassified_k__Fungi	s__unclassified_k__Fungi	OTU1196	0	0	0	0	0	0	0	0	0	0	4	0	0	0	0	0	0	0	0	0	0	0	0	0	0	18	0	0	101	0	0	0	0	0	0	0	0	0	0	0	0
d__Eukaryota	k__Fungi	p__Ascomycota	c__Sordariomycetes	o__unclassified_c__Sordariomycetes	f__unclassified_c__Sordariomycetes	g__unclassified_c__Sordariomycetes	s__unclassified_c__Sordariomycetes	OTU147	3	0	0	2	0	2	0	18	0	2	0	0	1	0	0	4	0	7	1	0	2	4	3	3	3	0	0	0	6	0	0	0	0	9	20	13	0	0	0	0	27
d__Eukaryota	k__Fungi	p__unclassified_k__Fungi	c__unclassified_k__Fungi	o__unclassified_k__Fungi	f__unclassified_k__Fungi	g__unclassified_k__Fungi	s__unclassified_k__Fungi	OTU769	0	0	0	0	0	0	0	0	0	0	0	0	0	0	0	1	57	0	0	0	0	0	1	0	0	0	0	0	0	0	0	0	0	0	0	2	0	0	0	0	10
d__Eukaryota	k__Fungi	p__Ascomycota	c__Pezizomycetes	o__Pezizales	f__Ascodesmidaceae	g__Cephaliophora	s__Cephaliophora_sp	OTU3817	6	14	2	2	1	5	0	0	0	0	0	0	0	0	0	16	12	0	0	1	0	1	1	0	0	0	0	0	0	0	0	5	1	2	1	0	0	0	0	0	0
d__Eukaryota	k__Fungi	p__Ascomycota	c__Sordariomycetes	o__Sordariales	f__Lasiosphaeriaceae	g__unclassified_f__Lasiosphaeriaceae	s__unclassified_f__Lasiosphaeriaceae	OTU3058	5	0	12	0	0	2	4	0	2	0	0	0	0	0	0	2	0	0	8	6	9	4	5	12	2	0	0	0	0	1	0	0	0	0	0	1	38	0	0	0	0
d__Eukaryota	k__Fungi	p__Basidiomycota	c__Agaricomycetes	o__Agaricales	f__Psathyrellaceae	g__Coprinopsis	s__Coprinopsis_fusispora	OTU3567	0	3	1	0	0	0	0	0	0	0	0	0	0	0	0	0	0	1	0	0	0	0	0	0	0	0	0	0	0	0	0	0	8	0	1	20	0	0	0	0	3
d__Eukaryota	k__Fungi	p__unclassified_k__Fungi	c__unclassified_k__Fungi	o__unclassified_k__Fungi	f__unclassified_k__Fungi	g__unclassified_k__Fungi	s__unclassified_k__Fungi	OTU3592	0	0	0	11	26	1	2	6	0	0	0	0	0	0	1	3	0	0	4	1	0	3	5	0	4	0	0	0	0	0	0	0	0	0	0	0	0	0	0	4	0
d__Eukaryota	k__Fungi	p__Glomeromycota	c__Glomeromycetes	o__Glomerales	f__Glomeraceae	g__Glomus	s__Glomus_aggregatum	OTU3706	0	0	7	1	4	0	0	1	0	0	0	3	0	0	0	17	21	24	0	1	0	0	1	0	4	2	0	0	0	2	0	0	0	0	0	2	0	0	0	8	0
d__Eukaryota	k__Fungi	p__unclassified_k__Fungi	c__unclassified_k__Fungi	o__unclassified_k__Fungi	f__unclassified_k__Fungi	g__unclassified_k__Fungi	s__unclassified_k__Fungi	OTU3167	0	0	0	11	0	1	0	0	1	0	0	0	0	0	0	0	0	0	0	2	3	0	30	1	0	0	0	0	0	0	0	0	2	0	0	42	0	0	0	0	0
d__Eukaryota	k__Fungi	p__Ascomycota	c__Sordariomycetes	o__Microascales	f__Microascaceae	g__Gamsia	s__Gamsia_sp	OTU3624	3	8	5	2	1	0	12	1	5	0	0	0	0	0	0	11	19	0	2	9	5	4	14	2	1	1	0	4	0	0	0	0	0	1	0	9	0	0	0	0	4
d__Eukaryota	k__Fungi	p__Ascomycota	c__unclassified_p__Ascomycota	o__unclassified_p__Ascomycota	f__unclassified_p__Ascomycota	g__unclassified_p__Ascomycota	s__unclassified_p__Ascomycota	OTU3096	7	3	0	10	10	13	10	11	4	0	0	0	0	0	0	0	0	0	0	0	0	0	0	0	0	0	0	0	0	0	0	0	0	18	5	8	0	0	0	0	0
d__Eukaryota	k__Fungi	p__unclassified_k__Fungi	c__unclassified_k__Fungi	o__unclassified_k__Fungi	f__unclassified_k__Fungi	g__unclassified_k__Fungi	s__unclassified_k__Fungi	OTU4064	0	25	0	5	1	0	8	0	0	0	0	0	0	0	0	0	0	63	0	3	4	1	8	1	0	0	0	0	0	0	0	0	0	0	1	0	0	0	0	0	0
d__Eukaryota	k__Fungi	p__Ascomycota	c__Sordariomycetes	o__Hypocreales	f__Clavicipitaceae	g__Aschersonia	s__Aschersonia_sp	OTU3843	0	0	0	2	11	0	0	1	0	0	0	0	0	0	0	0	0	0	0	0	0	0	0	0	0	0	0	0	0	0	0	0	0	3	12	19	0	0	0	0	0
d__Eukaryota	k__Fungi	p__unclassified_k__Fungi	c__unclassified_k__Fungi	o__unclassified_k__Fungi	f__unclassified_k__Fungi	g__unclassified_k__Fungi	s__unclassified_k__Fungi	OTU3908	0	0	0	1	2	3	1	2	0	0	0	0	0	0	0	0	0	0	0	0	0	0	0	0	0	0	1	6	0	0	0	0	0	1	1	3	0	3	9	0	0
d__Eukaryota	k__Fungi	p__unclassified_k__Fungi	c__unclassified_k__Fungi	o__unclassified_k__Fungi	f__unclassified_k__Fungi	g__unclassified_k__Fungi	s__unclassified_k__Fungi	OTU4385	1	3	6	0	2	1	0	5	1	0	0	0	0	0	0	9	14	38	0	1	0	0	0	0	0	0	0	0	0	0	0	2	3	2	0	1	0	0	0	6	0
d__Eukaryota	k__Fungi	p__unclassified_k__Fungi	c__unclassified_k__Fungi	o__unclassified_k__Fungi	f__unclassified_k__Fungi	g__unclassified_k__Fungi	s__unclassified_k__Fungi	OTU4838	0	0	5	12	4	7	17	17	10	0	0	0	0	0	0	11	0	7	1	2	3	3	4	1	0	0	0	0	0	0	0	0	0	0	3	2	0	0	0	0	0
d__Eukaryota	k__Fungi	p__Ascomycota	c__Dothideomycetes	o__Capnodiales	f__Mycosphaerellaceae	g__Ramularia	s__unclassified_g__Ramularia	OTU3832	2	0	2	2	0	1	0	0	0	0	0	0	0	0	0	0	0	1	5	1	0	1	2	3	0	0	0	0	0	0	15	0	0	4	4	5	0	0	0	16	18
d__Eukaryota	k__Fungi	p__Ascomycota	c__Eurotiomycetes	o__Chaetothyriales	f__Chaetothyriales_fam_Incertae_sedis	g__Strelitziana	s__Strelitziana_mali	OTU4258	1	0	0	0	1	0	0	1	1	0	0	0	0	0	0	0	0	1	0	1	0	0	2	0	0	0	0	0	0	0	0	0	0	1	8	4	0	0	0	0	19
d__Eukaryota	k__Fungi	p__unclassified_k__Fungi	c__unclassified_k__Fungi	o__unclassified_k__Fungi	f__unclassified_k__Fungi	g__unclassified_k__Fungi	s__unclassified_k__Fungi	OTU1566	6	6	0	1	7	0	5	1	0	0	0	0	0	0	0	0	1	0	0	0	0	0	0	0	0	0	0	0	0	0	6	0	0	6	18	3	0	0	0	24	41
d__Eukaryota	k__Fungi	p__unclassified_k__Fungi	c__unclassified_k__Fungi	o__unclassified_k__Fungi	f__unclassified_k__Fungi	g__unclassified_k__Fungi	s__unclassified_k__Fungi	OTU3044	1	6	3	2	4	3	0	3	0	0	0	0	0	0	0	10	7	1	1	0	0	0	1	0	0	0	0	0	0	0	2	0	2	1	1	0	0	0	0	10	4
d__Eukaryota	k__Fungi	p__Ascomycota	c__Sordariomycetes	o__unclassified_c__Sordariomycetes	f__unclassified_c__Sordariomycetes	g__unclassified_c__Sordariomycetes	s__unclassified_c__Sordariomycetes	OTU4982	0	0	0	0	0	0	0	0	0	0	0	0	0	0	0	0	0	0	0	0	0	0	0	0	0	0	0	0	0	0	0	0	0	0	0	2	0	0	0	0	0
d__Eukaryota	k__Fungi	p__unclassified_k__Fungi	c__unclassified_k__Fungi	o__unclassified_k__Fungi	f__unclassified_k__Fungi	g__unclassified_k__Fungi	s__unclassified_k__Fungi	OTU2683	0	5	7	2	1	0	3	3	1	0	0	0	0	0	0	8	12	1	2	0	0	0	1	1	0	0	0	0	0	0	3	11	4	4	0	0	0	0	0	7	6
d__Eukaryota	k__Fungi	p__Chytridiomycota	c__Spizellomycetes	o__Spizellomycetales	f__Powellomycetaceae	g__Powellomyces	s__Powellomyces_sp	OTU3024	0	0	0	2	0	3	0	0	0	0	0	0	0	0	0	0	0	0	0	0	0	1	0	0	0	0	0	0	0	0	0	0	0	0	34	10	0	0	0	19	1
d__Eukaryota	k__Fungi	p__unclassified_k__Fungi	c__unclassified_k__Fungi	o__unclassified_k__Fungi	f__unclassified_k__Fungi	g__unclassified_k__Fungi	s__unclassified_k__Fungi	OTU4060	0	0	0	0	8	0	0	3	0	0	0	0	0	0	0	0	0	0	0	1	0	0	1	0	0	0	0	0	0	0	0	0	0	0	0	1	0	0	0	0	0
d__Eukaryota	k__Fungi	p__unclassified_k__Fungi	c__unclassified_k__Fungi	o__unclassified_k__Fungi	f__unclassified_k__Fungi	g__unclassified_k__Fungi	s__unclassified_k__Fungi	OTU4411	3	0	0	5	10	4	5	14	4	0	1	0	0	0	0	0	2	0	0	7	0	3	5	2	0	1	0	0	0	0	8	0	0	0	5	6	0	2	0	0	6
d__Eukaryota	k__Fungi	p__Ascomycota	c__Leotiomycetes	o__Erysiphales	f__Erysiphaceae	g__Podosphaera	s__Podosphaera_fusca	OTU50	137	1	0	0	0	0	0	0	0	0	0	0	0	0	0	0	0	0	0	0	0	0	0	0	0	0	0	0	0	0	0	0	0	0	0	0	0	0	0	0	0
d__Eukaryota	k__Fungi	p__unclassified_k__Fungi	c__unclassified_k__Fungi	o__unclassified_k__Fungi	f__unclassified_k__Fungi	g__unclassified_k__Fungi	s__unclassified_k__Fungi	OTU2611	5	4	9	0	1	1	1	0	0	0	0	0	0	0	0	10	2	9	0	0	0	0	2	0	0	0	0	0	0	0	4	5	2	0	2	1	0	0	0	9	15
d__Eukaryota	k__Fungi	p__Glomeromycota	c__Glomeromycetes	o__Glomerales	f__Glomeraceae	g__Glomus	s__Glomus_sp	OTU3568	0	0	0	0	0	0	0	0	0	0	0	0	0	0	0	0	0	0	0	0	0	0	0	0	0	0	0	0	0	0	0	0	0	6	8	0	0	0	0	0	1
d__Eukaryota	k__Fungi	p__Ascomycota	c__Eurotiomycetes	o__Chaetothyriales	f__Herpotrichiellaceae	g__Phialophora	s__Phialophora_geniculata	OTU3117	0	0	0	1	36	0	1	5	0	0	0	0	0	0	0	14	0	0	0	1	0	3	0	0	0	0	0	0	0	0	0	0	7	0	0	7	0	0	0	0	0
d__Eukaryota	k__Fungi	p__unclassified_k__Fungi	c__unclassified_k__Fungi	o__unclassified_k__Fungi	f__unclassified_k__Fungi	g__unclassified_k__Fungi	s__unclassified_k__Fungi	OTU4030	0	3	0	15	5	6	16	5	0	0	0	0	0	0	0	0	1	5	0	2	2	0	9	0	0	0	0	0	0	0	0	0	0	0	1	5	0	0	0	0	0
d__Eukaryota	k__Fungi	p__unclassified_k__Fungi	c__unclassified_k__Fungi	o__unclassified_k__Fungi	f__unclassified_k__Fungi	g__unclassified_k__Fungi	s__unclassified_k__Fungi	OTU4896	0	0	30	11	19	21	11	4	9	0	0	0	1	0	0	0	1	2	3	3	1	0	8	2	0	0	0	0	2	0	0	0	0	0	0	4	0	0	0	0	0
d__Eukaryota	k__Fungi	p__unclassified_k__Fungi	c__unclassified_k__Fungi	o__unclassified_k__Fungi	f__unclassified_k__Fungi	g__unclassified_k__Fungi	s__unclassified_k__Fungi	OTU4923	9	0	0	3	4	1	11	12	6	0	0	0	0	0	0	23	2	0	4	2	2	0	1	6	0	1	0	0	0	0	0	0	0	0	7	1	0	0	0	0	0
d__Eukaryota	k__Fungi	p__Glomeromycota	c__Glomeromycetes	o__Glomerales	f__Glomeraceae	g__Dominikia	s__Dominikia_bernensis	OTU3083	0	0	0	0	0	0	0	6	0	0	0	0	0	0	0	0	0	21	0	0	0	0	0	0	0	0	0	0	0	0	0	2	6	15	4	2	0	0	0	22	0
d__Eukaryota	k__Fungi	p__Basidiomycota	c__unclassified_p__Basidiomycota	o__unclassified_p__Basidiomycota	f__unclassified_p__Basidiomycota	g__unclassified_p__Basidiomycota	s__unclassified_p__Basidiomycota	OTU2750	0	0	17	0	0	1	0	0	0	0	0	0	0	0	0	6	15	1	0	2	0	1	4	0	1	13	0	3	0	0	2	3	2	0	0	0	0	0	0	22	0
d__Eukaryota	k__Fungi	p__Basidiomycota	c__Cystobasidiomycetes	o__unclassified_c__Cystobasidiomycetes	f__unclassified_c__Cystobasidiomycetes	g__unclassified_c__Cystobasidiomycetes	s__Cystobasidiomycetes_sp	OTU3878	0	0	0	0	1	1	1	0	0	0	0	0	0	0	0	0	0	0	5	2	1	0	1	0	0	0	0	0	0	0	0	0	0	0	1	5	0	0	0	0	6
d__Eukaryota	k__Fungi	p__unclassified_k__Fungi	c__unclassified_k__Fungi	o__unclassified_k__Fungi	f__unclassified_k__Fungi	g__unclassified_k__Fungi	s__unclassified_k__Fungi	OTU2565	0	0	0	0	0	0	1	1	0	0	0	0	0	0	0	2	6	0	0	1	0	0	1	0	0	0	0	0	0	1	0	2	1	0	0	0	0	0	0	3	0
d__Eukaryota	k__Fungi	p__unclassified_k__Fungi	c__unclassified_k__Fungi	o__unclassified_k__Fungi	f__unclassified_k__Fungi	g__unclassified_k__Fungi	s__unclassified_k__Fungi	OTU3946	3	0	5	0	0	1	4	0	1	0	0	0	0	0	0	0	0	5	1	1	0	0	0	0	0	0	0	0	0	0	0	2	0	24	10	2	0	0	0	10	3
d__Eukaryota	k__Fungi	p__unclassified_k__Fungi	c__unclassified_k__Fungi	o__unclassified_k__Fungi	f__unclassified_k__Fungi	g__unclassified_k__Fungi	s__unclassified_k__Fungi	OTU3879	5	2	0	0	3	0	4	0	0	0	0	0	0	0	0	17	4	13	1	1	1	2	0	0	0	0	0	0	0	0	0	0	7	3	0	2	0	0	0	0	1
d__Eukaryota	k__Fungi	p__Basidiomycota	c__Tremellomycetes	o__Holtermanniales	f__Holtermanniales_fam_Incertae_sedis	g__Holtermanniella	s__Holtermanniella_sp	OTU3591	0	0	0	0	0	0	0	0	0	0	0	0	0	0	0	0	0	0	10	1	1	2	3	0	0	0	0	1	0	1	0	0	0	0	0	0	0	0	0	0	0
d__Eukaryota	k__Fungi	p__Ascomycota	c__Dothideomycetes	o__Pleosporales	f__Sporormiaceae	g__Preussia	s__Preussia_flanaganii	OTU4400	4	0	0	0	0	1	18	0	7	0	0	0	0	0	1	0	0	0	8	5	16	3	5	17	0	0	0	2	0	1	1	0	0	0	7	5	0	0	0	0	0
d__Eukaryota	k__Fungi	p__Basidiomycota	c__Agaricostilbomycetes	o__Agaricostilbales	f__Kondoaceae	g__Kondoa	s__Kondoa_sp	OTU4002	1	0	0	8	9	11	7	12	8	0	0	0	0	0	0	6	0	3	4	11	5	3	12	0	1	0	0	1	0	0	0	0	0	0	0	1	0	0	0	4	6
d__Eukaryota	k__Fungi	p__unclassified_k__Fungi	c__unclassified_k__Fungi	o__unclassified_k__Fungi	f__unclassified_k__Fungi	g__unclassified_k__Fungi	s__unclassified_k__Fungi	OTU4870	5	2	0	1	0	0	2	0	2	0	0	0	1	0	0	0	2	0	1	2	0	0	0	0	0	0	0	0	0	0	2	0	7	19	28	1	0	0	0	9	2
d__Eukaryota	k__Fungi	p__unclassified_k__Fungi	c__unclassified_k__Fungi	o__unclassified_k__Fungi	f__unclassified_k__Fungi	g__unclassified_k__Fungi	s__unclassified_k__Fungi	OTU330	5	5	1	7	1	2	10	0	1	0	0	0	0	0	0	5	12	3	1	3	0	3	3	0	0	0	0	0	0	0	5	1	0	2	0	0	0	0	0	27	0
d__Eukaryota	k__Fungi	p__Mortierellomycota	c__unclassified_p__Mortierellomycota	o__unclassified_p__Mortierellomycota	f__unclassified_p__Mortierellomycota	g__unclassified_p__Mortierellomycota	s__Mortierellomycotina	OTU5455	0	0	0	0	0	0	0	0	0	0	0	0	0	0	0	0	0	0	0	0	0	0	2	0	0	0	0	0	0	0	0	0	0	0	0	0	0	0	0	0	0
d__Eukaryota	k__Fungi	p__unclassified_k__Fungi	c__unclassified_k__Fungi	o__unclassified_k__Fungi	f__unclassified_k__Fungi	g__unclassified_k__Fungi	s__unclassified_k__Fungi	OTU5799	0	0	0	0	0	0	0	0	0	0	0	0	0	0	0	0	0	0	0	0	0	0	0	0	0	0	0	0	0	0	0	0	2	0	0	3	0	0	0	0	9
d__Eukaryota	k__Fungi	p__Chytridiomycota	c__Lobulomycetes	o__unclassified_c__Lobulomycetes	f__unclassified_c__Lobulomycetes	g__unclassified_c__Lobulomycetes	s__Lobulomycetes_sp	OTU3762	0	2	1	0	0	0	0	1	0	0	0	0	0	0	0	1	10	8	1	0	0	2	4	0	0	0	0	0	0	0	13	4	1	0	0	2	0	0	0	9	1
d__Eukaryota	k__Fungi	p__Ascomycota	c__Sordariomycetes	o__Sordariales	f__Lasiosphaeriaceae	g__unclassified_f__Lasiosphaeriaceae	s__unclassified_f__Lasiosphaeriaceae	OTU231	53	0	0	0	13	0	2	3	0	0	0	0	0	43	0	0	0	0	0	0	5	0	0	8	0	0	0	0	0	0	0	0	0	0	0	0	0	0	0	0	0
d__Eukaryota	k__Fungi	p__unclassified_k__Fungi	c__unclassified_k__Fungi	o__unclassified_k__Fungi	f__unclassified_k__Fungi	g__unclassified_k__Fungi	s__unclassified_k__Fungi	OTU4118	1	5	1	3	0	0	0	0	0	1	0	1	0	0	0	4	9	9	0	1	2	0	1	0	0	0	0	0	0	0	2	4	0	0	1	0	0	0	0	3	3
d__Eukaryota	k__Fungi	p__unclassified_k__Fungi	c__unclassified_k__Fungi	o__unclassified_k__Fungi	f__unclassified_k__Fungi	g__unclassified_k__Fungi	s__unclassified_k__Fungi	OTU3793	1	0	2	1	3	1	0	1	1	0	0	0	0	0	0	6	15	22	3	1	2	3	3	2	0	0	0	0	0	0	1	1	2	0	0	0	0	0	0	1	6
d__Eukaryota	k__Fungi	p__Basidiomycota	c__Tremellomycetes	o__Tremellales	f__Bulleribasidiaceae	g__Hannaella	s__Hannaella_sinensis	OTU3574	0	0	1	5	1	10	1	0	0	0	0	0	0	0	0	3	1	0	3	2	8	0	5	4	0	0	0	0	0	0	0	0	0	0	1	0	0	0	0	0	0
d__Eukaryota	k__Fungi	p__Basidiomycota	c__Atractiellomycetes	o__Atractiellales	f__Hoehnelomycetaceae	g__Atractiella	s__Atractiella_sp	OTU1955	0	5	27	0	2	1	3	0	8	0	0	1	0	0	4	0	41	33	0	0	1	0	0	2	0	0	0	0	0	0	0	0	0	0	0	0	0	0	0	0	0
d__Eukaryota	k__Fungi	p__unclassified_k__Fungi	c__unclassified_k__Fungi	o__unclassified_k__Fungi	f__unclassified_k__Fungi	g__unclassified_k__Fungi	s__unclassified_k__Fungi	OTU1159	1	0	1	13	4	2	15	4	8	0	2	0	0	0	0	0	0	2	1	1	0	1	1	1	0	0	0	0	0	0	17	6	0	3	2	1	0	0	0	15	0
d__Eukaryota	k__Fungi	p__unclassified_k__Fungi	c__unclassified_k__Fungi	o__unclassified_k__Fungi	f__unclassified_k__Fungi	g__unclassified_k__Fungi	s__unclassified_k__Fungi	OTU3912	0	0	5	2	0	1	5	3	0	0	0	0	0	0	0	20	1	2	1	2	0	1	0	3	0	0	0	0	0	0	0	0	0	4	5	0	0	0	0	7	0
d__Eukaryota	k__Fungi	p__Ascomycota	c__Pezizomycetes	o__Pezizales	f__Ascodesmidaceae	g__Cephaliophora	s__Cephaliophora_tropica	OTU343	49	0	0	0	0	0	79	0	0	0	0	0	0	0	0	0	0	0	0	0	0	0	0	0	0	0	0	0	0	0	0	0	0	0	0	0	0	0	0	0	0
d__Eukaryota	k__Fungi	p__Ascomycota	c__Sordariomycetes	o__Sordariales	f__unclassified_o__Sordariales	g__unclassified_o__Sordariales	s__unclassified_o__Sordariales	OTU89	0	0	0	117	0	0	3	6	0	0	0	0	1	0	0	0	0	0	0	0	0	0	0	0	0	0	0	0	0	0	0	0	0	0	0	0	0	0	0	0	0
d__Eukaryota	k__Fungi	p__unclassified_k__Fungi	c__unclassified_k__Fungi	o__unclassified_k__Fungi	f__unclassified_k__Fungi	g__unclassified_k__Fungi	s__unclassified_k__Fungi	OTU1715	0	95	17	0	0	1	0	0	0	0	0	0	0	0	0	0	0	0	0	1	0	0	0	0	0	0	0	0	0	0	0	0	0	0	0	0	0	0	0	0	9
d__Eukaryota	k__Fungi	p__Ascomycota	c__Sordariomycetes	o__Hypocreales	f__Stachybotryaceae	g__Alfaria	s__Alfaria_terrestris	OTU3122	0	1	0	4	0	2	0	1	0	0	0	0	0	0	0	1	6	0	1	3	0	2	3	0	0	0	0	0	0	0	0	0	0	35	3	0	0	0	0	0	0
d__Eukaryota	k__Fungi	p__Ascomycota	c__Sordariomycetes	o__Sordariales	f__Lasiosphaeriaceae	g__Cercophora	s__Cercophora_sp	OTU2554	10	7	30	0	0	2	0	0	0	0	0	1	0	0	0	0	6	20	1	0	0	0	5	0	0	0	0	0	0	0	0	14	0	4	0	0	0	0	0	0	0
d__Eukaryota	k__Fungi	p__Ascomycota	c__Dothideomycetes	o__Pleosporales	f__Didymosphaeriaceae	g__Paraphaeosphaeria	s__unclassified_g__Paraphaeosphaeria	OTU3531	0	0	0	2	3	1	0	0	0	0	0	0	0	0	0	2	4	0	3	1	4	2	4	1	2	0	0	1	0	0	0	0	0	0	0	6	0	0	0	0	0
d__Eukaryota	k__Fungi	p__Ascomycota	c__Pezizomycetes	o__Pezizales	f__Pyronemataceae	g__Kotlabaea	s__Kotlabaea_sp	OTU3903	0	4	2	1	2	0	0	7	6	0	0	0	0	0	1	0	27	10	3	0	0	2	4	2	1	2	0	0	1	2	0	1	10	0	0	0	0	0	0	0	3
d__Eukaryota	k__Fungi	p__Basidiomycota	c__Tremellomycetes	o__Tremellales	f__Bulleribasidiaceae	g__Hannaella	s__Hannaella_sp	OTU3180	0	0	0	0	0	2	3	0	0	0	0	0	0	0	0	2	0	5	8	3	3	7	4	4	0	0	0	0	0	0	0	0	0	0	3	0	0	0	0	0	0
d__Eukaryota	k__Fungi	p__Ascomycota	c__Dothideomycetes	o__Pleosporales	f__Phaeosphaeriaceae	g__unclassified_f__Phaeosphaeriaceae	s__unclassified_f__Phaeosphaeriaceae	OTU525	0	0	0	1	2	5	1	3	1	0	0	0	0	0	0	0	0	0	19	11	11	17	12	13	4	0	0	2	0	1	0	0	0	0	0	6	0	0	0	0	0
d__Eukaryota	k__Fungi	p__unclassified_k__Fungi	c__unclassified_k__Fungi	o__unclassified_k__Fungi	f__unclassified_k__Fungi	g__unclassified_k__Fungi	s__unclassified_k__Fungi	OTU1179	0	5	1	1	2	2	5	1	6	3	17	7	0	0	3	2	1	2	1	0	0	0	3	1	9	4	2	0	1	0	0	0	0	0	3	0	0	3	1	0	0
d__Eukaryota	k__Fungi	p__Basidiomycota	c__Agaricomycetes	o__Russulales	f__Peniophoraceae	g__Subulicystidium	s__unclassified_g__Subulicystidium	OTU4886	0	1	0	0	0	0	0	4	0	0	0	0	0	0	0	0	5	5	0	1	0	1	0	0	0	0	0	0	0	0	0	0	0	0	0	0	0	0	0	0	0
d__Eukaryota	k__Fungi	p__unclassified_k__Fungi	c__unclassified_k__Fungi	o__unclassified_k__Fungi	f__unclassified_k__Fungi	g__unclassified_k__Fungi	s__unclassified_k__Fungi	OTU4044	0	1	1	0	1	4	0	2	1	0	0	0	0	0	0	4	0	1	0	7	0	3	4	0	0	0	0	0	0	0	0	0	0	0	1	4	0	0	0	0	6
d__Eukaryota	k__Fungi	p__unclassified_k__Fungi	c__unclassified_k__Fungi	o__unclassified_k__Fungi	f__unclassified_k__Fungi	g__unclassified_k__Fungi	s__unclassified_k__Fungi	OTU3974	0	1	0	0	0	0	0	2	0	0	0	0	0	0	0	8	10	12	1	0	0	0	0	0	0	0	0	0	0	1	2	6	7	0	1	0	0	0	0	36	3
d__Eukaryota	k__Fungi	p__unclassified_k__Fungi	c__unclassified_k__Fungi	o__unclassified_k__Fungi	f__unclassified_k__Fungi	g__unclassified_k__Fungi	s__unclassified_k__Fungi	OTU3923	1	2	1	0	1	0	0	0	0	0	0	0	0	0	0	1	8	0	0	1	0	0	2	0	0	0	0	0	0	0	1	0	0	0	0	0	0	0	0	63	2
d__Eukaryota	k__Fungi	p__Basidiomycota	c__Tremellomycetes	o__Tremellales	f__Bulleribasidiaceae	g__Hannaella	s__Hannaella_luteola	OTU4227	0	0	0	0	1	6	0	4	6	0	0	0	0	0	0	0	0	0	1	0	4	2	6	10	0	0	0	0	0	0	0	0	11	2	2	7	0	0	0	0	0
d__Eukaryota	k__Fungi	p__unclassified_k__Fungi	c__unclassified_k__Fungi	o__unclassified_k__Fungi	f__unclassified_k__Fungi	g__unclassified_k__Fungi	s__unclassified_k__Fungi	OTU3905	1	2	7	2	4	1	2	3	0	0	0	0	0	0	0	2	5	8	1	2	0	1	3	2	0	0	0	0	0	0	1	4	8	3	1	2	0	0	0	0	6
d__Eukaryota	k__Fungi	p__Ascomycota	c__unclassified_p__Ascomycota	o__unclassified_p__Ascomycota	f__unclassified_p__Ascomycota	g__unclassified_p__Ascomycota	s__unclassified_p__Ascomycota	OTU4190	0	0	0	2	3	6	0	2	0	0	0	0	0	0	0	8	0	0	2	3	1	2	0	4	0	0	0	0	0	0	0	0	0	7	18	0	0	1	0	0	0
d__Eukaryota	k__Fungi	p__unclassified_k__Fungi	c__unclassified_k__Fungi	o__unclassified_k__Fungi	f__unclassified_k__Fungi	g__unclassified_k__Fungi	s__unclassified_k__Fungi	OTU4128	3	5	2	2	1	0	0	2	0	0	0	0	0	0	0	17	19	21	1	1	0	0	2	1	0	0	0	0	1	0	9	1	9	0	0	0	0	0	0	1	0
d__Eukaryota	k__Fungi	p__Ascomycota	c__Eurotiomycetes	o__Chaetothyriales	f__Trichomeriaceae	g__unclassified_f__Trichomeriaceae	s__Trichomeriaceae_sp	OTU579	0	0	0	6	1	3	0	1	2	0	0	0	0	0	0	8	14	0	1	3	1	2	2	0	0	0	0	0	0	0	0	3	0	0	0	2	0	0	0	0	5
d__Eukaryota	k__Fungi	p__unclassified_k__Fungi	c__unclassified_k__Fungi	o__unclassified_k__Fungi	f__unclassified_k__Fungi	g__unclassified_k__Fungi	s__unclassified_k__Fungi	OTU4359	1	3	3	0	2	0	0	0	1	0	0	0	0	0	0	0	11	0	1	0	0	0	0	0	0	0	0	0	0	0	9	0	4	0	0	0	0	0	0	0	0
d__Eukaryota	k__Fungi	p__Basidiomycota	c__Tremellomycetes	o__Tremellales	f__Bulleribasidiaceae	g__Hannaella	s__Hannaella_kunmingensis	OTU3986	0	0	0	0	0	2	0	0	0	0	0	0	0	0	0	0	8	0	2	3	0	3	2	1	0	0	0	0	0	0	0	4	0	2	0	0	0	0	0	1	0
d__Eukaryota	k__Fungi	p__Ascomycota	c__unclassified_p__Ascomycota	o__unclassified_p__Ascomycota	f__unclassified_p__Ascomycota	g__unclassified_p__Ascomycota	s__unclassified_p__Ascomycota	OTU3942	0	0	0	0	0	0	0	0	0	0	3	0	0	0	0	0	0	0	0	2	0	0	1	0	0	0	0	0	0	0	0	24	0	0	0	0	0	0	0	0	0
d__Eukaryota	k__Fungi	p__unclassified_k__Fungi	c__unclassified_k__Fungi	o__unclassified_k__Fungi	f__unclassified_k__Fungi	g__unclassified_k__Fungi	s__unclassified_k__Fungi	OTU3758	0	1	1	0	0	0	0	0	0	0	0	0	0	0	0	8	3	0	0	1	0	0	0	0	0	0	0	0	0	0	0	0	0	1	0	9	0	0	0	15	6
d__Eukaryota	k__Fungi	p__unclassified_k__Fungi	c__unclassified_k__Fungi	o__unclassified_k__Fungi	f__unclassified_k__Fungi	g__unclassified_k__Fungi	s__unclassified_k__Fungi	OTU3095	0	4	2	13	21	18	3	9	8	0	0	0	0	0	0	5	1	0	1	2	0	2	2	4	0	0	0	0	0	0	0	0	0	0	0	10	0	0	0	0	0
d__Eukaryota	k__Fungi	p__unclassified_k__Fungi	c__unclassified_k__Fungi	o__unclassified_k__Fungi	f__unclassified_k__Fungi	g__unclassified_k__Fungi	s__unclassified_k__Fungi	OTU3917	1	0	2	3	7	0	9	6	1	0	0	0	0	0	0	0	1	4	1	0	2	1	8	1	0	0	0	0	0	0	1	0	0	5	5	2	0	0	0	6	0
d__Eukaryota	k__Fungi	p__unclassified_k__Fungi	c__unclassified_k__Fungi	o__unclassified_k__Fungi	f__unclassified_k__Fungi	g__unclassified_k__Fungi	s__unclassified_k__Fungi	OTU3805	0	2	0	0	0	0	1	1	0	0	0	0	0	0	0	0	0	0	0	0	0	0	1	0	0	2	0	0	1	1	2	4	2	1	0	0	0	0	0	0	0
d__Eukaryota	k__Fungi	p__unclassified_k__Fungi	c__unclassified_k__Fungi	o__unclassified_k__Fungi	f__unclassified_k__Fungi	g__unclassified_k__Fungi	s__unclassified_k__Fungi	OTU5087	25	3	11	0	0	4	0	0	2	0	0	0	0	0	0	0	5	0	0	0	1	0	1	1	0	0	0	0	0	0	20	0	0	1	4	0	0	0	0	14	0
d__Eukaryota	k__Fungi	p__Ascomycota	c__Eurotiomycetes	o__Chaetothyriales	f__Chaetothyriales_fam_Incertae_sedis	g__Strelitziana	s__Strelitziana_africana	OTU3871	0	2	0	0	0	0	0	1	0	0	0	0	0	0	0	0	7	0	2	1	0	2	3	1	0	0	0	0	0	0	0	0	0	0	2	7	0	0	0	0	7
d__Eukaryota	k__Fungi	p__Ascomycota	c__Sordariomycetes	o__Magnaporthales	f__Magnaporthaceae	g__Ophioceras	s__Ophioceras_aquaticum	OTU3389	0	0	0	0	0	0	0	0	3	0	0	0	0	0	0	4	0	0	0	0	0	0	0	0	0	0	0	0	0	0	0	0	0	0	0	3	0	0	1	0	0
d__Eukaryota	k__Fungi	p__unclassified_k__Fungi	c__unclassified_k__Fungi	o__unclassified_k__Fungi	f__unclassified_k__Fungi	g__unclassified_k__Fungi	s__unclassified_k__Fungi	OTU4774	0	0	0	0	2	2	0	2	3	0	0	0	0	0	0	0	0	0	0	14	1	0	23	0	0	0	0	0	0	0	0	0	0	0	0	0	0	0	0	0	0
d__Eukaryota	k__Fungi	p__unclassified_k__Fungi	c__unclassified_k__Fungi	o__unclassified_k__Fungi	f__unclassified_k__Fungi	g__unclassified_k__Fungi	s__unclassified_k__Fungi	OTU3214	0	3	0	0	0	1	0	0	0	0	0	0	0	0	0	0	66	5	1	8	3	1	9	4	0	0	0	0	0	0	0	0	0	0	0	0	0	0	0	0	0
d__Eukaryota	k__Fungi	p__Glomeromycota	c__Glomeromycetes	o__Glomerales	f__Glomeraceae	g__unclassified_f__Glomeraceae	s__Glomeraceae_sp	OTU2851	0	0	3	0	1	0	0	1	0	0	0	0	0	0	0	8	0	2	0	0	0	0	2	0	1	0	0	0	1	0	0	0	0	1	1	1	0	0	0	5	9
d__Eukaryota	k__Fungi	p__unclassified_k__Fungi	c__unclassified_k__Fungi	o__unclassified_k__Fungi	f__unclassified_k__Fungi	g__unclassified_k__Fungi	s__unclassified_k__Fungi	OTU3687	0	0	0	0	0	0	0	0	0	0	0	0	0	0	0	0	0	0	0	0	0	0	0	0	0	0	0	0	0	0	0	0	0	0	0	13	0	0	0	0	0
d__Eukaryota	k__Fungi	p__Basidiomycota	c__Tremellomycetes	o__Tremellales	f__Tremellaceae	g__Auriculibuller	s__Auriculibuller_sp	OTU3199	0	0	0	3	0	1	2	5	2	0	0	0	0	0	0	0	0	7	5	13	11	3	10	4	0	0	0	8	0	0	0	0	0	0	1	0	0	0	0	0	0
d__Eukaryota	k__Fungi	p__Ascomycota	c__Sordariomycetes	o__Melanosporales	f__unclassified_o__Melanosporales	g__unclassified_o__Melanosporales	s__unclassified_o__Melanosporales	OTU2577	0	0	0	0	0	0	0	0	3	0	0	0	0	0	0	0	0	0	0	0	0	0	0	0	0	0	0	0	1	0	23	23	0	0	0	0	0	0	0	0	0
d__Eukaryota	k__Fungi	p__Ascomycota	c__unclassified_p__Ascomycota	o__unclassified_p__Ascomycota	f__unclassified_p__Ascomycota	g__unclassified_p__Ascomycota	s__unclassified_p__Ascomycota	OTU429	0	0	0	9	23	4	0	14	3	0	0	0	0	0	0	0	0	0	4	1	1	4	5	0	0	3	0	0	0	0	0	0	0	0	0	3	0	0	0	0	0
d__Eukaryota	k__Fungi	p__Ascomycota	c__Sordariomycetes	o__Magnaporthales	f__Magnaporthaceae	g__unclassified_f__Magnaporthaceae	s__unclassified_f__Magnaporthaceae	OTU5099	0	0	0	0	0	0	0	0	0	0	0	0	0	0	0	0	6	0	0	4	0	0	0	0	0	0	0	0	0	0	0	0	0	3	0	0	0	0	0	32	0
d__Eukaryota	k__Fungi	p__unclassified_k__Fungi	c__unclassified_k__Fungi	o__unclassified_k__Fungi	f__unclassified_k__Fungi	g__unclassified_k__Fungi	s__unclassified_k__Fungi	OTU2587	2	0	0	3	0	0	0	0	0	0	0	0	0	0	0	0	0	0	1	1	0	0	2	0	0	0	0	0	0	0	12	15	3	0	6	0	0	0	0	9	1
d__Eukaryota	k__Fungi	p__Ascomycota	c__unclassified_p__Ascomycota	o__unclassified_p__Ascomycota	f__unclassified_p__Ascomycota	g__unclassified_p__Ascomycota	s__unclassified_p__Ascomycota	OTU4360	0	0	0	2	9	0	0	6	1	0	0	0	0	0	0	0	0	1	1	2	1	1	5	0	0	0	0	0	0	0	0	0	0	5	0	1	0	0	0	6	0
d__Eukaryota	k__Fungi	p__Ascomycota	c__Sordariomycetes	o__Coniochaetales	f__unclassified_o__Coniochaetales	g__unclassified_o__Coniochaetales	s__unclassified_o__Coniochaetales	OTU825	7	7	0	1	0	0	5	0	4	0	0	0	0	0	0	7	34	0	0	3	0	1	4	0	0	1	0	0	0	0	0	0	1	0	0	4	0	0	0	0	0
d__Eukaryota	k__Fungi	p__Mucoromycota	c__Mucoromycetes	o__Mucorales	f__Mucoraceae	g__Actinomucor	s__Actinomucor_sp	OTU3252	3	0	1	0	1	6	3	0	5	0	0	0	0	0	0	12	0	0	20	1	1	44	2	0	0	0	0	0	0	1	0	0	0	0	0	0	0	0	0	0	0
d__Eukaryota	k__Fungi	p__Ascomycota	c__unclassified_p__Ascomycota	o__unclassified_p__Ascomycota	f__unclassified_p__Ascomycota	g__unclassified_p__Ascomycota	s__unclassified_p__Ascomycota	OTU3141	2	2	0	3	1	0	1	1	0	0	0	0	0	0	0	3	7	5	0	1	0	0	1	0	0	0	0	0	0	0	4	0	0	2	0	0	0	0	0	12	0
d__Eukaryota	k__Fungi	p__Basidiomycota	c__Ustilaginomycetes	o__Ustilaginales	f__Ustilaginaceae	g__Pseudozyma	s__Pseudozyma_prolifica	OTU4961	4	2	10	0	6	0	0	5	2	0	0	0	0	0	0	17	37	0	1	5	2	0	5	0	0	0	0	0	0	0	1	0	0	0	2	0	0	0	0	0	0
d__Eukaryota	k__Fungi	p__Ascomycota	c__Eurotiomycetes	o__Chaetothyriales	f__Herpotrichiellaceae	g__Exophiala	s__Exophiala_equina	OTU156	0	1	2	0	4	5	4	0	1	0	0	3	0	0	3	12	4	7	1	0	0	2	0	0	3	0	0	2	1	1	0	0	0	0	1	0	0	0	0	0	0
d__Eukaryota	k__Fungi	p__Ascomycota	c__Sordariomycetes	o__unclassified_c__Sordariomycetes	f__unclassified_c__Sordariomycetes	g__unclassified_c__Sordariomycetes	s__unclassified_c__Sordariomycetes	OTU731	0	0	0	0	0	0	0	0	0	0	0	0	0	0	0	4	0	0	0	0	0	0	0	0	0	0	0	0	0	0	0	0	0	0	0	108	0	0	0	0	0
d__Eukaryota	k__Fungi	p__Ascomycota	c__Dothideomycetes	o__Pleosporales	f__Didymellaceae	g__Stagonosporopsis	s__unclassified_g__Stagonosporopsis	OTU274	0	0	0	4	1	1	12	0	0	0	0	0	0	0	0	0	0	0	2	6	0	1	43	0	0	0	0	1	0	0	0	0	0	6	1	2	0	0	0	0	0
d__Eukaryota	k__Fungi	p__unclassified_k__Fungi	c__unclassified_k__Fungi	o__unclassified_k__Fungi	f__unclassified_k__Fungi	g__unclassified_k__Fungi	s__unclassified_k__Fungi	OTU4061	0	0	0	2	1	0	7	1	1	0	13	0	0	1	0	0	6	0	1	4	0	0	1	0	0	0	0	0	1	0	1	0	0	6	1	8	1	2	1	6	1
d__Eukaryota	k__Fungi	p__Glomeromycota	c__Glomeromycetes	o__Glomerales	f__Glomeraceae	g__Funneliformis	s__Funneliformis_caledonium	OTU4884	4	1	1	3	3	0	14	5	1	0	0	1	0	0	0	14	11	11	1	2	0	3	1	0	0	0	0	0	0	0	0	0	0	0	0	0	0	0	0	0	2
d__Eukaryota	k__Fungi	p__Basidiomycota	c__Agaricomycetes	o__Agaricales	f__Psathyrellaceae	g__Parasola	s__Parasola_lilatincta	OTU3579	0	0	0	0	0	0	0	0	0	0	0	0	0	0	0	1	0	0	0	0	0	0	0	0	0	0	0	0	0	0	0	0	0	0	0	34	0	0	0	0	0
d__Eukaryota	k__Fungi	p__Glomeromycota	c__Glomeromycetes	o__Glomerales	f__Glomeraceae	g__Dominikia	s__Dominikia_bernensis	OTU5818	0	0	0	0	0	0	1	0	0	0	0	0	0	0	0	0	0	3	0	0	0	0	0	0	0	0	0	0	0	0	0	0	2	5	0	9	0	0	1	0	0
d__Eukaryota	k__Fungi	p__unclassified_k__Fungi	c__unclassified_k__Fungi	o__unclassified_k__Fungi	f__unclassified_k__Fungi	g__unclassified_k__Fungi	s__unclassified_k__Fungi	OTU4306	3	3	4	4	3	7	8	2	5	0	5	0	0	0	0	1	2	6	1	3	0	0	0	0	0	0	0	0	0	0	2	1	0	1	1	2	0	2	0	6	1
d__Eukaryota	k__Fungi	p__unclassified_k__Fungi	c__unclassified_k__Fungi	o__unclassified_k__Fungi	f__unclassified_k__Fungi	g__unclassified_k__Fungi	s__unclassified_k__Fungi	OTU4984	2	8	12	1	0	2	2	0	1	0	0	0	0	0	0	2	12	3	1	2	1	0	1	0	0	0	0	0	0	0	0	0	0	0	0	0	0	0	0	0	2
d__Eukaryota	k__Fungi	p__Basidiomycota	c__Agaricomycetes	o__Cantharellales	f__Ceratobasidiaceae	g__unclassified_f__Ceratobasidiaceae	s__Ceratobasidiaceae_sp	OTU656	10	0	0	0	0	0	0	0	0	0	0	0	0	0	0	16	0	0	4	0	0	3	0	0	13	0	0	0	0	0	0	0	0	0	0	0	0	0	0	0	0
d__Eukaryota	k__Fungi	p__Chytridiomycota	c__unclassified_p__Chytridiomycota	o__unclassified_p__Chytridiomycota	f__unclassified_p__Chytridiomycota	g__unclassified_p__Chytridiomycota	s__Chytridiomycota_sp	OTU2717	1	0	2	1	0	1	1	0	3	0	1	0	0	0	0	4	12	5	0	1	0	0	1	0	0	0	0	0	0	0	2	1	5	4	0	2	0	0	0	8	6
d__Eukaryota	k__Fungi	p__Ascomycota	c__unclassified_p__Ascomycota	o__unclassified_p__Ascomycota	f__unclassified_p__Ascomycota	g__unclassified_p__Ascomycota	s__unclassified_p__Ascomycota	OTU3208	0	10	2	0	0	3	2	0	0	0	0	0	0	0	0	0	4	16	0	0	0	0	0	0	0	0	0	0	0	0	0	0	0	6	2	0	0	0	0	0	29
d__Eukaryota	k__Fungi	p__Basidiomycota	c__Cystobasidiomycetes	o__Erythrobasidiales	f__Erythrobasidiales_fam_Incertae_sedis	g__Sakaguchia	s__Sakaguchia_lamellibrachiae	OTU1163	0	1	1	1	9	11	2	3	16	0	7	7	0	0	3	0	0	10	0	6	3	0	2	2	2	1	0	1	5	1	0	0	0	0	3	0	0	0	0	0	0
d__Eukaryota	k__Fungi	p__Ascomycota	c__Sordariomycetes	o__Glomerellales	f__Glomerellaceae	g__Colletotrichum	s__unclassified_g__Colletotrichum	OTU2552	3	0	0	0	0	0	0	0	0	0	0	0	0	0	0	0	1	0	0	0	0	0	0	0	0	0	0	0	0	0	0	1	0	1	2	3	0	0	0	0	5
d__Eukaryota	k__Fungi	p__Chytridiomycota	c__unclassified_p__Chytridiomycota	o__unclassified_p__Chytridiomycota	f__unclassified_p__Chytridiomycota	g__unclassified_p__Chytridiomycota	s__Chytridiomycota_sp	OTU761	4	2	2	0	1	3	0	0	0	0	0	0	0	0	0	3	9	1	2	15	4	1	4	1	0	0	0	0	0	0	0	0	0	0	0	0	0	0	0	0	0
d__Eukaryota	k__Fungi	p__Ascomycota	c__Sordariomycetes	o__unclassified_c__Sordariomycetes	f__unclassified_c__Sordariomycetes	g__unclassified_c__Sordariomycetes	s__unclassified_c__Sordariomycetes	OTU1205	2	5	0	6	4	0	3	4	0	0	1	0	0	0	0	20	32	2	0	0	0	2	1	0	0	0	0	0	0	0	0	0	0	3	2	1	0	0	0	9	0
d__Eukaryota	k__Fungi	p__Ascomycota	c__Sordariomycetes	o__Hypocreales	f__Clavicipitaceae	g__Metarhizium	s__Metarhizium_marquandii	OTU3876	2	0	0	1	0	0	6	0	1	0	0	0	0	0	0	33	0	0	1	0	0	2	0	0	2	0	0	0	0	1	21	0	0	3	0	0	0	0	0	0	0
d__Eukaryota	k__Fungi	p__unclassified_k__Fungi	c__unclassified_k__Fungi	o__unclassified_k__Fungi	f__unclassified_k__Fungi	g__unclassified_k__Fungi	s__unclassified_k__Fungi	OTU3457	0	0	0	0	0	0	0	0	0	0	0	0	0	0	0	0	0	3	0	0	0	0	0	0	0	0	0	0	0	0	0	0	0	0	0	0	0	0	0	0	0
d__Eukaryota	k__Fungi	p__Basidiomycota	c__Microbotryomycetes	o__Sporidiobolales	f__Sporidiobolaceae	g__Rhodotorula	s__Rhodotorula_ingeniosa	OTU1186	9	0	0	2	0	0	0	0	2	1	2	0	0	0	0	0	15	0	2	0	5	3	2	2	0	0	0	0	0	0	8	0	0	0	2	0	0	0	0	0	0
d__Eukaryota	k__Fungi	p__Ascomycota	c__Dothideomycetes	o__Pleosporales	f__Torulaceae	g__Torula	s__Torula_sp	OTU4877	0	0	0	0	1	10	0	4	21	0	0	0	1	0	0	0	1	1	1	1	0	0	0	0	2	0	0	0	0	0	0	0	0	0	1	2	0	1	0	0	0
d__Eukaryota	k__Fungi	p__Ascomycota	c__Sordariomycetes	o__Sordariales	f__Chaetomiaceae	g__unclassified_f__Chaetomiaceae	s__unclassified_f__Chaetomiaceae	OTU709	0	0	0	0	0	0	0	0	0	0	0	0	0	0	0	106	0	0	1	0	0	0	0	0	0	0	0	0	0	0	0	0	0	0	0	0	0	0	0	0	0
d__Eukaryota	k__Fungi	p__Ascomycota	c__Sordariomycetes	o__Trichosphaeriales	f__Trichosphaeriaceae	g__Nigrospora	s__Nigrospora_oryzae	OTU4640	0	0	0	0	2	25	1	3	14	1	0	0	0	0	0	0	0	0	0	3	1	4	3	0	0	0	0	0	0	0	0	0	0	5	0	0	0	0	0	0	0
d__Eukaryota	k__Fungi	p__unclassified_k__Fungi	c__unclassified_k__Fungi	o__unclassified_k__Fungi	f__unclassified_k__Fungi	g__unclassified_k__Fungi	s__unclassified_k__Fungi	OTU3548	1	2	5	5	2	1	10	5	0	0	0	0	0	0	0	10	0	0	0	1	0	1	0	1	0	0	0	0	0	0	0	0	3	1	3	1	0	0	0	0	7
d__Eukaryota	k__Fungi	p__Ascomycota	c__Dothideomycetes	o__Dothideales	f__Aureobasidiaceae	g__Aureobasidium	s__Aureobasidium_leucospermi	OTU2597	12	0	7	2	0	1	4	1	1	0	0	0	0	0	1	0	0	2	1	1	2	2	0	0	2	0	0	0	0	3	2	5	0	3	0	2	0	1	0	0	2
d__Eukaryota	k__Fungi	p__Basidiomycota	c__Agaricomycetes	o__Sebacinales	f__Sebacinaceae	g__Paulisebacina	s__Paulisebacina_allantoidea	OTU4210	2	0	0	0	0	0	0	0	0	0	0	0	0	0	0	10	6	0	1	0	3	2	0	0	6	0	0	4	0	0	23	10	0	0	0	0	0	0	0	0	0
d__Eukaryota	k__Fungi	p__unclassified_k__Fungi	c__unclassified_k__Fungi	o__unclassified_k__Fungi	f__unclassified_k__Fungi	g__unclassified_k__Fungi	s__unclassified_k__Fungi	OTU3554	0	0	0	1	6	0	0	11	5	2	0	1	9	5	7	0	1	0	0	2	0	1	0	0	0	5	0	0	10	0	0	0	0	0	0	0	0	0	0	0	0
d__Eukaryota	k__Fungi	p__Ascomycota	c__Sordariomycetes	o__Hypocreales	f__Hypocreales_fam_Incertae_sedis	g__Acremonium	s__Acremonium_rutilum	OTU3684	0	0	0	0	5	13	1	2	1	0	0	0	0	0	0	0	0	0	0	0	1	0	2	1	0	0	0	0	0	0	0	0	0	0	1	3	0	0	0	0	0
d__Eukaryota	k__Fungi	p__Mortierellomycota	c__Mortierellomycetes	o__Mortierellales	f__Mortierellaceae	g__Mortierella	s__Mortierella_sp	OTU3811	0	0	0	0	0	0	0	0	0	0	0	0	0	0	0	0	0	0	0	2	3	2	1	4	0	0	0	0	0	0	0	0	0	0	0	0	0	0	0	0	15
d__Eukaryota	k__Fungi	p__unclassified_k__Fungi	c__unclassified_k__Fungi	o__unclassified_k__Fungi	f__unclassified_k__Fungi	g__unclassified_k__Fungi	s__unclassified_k__Fungi	OTU2699	0	0	3	0	0	0	1	2	0	1	0	0	1	0	0	9	0	0	0	1	0	0	0	0	0	0	0	0	0	0	6	16	0	0	0	0	12	1	1	0	0
d__Eukaryota	k__Fungi	p__unclassified_k__Fungi	c__unclassified_k__Fungi	o__unclassified_k__Fungi	f__unclassified_k__Fungi	g__unclassified_k__Fungi	s__unclassified_k__Fungi	OTU3524	8	2	1	1	0	0	1	3	0	0	0	0	0	0	0	15	9	13	1	2	0	1	7	2	0	0	0	0	0	0	3	1	9	0	3	0	0	0	0	0	3
d__Eukaryota	k__Fungi	p__Ascomycota	c__Sordariomycetes	o__Glomerellales	f__Glomerellaceae	g__Colletotrichum	s__unclassified_g__Colletotrichum	OTU3113	0	0	0	0	2	0	0	0	0	0	0	0	0	0	0	0	0	0	0	0	0	0	0	1	0	0	0	0	0	0	0	0	1	14	16	18	0	0	0	0	0
d__Eukaryota	k__Fungi	p__unclassified_k__Fungi	c__unclassified_k__Fungi	o__unclassified_k__Fungi	f__unclassified_k__Fungi	g__unclassified_k__Fungi	s__unclassified_k__Fungi	OTU1168	4	0	0	8	2	1	0	5	0	0	2	0	5	0	0	0	0	1	0	2	0	1	2	0	0	0	0	0	0	0	0	0	0	5	23	3	0	0	0	0	0
d__Eukaryota	k__Fungi	p__unclassified_k__Fungi	c__unclassified_k__Fungi	o__unclassified_k__Fungi	f__unclassified_k__Fungi	g__unclassified_k__Fungi	s__unclassified_k__Fungi	OTU3850	1	0	0	11	16	3	29	14	8	0	0	0	1	0	0	0	0	0	0	4	0	0	1	1	0	0	0	0	0	0	0	0	0	0	0	1	0	0	0	0	0
d__Eukaryota	k__Fungi	p__unclassified_k__Fungi	c__unclassified_k__Fungi	o__unclassified_k__Fungi	f__unclassified_k__Fungi	g__unclassified_k__Fungi	s__unclassified_k__Fungi	OTU3710	1	3	2	3	0	0	3	1	0	0	0	0	0	0	0	1	21	7	2	3	11	2	0	0	0	0	0	0	0	0	9	0	4	0	0	1	0	0	0	0	0
d__Eukaryota	k__Fungi	p__unclassified_k__Fungi	c__unclassified_k__Fungi	o__unclassified_k__Fungi	f__unclassified_k__Fungi	g__unclassified_k__Fungi	s__unclassified_k__Fungi	OTU2575	1	1	3	3	0	1	1	1	0	0	0	0	0	0	0	12	7	9	2	0	0	1	1	0	0	0	0	0	0	0	9	4	4	1	0	0	0	0	0	23	6
d__Eukaryota	k__Fungi	p__unclassified_k__Fungi	c__unclassified_k__Fungi	o__unclassified_k__Fungi	f__unclassified_k__Fungi	g__unclassified_k__Fungi	s__unclassified_k__Fungi	OTU3194	0	5	0	0	0	0	0	0	0	0	0	0	0	0	0	0	25	0	0	0	0	0	0	0	0	0	0	0	0	0	45	0	0	0	0	0	0	0	0	12	0
d__Eukaryota	k__Fungi	p__Glomeromycota	c__Glomeromycetes	o__Glomerales	f__unclassified_o__Glomerales	g__unclassified_o__Glomerales	s__unclassified_o__Glomerales	OTU3822	0	0	1	0	0	2	0	2	1	0	0	0	0	2	0	3	23	11	0	1	0	0	0	0	2	0	0	0	0	2	1	0	0	1	2	3	1	0	0	7	5
d__Eukaryota	k__Fungi	p__Ascomycota	c__Sordariomycetes	o__unclassified_c__Sordariomycetes	f__unclassified_c__Sordariomycetes	g__unclassified_c__Sordariomycetes	s__unclassified_c__Sordariomycetes	OTU909	0	6	6	1	3	8	0	2	1	0	0	0	0	0	0	39	13	12	0	1	2	1	7	1	0	0	0	0	0	1	0	0	0	0	0	0	0	0	0	0	0
d__Eukaryota	k__Fungi	p__Ascomycota	c__unclassified_p__Ascomycota	o__unclassified_p__Ascomycota	f__unclassified_p__Ascomycota	g__unclassified_p__Ascomycota	s__unclassified_p__Ascomycota	OTU5191	0	0	0	0	0	0	0	0	0	0	0	0	0	0	0	0	1	1	0	0	0	0	0	0	0	0	0	0	0	0	0	0	0	0	0	0	0	0	0	0	94
d__Eukaryota	k__Fungi	p__unclassified_k__Fungi	c__unclassified_k__Fungi	o__unclassified_k__Fungi	f__unclassified_k__Fungi	g__unclassified_k__Fungi	s__unclassified_k__Fungi	OTU4289	11	1	0	0	3	0	2	1	0	0	0	0	0	0	0	22	2	11	1	0	1	2	4	1	0	0	0	0	0	0	0	0	0	0	0	5	0	0	0	0	0
d__Eukaryota	k__Fungi	p__unclassified_k__Fungi	c__unclassified_k__Fungi	o__unclassified_k__Fungi	f__unclassified_k__Fungi	g__unclassified_k__Fungi	s__unclassified_k__Fungi	OTU2561	0	0	0	0	0	0	0	0	0	0	0	0	0	0	0	0	0	0	0	0	0	0	0	0	0	0	0	0	0	0	15	17	4	6	4	3	0	0	0	0	8
d__Eukaryota	k__Fungi	p__Basidiomycota	c__Agaricomycetes	o__Corticiales	f__Corticiaceae	g__Corticium	s__Corticium_sp	OTU336	1	0	1	2	3	19	14	0	13	0	0	0	0	0	3	0	12	15	0	2	1	0	3	0	0	0	0	0	0	0	0	0	0	2	3	0	0	0	0	0	0
d__Eukaryota	k__Fungi	p__unclassified_k__Fungi	c__unclassified_k__Fungi	o__unclassified_k__Fungi	f__unclassified_k__Fungi	g__unclassified_k__Fungi	s__unclassified_k__Fungi	OTU4689	5	0	0	0	0	0	0	0	0	0	0	0	0	0	0	1	0	0	0	1	0	0	2	0	0	0	0	0	0	0	0	0	1	0	0	2	0	0	0	21	0
d__Eukaryota	k__Fungi	p__Basidiomycota	c__Agaricomycetes	o__Agaricales	f__Bolbitiaceae	g__Conocybe	s__unclassified_g__Conocybe	OTU3998	0	0	0	0	0	0	0	0	0	0	0	0	0	0	0	0	0	0	0	0	0	0	0	0	0	0	0	0	0	0	0	0	0	0	0	0	0	0	0	0	0
d__Eukaryota	k__Fungi	p__Ascomycota	c__Sordariomycetes	o__Xylariales	f__Microdochiaceae	g__unclassified_f__Microdochiaceae	s__unclassified_f__Microdochiaceae	OTU2955	0	0	16	0	2	7	2	0	16	0	0	0	0	0	0	0	24	4	0	9	0	1	0	3	0	0	0	0	0	0	0	0	0	1	0	0	1	0	0	0	0
d__Eukaryota	k__Fungi	p__Ascomycota	c__Sordariomycetes	o__Phomatosporales	f__Phomatosporaceae	g__Phomatospora	s__Phomatospora_biseriata	OTU3749	0	0	0	1	2	0	0	0	0	0	0	0	0	0	0	0	0	0	1	1	0	0	2	0	0	0	0	0	0	0	0	8	0	1	1	0	0	0	0	0	0
d__Eukaryota	k__Fungi	p__unclassified_k__Fungi	c__unclassified_k__Fungi	o__unclassified_k__Fungi	f__unclassified_k__Fungi	g__unclassified_k__Fungi	s__unclassified_k__Fungi	OTU4292	0	7	5	0	2	5	0	0	0	0	0	0	0	0	0	0	0	0	1	0	0	0	0	0	0	0	0	0	0	0	12	0	1	0	0	0	0	0	0	0	3
d__Eukaryota	k__Fungi	p__Basidiomycota	c__Pucciniomycetes	o__Helicobasidiales	f__Helicobasidiaceae	g__Helicobasidium	s__Helicobasidium_mompa	OTU4897	0	0	0	0	0	0	0	0	0	0	0	0	0	0	0	0	0	0	0	0	0	0	0	0	0	0	0	0	0	0	0	0	0	0	0	0	0	0	0	0	0
d__Eukaryota	k__Fungi	p__unclassified_k__Fungi	c__unclassified_k__Fungi	o__unclassified_k__Fungi	f__unclassified_k__Fungi	g__unclassified_k__Fungi	s__unclassified_k__Fungi	OTU663	0	0	0	0	0	0	0	0	0	0	0	0	0	0	0	1	0	0	90	1	0	0	0	0	0	0	0	0	0	0	0	0	0	0	0	0	0	0	0	0	2
d__Eukaryota	k__Fungi	p__Basidiomycota	c__Tremellomycetes	o__Tremellales	f__Bulleribasidiaceae	g__Hannaella	s__Hannaella_oryzae	OTU3907	0	0	0	10	13	3	2	6	0	0	0	0	0	0	0	0	0	0	5	0	5	4	0	4	0	0	2	1	0	0	0	0	0	0	0	0	0	0	0	0	0
d__Eukaryota	k__Fungi	p__unclassified_k__Fungi	c__unclassified_k__Fungi	o__unclassified_k__Fungi	f__unclassified_k__Fungi	g__unclassified_k__Fungi	s__unclassified_k__Fungi	OTU2695	0	1	0	0	0	0	0	0	0	0	0	0	0	0	0	0	0	0	0	0	0	0	0	0	0	0	0	0	0	0	0	15	0	0	2	0	0	0	0	0	77
d__Eukaryota	k__Fungi	p__Mortierellomycota	c__unclassified_p__Mortierellomycota	o__unclassified_p__Mortierellomycota	f__unclassified_p__Mortierellomycota	g__unclassified_p__Mortierellomycota	s__unclassified_p__Mortierellomycota	OTU301	0	0	0	7	29	0	13	37	4	0	0	0	0	1	0	0	0	0	1	0	5	1	0	0	0	0	0	0	0	0	0	0	0	0	0	0	0	0	0	0	0
d__Eukaryota	k__Fungi	p__Basidiomycota	c__Agaricomycetes	o__Agaricales	f__Entolomataceae	g__Entoloma	s__unclassified_g__Entoloma	OTU4479	0	0	0	0	1	0	0	0	0	0	0	0	0	0	0	0	0	0	0	0	0	0	0	0	0	0	0	0	0	0	0	0	0	3	7	3	0	0	0	4	0
d__Eukaryota	k__Fungi	p__unclassified_k__Fungi	c__unclassified_k__Fungi	o__unclassified_k__Fungi	f__unclassified_k__Fungi	g__unclassified_k__Fungi	s__unclassified_k__Fungi	OTU3066	0	0	0	14	2	1	13	7	0	0	0	0	0	0	0	0	0	0	0	4	2	1	0	0	0	0	0	0	0	0	1	0	0	0	1	4	0	0	0	3	0
d__Eukaryota	k__Fungi	p__unclassified_k__Fungi	c__unclassified_k__Fungi	o__unclassified_k__Fungi	f__unclassified_k__Fungi	g__unclassified_k__Fungi	s__unclassified_k__Fungi	OTU5070	3	16	0	0	2	4	3	3	3	0	0	0	0	0	0	2	38	11	0	4	1	1	2	0	0	0	0	0	0	0	0	0	0	0	1	0	0	0	0	0	0
d__Eukaryota	k__Fungi	p__Basidiomycota	c__Agaricomycetes	o__Agaricales	f__Psathyrellaceae	g__Psathyrella	s__Psathyrella_sulcatotuberculosa	OTU4866	2	1	0	12	6	6	4	7	11	0	0	0	1	0	0	6	6	0	0	2	1	0	4	3	0	0	0	0	1	0	0	0	0	0	0	3	0	0	0	0	0
d__Eukaryota	k__Fungi	p__unclassified_k__Fungi	c__unclassified_k__Fungi	o__unclassified_k__Fungi	f__unclassified_k__Fungi	g__unclassified_k__Fungi	s__unclassified_k__Fungi	OTU3741	1	7	5	0	0	0	0	0	0	0	0	0	0	0	0	1	5	4	0	0	1	0	1	2	0	0	0	0	0	0	5	10	1	0	0	0	0	0	0	20	2
d__Eukaryota	k__Fungi	p__Kickxellomycota	c__Kickxellomycetes	o__Kickxellales	f__Kickxellaceae	g__Ramicandelaber	s__Ramicandelaber_longisporus	OTU5107	4	6	1	7	1	0	14	0	3	0	0	0	0	0	0	2	0	11	0	0	0	0	0	0	0	0	0	0	0	0	0	0	10	0	1	0	0	0	0	7	0
d__Eukaryota	k__Fungi	p__Ascomycota	c__Eurotiomycetes	o__Eurotiales	f__Trichocomaceae	g__Talaromyces	s__unclassified_g__Talaromyces	OTU1204	3	19	4	4	0	8	4	2	0	0	1	0	0	0	0	21	10	17	0	1	1	1	2	2	0	0	0	0	0	0	0	0	0	0	0	0	0	0	0	0	0
d__Eukaryota	k__Fungi	p__Basidiomycota	c__Agaricomycetes	o__Agaricales	f__Typhulaceae	g__Typhula	s__Typhula_variabilis	OTU3663	9	0	0	0	0	0	0	0	0	0	0	0	0	0	0	0	6	0	15	0	11	14	0	3	0	0	0	0	0	0	0	0	3	0	0	0	0	0	0	0	7
d__Eukaryota	k__Fungi	p__Ascomycota	c__Sordariomycetes	o__Hypocreales	f__Nectriaceae	g__Stephanonectria	s__Stephanonectria_keithii	OTU4240	0	5	8	3	0	0	0	0	1	0	0	0	0	0	0	2	0	1	0	0	0	0	0	0	0	0	0	0	0	0	13	0	3	0	0	0	0	0	0	0	0
d__Eukaryota	k__Fungi	p__Ascomycota	c__Dothideomycetes	o__Venturiales	f__Sympoventuriaceae	g__Ochroconis	s__Ochroconis_tshawytschae	OTU1207	3	6	13	0	2	2	1	1	1	0	2	0	0	0	0	10	7	15	1	0	0	0	0	1	0	0	0	0	0	2	3	2	1	0	1	1	0	0	0	0	1
d__Eukaryota	k__Fungi	p__Calcarisporiellomycota	c__Calcarisporiellomycetes	o__Calcarisporiellales	f__Calcarisporiellaceae	g__Calcarisporiella	s__Calcarisporiella_thermophila	OTU3653	0	0	0	0	3	0	0	0	0	0	0	0	0	0	0	0	10	2	0	0	0	0	0	0	0	0	0	0	0	0	2	4	2	3	6	7	0	0	0	0	10
d__Eukaryota	k__Fungi	p__Basidiomycota	c__Exobasidiomycetes	o__Golubeviales	f__Golubeviaceae	g__Golubevia	s__Golubevia_sp	OTU3642	2	0	3	8	4	3	6	4	7	0	0	0	0	0	0	0	8	2	0	1	1	0	3	0	0	0	0	0	0	0	5	1	1	0	1	3	0	0	0	4	0
d__Eukaryota	k__Fungi	p__unclassified_k__Fungi	c__unclassified_k__Fungi	o__unclassified_k__Fungi	f__unclassified_k__Fungi	g__unclassified_k__Fungi	s__unclassified_k__Fungi	OTU4141	0	0	0	0	0	0	0	0	0	0	0	0	0	0	0	0	0	1	0	2	0	0	1	0	0	0	0	0	0	0	0	0	0	0	4	3	0	0	0	0	0
d__Eukaryota	k__Fungi	p__Basidiomycota	c__Agaricomycetes	o__Agaricales	f__Psathyrellaceae	g__Coprinellus	s__Coprinellus_callinus	OTU1833	0	0	0	0	2	1	0	1	58	0	0	0	0	0	0	0	0	15	0	1	1	0	2	0	0	0	0	0	0	0	0	0	0	0	0	0	0	0	0	0	0
d__Eukaryota	k__Fungi	p__unclassified_k__Fungi	c__unclassified_k__Fungi	o__unclassified_k__Fungi	f__unclassified_k__Fungi	g__unclassified_k__Fungi	s__unclassified_k__Fungi	OTU4006	0	1	1	1	1	24	3	0	8	0	0	0	0	0	0	0	0	1	0	0	0	0	0	0	0	0	0	0	0	0	0	0	0	0	1	17	0	0	0	0	0
d__Eukaryota	k__Fungi	p__unclassified_k__Fungi	c__unclassified_k__Fungi	o__unclassified_k__Fungi	f__unclassified_k__Fungi	g__unclassified_k__Fungi	s__unclassified_k__Fungi	OTU3077	0	0	0	0	1	1	0	0	0	0	0	0	0	0	0	0	0	0	0	0	0	0	0	1	0	0	0	0	0	0	0	0	0	4	0	2	0	0	0	0	0
d__Eukaryota	k__Fungi	p__Glomeromycota	c__Glomeromycetes	o__Glomerales	f__Glomeraceae	g__Funneliformis	s__Funneliformis_sp	OTU411	0	0	0	23	0	6	3	6	3	0	0	1	0	0	0	0	0	0	1	0	0	3	1	2	0	0	0	0	0	0	0	0	0	0	0	0	0	0	0	0	0
d__Eukaryota	k__Fungi	p__unclassified_k__Fungi	c__unclassified_k__Fungi	o__unclassified_k__Fungi	f__unclassified_k__Fungi	g__unclassified_k__Fungi	s__unclassified_k__Fungi	OTU4179	2	6	0	1	0	0	1	4	0	0	0	0	0	0	0	10	12	0	9	1	2	8	2	0	0	0	0	0	0	0	0	0	2	0	0	1	0	0	0	0	0
d__Eukaryota	k__Fungi	p__Glomeromycota	c__Glomeromycetes	o__Glomerales	f__Glomeraceae	g__unclassified_f__Glomeraceae	s__unclassified_f__Glomeraceae	OTU1215	0	0	0	1	1	3	0	1	3	0	1	2	0	0	0	3	27	18	0	4	0	0	2	0	0	1	0	0	0	0	0	2	0	0	0	0	0	0	0	3	1
d__Eukaryota	k__Fungi	p__Ascomycota	c__Sordariomycetes	o__unclassified_c__Sordariomycetes	f__unclassified_c__Sordariomycetes	g__unclassified_c__Sordariomycetes	s__unclassified_c__Sordariomycetes	OTU820	0	0	5	0	0	0	0	0	1	0	0	0	0	0	0	2	14	15	0	1	0	0	0	0	0	0	0	0	0	1	7	0	0	0	2	0	0	0	1	0	4
d__Eukaryota	k__Fungi	p__Ascomycota	c__Pezizomycetes	o__Pezizales	f__Ascobolaceae	g__Ascobolus	s__Ascobolus_sp	OTU4330	0	0	0	0	0	0	0	0	0	0	0	0	0	0	0	0	0	0	0	0	0	0	0	0	0	0	0	0	0	0	0	0	36	3	3	6	0	0	0	0	3
d__Eukaryota	k__Fungi	p__Ascomycota	c__Dothideomycetes	o__Pleosporales	f__Phaeosphaeriaceae	g__Setophoma	s__Setophoma_sp	OTU3983	0	0	0	2	4	5	1	2	2	0	1	1	2	0	0	0	0	0	4	3	1	2	5	2	5	0	0	4	0	0	0	0	0	2	1	3	0	1	0	0	0
d__Eukaryota	k__Fungi	p__Glomeromycota	c__Glomeromycetes	o__Glomerales	f__Glomeraceae	g__Glomus	s__Glomus_indicum	OTU3821	0	0	3	0	1	0	1	0	0	1	0	0	0	0	0	3	6	6	0	0	0	0	1	0	3	0	0	0	0	0	1	1	0	0	5	0	0	0	1	12	11
d__Eukaryota	k__Fungi	p__Ascomycota	c__Sordariomycetes	o__unclassified_c__Sordariomycetes	f__unclassified_c__Sordariomycetes	g__unclassified_c__Sordariomycetes	s__unclassified_c__Sordariomycetes	OTU3565	0	0	0	0	0	0	0	0	0	0	0	1	0	0	0	8	0	0	0	0	0	0	0	4	0	0	0	0	0	0	0	0	2	0	4	8	0	0	0	0	0
d__Eukaryota	k__Fungi	p__unclassified_k__Fungi	c__unclassified_k__Fungi	o__unclassified_k__Fungi	f__unclassified_k__Fungi	g__unclassified_k__Fungi	s__unclassified_k__Fungi	OTU2755	3	4	3	0	0	0	3	1	2	0	1	0	0	0	0	7	0	6	0	0	0	1	0	0	0	0	0	1	0	0	2	13	0	1	1	0	0	0	0	18	0
d__Eukaryota	k__Fungi	p__unclassified_k__Fungi	c__unclassified_k__Fungi	o__unclassified_k__Fungi	f__unclassified_k__Fungi	g__unclassified_k__Fungi	s__unclassified_k__Fungi	OTU4757	0	3	0	2	5	0	4	5	1	0	0	0	8	0	0	0	0	0	0	1	1	0	2	3	0	0	0	0	3	0	0	0	0	7	3	5	0	3	0	0	0
d__Eukaryota	k__Fungi	p__Chytridiomycota	c__GS13	o__unclassified_c__GS13	f__unclassified_c__GS13	g__unclassified_c__GS13	s__GS13_sp	OTU4395	4	2	2	10	1	3	3	0	1	0	0	0	0	0	0	8	5	7	3	5	0	1	1	2	0	0	0	0	0	0	0	0	0	3	3	1	0	0	0	0	0
d__Eukaryota	k__Fungi	p__Basidiomycota	c__Tremellomycetes	o__Filobasidiales	f__Filobasidiaceae	g__Naganishia	s__Naganishia_sp	OTU881	3	0	0	0	1	0	1	0	0	2	0	0	0	0	0	6	0	1	2	2	2	0	0	0	0	0	0	0	0	0	42	0	0	1	3	0	0	1	0	10	0
d__Eukaryota	k__Fungi	p__unclassified_k__Fungi	c__unclassified_k__Fungi	o__unclassified_k__Fungi	f__unclassified_k__Fungi	g__unclassified_k__Fungi	s__unclassified_k__Fungi	OTU1747	0	0	0	0	0	34	0	0	17	0	0	0	0	0	0	0	0	0	0	27	14	0	1	2	0	0	0	0	0	0	0	0	0	0	0	0	0	0	0	0	0
d__Eukaryota	k__Fungi	p__Ascomycota	c__Sordariomycetes	o__unclassified_c__Sordariomycetes	f__unclassified_c__Sordariomycetes	g__unclassified_c__Sordariomycetes	s__unclassified_c__Sordariomycetes	OTU4356	0	0	0	0	0	0	0	0	0	0	0	0	0	39	0	0	0	0	0	0	0	0	0	0	0	0	0	0	0	0	0	0	0	0	0	0	0	0	0	0	0
d__Eukaryota	k__Fungi	p__Glomeromycota	c__Glomeromycetes	o__Glomerales	f__Glomeraceae	g__Rhizophagus	s__unclassified_g__Rhizophagus	OTU1223	0	0	0	2	4	0	1	3	0	0	4	0	0	32	0	0	0	0	0	0	0	0	1	0	0	0	0	0	0	0	0	0	0	4	8	7	0	0	0	0	0
d__Eukaryota	k__Fungi	p__Mortierellomycota	c__unclassified_p__Mortierellomycota	o__unclassified_p__Mortierellomycota	f__unclassified_p__Mortierellomycota	g__unclassified_p__Mortierellomycota	s__Mortierellomycotina	OTU5674	0	0	0	0	0	0	0	0	0	0	0	0	0	0	0	0	0	0	0	0	0	0	0	0	0	0	0	0	0	0	0	0	0	0	0	0	0	0	0	0	0
d__Eukaryota	k__Fungi	p__unclassified_k__Fungi	c__unclassified_k__Fungi	o__unclassified_k__Fungi	f__unclassified_k__Fungi	g__unclassified_k__Fungi	s__unclassified_k__Fungi	OTU5400	0	0	0	0	0	0	0	0	0	0	0	0	0	0	0	0	0	0	0	0	0	0	0	0	0	0	0	0	0	0	0	0	0	0	46	0	0	0	0	0	0
d__Eukaryota	k__Fungi	p__Ascomycota	c__Sordariomycetes	o__Xylariales	f__Microdochiaceae	g__Microdochium	s__Microdochium_fisheri	OTU983	0	2	0	0	37	0	0	50	0	0	0	0	0	0	0	0	0	0	0	0	0	0	0	0	0	0	0	0	0	0	0	0	0	0	0	0	0	0	0	0	0
d__Eukaryota	k__Fungi	p__unclassified_k__Fungi	c__unclassified_k__Fungi	o__unclassified_k__Fungi	f__unclassified_k__Fungi	g__unclassified_k__Fungi	s__unclassified_k__Fungi	OTU1110	0	0	0	1	19	1	0	13	0	0	0	0	0	0	0	0	0	0	13	24	0	0	0	0	0	0	0	0	0	0	0	0	0	23	0	0	0	0	0	0	0
d__Eukaryota	k__Fungi	p__Ascomycota	c__Sordariomycetes	o__Hypocreales	f__Hypocreaceae	g__Trichoderma	s__unclassified_g__Trichoderma	OTU905	0	2	6	2	3	3	4	0	0	0	0	0	0	0	0	14	1	4	1	1	0	1	0	2	0	0	2	0	0	0	12	0	0	2	0	2	0	0	0	10	13
d__Eukaryota	k__Fungi	p__Ascomycota	c__Orbiliomycetes	o__Orbiliales	f__Orbiliaceae	g__Dactylella	s__unclassified_g__Dactylella	OTU3839	0	0	0	1	10	2	0	0	1	0	0	0	0	0	0	0	20	0	1	4	2	0	0	0	0	0	0	0	0	0	0	0	0	0	0	3	0	0	0	0	0
d__Eukaryota	k__Fungi	p__unclassified_k__Fungi	c__unclassified_k__Fungi	o__unclassified_k__Fungi	f__unclassified_k__Fungi	g__unclassified_k__Fungi	s__unclassified_k__Fungi	OTU5031	0	0	2	3	3	0	3	8	1	0	0	0	0	0	0	1	9	0	1	8	0	0	6	2	0	0	0	0	0	0	0	0	0	3	0	9	0	0	0	9	0
d__Eukaryota	k__Fungi	p__unclassified_k__Fungi	c__unclassified_k__Fungi	o__unclassified_k__Fungi	f__unclassified_k__Fungi	g__unclassified_k__Fungi	s__unclassified_k__Fungi	OTU4822	0	0	0	0	0	0	0	0	0	0	0	0	0	0	0	0	0	0	0	0	0	0	0	0	0	0	0	0	0	0	0	0	0	0	0	0	0	0	0	0	6
d__Eukaryota	k__Fungi	p__unclassified_k__Fungi	c__unclassified_k__Fungi	o__unclassified_k__Fungi	f__unclassified_k__Fungi	g__unclassified_k__Fungi	s__unclassified_k__Fungi	OTU2779	5	5	7	1	2	2	2	4	1	0	0	0	0	0	0	1	6	7	0	1	0	0	0	0	0	0	0	0	0	0	4	12	0	0	1	0	0	0	0	3	3
d__Eukaryota	k__Fungi	p__unclassified_k__Fungi	c__unclassified_k__Fungi	o__unclassified_k__Fungi	f__unclassified_k__Fungi	g__unclassified_k__Fungi	s__unclassified_k__Fungi	OTU774	23	7	4	5	7	0	9	0	0	0	0	0	0	0	0	7	3	12	3	9	1	1	1	0	0	0	0	0	0	0	0	0	0	0	0	0	0	0	0	0	0
d__Eukaryota	k__Fungi	p__unclassified_k__Fungi	c__unclassified_k__Fungi	o__unclassified_k__Fungi	f__unclassified_k__Fungi	g__unclassified_k__Fungi	s__unclassified_k__Fungi	OTU3866	3	2	0	2	7	0	3	9	9	0	0	0	1	0	0	0	4	3	0	0	1	0	1	1	0	0	0	0	0	0	0	0	0	5	6	4	1	0	0	0	0
d__Eukaryota	k__Fungi	p__Chytridiomycota	c__Spizellomycetes	o__Spizellomycetales	f__Powellomycetaceae	g__Powellomyces	s__Powellomyces_sp	OTU1340	0	0	0	0	3	3	0	2	0	0	0	0	0	0	0	0	0	0	0	39	0	0	0	0	0	0	0	0	0	0	0	0	0	0	4	0	0	0	0	0	0
d__Eukaryota	k__Fungi	p__Basidiomycota	c__Agaricomycetes	o__Agaricales	f__Psathyrellaceae	g__Psathyrella	s__Psathyrella_sp	OTU4773	0	0	0	2	3	2	0	1	0	0	1	0	0	0	0	0	0	0	0	0	0	0	0	1	0	0	0	0	0	0	0	0	0	0	0	6	0	0	0	0	0
d__Eukaryota	k__Fungi	p__Ascomycota	c__Dothideomycetes	o__Myriangiales	f__Elsinoaceae	g__unclassified_f__Elsinoaceae	s__Elsinoaceae_sp	OTU3941	0	0	0	1	1	0	3	0	1	0	0	0	0	0	0	0	0	0	0	1	0	0	1	0	0	0	0	0	0	0	0	4	0	3	4	0	0	0	0	0	0
d__Eukaryota	k__Fungi	p__Basidiomycota	c__Agaricomycetes	o__Agaricales	f__Entolomataceae	g__Entoloma	s__unclassified_g__Entoloma	OTU4907	0	1	36	7	2	0	0	4	0	0	0	0	0	0	0	0	0	0	0	0	0	0	0	0	0	0	0	0	0	0	0	0	0	28	7	0	0	0	0	0	0
d__Eukaryota	k__Fungi	p__Ascomycota	c__unclassified_p__Ascomycota	o__unclassified_p__Ascomycota	f__unclassified_p__Ascomycota	g__unclassified_p__Ascomycota	s__unclassified_p__Ascomycota	OTU3585	0	0	0	0	6	5	1	1	6	1	0	0	0	0	0	1	1	0	1	0	1	0	1	1	0	0	0	0	0	0	0	0	15	0	0	0	0	0	0	0	0
d__Eukaryota	k__Fungi	p__Glomeromycota	c__Glomeromycetes	o__Glomerales	f__Glomeraceae	g__unclassified_f__Glomeraceae	s__Glomeraceae_sp	OTU3492	0	0	0	0	2	0	0	2	0	0	0	0	0	0	0	5	0	1	0	0	0	0	0	0	0	0	0	0	0	0	0	0	0	2	0	3	0	0	0	4	2
d__Eukaryota	k__Fungi	p__unclassified_k__Fungi	c__unclassified_k__Fungi	o__unclassified_k__Fungi	f__unclassified_k__Fungi	g__unclassified_k__Fungi	s__unclassified_k__Fungi	OTU3901	0	0	0	0	0	0	0	0	0	0	0	0	0	0	0	1	0	0	0	0	0	0	1	0	0	0	0	0	0	0	0	0	12	9	3	2	0	0	0	0	13
d__Eukaryota	k__Fungi	p__Ascomycota	c__Sordariomycetes	o__Glomerellales	f__Plectosphaerellaceae	g__Plectosphaerella	s__unclassified_g__Plectosphaerella	OTU3206	0	0	0	2	3	10	6	3	4	0	0	0	0	0	0	0	0	0	1	1	1	1	3	0	0	0	4	0	0	0	0	0	0	1	0	0	0	0	0	0	0
d__Eukaryota	k__Fungi	p__unclassified_k__Fungi	c__unclassified_k__Fungi	o__unclassified_k__Fungi	f__unclassified_k__Fungi	g__unclassified_k__Fungi	s__unclassified_k__Fungi	OTU625	0	0	2	1	15	8	4	8	1	0	0	0	0	0	0	10	20	0	0	2	0	0	0	0	0	0	0	0	0	0	0	0	0	0	0	4	0	0	0	0	0
d__Eukaryota	k__Fungi	p__Calcarisporiellomycota	c__Calcarisporiellomycetes	o__Calcarisporiellales	f__Calcarisporiellaceae	g__Calcarisporiella	s__Calcarisporiella_thermophila	OTU822	2	3	0	0	0	0	0	0	4	0	0	0	0	0	0	9	14	0	0	1	0	0	0	1	0	0	0	0	0	0	0	0	0	0	4	4	0	0	0	0	0
d__Eukaryota	k__Fungi	p__Mortierellomycota	c__unclassified_p__Mortierellomycota	o__unclassified_p__Mortierellomycota	f__unclassified_p__Mortierellomycota	g__unclassified_p__Mortierellomycota	s__unclassified_p__Mortierellomycota	OTU5405	0	0	0	1	5	2	0	0	0	0	0	0	0	0	0	0	0	4	0	0	0	0	0	0	0	0	0	0	0	0	11	0	0	12	10	3	0	0	0	0	0
d__Eukaryota	k__Fungi	p__Ascomycota	c__Sordariomycetes	o__Microascales	f__Microascaceae	g__Cephalotrichum	s__unclassified_g__Cephalotrichum	OTU570	1	2	1	1	2	0	0	0	0	0	0	0	0	0	0	49	11	0	4	0	0	3	4	0	0	0	0	0	0	0	3	0	0	0	0	0	0	0	0	0	0
d__Eukaryota	k__Fungi	p__unclassified_k__Fungi	c__unclassified_k__Fungi	o__unclassified_k__Fungi	f__unclassified_k__Fungi	g__unclassified_k__Fungi	s__unclassified_k__Fungi	OTU5047	4	0	3	6	2	2	6	3	1	0	0	0	0	0	0	1	9	9	0	3	2	0	1	0	0	0	0	0	0	0	4	0	0	3	1	5	0	0	0	2	0
d__Eukaryota	k__Fungi	p__unclassified_k__Fungi	c__unclassified_k__Fungi	o__unclassified_k__Fungi	f__unclassified_k__Fungi	g__unclassified_k__Fungi	s__unclassified_k__Fungi	OTU2978	0	3	0	0	0	0	0	0	0	0	0	0	0	0	0	0	0	0	0	0	0	0	0	0	0	0	0	0	0	0	0	0	1	0	0	1	0	0	0	0	0
d__Eukaryota	k__Fungi	p__unclassified_k__Fungi	c__unclassified_k__Fungi	o__unclassified_k__Fungi	f__unclassified_k__Fungi	g__unclassified_k__Fungi	s__unclassified_k__Fungi	OTU5806	0	0	0	9	2	0	3	2	0	0	0	0	0	0	0	2	0	0	0	10	0	0	12	0	0	0	0	0	0	0	0	1	0	1	4	0	0	0	0	0	0
d__Eukaryota	k__Fungi	p__unclassified_k__Fungi	c__unclassified_k__Fungi	o__unclassified_k__Fungi	f__unclassified_k__Fungi	g__unclassified_k__Fungi	s__unclassified_k__Fungi	OTU3533	1	0	0	2	2	8	1	0	0	0	0	0	0	0	0	0	8	0	0	0	0	0	0	0	0	0	0	0	0	0	0	0	4	4	5	4	0	0	0	21	5
d__Eukaryota	k__Fungi	p__unclassified_k__Fungi	c__unclassified_k__Fungi	o__unclassified_k__Fungi	f__unclassified_k__Fungi	g__unclassified_k__Fungi	s__unclassified_k__Fungi	OTU4217	9	0	1	2	0	0	1	2	0	0	0	0	0	0	0	7	1	9	5	1	0	1	1	0	0	0	0	0	0	0	0	0	0	2	0	0	0	0	0	0	0
d__Eukaryota	k__Fungi	p__Basidiomycota	c__Agaricomycetes	o__Agaricales	f__Pluteaceae	g__Volvariella	s__Volvariella_murinella	OTU1769	0	0	3	0	0	7	0	0	53	0	0	13	0	0	4	0	0	0	0	0	3	0	0	2	0	0	0	0	0	4	0	0	0	0	0	0	0	0	0	0	0
d__Eukaryota	k__Fungi	p__Ascomycota	c__Dothideomycetes	o__Pleosporales	f__Phaeosphaeriaceae	g__Leptospora	s__Leptospora_rubella	OTU3982	0	0	0	2	4	2	0	4	3	0	0	0	0	0	0	0	0	1	1	0	2	3	1	2	0	0	2	0	2	0	0	1	0	1	9	0	0	0	0	0	0
d__Eukaryota	k__Fungi	p__Glomeromycota	c__Glomeromycetes	o__Glomerales	f__Glomeraceae	g__unclassified_f__Glomeraceae	s__unclassified_f__Glomeraceae	OTU3755	0	0	0	1	1	0	0	0	0	0	0	0	0	0	0	0	0	1	0	0	0	0	0	0	1	0	0	0	0	0	0	0	0	3	3	0	0	0	0	0	3
d__Eukaryota	k__Fungi	p__unclassified_k__Fungi	c__unclassified_k__Fungi	o__unclassified_k__Fungi	f__unclassified_k__Fungi	g__unclassified_k__Fungi	s__unclassified_k__Fungi	OTU4415	1	0	3	1	6	1	2	3	1	0	0	0	0	0	0	14	8	15	0	1	0	0	0	0	0	0	0	0	0	0	0	0	0	2	5	5	0	0	0	0	3
d__Eukaryota	k__Fungi	p__Glomeromycota	c__Paraglomeromycetes	o__GS24	f__unclassified_o__GS24	g__unclassified_o__GS24	s__GS24_sp	OTU2361	0	0	0	0	0	0	0	11	0	0	0	0	0	0	0	0	0	0	0	0	0	0	0	0	0	0	0	0	0	0	0	0	16	0	0	0	1	0	0	0	1
d__Eukaryota	k__Fungi	p__Ascomycota	c__Leotiomycetes	o__Thelebolales	f__Pseudeurotiaceae	g__Geomyces	s__Geomyces_sp	OTU4113	0	0	2	0	0	0	1	1	0	0	0	0	0	0	0	0	0	13	0	1	4	1	0	16	0	0	0	0	0	0	0	0	0	5	0	0	0	0	0	10	2
d__Eukaryota	k__Fungi	p__Ascomycota	c__Sordariomycetes	o__Microascales	f__Halosphaeriaceae	g__unclassified_f__Halosphaeriaceae	s__unclassified_f__Halosphaeriaceae	OTU3155	0	0	0	0	0	0	0	0	0	0	0	0	0	0	0	0	0	0	0	0	0	0	0	0	0	0	0	0	0	0	0	0	0	0	9	9	0	0	0	0	0
d__Eukaryota	k__Fungi	p__Ascomycota	c__Sordariomycetes	o__Branch06	f__unclassified_o__Branch06	g__unclassified_o__Branch06	s__Branch06_sp	OTU1079	0	0	0	0	4	0	0	0	0	0	0	0	0	0	0	0	0	0	0	0	0	0	0	0	0	0	0	83	0	0	0	0	0	0	0	0	0	0	0	0	0
d__Eukaryota	k__Fungi	p__unclassified_k__Fungi	c__unclassified_k__Fungi	o__unclassified_k__Fungi	f__unclassified_k__Fungi	g__unclassified_k__Fungi	s__unclassified_k__Fungi	OTU4278	0	3	6	0	0	0	1	1	1	0	0	0	0	0	0	0	15	5	2	5	4	0	4	2	0	0	0	0	0	0	1	0	8	1	0	1	0	0	0	15	0
d__Eukaryota	k__Fungi	p__unclassified_k__Fungi	c__unclassified_k__Fungi	o__unclassified_k__Fungi	f__unclassified_k__Fungi	g__unclassified_k__Fungi	s__unclassified_k__Fungi	OTU3433	0	0	0	0	0	0	0	0	0	0	0	0	0	0	0	0	0	0	0	0	0	0	0	0	0	0	0	0	0	0	0	0	6	0	0	74	0	0	0	0	0
d__Eukaryota	k__Fungi	p__Ascomycota	c__Sordariomycetes	o__Sordariales	f__Lasiosphaeriaceae	g__Immersiella	s__Immersiella_caudata	OTU1101	0	0	0	1	15	0	2	3	2	0	1	0	0	0	0	0	0	0	8	0	0	1	3	0	0	0	0	0	0	0	0	0	0	5	2	10	0	0	0	0	0
d__Eukaryota	k__Fungi	p__Basidiomycota	c__Tremellomycetes	o__Tremellales	f__Bulleribasidiaceae	g__Bulleribasidium	s__unclassified_g__Bulleribasidium	OTU3154	0	1	0	0	5	15	0	0	13	0	0	0	0	0	0	0	0	0	2	8	0	1	7	3	0	0	0	0	0	0	0	0	0	1	2	3	0	0	0	0	0
d__Eukaryota	k__Fungi	p__unclassified_k__Fungi	c__unclassified_k__Fungi	o__unclassified_k__Fungi	f__unclassified_k__Fungi	g__unclassified_k__Fungi	s__unclassified_k__Fungi	OTU900	1	2	7	0	0	0	0	0	0	0	0	0	0	0	0	11	28	0	0	1	0	0	2	0	0	0	0	0	0	0	0	0	1	0	0	1	0	0	1	0	0
d__Eukaryota	k__Fungi	p__unclassified_k__Fungi	c__unclassified_k__Fungi	o__unclassified_k__Fungi	f__unclassified_k__Fungi	g__unclassified_k__Fungi	s__unclassified_k__Fungi	OTU2146	0	0	2	1	0	1	0	2	1	0	0	0	0	0	0	0	9	20	0	0	0	0	0	0	0	0	0	0	0	0	0	0	0	1	1	0	0	0	0	29	2
d__Eukaryota	k__Fungi	p__Basidiomycota	c__Agaricomycetes	o__Agaricales	f__Bolbitiaceae	g__Conocybe	s__unclassified_g__Conocybe	OTU4899	0	0	0	0	11	13	0	19	24	0	0	0	0	0	0	0	3	0	0	0	0	0	0	0	0	0	0	0	0	0	0	0	0	0	1	3	0	0	0	0	0
d__Eukaryota	k__Fungi	p__Glomeromycota	c__unclassified_p__Glomeromycota	o__unclassified_p__Glomeromycota	f__unclassified_p__Glomeromycota	g__unclassified_p__Glomeromycota	s__Glomeromycota_sp	OTU5072	3	0	0	1	0	0	4	1	0	0	0	0	0	0	0	8	2	12	1	1	0	0	0	0	1	1	0	0	0	1	0	0	0	0	0	2	0	0	0	8	4
d__Eukaryota	k__Fungi	p__Glomeromycota	c__Glomeromycetes	o__Glomerales	f__Glomeraceae	g__unclassified_f__Glomeraceae	s__Glomeraceae_sp	OTU3705	1	0	0	1	0	0	0	0	0	0	0	1	0	0	0	10	13	2	0	0	0	0	0	0	0	0	0	0	0	1	0	0	0	0	0	0	0	0	1	4	7
d__Eukaryota	k__Fungi	p__Ascomycota	c__unclassified_p__Ascomycota	o__unclassified_p__Ascomycota	f__unclassified_p__Ascomycota	g__unclassified_p__Ascomycota	s__unclassified_p__Ascomycota	OTU864	4	5	2	0	0	0	10	2	0	0	0	0	0	0	0	2	2	6	1	0	5	0	1	0	0	0	0	0	0	0	0	0	0	0	0	0	0	0	0	0	0
d__Eukaryota	k__Fungi	p__Basidiomycota	c__Agaricomycetes	o__Agaricales	f__Bolbitiaceae	g__Conocybe	s__unclassified_g__Conocybe	OTU457	0	3	0	0	0	22	4	7	11	0	0	0	0	0	0	0	0	5	0	0	5	0	0	9	0	0	0	0	0	0	0	0	0	0	0	0	0	0	0	0	0
d__Eukaryota	k__Fungi	p__Mortierellomycota	c__Mortierellomycetes	o__Mortierellales	f__Mortierellaceae	g__Mortierella	s__Mortierella_jenkinii	OTU1861	0	0	0	0	0	0	0	0	0	0	0	0	0	0	0	0	0	0	2	18	4	2	58	2	0	0	0	0	0	0	0	0	0	0	0	0	0	0	0	0	0
d__Eukaryota	k__Fungi	p__unclassified_k__Fungi	c__unclassified_k__Fungi	o__unclassified_k__Fungi	f__unclassified_k__Fungi	g__unclassified_k__Fungi	s__unclassified_k__Fungi	OTU927	8	2	1	4	0	10	4	13	2	0	0	0	0	0	0	0	0	0	5	0	0	0	0	0	0	0	0	0	0	0	0	0	0	0	0	1	0	0	0	0	0
d__Eukaryota	k__Fungi	p__unclassified_k__Fungi	c__unclassified_k__Fungi	o__unclassified_k__Fungi	f__unclassified_k__Fungi	g__unclassified_k__Fungi	s__unclassified_k__Fungi	OTU3192	0	0	0	0	2	0	0	1	0	0	1	0	0	0	0	7	10	0	0	0	0	0	0	0	0	0	0	0	0	0	2	0	5	8	6	1	0	0	0	0	0
d__Eukaryota	k__Fungi	p__Chytridiomycota	c__unclassified_p__Chytridiomycota	o__unclassified_p__Chytridiomycota	f__unclassified_p__Chytridiomycota	g__unclassified_p__Chytridiomycota	s__Chytridiomycota_sp	OTU3132	3	6	0	0	2	0	2	0	1	1	0	0	0	0	0	4	6	3	0	0	0	1	0	0	0	0	0	0	0	0	2	0	0	2	1	1	0	0	0	4	5
d__Eukaryota	k__Fungi	p__unclassified_k__Fungi	c__unclassified_k__Fungi	o__unclassified_k__Fungi	f__unclassified_k__Fungi	g__unclassified_k__Fungi	s__unclassified_k__Fungi	OTU1195	0	2	4	1	9	8	4	7	3	0	1	0	0	0	0	4	11	8	0	0	0	1	0	1	0	0	0	0	0	0	1	0	0	1	0	1	0	0	0	0	1
d__Eukaryota	k__Fungi	p__unclassified_k__Fungi	c__unclassified_k__Fungi	o__unclassified_k__Fungi	f__unclassified_k__Fungi	g__unclassified_k__Fungi	s__unclassified_k__Fungi	OTU4036	0	0	0	1	0	21	10	8	10	0	0	0	0	0	0	0	0	0	0	0	0	0	0	0	0	0	0	0	0	0	0	0	0	0	2	7	0	0	0	0	6
d__Eukaryota	k__Fungi	p__unclassified_k__Fungi	c__unclassified_k__Fungi	o__unclassified_k__Fungi	f__unclassified_k__Fungi	g__unclassified_k__Fungi	s__unclassified_k__Fungi	OTU4589	2	0	0	0	0	1	0	1	0	0	0	0	0	0	0	2	0	0	0	5	0	0	2	0	0	0	0	0	0	0	0	0	10	0	0	0	0	0	0	0	0
d__Eukaryota	k__Fungi	p__unclassified_k__Fungi	c__unclassified_k__Fungi	o__unclassified_k__Fungi	f__unclassified_k__Fungi	g__unclassified_k__Fungi	s__unclassified_k__Fungi	OTU4901	0	0	0	0	0	0	0	0	0	0	0	0	0	0	0	0	0	0	0	0	0	0	0	0	0	0	0	0	0	0	0	0	0	0	86	0	0	0	0	0	0
d__Eukaryota	k__Fungi	p__unclassified_k__Fungi	c__unclassified_k__Fungi	o__unclassified_k__Fungi	f__unclassified_k__Fungi	g__unclassified_k__Fungi	s__unclassified_k__Fungi	OTU3020	2	0	0	1	5	2	6	4	0	0	0	0	0	0	0	0	0	0	1	0	0	1	1	0	0	0	0	0	0	0	0	0	0	3	0	2	0	0	0	0	3
d__Eukaryota	k__Fungi	p__Ascomycota	c__Sordariomycetes	o__Sordariales	f__Lasiosphaeriaceae	g__Apodus	s__Apodus_oryzae	OTU1138	0	0	5	4	4	3	4	5	5	1	4	0	1	0	0	0	0	0	0	1	0	1	1	0	0	3	0	3	3	0	0	0	0	5	6	0	2	1	0	0	0
d__Eukaryota	k__Fungi	p__Chytridiomycota	c__unclassified_p__Chytridiomycota	o__unclassified_p__Chytridiomycota	f__unclassified_p__Chytridiomycota	g__unclassified_p__Chytridiomycota	s__Chytridiomycota_sp	OTU5048	2	0	6	0	0	2	0	0	0	0	0	0	0	0	0	0	5	0	1	0	5	2	3	0	0	0	0	0	0	0	0	0	0	0	0	0	0	0	0	6	0
d__Eukaryota	k__Fungi	p__unclassified_k__Fungi	c__unclassified_k__Fungi	o__unclassified_k__Fungi	f__unclassified_k__Fungi	g__unclassified_k__Fungi	s__unclassified_k__Fungi	OTU775	5	0	0	10	4	2	9	13	5	0	0	0	0	2	0	1	3	1	0	1	2	1	6	0	0	0	0	0	0	0	0	0	0	0	0	0	0	0	0	0	0
d__Eukaryota	k__Fungi	p__unclassified_k__Fungi	c__unclassified_k__Fungi	o__unclassified_k__Fungi	f__unclassified_k__Fungi	g__unclassified_k__Fungi	s__unclassified_k__Fungi	OTU3611	0	0	4	0	0	0	0	0	0	0	0	0	0	0	0	11	2	9	0	4	2	0	0	4	0	0	0	0	0	0	0	0	0	0	0	0	0	0	0	0	0
d__Eukaryota	k__Fungi	p__Chytridiomycota	c__unclassified_p__Chytridiomycota	o__unclassified_p__Chytridiomycota	f__unclassified_p__Chytridiomycota	g__unclassified_p__Chytridiomycota	s__unclassified_p__Chytridiomycota	OTU2080	2	2	0	1	0	1	0	0	0	0	0	0	0	0	0	0	0	49	0	0	0	0	0	0	0	0	0	0	0	0	0	0	0	0	0	17	0	0	0	0	0
d__Eukaryota	k__Fungi	p__Basidiomycota	c__Exobasidiomycetes	o__Entylomatales	f__Entylomatales_fam_Incertae_sedis	g__Tilletiopsis	s__Tilletiopsis_washingtonensis	OTU4023	0	0	0	3	7	6	2	1	5	0	0	0	0	1	0	0	0	3	1	1	0	0	6	0	0	0	0	0	0	0	1	1	0	2	2	2	0	0	0	0	0
d__Eukaryota	k__Fungi	p__unclassified_k__Fungi	c__unclassified_k__Fungi	o__unclassified_k__Fungi	f__unclassified_k__Fungi	g__unclassified_k__Fungi	s__unclassified_k__Fungi	OTU5071	7	4	0	1	0	0	0	0	1	0	0	0	0	0	0	13	4	0	1	0	0	4	0	0	0	0	0	0	0	0	1	0	0	2	3	2	0	0	0	5	0
d__Eukaryota	k__Fungi	p__Ascomycota	c__Sordariomycetes	o__Hypocreales	f__Hypocreales_fam_Incertae_sedis	g__Chlamydocillium	s__Chlamydocillium_sp	OTU5037	0	0	0	0	0	0	1	0	0	0	0	0	0	0	0	0	0	0	0	0	0	0	0	0	0	0	0	0	0	0	0	0	0	0	10	3	1	0	0	0	0
d__Eukaryota	k__Fungi	p__Glomeromycota	c__Glomeromycetes	o__Glomerales	f__Glomeraceae	g__unclassified_f__Glomeraceae	s__unclassified_f__Glomeraceae	OTU4371	0	0	0	0	0	0	0	1	0	0	0	0	0	0	0	7	2	0	0	0	0	0	0	0	0	0	0	0	0	0	0	0	0	1	0	0	0	0	0	0	5
d__Eukaryota	k__Fungi	p__Ascomycota	c__Sordariomycetes	o__Glomerellales	f__Glomerellaceae	g__Colletotrichum	s__Colletotrichum_truncatum	OTU3947	0	0	0	1	0	0	0	0	0	0	0	0	0	0	0	0	0	0	0	2	0	0	0	0	0	0	0	0	0	0	2	4	4	6	6	2	0	0	0	0	0
d__Eukaryota	k__Fungi	p__unclassified_k__Fungi	c__unclassified_k__Fungi	o__unclassified_k__Fungi	f__unclassified_k__Fungi	g__unclassified_k__Fungi	s__unclassified_k__Fungi	OTU4381	1	0	1	1	2	2	4	2	3	0	0	0	0	0	0	5	1	0	0	0	0	0	0	0	0	0	0	0	0	0	2	0	0	3	10	3	0	0	0	13	4
d__Eukaryota	k__Fungi	p__Basidiomycota	c__Microbotryomycetes	o__Sporidiobolales	f__Sporidiobolaceae	g__Rhodosporidiobolus	s__Rhodosporidiobolus_odoratus	OTU4185	0	0	0	2	0	1	0	0	1	0	0	0	0	0	0	0	0	0	1	9	0	0	5	1	0	0	1	0	0	0	0	0	0	0	0	7	0	0	0	0	0
d__Eukaryota	k__Fungi	p__Ascomycota	c__Sordariomycetes	o__Xylariales	f__Diatrypaceae	g__Monosporascus	s__Monosporascus_sp	OTU5475	0	0	0	0	0	0	0	0	2	0	0	0	0	0	0	0	0	0	0	0	0	0	0	0	0	0	0	0	0	0	0	3	0	0	10	0	0	0	0	0	0
d__Eukaryota	k__Fungi	p__Basidiomycota	c__Agaricomycetes	o__Agaricales	f__Bolbitiaceae	g__Conocybe	s__Conocybe_echinata	OTU1535	0	0	0	0	4	12	0	1	13	0	0	0	0	0	0	0	48	0	0	0	1	0	1	1	0	0	0	0	1	0	0	0	0	0	0	0	0	0	0	0	0
d__Eukaryota	k__Fungi	p__Ascomycota	c__Sordariomycetes	o__Glomerellales	f__Plectosphaerellaceae	g__Verticillium	s__Verticillium_zaregamsianum	OTU3250	3	3	0	10	0	16	6	0	5	0	0	0	0	0	0	0	0	1	0	3	3	0	10	4	0	0	3	0	0	4	0	0	0	1	0	0	0	0	0	0	0
d__Eukaryota	k__Fungi	p__Ascomycota	c__Pezizomycetes	o__Pezizales	f__Ascodesmidaceae	g__Eleutherascus	s__Eleutherascus_cristatus	OTU3547	9	2	0	6	0	0	2	0	0	0	0	0	0	0	0	42	0	0	3	0	0	3	0	0	0	0	0	0	0	0	0	0	0	0	0	0	0	0	0	0	0
d__Eukaryota	k__Fungi	p__unclassified_k__Fungi	c__unclassified_k__Fungi	o__unclassified_k__Fungi	f__unclassified_k__Fungi	g__unclassified_k__Fungi	s__unclassified_k__Fungi	OTU1512	0	0	2	0	2	0	0	2	1	0	0	0	0	0	0	0	16	7	0	0	0	0	0	0	0	0	0	0	0	0	0	0	0	3	1	0	0	0	0	15	1
d__Eukaryota	k__Fungi	p__Ascomycota	c__Sordariomycetes	o__Hypocreales	f__Stachybotryaceae	g__Striatibotrys	s__Striatibotrys_rhabdospora	OTU141	9	0	0	11	3	1	5	10	0	1	0	0	0	0	0	22	0	0	0	0	1	1	0	1	0	0	0	0	0	0	6	0	0	2	0	0	0	0	0	5	0
d__Eukaryota	k__Fungi	p__Ascomycota	c__Dothideomycetes	o__Dothideomycetes_ord_Incertae_sedis	f__Eremomycetaceae	g__Arthrographis	s__Arthrographis_kalrae	OTU765	6	5	0	2	5	3	1	0	0	0	0	0	0	0	0	37	9	10	1	0	1	0	1	0	0	0	0	0	0	0	0	0	0	0	0	0	0	0	0	0	0
d__Eukaryota	k__Fungi	p__Ascomycota	c__Dothideomycetes	o__Pleosporales	f__unclassified_o__Pleosporales	g__unclassified_o__Pleosporales	s__unclassified_o__Pleosporales	OTU1868	0	0	0	0	0	0	0	0	0	0	0	0	0	0	0	0	0	0	18	12	5	9	18	8	1	1	1	3	0	4	0	0	0	0	0	0	0	0	0	0	0
d__Eukaryota	k__Fungi	p__Ascomycota	c__Dothideomycetes	o__Pleosporales	f__Phaeosphaeriaceae	g__Paraphoma	s__Paraphoma_chrysanthemicola	OTU1582	6	0	0	0	2	0	0	0	0	0	35	2	0	0	8	0	2	0	1	7	0	0	2	3	1	6	1	0	1	4	0	0	0	0	0	0	0	0	0	0	0
d__Eukaryota	k__Fungi	p__unclassified_k__Fungi	c__unclassified_k__Fungi	o__unclassified_k__Fungi	f__unclassified_k__Fungi	g__unclassified_k__Fungi	s__unclassified_k__Fungi	OTU4887	2	1	0	0	4	2	3	0	1	0	0	0	0	0	0	0	0	0	0	0	0	0	0	0	0	0	0	0	0	0	0	0	0	0	6	1	0	0	0	0	0
d__Eukaryota	k__Fungi	p__Basidiomycota	c__Agaricomycetes	o__Auriculariales	f__unclassified_o__Auriculariales	g__unclassified_o__Auriculariales	s__unclassified_o__Auriculariales	OTU3110	0	0	0	0	0	0	0	0	0	0	0	0	0	0	0	0	0	0	0	0	0	0	0	0	0	0	0	0	0	0	0	0	0	0	64	1	0	0	0	0	7
d__Eukaryota	k__Fungi	p__Glomeromycota	c__Paraglomeromycetes	o__GS24	f__unclassified_o__GS24	g__unclassified_o__GS24	s__GS24_sp	OTU2408	0	0	0	0	0	0	0	0	0	0	0	0	0	0	0	0	0	4	0	0	0	0	4	0	0	0	0	0	0	0	0	0	0	15	0	0	0	0	0	10	0
d__Eukaryota	k__Fungi	p__unclassified_k__Fungi	c__unclassified_k__Fungi	o__unclassified_k__Fungi	f__unclassified_k__Fungi	g__unclassified_k__Fungi	s__unclassified_k__Fungi	OTU3551	1	0	3	5	0	0	4	0	0	0	0	0	0	0	0	4	2	0	1	2	0	0	1	0	0	0	0	0	0	0	0	0	0	0	0	0	0	0	0	0	1
d__Eukaryota	k__Fungi	p__Calcarisporiellomycota	c__Calcarisporiellomycetes	o__Calcarisporiellales	f__Calcarisporiellaceae	g__Calcarisporiella	s__Calcarisporiella_thermophila	OTU3120	0	2	1	0	5	0	0	0	0	0	0	0	0	0	0	2	19	22	0	1	0	0	0	0	0	0	0	0	0	0	0	0	1	0	5	0	0	0	0	0	2
d__Eukaryota	k__Fungi	p__Ascomycota	c__unclassified_p__Ascomycota	o__unclassified_p__Ascomycota	f__unclassified_p__Ascomycota	g__unclassified_p__Ascomycota	s__unclassified_p__Ascomycota	OTU2664	1	0	0	0	0	0	0	0	1	0	0	0	0	0	0	0	0	0	0	1	0	0	0	0	0	0	0	0	0	0	3	8	0	3	4	3	0	0	0	0	0
d__Eukaryota	k__Fungi	p__Ascomycota	c__Sordariomycetes	o__Hypocreales	f__Hypocreales_fam_Incertae_sedis	g__Sarocladium	s__Sarocladium_sp	OTU431	0	2	0	3	19	3	4	12	4	0	0	0	0	0	0	0	0	0	1	8	0	4	3	0	0	0	7	0	0	0	0	0	0	0	0	0	0	0	0	0	1
d__Eukaryota	k__Fungi	p__Basidiomycota	c__unclassified_p__Basidiomycota	o__unclassified_p__Basidiomycota	f__unclassified_p__Basidiomycota	g__unclassified_p__Basidiomycota	s__unclassified_p__Basidiomycota	OTU684	0	0	0	0	0	0	0	0	2	0	0	0	0	0	0	5	0	0	1	0	1	0	4	2	0	0	0	0	0	0	0	0	0	0	0	0	0	0	0	0	0
d__Eukaryota	k__Fungi	p__unclassified_k__Fungi	c__unclassified_k__Fungi	o__unclassified_k__Fungi	f__unclassified_k__Fungi	g__unclassified_k__Fungi	s__unclassified_k__Fungi	OTU2652	1	1	0	0	1	0	0	0	0	0	0	0	0	0	0	0	0	2	0	0	0	0	0	0	0	0	0	0	0	0	9	4	0	3	0	1	0	0	0	11	20
d__Eukaryota	k__Fungi	p__Ascomycota	c__Dothideomycetes	o__Botryosphaeriales	f__Botryosphaeriaceae	g__Lasiodiplodia	s__unclassified_g__Lasiodiplodia	OTU4392	11	0	0	3	4	0	1	0	0	0	0	0	0	0	0	6	0	0	1	1	0	0	0	0	0	0	0	0	0	0	0	0	0	23	0	0	0	0	0	0	0
d__Eukaryota	k__Fungi	p__Mortierellomycota	c__Mortierellomycetes	o__Mortierellales	f__Mortierellaceae	g__Mortierella	s__Mortierella_bisporalis	OTU3034	11	0	0	0	0	1	0	3	3	0	0	0	0	0	0	0	0	9	0	0	0	0	1	2	0	0	0	0	0	0	34	0	0	0	0	0	0	0	0	0	0
d__Eukaryota	k__Fungi	p__unclassified_k__Fungi	c__unclassified_k__Fungi	o__unclassified_k__Fungi	f__unclassified_k__Fungi	g__unclassified_k__Fungi	s__unclassified_k__Fungi	OTU3746	0	3	2	1	0	0	0	0	0	0	0	0	0	0	0	6	0	26	1	1	1	1	4	0	0	0	0	0	0	0	0	0	1	0	0	1	0	0	0	0	0
d__Eukaryota	k__Fungi	p__unclassified_k__Fungi	c__unclassified_k__Fungi	o__unclassified_k__Fungi	f__unclassified_k__Fungi	g__unclassified_k__Fungi	s__unclassified_k__Fungi	OTU1328	0	0	0	0	0	0	0	0	0	0	0	0	0	0	0	3	5	8	0	4	1	0	1	0	0	0	0	0	0	0	0	24	0	0	0	0	0	0	0	0	0
d__Eukaryota	k__Fungi	p__Mortierellomycota	c__Mortierellomycetes	o__Mortierellales	f__Mortierellaceae	g__Mortierella	s__unclassified_g__Mortierella	OTU4195	0	0	0	1	23	0	8	5	0	0	0	0	0	0	0	0	0	0	1	16	7	2	5	6	0	0	0	0	0	0	0	0	0	0	0	0	0	0	0	0	0
d__Eukaryota	k__Fungi	p__Ascomycota	c__Pezizomycetes	o__Pezizales	f__Ascodesmidaceae	g__Cephaliophora	s__unclassified_g__Cephaliophora	OTU2953	8	0	0	0	0	0	12	0	0	0	0	0	0	0	0	0	0	0	3	0	0	3	0	0	2	0	0	0	0	1	0	0	0	0	3	0	0	0	0	0	0
d__Eukaryota	k__Fungi	p__unclassified_k__Fungi	c__unclassified_k__Fungi	o__unclassified_k__Fungi	f__unclassified_k__Fungi	g__unclassified_k__Fungi	s__unclassified_k__Fungi	OTU1152	0	2	1	2	3	3	2	4	1	0	1	0	0	0	0	0	16	10	1	1	0	0	5	0	0	0	0	0	0	0	0	0	1	2	0	1	1	0	0	0	0
d__Eukaryota	k__Fungi	p__unclassified_k__Fungi	c__unclassified_k__Fungi	o__unclassified_k__Fungi	f__unclassified_k__Fungi	g__unclassified_k__Fungi	s__unclassified_k__Fungi	OTU3622	0	0	0	0	0	0	0	0	0	0	0	0	0	0	0	0	0	0	0	0	0	0	0	0	0	0	0	0	0	0	0	1	6	0	5	0	0	0	0	0	16
d__Eukaryota	k__Fungi	p__unclassified_k__Fungi	c__unclassified_k__Fungi	o__unclassified_k__Fungi	f__unclassified_k__Fungi	g__unclassified_k__Fungi	s__unclassified_k__Fungi	OTU4361	0	0	0	0	0	0	0	0	0	0	0	0	0	0	0	0	0	0	0	0	2	0	0	0	0	0	0	0	0	0	4	0	0	0	0	0	0	0	0	0	0
d__Eukaryota	k__Fungi	p__Ascomycota	c__Eurotiomycetes	o__Chaetothyriales	f__Herpotrichiellaceae	g__Phialophora	s__Phialophora_geniculata	OTU1197	0	0	0	4	3	0	0	25	2	0	0	0	0	0	0	14	7	0	0	4	0	4	1	0	0	0	0	0	0	0	0	0	0	0	0	0	0	0	0	0	0
d__Eukaryota	k__Fungi	p__Ascomycota	c__Sordariomycetes	o__unclassified_c__Sordariomycetes	f__unclassified_c__Sordariomycetes	g__unclassified_c__Sordariomycetes	s__unclassified_c__Sordariomycetes	OTU4492	1	0	0	0	3	0	0	6	2	0	0	0	0	0	0	0	4	3	0	0	0	0	2	2	0	0	0	0	12	0	0	0	0	0	7	7	0	0	5	0	0
d__Eukaryota	k__Fungi	p__Mortierellomycota	c__unclassified_p__Mortierellomycota	o__unclassified_p__Mortierellomycota	f__unclassified_p__Mortierellomycota	g__unclassified_p__Mortierellomycota	s__Mortierellomycotina	OTU3844	0	0	0	0	25	0	6	0	0	0	0	0	0	0	0	0	0	0	0	2	0	0	1	0	0	0	0	0	0	0	0	0	0	20	0	0	0	0	0	0	2
d__Eukaryota	k__Fungi	p__unclassified_k__Fungi	c__unclassified_k__Fungi	o__unclassified_k__Fungi	f__unclassified_k__Fungi	g__unclassified_k__Fungi	s__unclassified_k__Fungi	OTU4821	0	0	0	0	0	0	1	0	0	0	0	0	0	0	0	10	0	0	2	0	0	0	0	0	0	0	0	0	0	0	0	0	0	1	0	0	0	0	0	0	6
d__Eukaryota	k__Fungi	p__Basidiomycota	c__Agaricomycetes	o__Sebacinales	f__Serendipitaceae	g__Serendipita	s__Serendipita_indica	OTU487	0	0	0	0	6	4	4	8	0	0	0	0	0	4	0	0	0	0	0	0	0	0	0	0	0	0	0	0	0	1	0	0	0	50	0	0	0	0	0	0	0
d__Eukaryota	k__Fungi	p__Ascomycota	c__Sordariomycetes	o__Hypocreales	f__Hypocreaceae	g__Trichoderma	s__unclassified_g__Trichoderma	OTU98	0	10	4	1	3	2	0	1	6	0	0	0	0	0	0	21	5	1	1	0	1	1	1	0	0	0	0	0	0	1	7	0	0	1	3	0	0	0	0	0	0
d__Eukaryota	k__Fungi	p__unclassified_k__Fungi	c__unclassified_k__Fungi	o__unclassified_k__Fungi	f__unclassified_k__Fungi	g__unclassified_k__Fungi	s__unclassified_k__Fungi	OTU4143	0	2	1	3	0	2	0	1	0	0	0	0	0	0	0	6	1	8	0	0	0	0	0	0	0	0	0	0	0	0	0	0	0	2	0	0	0	0	0	10	7
d__Eukaryota	k__Fungi	p__Basidiomycota	c__Tremellomycetes	o__Tremellales	f__Tremellaceae	g__Cryptococcus_f__Tremellaceae	s__Cryptococcus_aspenensis	OTU1522	0	0	0	0	0	0	0	1	1	0	0	0	0	0	0	0	1	0	3	4	12	3	3	9	0	0	0	0	0	0	0	0	0	0	0	0	0	0	0	0	0
d__Eukaryota	k__Fungi	p__Ascomycota	c__Dothideomycetes	o__Pleosporales	f__unclassified_o__Pleosporales	g__unclassified_o__Pleosporales	s__unclassified_o__Pleosporales	OTU287	0	0	0	3	1	5	2	2	0	0	0	0	0	0	0	0	0	0	0	1	1	0	1	2	0	0	0	0	0	0	0	0	0	0	0	0	0	0	0	0	0
d__Eukaryota	k__Fungi	p__unclassified_k__Fungi	c__unclassified_k__Fungi	o__unclassified_k__Fungi	f__unclassified_k__Fungi	g__unclassified_k__Fungi	s__unclassified_k__Fungi	OTU2940	0	2	0	0	0	0	0	0	0	0	0	0	0	0	0	0	0	0	0	0	0	0	0	2	0	0	0	0	0	0	0	0	0	18	32	0	0	0	0	0	8
d__Eukaryota	k__Fungi	p__unclassified_k__Fungi	c__unclassified_k__Fungi	o__unclassified_k__Fungi	f__unclassified_k__Fungi	g__unclassified_k__Fungi	s__unclassified_k__Fungi	OTU566	0	4	3	3	0	1	0	3	3	0	0	0	0	0	0	3	3	10	0	0	0	1	3	0	0	0	0	0	0	0	1	2	0	4	0	1	0	0	0	0	3
d__Eukaryota	k__Fungi	p__Ascomycota	c__Sordariomycetes	o__Sordariales	f__Chaetomiaceae	g__Zopfiella	s__Zopfiella_karachiensis	OTU5877	0	0	0	0	0	0	0	0	0	0	0	0	0	0	0	0	10	0	0	0	0	0	0	0	0	0	0	0	0	0	0	0	0	0	0	0	0	0	0	0	0
d__Eukaryota	k__Fungi	p__Ascomycota	c__Sordariomycetes	o__Sordariales	f__Chaetomiaceae	g__unclassified_f__Chaetomiaceae	s__unclassified_f__Chaetomiaceae	OTU1823	6	2	19	0	1	4	9	1	4	0	0	0	0	0	0	3	1	6	1	1	1	2	0	0	0	0	0	0	0	0	0	0	0	0	0	0	0	0	0	0	1
d__Eukaryota	k__Fungi	p__unclassified_k__Fungi	c__unclassified_k__Fungi	o__unclassified_k__Fungi	f__unclassified_k__Fungi	g__unclassified_k__Fungi	s__unclassified_k__Fungi	OTU3550	0	2	2	0	0	0	0	0	0	0	0	0	0	0	0	0	0	0	1	1	0	1	0	0	0	0	0	0	0	0	0	0	0	0	0	0	0	0	0	0	0
d__Eukaryota	k__Fungi	p__unclassified_k__Fungi	c__unclassified_k__Fungi	o__unclassified_k__Fungi	f__unclassified_k__Fungi	g__unclassified_k__Fungi	s__unclassified_k__Fungi	OTU4299	5	3	13	2	1	3	5	4	5	0	0	0	0	0	0	10	3	7	0	2	0	0	1	0	0	0	0	0	0	0	0	3	0	0	0	0	0	0	0	0	0
d__Eukaryota	k__Fungi	p__Ascomycota	c__Sordariomycetes	o__Sordariales	f__Chaetomiaceae	g__unclassified_f__Chaetomiaceae	s__unclassified_f__Chaetomiaceae	OTU2141	3	6	21	3	1	3	3	2	5	0	0	0	0	0	0	7	0	8	7	1	2	1	0	0	0	0	0	0	0	0	0	0	0	0	0	0	0	0	0	0	0
d__Eukaryota	k__Fungi	p__Ascomycota	c__Sordariomycetes	o__Hypocreales	f__Hypocreales_fam_Incertae_sedis	g__Acremonium	s__Acremonium_masseei	OTU597	0	3	8	1	6	2	3	3	11	0	0	0	0	0	0	8	14	5	3	0	1	0	3	0	0	0	0	0	0	0	0	0	0	0	0	1	0	0	0	0	0
d__Eukaryota	k__Fungi	p__unclassified_k__Fungi	c__unclassified_k__Fungi	o__unclassified_k__Fungi	f__unclassified_k__Fungi	g__unclassified_k__Fungi	s__unclassified_k__Fungi	OTU2636	0	0	0	1	0	0	0	0	0	0	0	0	0	0	0	0	7	0	0	0	0	0	0	0	0	0	0	0	0	0	1	1	0	21	0	0	0	0	0	6	0
d__Eukaryota	k__Fungi	p__unclassified_k__Fungi	c__unclassified_k__Fungi	o__unclassified_k__Fungi	f__unclassified_k__Fungi	g__unclassified_k__Fungi	s__unclassified_k__Fungi	OTU652	0	0	0	3	0	0	2	1	0	0	0	0	0	0	0	2	0	0	11	0	0	56	0	0	0	0	0	0	0	0	0	0	0	0	0	0	0	0	0	0	0
d__Eukaryota	k__Fungi	p__Ascomycota	c__Dothideomycetes	o__Pleosporales	f__Pleosporales_fam_Incertae_sedis	g__Pseudorobillarda	s__unclassified_g__Pseudorobillarda	OTU4889	0	0	0	0	0	0	0	0	0	0	0	0	0	0	0	0	0	0	0	0	0	0	0	0	0	0	0	0	0	0	0	0	0	0	0	4	0	0	0	0	0
d__Eukaryota	k__Fungi	p__unclassified_k__Fungi	c__unclassified_k__Fungi	o__unclassified_k__Fungi	f__unclassified_k__Fungi	g__unclassified_k__Fungi	s__unclassified_k__Fungi	OTU616	2	11	3	0	0	3	1	2	3	0	0	0	0	0	0	16	5	10	0	1	1	0	3	1	0	0	0	0	0	0	1	0	0	0	0	1	0	0	0	0	0
d__Eukaryota	k__Fungi	p__Basidiomycota	c__Agaricomycetes	o__Agaricales	f__Psathyrellaceae	g__Psathyrella	s__unclassified_g__Psathyrella	OTU5828	0	0	0	0	0	0	0	0	0	0	0	0	0	0	0	0	0	0	0	0	0	0	0	1	0	0	0	0	0	0	0	0	0	0	0	0	0	0	0	0	0
d__Eukaryota	k__Fungi	p__Ascomycota	c__Dothideomycetes	o__Pleosporales	f__unclassified_o__Pleosporales	g__unclassified_o__Pleosporales	s__unclassified_o__Pleosporales	OTU3158	0	0	0	0	0	0	0	0	0	0	0	0	0	0	0	0	0	0	0	0	0	0	0	0	0	0	0	0	0	0	0	0	47	0	0	0	0	0	0	0	0
d__Eukaryota	k__Fungi	p__unclassified_k__Fungi	c__unclassified_k__Fungi	o__unclassified_k__Fungi	f__unclassified_k__Fungi	g__unclassified_k__Fungi	s__unclassified_k__Fungi	OTU2133	4	2	0	3	0	0	0	0	0	0	0	0	0	0	0	1	0	1	0	2	0	0	1	0	0	0	0	0	0	0	0	0	5	0	0	0	0	0	0	14	0
d__Eukaryota	k__Fungi	p__unclassified_k__Fungi	c__unclassified_k__Fungi	o__unclassified_k__Fungi	f__unclassified_k__Fungi	g__unclassified_k__Fungi	s__unclassified_k__Fungi	OTU678	0	0	1	3	4	4	1	4	0	0	0	0	0	0	0	5	26	4	0	0	2	0	4	1	0	0	0	0	0	0	0	0	0	1	1	2	0	0	0	0	0
d__Eukaryota	k__Fungi	p__Mortierellomycota	c__Mortierellomycetes	o__Mortierellales	f__Mortierellaceae	g__unclassified_f__Mortierellaceae	s__unclassified_f__Mortierellaceae	OTU4203	7	0	0	0	1	0	0	0	0	0	0	0	0	0	0	0	0	0	0	0	0	1	0	0	0	0	0	0	0	0	0	0	0	0	3	0	0	0	0	0	0
d__Eukaryota	k__Fungi	p__Ascomycota	c__unclassified_p__Ascomycota	o__unclassified_p__Ascomycota	f__unclassified_p__Ascomycota	g__unclassified_p__Ascomycota	s__unclassified_p__Ascomycota	OTU3934	0	0	0	0	0	0	0	0	0	0	0	0	0	0	0	0	0	0	0	0	0	0	0	0	0	0	0	0	0	0	0	0	0	0	0	1	0	0	4	0	0
d__Eukaryota	k__Fungi	p__unclassified_k__Fungi	c__unclassified_k__Fungi	o__unclassified_k__Fungi	f__unclassified_k__Fungi	g__unclassified_k__Fungi	s__unclassified_k__Fungi	OTU3904	9	0	1	11	2	5	2	3	1	0	0	0	0	0	0	4	0	2	2	1	1	1	4	1	0	0	0	0	0	0	8	1	0	1	2	0	0	0	0	0	0
d__Eukaryota	k__Fungi	p__unclassified_k__Fungi	c__unclassified_k__Fungi	o__unclassified_k__Fungi	f__unclassified_k__Fungi	g__unclassified_k__Fungi	s__unclassified_k__Fungi	OTU602	0	0	41	6	3	0	0	0	0	0	0	0	0	0	0	14	0	1	2	0	0	0	0	0	0	0	0	0	0	0	0	0	0	0	0	0	0	0	0	0	0
d__Eukaryota	k__Fungi	p__Basidiobolomycota	c__Basidiobolomycetes	o__Basidiobolales	f__Basidiobolaceae	g__Basidiobolus	s__Basidiobolus_sp	OTU5139	0	3	0	0	5	0	0	6	15	0	0	0	0	0	0	0	0	0	0	0	1	0	0	3	0	0	0	0	0	0	0	0	0	0	0	0	0	0	0	0	0
d__Eukaryota	k__Fungi	p__Ascomycota	c__Pezizomycetes	o__Pezizales	f__Pyronemataceae	g__Lasiobolidium	s__Lasiobolidium_spirale	OTU3685	0	0	0	0	0	0	0	0	0	0	0	0	0	0	0	0	0	5	0	0	0	1	0	0	0	0	0	0	0	0	0	0	0	0	0	20	0	0	0	0	0
d__Eukaryota	k__Fungi	p__unclassified_k__Fungi	c__unclassified_k__Fungi	o__unclassified_k__Fungi	f__unclassified_k__Fungi	g__unclassified_k__Fungi	s__unclassified_k__Fungi	OTU2036	4	7	11	0	1	2	3	3	0	0	0	0	0	0	0	0	3	0	0	0	0	0	1	0	0	0	0	0	0	0	0	1	0	1	2	0	0	0	0	9	9
d__Eukaryota	k__Fungi	p__Basidiomycota	c__Agaricomycetes	o__Agaricales	f__Entolomataceae	g__Entoloma	s__Entoloma_perumbilicatum	OTU2653	0	0	0	0	0	0	0	0	0	0	0	0	0	0	0	0	10	0	0	1	0	0	0	0	0	0	0	0	0	0	0	10	0	0	0	0	0	0	0	0	0
d__Eukaryota	k__Fungi	p__unclassified_k__Fungi	c__unclassified_k__Fungi	o__unclassified_k__Fungi	f__unclassified_k__Fungi	g__unclassified_k__Fungi	s__unclassified_k__Fungi	OTU1177	0	0	0	0	0	0	0	1	0	0	1	0	0	0	0	3	2	3	0	0	0	0	0	0	0	0	0	0	0	0	1	0	0	0	0	0	0	0	0	21	0
d__Eukaryota	k__Fungi	p__Ascomycota	c__Sordariomycetes	o__Sordariales	f__unclassified_o__Sordariales	g__unclassified_o__Sordariales	s__unclassified_o__Sordariales	OTU3656	0	0	0	0	0	0	0	0	0	0	0	0	0	0	0	0	0	0	0	0	0	0	0	0	0	0	0	0	0	0	0	0	0	0	0	6	0	0	0	0	0
d__Eukaryota	k__Fungi	p__Basidiomycota	c__Agaricomycetes	o__Agaricales	f__Psathyrellaceae	g__Lacrymaria	s__Lacrymaria_lacrymabunda	OTU4832	0	0	0	2	2	1	0	0	0	0	0	0	0	0	0	0	0	0	0	0	0	0	0	0	0	0	0	0	0	0	9	0	0	3	1	1	0	0	0	0	0
d__Eukaryota	k__Fungi	p__Ascomycota	c__Sordariomycetes	o__Sordariales	f__Chaetomiaceae	g__Humicola	s__unclassified_g__Humicola	OTU1660	3	4	12	0	2	8	0	1	9	0	0	0	0	0	0	2	2	4	5	3	1	1	3	5	0	1	0	0	0	0	0	0	0	0	0	0	0	0	0	0	1
d__Eukaryota	k__Fungi	p__Ascomycota	c__Sordariomycetes	o__Hypocreales	f__unclassified_o__Hypocreales	g__unclassified_o__Hypocreales	s__unclassified_o__Hypocreales	OTU383	0	0	0	14	11	3	17	4	0	0	0	0	0	0	0	0	0	0	5	0	4	0	2	1	0	0	0	0	0	0	0	0	0	0	2	1	0	0	0	0	0
d__Eukaryota	k__Fungi	p__Basidiomycota	c__Agaricomycetes	o__Agaricales	f__Bolbitiaceae	g__Conocybe	s__Conocybe_herbarum	OTU3444	0	0	0	0	0	0	0	0	2	0	0	0	0	0	0	0	0	0	0	0	0	0	2	0	0	0	0	0	0	0	0	0	2	0	0	1	0	0	2	0	0
d__Eukaryota	k__Fungi	p__Ascomycota	c__Dothideomycetes	o__Pleosporales	f__Phaeosphaeriaceae	g__Phaeosphaeria	s__Phaeosphaeria_sp	OTU4192	0	0	0	0	0	0	0	0	0	0	0	0	0	0	0	0	0	0	0	0	0	0	1	0	0	0	0	0	0	0	0	0	0	0	0	16	0	0	0	0	0
d__Eukaryota	k__Fungi	p__unclassified_k__Fungi	c__unclassified_k__Fungi	o__unclassified_k__Fungi	f__unclassified_k__Fungi	g__unclassified_k__Fungi	s__unclassified_k__Fungi	OTU2701	1	1	4	2	1	1	3	0	2	0	0	0	0	0	0	7	10	3	0	0	1	0	1	0	0	1	0	0	0	0	4	3	0	0	2	3	0	0	0	5	2
d__Eukaryota	k__Fungi	p__Basidiomycota	c__Microbotryomycetes	o__Sporidiobolales	f__Sporidiobolaceae	g__Rhodotorula	s__Rhodotorula_mucilaginosa	OTU2741	2	0	1	2	2	0	5	1	0	0	0	0	0	0	1	0	0	3	0	0	0	0	0	0	0	0	0	0	0	0	34	1	2	0	0	0	0	0	0	0	0
d__Eukaryota	k__Fungi	p__unclassified_k__Fungi	c__unclassified_k__Fungi	o__unclassified_k__Fungi	f__unclassified_k__Fungi	g__unclassified_k__Fungi	s__unclassified_k__Fungi	OTU583	2	1	10	3	3	1	7	3	0	0	0	0	0	0	0	3	19	0	0	1	0	0	1	0	0	0	0	0	0	0	0	0	0	1	1	2	0	0	0	0	0
d__Eukaryota	k__Fungi	p__Basidiomycota	c__Agaricomycetes	o__Agaricales	f__unclassified_o__Agaricales	g__unclassified_o__Agaricales	s__unclassified_o__Agaricales	OTU5758	0	0	0	0	0	0	0	0	0	0	0	0	0	0	0	0	0	0	0	0	0	0	0	0	0	0	0	0	0	0	0	0	0	0	0	0	0	0	0	0	0
d__Eukaryota	k__Fungi	p__unclassified_k__Fungi	c__unclassified_k__Fungi	o__unclassified_k__Fungi	f__unclassified_k__Fungi	g__unclassified_k__Fungi	s__unclassified_k__Fungi	OTU3968	0	3	2	2	1	1	1	0	0	0	0	0	0	0	0	4	3	9	0	0	0	0	0	0	0	0	0	0	0	0	6	3	4	9	0	0	0	0	0	0	1
d__Eukaryota	k__Fungi	p__Ascomycota	c__Eurotiomycetes	o__Eurotiales	f__Trichocomaceae	g__Talaromyces	s__unclassified_g__Talaromyces	OTU2102	3	10	0	1	2	5	0	0	4	0	0	0	0	0	0	1	23	20	0	0	1	0	1	0	0	0	0	0	0	0	0	0	0	0	0	0	0	0	0	0	0
d__Eukaryota	k__Fungi	p__unclassified_k__Fungi	c__unclassified_k__Fungi	o__unclassified_k__Fungi	f__unclassified_k__Fungi	g__unclassified_k__Fungi	s__unclassified_k__Fungi	OTU3540	0	2	2	2	1	1	3	1	3	0	0	0	0	0	0	1	0	4	0	0	0	1	1	1	2	0	0	0	0	0	3	0	0	0	1	1	0	0	0	0	5
d__Eukaryota	k__Fungi	p__Glomeromycota	c__Glomeromycetes	o__Glomerales	f__Glomeraceae	g__unclassified_f__Glomeraceae	s__unclassified_f__Glomeraceae	OTU4291	0	0	1	0	1	1	0	0	0	0	0	0	0	0	0	4	7	3	0	3	0	0	2	0	0	0	0	0	0	0	0	0	0	2	1	0	0	0	0	14	0
d__Eukaryota	k__Fungi	p__Basidiomycota	c__Agaricomycetes	o__Agaricales	f__Pleurotaceae	g__Pleurotus	s__unclassified_g__Pleurotus	OTU4770	2	3	6	0	0	1	9	1	0	0	0	0	0	0	0	0	2	0	0	1	0	0	2	0	0	0	0	0	0	0	3	2	0	3	3	2	0	0	0	0	3
d__Eukaryota	k__Fungi	p__Ascomycota	c__Eurotiomycetes	o__Eurotiales	f__Aspergillaceae	g__Aspergillus	s__Aspergillus_penicillioides	OTU5105	0	0	1	0	0	0	0	0	1	0	0	2	0	0	2	6	4	0	0	1	0	0	0	0	0	0	0	0	0	1	0	0	1	0	0	0	0	0	0	0	27
d__Eukaryota	k__Fungi	p__Ascomycota	c__Sordariomycetes	o__Sordariales	f__unclassified_o__Sordariales	g__unclassified_o__Sordariales	s__unclassified_o__Sordariales	OTU3232	0	0	0	0	0	0	0	0	0	0	0	0	0	0	0	0	0	0	0	0	0	0	0	0	0	0	0	0	0	0	0	0	0	0	0	0	0	0	0	0	0
d__Eukaryota	k__Fungi	p__Ascomycota	c__Dothideomycetes	o__Pleosporales	f__Phaeosphaeriaceae	g__unclassified_f__Phaeosphaeriaceae	s__unclassified_f__Phaeosphaeriaceae	OTU4039	2	0	0	2	0	0	3	0	0	1	0	0	0	0	0	5	0	0	0	1	2	0	2	0	0	0	0	0	0	0	0	0	0	0	0	4	0	0	0	0	0
d__Eukaryota	k__Fungi	p__unclassified_k__Fungi	c__unclassified_k__Fungi	o__unclassified_k__Fungi	f__unclassified_k__Fungi	g__unclassified_k__Fungi	s__unclassified_k__Fungi	OTU3525	5	0	1	0	0	1	3	0	0	0	0	0	0	0	1	0	1	0	0	0	1	0	1	0	0	0	0	0	0	0	0	0	0	4	11	4	0	0	0	2	0
d__Eukaryota	k__Fungi	p__Ascomycota	c__Leotiomycetes	o__Thelebolales	f__Pseudeurotiaceae	g__Leuconeurospora	s__Leuconeurospora_pulcherrima	OTU3891	0	0	0	0	0	0	1	0	0	0	0	0	0	0	0	0	0	0	8	4	0	10	4	9	0	0	0	0	0	0	0	0	0	0	0	0	0	0	0	0	0
d__Eukaryota	k__Fungi	p__unclassified_k__Fungi	c__unclassified_k__Fungi	o__unclassified_k__Fungi	f__unclassified_k__Fungi	g__unclassified_k__Fungi	s__unclassified_k__Fungi	OTU4963	1	0	2	0	0	2	0	0	2	0	0	0	4	0	0	1	15	39	0	0	0	0	1	0	0	0	0	0	0	0	0	0	0	0	0	0	0	0	0	0	0
d__Eukaryota	k__Fungi	p__Ascomycota	c__Pezizomycetes	o__Pezizales	f__Ascobolaceae	g__Ascobolus	s__Ascobolus_sp	OTU3062	0	0	0	0	0	0	0	0	0	0	0	0	0	0	0	5	0	0	0	0	0	0	1	0	0	0	0	0	0	0	0	0	0	0	9	12	0	0	0	0	21
d__Eukaryota	k__Fungi	p__Ascomycota	c__Dothideomycetes	o__Pleosporales	f__Periconiaceae	g__Periconia	s__Periconia_homothallica	OTU1869	0	0	0	3	0	0	0	2	0	0	0	0	0	0	0	0	0	0	0	12	7	2	25	6	1	0	0	5	1	5	0	0	0	0	0	0	0	0	0	0	0
d__Eukaryota	k__Fungi	p__unclassified_k__Fungi	c__unclassified_k__Fungi	o__unclassified_k__Fungi	f__unclassified_k__Fungi	g__unclassified_k__Fungi	s__unclassified_k__Fungi	OTU2189	0	4	3	3	2	0	3	3	2	0	0	0	0	0	0	0	0	8	1	0	2	0	0	0	0	0	0	0	0	0	7	3	0	7	0	0	0	0	0	0	0
d__Eukaryota	k__Fungi	p__Ascomycota	c__Sordariomycetes	o__Sordariales	f__Chaetomiaceae	g__Chaetomium	s__Chaetomium_jodhpurense	OTU2689	2	0	1	0	0	1	0	0	0	0	0	0	0	0	0	1	0	0	0	0	0	0	0	0	0	0	0	0	0	0	27	22	0	0	6	0	0	0	0	0	7
d__Eukaryota	k__Fungi	p__Ascomycota	c__Dothideomycetes	o__Pleosporales	f__Pleosporaceae	g__Cochliobolus	s__Cochliobolus_geniculatus	OTU3112	0	0	0	8	3	5	2	1	3	0	0	0	0	0	0	0	15	0	0	0	0	0	0	0	0	0	2	0	0	0	0	0	0	0	0	5	0	0	0	0	0
d__Eukaryota	k__Fungi	p__Basidiomycota	c__Agaricomycetes	o__Phallales	f__Phallaceae	g__Phallus	s__Phallus_rugulosus	OTU3104	0	3	0	0	0	0	2	3	0	0	0	0	1	0	0	2	18	0	6	2	0	2	0	3	1	0	0	0	0	0	0	0	0	15	0	0	0	0	0	0	0
d__Eukaryota	k__Fungi	p__Ascomycota	c__Pezizomycetes	o__Pezizales	f__Pezizaceae	g__Peziza	s__Peziza_howsei	OTU5228	17	0	0	0	0	0	0	0	0	0	0	0	0	0	0	1	32	0	0	0	0	0	0	0	0	0	0	0	0	0	0	0	0	0	0	2	0	0	0	10	0
d__Eukaryota	k__Fungi	p__Basidiomycota	c__Agaricomycetes	o__Agaricales	f__Psathyrellaceae	g__Coprinellus	s__unclassified_g__Coprinellus	OTU419	10	0	0	16	0	3	18	1	9	0	0	2	0	0	0	5	0	0	0	0	0	0	0	0	0	0	1	0	0	4	0	0	0	0	0	0	0	0	0	0	0
d__Eukaryota	k__Fungi	p__unclassified_k__Fungi	c__unclassified_k__Fungi	o__unclassified_k__Fungi	f__unclassified_k__Fungi	g__unclassified_k__Fungi	s__unclassified_k__Fungi	OTU255	0	0	0	4	0	0	63	0	0	0	0	0	0	0	0	0	0	0	0	0	0	0	0	0	0	0	0	0	0	0	0	0	0	0	0	0	0	0	0	0	0
d__Eukaryota	k__Fungi	p__unclassified_k__Fungi	c__unclassified_k__Fungi	o__unclassified_k__Fungi	f__unclassified_k__Fungi	g__unclassified_k__Fungi	s__unclassified_k__Fungi	OTU766	0	1	11	2	0	1	3	1	9	0	0	0	0	0	0	11	8	17	1	0	1	0	0	1	0	0	0	0	0	0	0	0	0	0	0	0	0	0	0	0	0
d__Eukaryota	k__Fungi	p__unclassified_k__Fungi	c__unclassified_k__Fungi	o__unclassified_k__Fungi	f__unclassified_k__Fungi	g__unclassified_k__Fungi	s__unclassified_k__Fungi	OTU664	4	2	2	6	2	4	11	0	1	0	0	0	0	0	0	5	6	10	1	0	0	0	3	0	0	0	0	0	0	0	0	0	0	0	0	0	0	0	0	6	0
d__Eukaryota	k__Fungi	p__unclassified_k__Fungi	c__unclassified_k__Fungi	o__unclassified_k__Fungi	f__unclassified_k__Fungi	g__unclassified_k__Fungi	s__unclassified_k__Fungi	OTU1137	0	2	0	6	1	5	1	8	10	0	3	0	0	0	0	3	0	1	0	0	1	0	1	0	0	2	0	0	0	0	0	0	7	0	0	4	0	0	0	0	0
d__Eukaryota	k__Fungi	p__Ascomycota	c__Sordariomycetes	o__Hypocreales	f__unclassified_o__Hypocreales	g__unclassified_o__Hypocreales	s__unclassified_o__Hypocreales	OTU1336	0	0	0	0	29	1	0	1	0	0	0	0	0	0	0	0	3	0	1	33	0	0	0	0	0	0	0	0	0	0	0	0	0	0	0	0	0	0	0	0	0
d__Eukaryota	k__Fungi	p__Basidiomycota	c__Agaricomycetes	o__Russulales	f__Peniophoraceae	g__Subulicystidium	s__Subulicystidium_perlongisporum	OTU5115	0	0	1	9	2	6	0	10	2	0	0	0	0	0	0	0	0	0	0	1	1	0	4	0	0	0	0	0	0	0	0	0	0	0	4	3	0	0	0	0	0
d__Eukaryota	k__Fungi	p__Mortierellomycota	c__Mortierellomycetes	o__Mortierellales	f__Mortierellaceae	g__Mortierella	s__unclassified_g__Mortierella	OTU1940	0	0	0	0	0	0	0	0	0	0	0	0	0	0	0	0	0	0	0	15	6	1	6	18	0	0	0	0	0	0	0	0	0	0	0	0	0	0	0	0	0
d__Eukaryota	k__Fungi	p__Ascomycota	c__unclassified_p__Ascomycota	o__unclassified_p__Ascomycota	f__unclassified_p__Ascomycota	g__unclassified_p__Ascomycota	s__unclassified_p__Ascomycota	OTU266	2	0	0	0	15	0	2	2	0	0	0	0	0	0	0	0	0	0	0	0	0	0	0	0	0	0	0	0	0	0	0	0	0	4	0	5	0	0	0	0	0
d__Eukaryota	k__Fungi	p__Ascomycota	c__Dothideomycetes	o__Pleosporales	f__unclassified_o__Pleosporales	g__unclassified_o__Pleosporales	s__unclassified_o__Pleosporales	OTU4515	0	0	0	2	1	0	0	2	0	0	0	0	0	0	0	0	0	0	0	0	0	0	1	0	0	0	0	0	0	0	0	0	0	1	0	1	0	0	0	0	0
d__Eukaryota	k__Fungi	p__unclassified_k__Fungi	c__unclassified_k__Fungi	o__unclassified_k__Fungi	f__unclassified_k__Fungi	g__unclassified_k__Fungi	s__unclassified_k__Fungi	OTU729	2	1	4	1	2	0	1	2	2	0	0	0	5	0	0	2	0	5	0	0	1	0	1	1	0	0	0	0	11	0	0	0	0	0	0	3	0	0	0	5	0
d__Eukaryota	k__Fungi	p__unclassified_k__Fungi	c__unclassified_k__Fungi	o__unclassified_k__Fungi	f__unclassified_k__Fungi	g__unclassified_k__Fungi	s__unclassified_k__Fungi	OTU2641	2	1	0	0	1	0	1	0	0	0	0	0	0	0	0	0	6	2	0	0	0	0	0	0	0	0	0	0	0	0	4	8	3	1	0	0	0	0	0	7	4
d__Eukaryota	k__Fungi	p__unclassified_k__Fungi	c__unclassified_k__Fungi	o__unclassified_k__Fungi	f__unclassified_k__Fungi	g__unclassified_k__Fungi	s__unclassified_k__Fungi	OTU322	0	0	0	2	0	0	7	0	0	0	0	0	0	0	0	0	0	0	0	0	0	0	0	0	0	0	1	0	0	0	0	0	0	0	0	0	0	0	0	0	0
d__Eukaryota	k__Fungi	p__unclassified_k__Fungi	c__unclassified_k__Fungi	o__unclassified_k__Fungi	f__unclassified_k__Fungi	g__unclassified_k__Fungi	s__unclassified_k__Fungi	OTU1425	1	3	1	1	1	2	5	5	0	0	0	0	0	0	0	1	6	1	1	1	0	0	1	1	0	0	0	0	0	0	1	0	3	7	1	3	0	0	0	0	0
d__Eukaryota	k__Fungi	p__unclassified_k__Fungi	c__unclassified_k__Fungi	o__unclassified_k__Fungi	f__unclassified_k__Fungi	g__unclassified_k__Fungi	s__unclassified_k__Fungi	OTU606	8	2	0	1	0	0	5	0	0	0	0	0	0	0	0	2	1	0	1	0	0	0	0	0	0	0	0	0	0	0	16	2	4	11	7	0	0	0	0	0	0
d__Eukaryota	k__Fungi	p__unclassified_k__Fungi	c__unclassified_k__Fungi	o__unclassified_k__Fungi	f__unclassified_k__Fungi	g__unclassified_k__Fungi	s__unclassified_k__Fungi	OTU2037	0	0	0	0	0	0	0	0	0	0	0	0	0	0	0	0	0	1	0	0	0	0	0	0	0	0	0	0	0	0	0	0	0	0	0	0	0	0	0	0	0
d__Eukaryota	k__Fungi	p__Basidiomycota	c__Agaricomycetes	o__Auriculariales	f__Exidiaceae	g__Heterochaete	s__unclassified_g__Heterochaete	OTU3072	0	0	3	4	8	0	2	15	5	0	0	0	0	1	0	0	0	0	0	0	0	0	1	0	0	0	0	0	0	0	0	0	0	2	2	1	0	0	0	0	0
d__Eukaryota	k__Fungi	p__unclassified_k__Fungi	c__unclassified_k__Fungi	o__unclassified_k__Fungi	f__unclassified_k__Fungi	g__unclassified_k__Fungi	s__unclassified_k__Fungi	OTU3073	0	0	0	0	0	0	1	4	0	0	0	0	0	0	0	0	0	0	0	0	0	0	0	0	0	0	0	0	0	0	0	0	0	0	0	0	0	0	0	0	0
d__Eukaryota	k__Fungi	p__Ascomycota	c__Sordariomycetes	o__Coniochaetales	f__unclassified_o__Coniochaetales	g__unclassified_o__Coniochaetales	s__Coniochaetales_sp	OTU2600	4	0	0	0	0	0	2	1	0	0	0	0	0	0	0	20	7	11	0	1	0	0	0	6	0	0	0	0	0	0	0	2	7	0	0	0	0	0	0	0	0
d__Eukaryota	k__Fungi	p__Ascomycota	c__Leotiomycetes	o__Helotiales	f__Helotiaceae	g__Scytalidium	s__Scytalidium_fulvum	OTU3018	0	0	0	0	0	0	0	0	0	0	0	0	0	0	0	0	0	0	0	0	0	0	0	0	0	0	0	0	0	0	0	0	4	0	0	11	0	0	0	0	0
d__Eukaryota	k__Fungi	p__Blastocladiomycota	c__Blastocladiomycetes	o__Blastocladiales	f__Catenariaceae	g__Catenaria	s__Catenaria_anguillulae	OTU3026	18	0	0	2	0	0	1	0	0	0	0	0	0	0	0	0	0	0	0	0	0	1	28	1	0	0	0	0	0	0	0	0	0	0	0	2	0	0	0	0	0
d__Eukaryota	k__Fungi	p__Basidiomycota	c__Agaricomycetes	o__Hymenochaetales	f__Schizoporaceae	g__Oxyporus	s__Oxyporus_ginkgonis	OTU1906	0	0	0	0	0	1	0	0	0	0	0	0	0	1	0	0	5	0	0	0	0	0	2	0	0	0	0	0	0	0	0	0	0	0	20	0	0	1	0	0	0
d__Eukaryota	k__Fungi	p__Ascomycota	c__Eurotiomycetes	o__Chaetothyriales	f__Herpotrichiellaceae	g__Exophiala	s__Exophiala_bonariae	OTU1930	0	0	0	0	5	4	0	1	1	0	0	0	0	0	0	0	0	5	0	3	2	0	0	3	0	0	0	0	28	0	0	0	2	0	0	0	0	0	0	0	1
d__Eukaryota	k__Fungi	p__Basidiomycota	c__Agaricomycetes	o__unclassified_c__Agaricomycetes	f__unclassified_c__Agaricomycetes	g__unclassified_c__Agaricomycetes	s__unclassified_c__Agaricomycetes	OTU498	0	0	0	60	0	0	6	0	0	0	0	0	0	0	0	0	0	0	0	0	0	0	0	0	0	0	0	0	0	0	0	0	0	0	0	0	0	0	0	0	0
d__Eukaryota	k__Fungi	p__unclassified_k__Fungi	c__unclassified_k__Fungi	o__unclassified_k__Fungi	f__unclassified_k__Fungi	g__unclassified_k__Fungi	s__unclassified_k__Fungi	OTU4759	4	1	0	5	0	1	0	4	0	0	0	0	0	0	0	0	3	0	1	0	0	0	0	0	0	0	0	0	0	0	0	0	0	0	2	0	0	0	0	0	2
d__Eukaryota	k__Fungi	p__unclassified_k__Fungi	c__unclassified_k__Fungi	o__unclassified_k__Fungi	f__unclassified_k__Fungi	g__unclassified_k__Fungi	s__unclassified_k__Fungi	OTU4216	2	0	0	0	0	0	0	1	0	0	0	0	0	0	0	0	0	0	0	0	0	0	0	0	0	0	0	0	0	0	0	5	7	6	4	2	0	0	0	9	1
d__Eukaryota	k__Fungi	p__Ascomycota	c__Dothideomycetes	o__Pleosporales	f__Phaeosphaeriaceae	g__Leptospora	s__Leptospora_sp	OTU2753	0	0	0	0	2	2	4	2	0	0	0	0	0	0	0	0	0	1	1	0	0	3	0	1	0	0	0	0	0	0	2	12	0	3	0	9	0	0	0	0	0
d__Eukaryota	k__Fungi	p__unclassified_k__Fungi	c__unclassified_k__Fungi	o__unclassified_k__Fungi	f__unclassified_k__Fungi	g__unclassified_k__Fungi	s__unclassified_k__Fungi	OTU4996	0	0	4	13	5	7	3	1	0	0	0	0	0	0	0	0	0	0	0	0	0	0	0	0	0	0	0	0	0	0	0	0	0	1	1	0	0	0	0	0	0
d__Eukaryota	k__Fungi	p__unclassified_k__Fungi	c__unclassified_k__Fungi	o__unclassified_k__Fungi	f__unclassified_k__Fungi	g__unclassified_k__Fungi	s__unclassified_k__Fungi	OTU1478	5	1	0	11	7	0	8	25	1	0	0	0	1	0	0	0	4	0	1	0	0	0	0	0	0	0	0	0	1	0	0	0	0	0	0	0	0	0	0	0	0
d__Eukaryota	k__Fungi	p__Ascomycota	c__Sordariomycetes	o__Coniochaetales	f__unclassified_o__Coniochaetales	g__unclassified_o__Coniochaetales	s__Coniochaetales_sp	OTU641	0	2	4	1	0	0	2	2	0	0	0	0	0	0	0	3	0	1	0	0	0	1	1	0	0	1	0	0	0	0	0	9	4	0	3	0	0	0	0	0	15
d__Eukaryota	k__Fungi	p__Ascomycota	c__Sordariomycetes	o__Glomerellales	f__Plectosphaerellaceae	g__Gibellulopsis	s__Gibellulopsis_sp	OTU5217	0	0	0	0	7	1	1	6	3	0	0	0	0	0	0	3	0	0	2	2	0	2	3	0	0	0	15	0	0	0	0	0	0	1	0	0	0	0	0	0	14
d__Eukaryota	k__Fungi	p__unclassified_k__Fungi	c__unclassified_k__Fungi	o__unclassified_k__Fungi	f__unclassified_k__Fungi	g__unclassified_k__Fungi	s__unclassified_k__Fungi	OTU1165	0	0	0	2	1	0	1	4	1	3	3	1	0	0	0	2	0	4	0	0	0	0	0	0	2	1	0	0	0	0	0	0	0	0	0	2	0	0	0	0	0
d__Eukaryota	k__Fungi	p__Ascomycota	c__Sordariomycetes	o__Myrmecridiales	f__Myrmecridiaceae	g__Myrmecridium	s__unclassified_g__Myrmecridium	OTU3795	0	0	0	3	0	0	2	0	0	0	0	0	0	0	0	0	0	0	2	0	0	0	0	0	0	0	0	0	0	0	0	0	8	0	0	0	0	0	0	0	20
d__Eukaryota	k__Fungi	p__unclassified_k__Fungi	c__unclassified_k__Fungi	o__unclassified_k__Fungi	f__unclassified_k__Fungi	g__unclassified_k__Fungi	s__unclassified_k__Fungi	OTU3037	0	0	0	0	0	0	0	2	2	0	0	0	0	0	0	0	15	0	0	0	0	0	0	0	0	0	0	0	0	0	0	0	0	0	0	0	0	0	1	0	9
d__Eukaryota	k__Fungi	p__unclassified_k__Fungi	c__unclassified_k__Fungi	o__unclassified_k__Fungi	f__unclassified_k__Fungi	g__unclassified_k__Fungi	s__unclassified_k__Fungi	OTU2028	0	0	0	0	14	0	8	0	5	0	0	0	0	0	0	0	0	8	0	0	0	0	0	0	0	0	1	0	0	0	0	0	0	0	0	0	0	0	0	0	0
d__Eukaryota	k__Fungi	p__Ascomycota	c__Dothideomycetes	o__Pleosporales	f__Melanommataceae	g__unclassified_f__Melanommataceae	s__unclassified_f__Melanommataceae	OTU374	0	0	0	5	0	0	59	0	0	0	0	0	1	0	0	0	0	0	0	0	0	0	0	0	0	0	0	0	0	0	0	0	0	0	0	0	0	0	0	0	0
d__Eukaryota	k__Fungi	p__Ascomycota	c__Sordariomycetes	o__Sordariales	f__Lasiosphaeriaceae	g__Cladorrhinum	s__Cladorrhinum_sp	OTU2555	0	0	0	1	0	1	0	0	0	0	0	0	0	0	0	0	0	0	0	2	0	0	1	1	0	0	0	0	0	0	0	19	30	0	0	0	0	0	0	0	9
d__Eukaryota	k__Fungi	p__unclassified_k__Fungi	c__unclassified_k__Fungi	o__unclassified_k__Fungi	f__unclassified_k__Fungi	g__unclassified_k__Fungi	s__unclassified_k__Fungi	OTU2959	0	0	0	0	0	0	0	0	0	0	0	0	0	0	0	0	0	0	0	0	0	0	0	0	0	0	0	0	0	0	0	0	0	0	0	1	0	0	0	0	0
d__Eukaryota	k__Fungi	p__Ascomycota	c__Sordariomycetes	o__unclassified_c__Sordariomycetes	f__unclassified_c__Sordariomycetes	g__unclassified_c__Sordariomycetes	s__unclassified_c__Sordariomycetes	OTU4904	0	0	0	0	0	0	0	0	0	0	0	0	0	0	0	0	0	0	0	0	0	0	0	0	0	0	0	0	26	0	1	0	0	1	0	0	0	0	0	21	0
d__Eukaryota	k__Fungi	p__Glomeromycota	c__Glomeromycetes	o__Glomerales	f__Glomeraceae	g__Dominikia	s__Dominikia_bernensis	OTU4790	0	0	0	0	2	0	0	3	0	0	0	0	0	0	0	0	0	30	0	0	0	0	1	0	0	0	1	0	0	0	0	0	0	0	4	2	0	0	1	0	0
d__Eukaryota	k__Fungi	p__Ascomycota	c__Sordariomycetes	o__Hypocreales	f__Cordycipitaceae	g__Cordyceps	s__Cordyceps_memorabilis	OTU395	0	0	0	9	8	10	13	2	5	0	0	0	0	0	0	0	0	0	3	4	2	1	2	1	0	0	0	0	0	0	0	0	0	2	0	2	0	0	0	0	0
d__Eukaryota	k__Fungi	p__Ascomycota	c__Sordariomycetes	o__Glomerellales	f__Glomerellaceae	g__Colletotrichum	s__unclassified_g__Colletotrichum	OTU433	0	18	0	0	7	1	11	0	0	0	0	0	0	0	0	0	0	0	0	0	0	2	0	0	0	0	0	0	0	0	0	0	0	0	0	0	0	0	0	0	16
d__Eukaryota	k__Fungi	p__unclassified_k__Fungi	c__unclassified_k__Fungi	o__unclassified_k__Fungi	f__unclassified_k__Fungi	g__unclassified_k__Fungi	s__unclassified_k__Fungi	OTU3553	0	0	4	1	0	4	0	4	0	0	0	0	0	0	0	0	0	0	4	9	6	0	0	0	0	0	0	0	0	0	0	0	0	0	0	0	0	0	0	0	0
d__Eukaryota	k__Fungi	p__Mucoromycota	c__Mucoromycetes	o__Mucorales	f__Mucoraceae	g__Mucor	s__Mucor_gigasporus	OTU3894	0	0	0	0	0	0	0	4	0	0	0	0	0	0	0	0	0	0	1	2	0	0	1	0	0	0	0	0	0	0	0	0	0	3	20	7	0	0	0	0	0
d__Eukaryota	k__Fungi	p__Basidiomycota	c__Wallemiomycetes	o__Wallemiales	f__Wallemiaceae	g__Wallemia	s__unclassified_g__Wallemia	OTU4098	0	0	0	0	0	1	0	0	0	0	0	1	2	0	0	9	0	0	0	0	0	2	0	0	0	0	0	0	0	0	0	0	0	0	0	0	0	1	0	0	5
d__Eukaryota	k__Fungi	p__unclassified_k__Fungi	c__unclassified_k__Fungi	o__unclassified_k__Fungi	f__unclassified_k__Fungi	g__unclassified_k__Fungi	s__unclassified_k__Fungi	OTU2370	0	0	0	0	0	0	0	0	0	0	0	0	0	0	0	0	0	0	0	0	0	0	0	0	0	0	0	0	0	0	0	0	0	0	0	0	0	0	0	0	0
d__Eukaryota	k__Fungi	p__unclassified_k__Fungi	c__unclassified_k__Fungi	o__unclassified_k__Fungi	f__unclassified_k__Fungi	g__unclassified_k__Fungi	s__unclassified_k__Fungi	OTU4789	0	2	0	0	2	4	12	6	5	0	0	0	0	0	0	0	3	0	0	2	4	0	1	1	0	0	0	0	0	0	0	0	0	0	2	2	0	0	0	0	0
d__Eukaryota	k__Fungi	p__Ascomycota	c__unclassified_p__Ascomycota	o__unclassified_p__Ascomycota	f__unclassified_p__Ascomycota	g__unclassified_p__Ascomycota	s__unclassified_p__Ascomycota	OTU1957	5	15	2	0	0	0	3	0	2	0	0	0	0	0	0	0	0	5	0	2	1	0	0	1	0	0	0	0	0	0	0	0	0	0	0	1	0	0	0	0	0
d__Eukaryota	k__Fungi	p__unclassified_k__Fungi	c__unclassified_k__Fungi	o__unclassified_k__Fungi	f__unclassified_k__Fungi	g__unclassified_k__Fungi	s__unclassified_k__Fungi	OTU3235	1	5	4	1	0	4	0	0	2	0	0	0	0	0	0	2	3	1	0	0	0	0	0	0	0	0	0	0	0	0	0	1	9	1	5	7	0	0	0	0	3
d__Eukaryota	k__Fungi	p__Ascomycota	c__Leotiomycetes	o__Helotiales	f__Helotiales_fam_Incertae_sedis	g__Chalara	s__Chalara_heteroderae	OTU449	4	0	4	0	0	3	7	0	2	0	0	0	0	0	0	0	0	0	0	0	0	0	9	0	0	0	0	0	0	0	0	0	0	0	0	0	0	0	0	0	0
d__Eukaryota	k__Fungi	p__Ascomycota	c__Sordariomycetes	o__unclassified_c__Sordariomycetes	f__unclassified_c__Sordariomycetes	g__unclassified_c__Sordariomycetes	s__unclassified_c__Sordariomycetes	OTU4167	0	0	0	0	0	0	0	1	0	0	0	0	0	0	0	0	0	0	0	0	0	0	0	0	0	0	0	0	0	0	0	0	4	0	2	0	0	0	0	13	0
d__Eukaryota	k__Fungi	p__unclassified_k__Fungi	c__unclassified_k__Fungi	o__unclassified_k__Fungi	f__unclassified_k__Fungi	g__unclassified_k__Fungi	s__unclassified_k__Fungi	OTU3726	0	0	0	7	2	0	4	0	0	0	0	0	0	0	0	0	0	0	1	0	0	0	0	0	0	0	0	0	0	0	0	0	0	1	0	6	0	0	0	0	0
d__Eukaryota	k__Fungi	p__Ascomycota	c__Sordariomycetes	o__Myrmecridiales	f__Myrmecridiaceae	g__Myrmecridium	s__Myrmecridium_phragmitis	OTU3668	0	0	0	0	0	0	0	1	0	0	0	0	0	0	0	0	0	0	0	0	0	0	0	0	0	0	0	0	0	0	0	0	7	0	0	0	0	0	0	0	0
d__Eukaryota	k__Fungi	p__unclassified_k__Fungi	c__unclassified_k__Fungi	o__unclassified_k__Fungi	f__unclassified_k__Fungi	g__unclassified_k__Fungi	s__unclassified_k__Fungi	OTU3767	10	1	4	0	6	1	0	7	0	0	6	0	1	2	1	1	1	0	0	0	0	0	0	0	0	0	0	0	2	0	0	0	0	0	1	1	0	0	0	2	0
d__Eukaryota	k__Fungi	p__unclassified_k__Fungi	c__unclassified_k__Fungi	o__unclassified_k__Fungi	f__unclassified_k__Fungi	g__unclassified_k__Fungi	s__unclassified_k__Fungi	OTU5016	0	0	0	1	2	1	1	4	2	0	0	0	0	0	0	0	0	1	0	0	0	0	0	0	0	0	0	0	0	0	0	0	0	6	0	0	2	1	0	0	3
d__Eukaryota	k__Fungi	p__Basidiomycota	c__Agaricomycetes	o__Agaricales	f__Entolomataceae	g__Entoloma	s__unclassified_g__Entoloma	OTU4873	1	0	0	0	2	0	0	3	1	0	0	0	0	0	0	0	5	0	0	0	0	0	0	0	0	0	0	0	0	0	0	2	0	0	0	0	0	0	0	0	11
d__Eukaryota	k__Fungi	p__unclassified_k__Fungi	c__unclassified_k__Fungi	o__unclassified_k__Fungi	f__unclassified_k__Fungi	g__unclassified_k__Fungi	s__unclassified_k__Fungi	OTU2149	2	0	1	1	0	0	1	1	1	0	0	0	0	0	0	4	19	10	1	0	1	0	0	0	0	0	0	0	0	0	0	0	0	0	1	0	0	0	0	9	0
d__Eukaryota	k__Fungi	p__Basidiomycota	c__Tremellomycetes	o__Cystofilobasidiales	f__Mrakiaceae	g__Udeniomyces	s__Udeniomyces_megalosporus	OTU1932	0	0	0	0	0	0	0	0	0	0	0	0	0	0	0	0	0	0	13	7	5	9	11	4	0	0	0	2	0	0	0	0	0	0	0	0	0	0	0	0	0
d__Eukaryota	k__Fungi	p__unclassified_k__Fungi	c__unclassified_k__Fungi	o__unclassified_k__Fungi	f__unclassified_k__Fungi	g__unclassified_k__Fungi	s__unclassified_k__Fungi	OTU4158	7	0	0	2	2	0	0	3	0	0	2	0	0	0	1	2	8	0	0	0	0	0	1	0	1	0	0	0	0	0	0	0	0	3	1	2	2	0	0	0	0
d__Eukaryota	k__Fungi	p__unclassified_k__Fungi	c__unclassified_k__Fungi	o__unclassified_k__Fungi	f__unclassified_k__Fungi	g__unclassified_k__Fungi	s__unclassified_k__Fungi	OTU3737	4	2	0	1	0	0	0	0	0	0	0	0	0	0	0	0	2	0	0	2	0	0	0	1	0	0	0	0	0	0	0	0	0	0	0	0	0	0	0	0	0
d__Eukaryota	k__Fungi	p__Ascomycota	c__Sordariomycetes	o__Hypocreales	f__unclassified_o__Hypocreales	g__unclassified_o__Hypocreales	s__unclassified_o__Hypocreales	OTU5482	0	2	3	0	0	0	2	0	0	0	0	0	0	0	0	0	1	0	0	0	0	0	0	0	0	0	0	0	0	0	0	0	0	12	8	1	0	0	0	14	0
d__Eukaryota	k__Fungi	p__unclassified_k__Fungi	c__unclassified_k__Fungi	o__unclassified_k__Fungi	f__unclassified_k__Fungi	g__unclassified_k__Fungi	s__unclassified_k__Fungi	OTU4230	0	3	2	0	4	0	0	4	2	0	0	0	0	0	0	0	8	9	0	1	0	0	2	2	0	0	0	0	0	0	1	0	0	0	0	0	0	0	0	2	0
d__Eukaryota	k__Fungi	p__Glomeromycota	c__Glomeromycetes	o__Glomerales	f__unclassified_o__Glomerales	g__unclassified_o__Glomerales	s__unclassified_o__Glomerales	OTU783	0	1	0	0	0	0	0	0	0	0	0	0	0	0	0	4	8	0	0	0	0	0	0	0	0	0	0	0	0	0	0	0	0	0	0	0	0	0	0	0	15
d__Eukaryota	k__Fungi	p__unclassified_k__Fungi	c__unclassified_k__Fungi	o__unclassified_k__Fungi	f__unclassified_k__Fungi	g__unclassified_k__Fungi	s__unclassified_k__Fungi	OTU1866	0	1	3	0	0	0	0	1	0	0	0	0	0	0	0	0	0	0	0	0	0	0	0	0	0	0	0	0	0	0	0	0	0	0	15	0	0	0	0	0	0
d__Eukaryota	k__Fungi	p__unclassified_k__Fungi	c__unclassified_k__Fungi	o__unclassified_k__Fungi	f__unclassified_k__Fungi	g__unclassified_k__Fungi	s__unclassified_k__Fungi	OTU5754	0	0	0	0	0	0	0	0	0	0	0	0	0	0	0	0	0	0	0	0	0	0	0	0	0	0	0	0	0	0	0	0	0	0	0	0	0	0	0	0	0
d__Eukaryota	k__Fungi	p__Ascomycota	c__Dothideomycetes	o__Pleosporales	f__Pleosporaceae	g__Curvularia	s__unclassified_g__Curvularia	OTU5203	0	0	7	14	0	8	0	1	0	0	0	0	0	0	0	0	0	0	0	1	0	0	1	1	0	0	0	0	0	0	0	0	0	0	0	2	0	0	0	0	0
d__Eukaryota	k__Fungi	p__Basidiomycota	c__Agaricomycetes	o__Agaricales	f__Agaricaceae	g__Melanophyllum	s__Melanophyllum_haematospermum	OTU3220	0	0	0	0	0	0	0	0	0	0	0	0	0	0	0	0	0	0	0	0	0	0	0	0	0	0	0	0	0	0	8	0	0	2	0	3	0	0	0	12	0
d__Eukaryota	k__Fungi	p__Mucoromycota	c__Mucoromycetes	o__Mucorales	f__Choanephoraceae	g__Poitrasia	s__unclassified_g__Poitrasia	OTU4800	0	0	5	1	15	6	5	1	12	0	0	0	0	0	0	0	4	0	0	4	0	1	6	0	0	0	0	0	0	0	0	0	0	0	0	0	0	0	0	0	0
d__Eukaryota	k__Fungi	p__unclassified_k__Fungi	c__unclassified_k__Fungi	o__unclassified_k__Fungi	f__unclassified_k__Fungi	g__unclassified_k__Fungi	s__unclassified_k__Fungi	OTU785	0	0	1	0	0	1	0	1	0	0	0	0	0	0	0	3	3	3	0	5	4	2	0	1	0	0	0	0	0	0	0	0	0	0	0	1	0	0	0	6	0
d__Eukaryota	k__Fungi	p__Mucoromycota	c__Mucoromycetes	o__Mucorales	f__Choanephoraceae	g__Blakeslea	s__Blakeslea_trispora	OTU123	0	4	6	4	4	2	3	0	9	3	0	0	0	0	0	0	1	0	0	0	2	2	4	2	0	1	0	0	0	0	0	0	0	0	0	0	0	0	0	0	0
d__Eukaryota	k__Fungi	p__unclassified_k__Fungi	c__unclassified_k__Fungi	o__unclassified_k__Fungi	f__unclassified_k__Fungi	g__unclassified_k__Fungi	s__unclassified_k__Fungi	OTU1241	0	0	0	12	0	3	20	0	0	0	9	0	0	0	0	0	4	0	0	2	6	0	0	0	0	0	0	0	0	0	0	0	0	0	0	0	0	0	0	0	0
d__Eukaryota	k__Fungi	p__Basidiomycota	c__Agaricomycetes	o__Agaricales	f__Physalacriaceae	g__Flammulina	s__unclassified_g__Flammulina	OTU417	0	0	0	1	1	1	2	0	2	0	0	0	0	0	0	0	0	0	0	2	5	1	2	0	0	0	0	0	0	0	0	0	0	2	0	0	0	1	0	0	0
d__Eukaryota	k__Fungi	p__unclassified_k__Fungi	c__unclassified_k__Fungi	o__unclassified_k__Fungi	f__unclassified_k__Fungi	g__unclassified_k__Fungi	s__unclassified_k__Fungi	OTU4702	2	1	0	0	1	2	1	0	0	0	0	0	0	0	0	0	14	0	0	0	0	0	0	1	0	0	0	0	0	0	3	0	0	1	3	0	0	0	0	0	0
d__Eukaryota	k__Fungi	p__unclassified_k__Fungi	c__unclassified_k__Fungi	o__unclassified_k__Fungi	f__unclassified_k__Fungi	g__unclassified_k__Fungi	s__unclassified_k__Fungi	OTU3910	2	0	0	1	1	2	0	0	1	0	0	0	0	0	0	2	3	5	0	2	1	0	2	0	0	0	0	0	0	0	0	2	0	0	0	0	0	0	0	0	0
d__Eukaryota	k__Fungi	p__Ascomycota	c__Leotiomycetes	o__Helotiales	f__unclassified_o__Helotiales	g__unclassified_o__Helotiales	s__unclassified_o__Helotiales	OTU2562	0	2	0	0	0	0	0	0	0	0	0	0	0	0	0	0	0	0	0	0	0	0	0	0	0	0	0	0	0	0	0	6	6	2	0	1	0	0	0	0	10
d__Eukaryota	k__Fungi	p__unclassified_k__Fungi	c__unclassified_k__Fungi	o__unclassified_k__Fungi	f__unclassified_k__Fungi	g__unclassified_k__Fungi	s__unclassified_k__Fungi	OTU42	0	0	38	8	0	0	0	0	0	0	0	0	0	0	0	0	0	0	0	0	0	0	0	0	0	0	0	0	0	0	0	0	0	0	0	0	0	0	0	0	0
d__Eukaryota	k__Fungi	p__unclassified_k__Fungi	c__unclassified_k__Fungi	o__unclassified_k__Fungi	f__unclassified_k__Fungi	g__unclassified_k__Fungi	s__unclassified_k__Fungi	OTU315	0	0	0	25	0	0	32	0	0	0	0	0	0	0	0	0	0	0	0	0	0	2	0	0	0	0	0	0	0	0	0	0	0	0	0	0	0	0	0	0	0
d__Eukaryota	k__Fungi	p__unclassified_k__Fungi	c__unclassified_k__Fungi	o__unclassified_k__Fungi	f__unclassified_k__Fungi	g__unclassified_k__Fungi	s__unclassified_k__Fungi	OTU1546	5	0	0	1	0	0	0	0	0	0	0	0	0	0	0	0	7	1	0	0	0	1	0	0	0	0	0	0	0	0	8	0	0	0	0	0	0	0	0	26	0
d__Eukaryota	k__Fungi	p__unclassified_k__Fungi	c__unclassified_k__Fungi	o__unclassified_k__Fungi	f__unclassified_k__Fungi	g__unclassified_k__Fungi	s__unclassified_k__Fungi	OTU846	4	0	6	0	0	0	3	10	0	0	0	0	0	0	0	11	2	0	0	0	1	0	1	0	0	0	0	0	0	0	0	0	4	1	2	0	0	0	0	4	0
d__Eukaryota	k__Fungi	p__unclassified_k__Fungi	c__unclassified_k__Fungi	o__unclassified_k__Fungi	f__unclassified_k__Fungi	g__unclassified_k__Fungi	s__unclassified_k__Fungi	OTU4218	0	0	0	0	0	2	0	1	0	0	0	0	0	0	0	36	0	0	0	0	0	0	0	0	0	0	0	0	0	0	0	0	0	0	1	2	0	0	0	0	0
d__Eukaryota	k__Fungi	p__unclassified_k__Fungi	c__unclassified_k__Fungi	o__unclassified_k__Fungi	f__unclassified_k__Fungi	g__unclassified_k__Fungi	s__unclassified_k__Fungi	OTU4404	0	0	0	7	1	0	3	7	4	0	0	0	0	0	0	0	0	0	2	0	3	1	2	0	0	0	0	0	0	0	0	0	0	0	0	6	0	0	0	0	0
d__Eukaryota	k__Fungi	p__unclassified_k__Fungi	c__unclassified_k__Fungi	o__unclassified_k__Fungi	f__unclassified_k__Fungi	g__unclassified_k__Fungi	s__unclassified_k__Fungi	OTU3377	0	0	0	0	0	0	0	0	0	0	0	0	0	0	0	0	0	0	0	0	0	0	0	0	0	0	0	0	0	0	0	0	0	0	0	29	0	0	0	0	0
d__Eukaryota	k__Fungi	p__unclassified_k__Fungi	c__unclassified_k__Fungi	o__unclassified_k__Fungi	f__unclassified_k__Fungi	g__unclassified_k__Fungi	s__unclassified_k__Fungi	OTU4166	1	0	0	3	4	1	5	5	0	0	0	0	0	0	0	4	3	2	1	7	0	0	8	0	0	0	0	0	0	0	0	0	0	0	0	0	0	0	0	2	0
d__Eukaryota	k__Fungi	p__unclassified_k__Fungi	c__unclassified_k__Fungi	o__unclassified_k__Fungi	f__unclassified_k__Fungi	g__unclassified_k__Fungi	s__unclassified_k__Fungi	OTU4145	0	2	1	2	4	3	2	0	0	0	0	0	0	0	0	3	0	4	0	2	1	0	1	0	0	0	0	0	0	0	0	0	0	0	1	0	0	0	1	0	0
d__Eukaryota	k__Fungi	p__unclassified_k__Fungi	c__unclassified_k__Fungi	o__unclassified_k__Fungi	f__unclassified_k__Fungi	g__unclassified_k__Fungi	s__unclassified_k__Fungi	OTU5091	0	0	0	0	0	0	0	0	0	0	0	0	0	0	0	0	0	0	0	0	0	0	0	0	0	0	0	0	0	0	0	0	0	0	0	0	0	0	0	0	0
d__Eukaryota	k__Fungi	p__unclassified_k__Fungi	c__unclassified_k__Fungi	o__unclassified_k__Fungi	f__unclassified_k__Fungi	g__unclassified_k__Fungi	s__unclassified_k__Fungi	OTU5029	0	0	0	0	0	0	0	0	0	0	0	0	0	0	0	1	4	0	0	0	0	0	1	0	0	0	0	0	0	0	0	0	4	2	2	0	0	0	0	21	6
d__Eukaryota	k__Fungi	p__unclassified_k__Fungi	c__unclassified_k__Fungi	o__unclassified_k__Fungi	f__unclassified_k__Fungi	g__unclassified_k__Fungi	s__unclassified_k__Fungi	OTU2673	1	0	0	0	0	0	0	0	0	0	0	0	0	0	0	6	5	0	0	0	0	0	0	0	0	0	0	0	0	0	0	1	2	0	1	1	0	0	0	11	18
d__Eukaryota	k__Fungi	p__unclassified_k__Fungi	c__unclassified_k__Fungi	o__unclassified_k__Fungi	f__unclassified_k__Fungi	g__unclassified_k__Fungi	s__unclassified_k__Fungi	OTU5454	0	0	0	0	0	0	0	0	1	2	0	0	0	0	0	0	0	0	0	0	0	0	0	0	0	0	0	2	1	0	0	0	0	0	0	0	0	0	0	0	0
d__Eukaryota	k__Fungi	p__Ascomycota	c__Sordariomycetes	o__Hypocreales	f__Hypocreales_fam_Incertae_sedis	g__Acremonium	s__Acremonium_fusidioides	OTU3930	1	0	0	4	8	10	2	5	7	0	0	0	0	0	0	0	0	0	0	2	3	0	1	0	0	0	0	0	0	0	0	0	0	0	0	5	0	0	0	0	3
d__Eukaryota	k__Fungi	p__unclassified_k__Fungi	c__unclassified_k__Fungi	o__unclassified_k__Fungi	f__unclassified_k__Fungi	g__unclassified_k__Fungi	s__unclassified_k__Fungi	OTU2742	1	0	0	0	0	0	0	0	0	0	0	0	0	0	0	0	0	0	0	0	0	0	0	0	0	0	0	0	0	0	0	0	0	0	0	0	0	0	0	51	0
d__Eukaryota	k__Fungi	p__unclassified_k__Fungi	c__unclassified_k__Fungi	o__unclassified_k__Fungi	f__unclassified_k__Fungi	g__unclassified_k__Fungi	s__unclassified_k__Fungi	OTU3740	1	0	24	0	0	0	0	0	0	0	0	0	0	0	0	0	6	0	0	0	0	0	1	0	1	3	0	3	0	0	0	0	0	0	0	0	0	0	0	12	0
d__Eukaryota	k__Fungi	p__unclassified_k__Fungi	c__unclassified_k__Fungi	o__unclassified_k__Fungi	f__unclassified_k__Fungi	g__unclassified_k__Fungi	s__unclassified_k__Fungi	OTU4153	1	2	3	1	0	6	1	3	2	0	0	1	0	0	0	8	13	2	0	0	0	0	0	1	0	0	0	0	0	0	0	0	0	0	2	0	0	0	0	0	2
d__Eukaryota	k__Fungi	p__Mortierellomycota	c__unclassified_p__Mortierellomycota	o__unclassified_p__Mortierellomycota	f__unclassified_p__Mortierellomycota	g__unclassified_p__Mortierellomycota	s__unclassified_p__Mortierellomycota	OTU1662	0	0	53	0	0	4	0	0	0	0	0	0	0	0	0	0	0	0	0	0	0	0	0	0	0	0	0	0	0	0	0	0	0	0	0	0	0	0	0	0	0
d__Eukaryota	k__Fungi	p__Ascomycota	c__Dothideomycetes	o__Capnodiales	f__Mycosphaerellaceae	g__Zymoseptoria	s__unclassified_g__Zymoseptoria	OTU3704	0	0	0	1	4	5	2	10	0	0	0	0	0	0	0	0	0	0	1	6	2	2	2	0	0	0	0	0	0	0	0	0	0	0	1	3	0	0	0	0	0
d__Eukaryota	k__Fungi	p__Ascomycota	c__Sordariomycetes	o__Hypocreales	f__unclassified_o__Hypocreales	g__unclassified_o__Hypocreales	s__unclassified_o__Hypocreales	OTU4844	0	1	0	0	0	0	0	0	0	0	0	0	0	0	0	0	0	0	0	0	0	1	0	0	0	0	0	0	0	0	0	0	4	1	1	0	0	0	0	0	5
d__Eukaryota	k__Fungi	p__Basidiomycota	c__Cystobasidiomycetes	o__Cystobasidiomycetes_ord_Incertae_sedis	f__Symmetrosporaceae	g__Symmetrospora	s__Symmetrospora_coprosmae	OTU4591	0	0	1	0	0	0	0	0	0	0	0	0	0	0	0	0	3	0	5	1	0	3	0	0	0	0	0	0	0	0	0	0	0	0	0	0	0	0	0	0	0
d__Eukaryota	k__Fungi	p__unclassified_k__Fungi	c__unclassified_k__Fungi	o__unclassified_k__Fungi	f__unclassified_k__Fungi	g__unclassified_k__Fungi	s__unclassified_k__Fungi	OTU3645	0	0	0	4	0	2	0	3	0	0	0	0	0	0	0	0	0	0	0	1	0	0	0	4	0	0	0	0	0	0	11	0	0	0	0	0	0	0	0	0	0
d__Eukaryota	k__Fungi	p__Ascomycota	c__Laboulbeniomycetes	o__Pyxidiophorales	f__Pyxidiophoraceae	g__Pyxidiophora	s__Pyxidiophora_arvernensis	OTU3962	3	0	0	0	0	1	3	0	0	0	0	0	0	0	0	0	0	0	0	0	0	1	0	0	0	0	0	0	0	0	3	0	4	2	0	0	0	0	0	0	5
d__Eukaryota	k__Fungi	p__Mortierellomycota	c__Mortierellomycetes	o__Mortierellales	f__Mortierellaceae	g__Mortierella	s__Mortierella_polycephala	OTU730	0	0	0	0	0	0	0	0	1	0	0	0	0	0	0	4	0	0	6	20	0	1	16	1	0	0	0	0	0	0	0	0	0	0	0	0	0	0	0	0	0
d__Eukaryota	k__Fungi	p__Glomeromycota	c__Glomeromycetes	o__Glomerales	f__Glomeraceae	g__unclassified_f__Glomeraceae	s__unclassified_f__Glomeraceae	OTU3691	0	0	0	0	0	0	0	0	0	0	0	0	0	0	0	2	0	0	0	1	0	0	0	0	0	0	0	0	0	0	0	0	0	0	2	0	0	0	0	0	0
d__Eukaryota	k__Fungi	p__Ascomycota	c__Sordariomycetes	o__unclassified_c__Sordariomycetes	f__unclassified_c__Sordariomycetes	g__unclassified_c__Sordariomycetes	s__unclassified_c__Sordariomycetes	OTU5022	0	4	0	1	1	0	0	4	3	0	0	0	0	0	0	0	1	11	0	2	0	0	0	0	0	0	0	0	0	0	0	0	0	0	0	1	0	0	0	0	0
d__Eukaryota	k__Fungi	p__Glomeromycota	c__Glomeromycetes	o__Glomerales	f__Glomeraceae	g__Glomus	s__Glomus_sp	OTU3224	0	0	0	1	4	0	1	7	0	0	0	0	0	0	0	3	9	2	0	0	0	0	2	0	0	1	0	0	0	0	0	1	0	1	0	0	0	0	0	0	0
d__Eukaryota	k__Fungi	p__unclassified_k__Fungi	c__unclassified_k__Fungi	o__unclassified_k__Fungi	f__unclassified_k__Fungi	g__unclassified_k__Fungi	s__unclassified_k__Fungi	OTU276	0	0	0	0	0	23	0	0	15	0	0	0	0	0	0	0	0	0	0	0	0	2	0	0	0	0	0	0	0	0	0	0	0	9	1	0	0	0	0	0	0
d__Eukaryota	k__Fungi	p__unclassified_k__Fungi	c__unclassified_k__Fungi	o__unclassified_k__Fungi	f__unclassified_k__Fungi	g__unclassified_k__Fungi	s__unclassified_k__Fungi	OTU3130	0	0	0	2	3	5	1	2	0	0	0	0	0	0	0	0	0	4	2	1	0	0	0	0	0	0	0	0	0	0	0	0	0	7	0	4	0	0	0	0	0
d__Eukaryota	k__Fungi	p__Basidiomycota	c__Microbotryomycetes	o__Microbotryomycetes_ord_Incertae_sedis	f__Chrysozymaceae	g__Sampaiozyma	s__Sampaiozyma_ingeniosa	OTU4012	0	0	0	0	0	3	3	1	0	0	0	0	0	0	0	0	0	0	0	0	1	0	0	0	0	0	0	0	0	0	0	0	0	0	2	5	0	0	0	0	0
d__Eukaryota	k__Fungi	p__Glomeromycota	c__Glomeromycetes	o__Glomerales	f__Glomeraceae	g__unclassified_f__Glomeraceae	s__Glomeraceae_sp	OTU3080	0	0	6	0	0	1	2	0	0	0	0	0	0	0	0	0	4	30	0	0	0	0	0	0	0	0	2	0	0	0	0	0	0	0	1	0	0	0	0	0	0
d__Eukaryota	k__Fungi	p__unclassified_k__Fungi	c__unclassified_k__Fungi	o__unclassified_k__Fungi	f__unclassified_k__Fungi	g__unclassified_k__Fungi	s__unclassified_k__Fungi	OTU1784	1	0	22	0	1	0	0	0	0	0	0	0	0	0	0	0	2	0	0	2	0	0	0	0	0	0	0	0	0	0	0	0	0	0	0	0	0	0	0	0	0
d__Eukaryota	k__Fungi	p__Ascomycota	c__Leotiomycetes	o__Helotiales	f__Hyaloscyphaceae	g__Cistella	s__unclassified_g__Cistella	OTU1144	0	0	0	0	1	0	0	1	0	0	1	0	0	0	0	0	0	0	0	0	0	0	0	0	0	0	0	0	0	6	0	0	0	5	0	0	0	2	0	0	0
d__Eukaryota	k__Fungi	p__unclassified_k__Fungi	c__unclassified_k__Fungi	o__unclassified_k__Fungi	f__unclassified_k__Fungi	g__unclassified_k__Fungi	s__unclassified_k__Fungi	OTU3973	1	0	2	0	0	1	1	0	0	0	0	0	0	0	0	0	1	7	2	2	0	1	0	0	1	0	0	0	0	0	3	0	0	0	0	0	0	0	0	9	0
d__Eukaryota	k__Fungi	p__Basidiomycota	c__Agaricomycetes	o__Agaricales	f__Psathyrellaceae	g__Psathyrella	s__Psathyrella_sulcatotuberculosa	OTU4898	0	0	0	3	1	8	3	7	5	0	0	0	0	2	0	0	2	0	0	0	1	0	1	0	0	0	0	0	0	0	0	0	0	2	0	0	0	0	0	0	2
d__Eukaryota	k__Fungi	p__unclassified_k__Fungi	c__unclassified_k__Fungi	o__unclassified_k__Fungi	f__unclassified_k__Fungi	g__unclassified_k__Fungi	s__unclassified_k__Fungi	OTU4762	4	0	0	4	1	0	0	1	1	0	0	0	0	0	0	0	0	0	0	2	1	0	1	0	0	0	0	0	0	0	0	0	0	0	0	1	0	0	0	4	0
d__Eukaryota	k__Fungi	p__unclassified_k__Fungi	c__unclassified_k__Fungi	o__unclassified_k__Fungi	f__unclassified_k__Fungi	g__unclassified_k__Fungi	s__unclassified_k__Fungi	OTU3443	0	0	0	0	0	0	0	0	0	0	0	0	0	0	0	0	0	0	0	0	0	0	0	0	0	0	0	0	0	0	0	0	0	0	0	1	0	0	7	0	0
d__Eukaryota	k__Fungi	p__Basidiomycota	c__Agaricomycetes	o__Polyporales	f__Meripilaceae	g__Physisporinus	s__Physisporinus_vitreus	OTU3680	4	5	0	6	1	0	0	2	0	0	0	0	0	0	0	0	0	5	1	1	0	0	0	1	0	0	0	0	0	0	0	0	0	3	5	0	0	0	0	0	5
d__Eukaryota	k__Fungi	p__unclassified_k__Fungi	c__unclassified_k__Fungi	o__unclassified_k__Fungi	f__unclassified_k__Fungi	g__unclassified_k__Fungi	s__unclassified_k__Fungi	OTU4555	0	0	0	0	0	0	0	0	0	0	0	0	0	0	0	0	0	0	0	0	0	0	0	0	0	0	0	0	0	0	0	0	0	0	0	17	0	0	0	0	0
d__Eukaryota	k__Fungi	p__unclassified_k__Fungi	c__unclassified_k__Fungi	o__unclassified_k__Fungi	f__unclassified_k__Fungi	g__unclassified_k__Fungi	s__unclassified_k__Fungi	OTU2706	0	1	0	0	0	0	0	0	0	0	0	0	0	0	0	0	0	0	0	0	0	0	0	0	0	0	0	0	0	0	0	13	0	0	0	2	0	1	0	6	4
d__Eukaryota	k__Fungi	p__Basidiomycota	c__Agaricomycetes	o__Agaricales	f__Psathyrellaceae	g__Coprinopsis	s__Coprinopsis_atramentaria	OTU3010	0	1	2	8	3	0	5	0	0	0	0	0	0	0	0	4	0	4	0	0	0	0	0	0	0	0	0	0	0	0	0	0	0	0	2	1	0	0	0	0	0
d__Eukaryota	k__Fungi	p__unclassified_k__Fungi	c__unclassified_k__Fungi	o__unclassified_k__Fungi	f__unclassified_k__Fungi	g__unclassified_k__Fungi	s__unclassified_k__Fungi	OTU5069	6	13	0	1	0	0	0	0	0	0	0	0	0	0	0	0	14	14	0	0	3	0	0	0	0	0	0	0	0	0	0	0	0	0	0	0	0	0	0	0	0
d__Eukaryota	k__Fungi	p__Basidiomycota	c__Malasseziomycetes	o__Malasseziales	f__Malasseziaceae	g__Malassezia	s__Malassezia_globosa	OTU772	2	0	8	0	0	0	0	0	0	0	0	0	0	0	0	3	9	0	0	0	0	0	0	0	0	0	0	0	0	0	0	11	0	0	0	0	0	0	0	3	0
d__Eukaryota	k__Fungi	p__Basidiomycota	c__Agaricomycetes	o__Agaricales	f__Tricholomataceae	g__Clitocybe	s__unclassified_g__Clitocybe	OTU1863	0	0	0	0	0	0	0	0	0	0	0	0	0	0	0	0	0	0	0	0	1	0	0	2	0	0	0	0	0	0	51	0	0	0	0	0	0	0	0	0	0
d__Eukaryota	k__Fungi	p__Basidiomycota	c__Agaricomycetes	o__Agaricales	f__Agaricaceae	g__Melanophyllum	s__Melanophyllum_haematospermum	OTU4779	0	0	0	0	0	0	0	0	0	0	0	0	0	0	0	0	0	0	0	0	0	0	0	0	0	0	0	0	0	0	15	0	0	0	0	0	0	0	0	18	0
d__Eukaryota	k__Fungi	p__unclassified_k__Fungi	c__unclassified_k__Fungi	o__unclassified_k__Fungi	f__unclassified_k__Fungi	g__unclassified_k__Fungi	s__unclassified_k__Fungi	OTU4162	0	0	0	0	0	0	0	0	0	0	0	0	0	0	0	34	13	0	1	0	0	0	0	0	0	0	0	0	0	0	0	0	0	0	1	0	0	0	0	0	0
d__Eukaryota	k__Fungi	p__unclassified_k__Fungi	c__unclassified_k__Fungi	o__unclassified_k__Fungi	f__unclassified_k__Fungi	g__unclassified_k__Fungi	s__unclassified_k__Fungi	OTU1436	0	0	0	0	9	0	0	3	0	0	0	0	0	0	0	0	25	0	0	10	0	0	7	0	0	0	0	0	0	0	0	0	0	0	0	0	0	0	0	0	0
d__Eukaryota	k__Fungi	p__unclassified_k__Fungi	c__unclassified_k__Fungi	o__unclassified_k__Fungi	f__unclassified_k__Fungi	g__unclassified_k__Fungi	s__unclassified_k__Fungi	OTU4043	0	0	0	0	0	0	0	0	0	0	0	0	0	0	0	0	0	0	0	0	0	0	0	0	0	0	0	0	0	0	0	0	0	0	0	0	0	0	1	0	0
d__Eukaryota	k__Fungi	p__unclassified_k__Fungi	c__unclassified_k__Fungi	o__unclassified_k__Fungi	f__unclassified_k__Fungi	g__unclassified_k__Fungi	s__unclassified_k__Fungi	OTU2762	7	0	3	1	0	0	0	0	0	0	0	0	0	0	0	2	6	4	0	0	0	1	1	0	0	0	0	0	0	0	3	1	5	1	0	0	0	0	0	3	2
d__Eukaryota	k__Fungi	p__Ascomycota	c__Eurotiomycetes	o__Eurotiales	f__Aspergillaceae	g__Aspergillus	s__Aspergillus_terreus	OTU2193	0	24	3	0	3	0	0	0	0	0	0	0	0	0	0	0	0	12	0	0	0	0	1	0	0	0	0	0	0	0	0	0	1	0	6	0	0	0	0	0	0
d__Eukaryota	k__Fungi	p__Chytridiomycota	c__unclassified_p__Chytridiomycota	o__unclassified_p__Chytridiomycota	f__unclassified_p__Chytridiomycota	g__unclassified_p__Chytridiomycota	s__Chytridiomycota_sp	OTU1560	1	0	1	1	1	0	0	1	0	0	0	0	0	0	0	8	21	2	0	1	0	1	1	0	0	0	0	0	0	0	0	0	0	0	0	0	0	0	0	0	5
d__Eukaryota	k__Fungi	p__unclassified_k__Fungi	c__unclassified_k__Fungi	o__unclassified_k__Fungi	f__unclassified_k__Fungi	g__unclassified_k__Fungi	s__unclassified_k__Fungi	OTU5226	1	1	0	0	0	0	1	0	0	0	0	0	0	0	0	3	0	0	0	0	0	0	0	0	0	0	0	0	0	0	7	0	0	0	0	0	0	0	0	0	0
d__Eukaryota	k__Fungi	p__Ascomycota	c__Dothideomycetes	o__Pleosporales	f__Torulaceae	g__Torula	s__Torula_herbarum	OTU936	0	0	0	0	1	0	0	0	0	0	0	0	0	0	0	0	15	0	0	0	0	0	0	2	0	0	0	0	0	0	0	0	0	0	0	0	0	0	0	0	0
d__Eukaryota	k__Fungi	p__Basidiomycota	c__Agaricomycetes	o__Agaricales	f__Psathyrellaceae	g__Coprinellus	s__Coprinellus_micaceus	OTU2645	1	0	0	1	1	6	4	0	2	0	0	0	0	0	0	0	4	1	0	0	1	0	3	0	0	0	0	0	0	0	0	13	0	0	4	2	0	0	0	0	0
d__Eukaryota	k__Fungi	p__Ascomycota	c__Sordariomycetes	o__Hypocreales	f__Hypocreales_fam_Incertae_sedis	g__Fusariella	s__Fusariella_sp	OTU4983	0	0	0	0	8	0	0	0	0	0	0	0	0	0	0	0	0	0	0	6	0	0	5	0	0	0	0	0	0	0	0	0	0	0	0	0	0	0	0	0	0
d__Eukaryota	k__Fungi	p__unclassified_k__Fungi	c__unclassified_k__Fungi	o__unclassified_k__Fungi	f__unclassified_k__Fungi	g__unclassified_k__Fungi	s__unclassified_k__Fungi	OTU4442	0	0	0	3	0	0	0	4	8	0	0	0	0	0	0	0	0	0	0	0	0	0	0	0	0	0	0	0	0	0	0	0	0	4	0	13	0	0	0	0	0
d__Eukaryota	k__Fungi	p__Ascomycota	c__Dothideomycetes	o__Botryosphaeriales	f__Aplosporellaceae	g__Aplosporella	s__unclassified_g__Aplosporella	OTU5540	0	0	0	0	1	0	0	0	2	0	0	0	0	0	0	0	0	0	0	0	0	0	0	0	0	0	0	0	0	0	0	0	0	1	0	0	0	0	0	0	0
d__Eukaryota	k__Fungi	p__Ascomycota	c__Dothideomycetes	o__Pleosporales	f__Phaeosphaeriaceae	g__Phaeosphaeriopsis	s__Phaeosphaeriopsis_sp	OTU4249	0	0	0	8	4	5	2	0	0	0	0	0	0	0	0	0	0	0	1	2	1	0	0	0	0	0	0	0	0	0	0	0	0	2	0	2	0	0	0	0	0
d__Eukaryota	k__Fungi	p__Ascomycota	c__unclassified_p__Ascomycota	o__unclassified_p__Ascomycota	f__unclassified_p__Ascomycota	g__unclassified_p__Ascomycota	s__unclassified_p__Ascomycota	OTU2503	0	0	0	0	0	0	0	0	0	0	0	0	0	0	0	0	0	0	0	1	0	0	0	0	0	0	0	0	0	0	0	0	0	0	1	0	0	0	0	0	0
d__Eukaryota	k__Fungi	p__Ascomycota	c__Dothideomycetes	o__Pleosporales	f__unclassified_o__Pleosporales	g__unclassified_o__Pleosporales	s__unclassified_o__Pleosporales	OTU509	2	1	0	0	2	0	1	3	0	0	0	0	0	0	0	0	4	0	0	0	0	1	4	2	0	0	0	0	0	0	2	5	6	3	0	3	0	0	0	0	0
d__Eukaryota	k__Fungi	p__Ascomycota	c__Sordariomycetes	o__Hypocreales	f__Niessliaceae	g__Eucasphaeria	s__Eucasphaeria_capensis	OTU3218	0	0	0	0	0	0	0	0	0	0	0	0	0	0	0	0	0	0	0	0	0	0	0	0	0	0	0	0	0	0	6	0	4	7	1	5	0	0	0	17	5
d__Eukaryota	k__Fungi	p__Ascomycota	c__unclassified_p__Ascomycota	o__unclassified_p__Ascomycota	f__unclassified_p__Ascomycota	g__unclassified_p__Ascomycota	s__unclassified_p__Ascomycota	OTU2195	0	0	0	0	43	0	0	0	0	0	0	0	0	0	0	0	2	4	0	0	0	0	3	0	0	0	0	0	0	0	0	0	0	0	0	0	0	0	0	0	0
d__Eukaryota	k__Fungi	p__Ascomycota	c__unclassified_p__Ascomycota	o__unclassified_p__Ascomycota	f__unclassified_p__Ascomycota	g__unclassified_p__Ascomycota	s__unclassified_p__Ascomycota	OTU569	0	2	1	0	0	0	0	3	0	0	0	0	0	0	0	5	0	0	0	0	0	0	0	0	0	0	0	0	0	0	0	0	0	0	0	0	0	0	0	29	0
d__Eukaryota	k__Fungi	p__Glomeromycota	c__Glomeromycetes	o__Glomerales	f__Glomeraceae	g__Glomus	s__Glomus_aggregatum	OTU2719	0	0	0	0	0	0	0	1	0	0	0	0	0	0	0	5	4	8	0	0	0	0	0	0	0	0	0	0	0	0	1	2	0	0	0	3	0	0	2	4	3
d__Eukaryota	k__Fungi	p__Ascomycota	c__Dothideomycetes	o__Capnodiales	f__Cladosporiaceae	g__Cladosporium	s__unclassified_g__Cladosporium	OTU2728	0	0	0	2	6	1	1	1	1	0	0	0	0	0	0	0	0	0	1	7	1	1	3	0	0	0	1	0	0	0	0	1	0	3	1	2	0	0	0	0	0
d__Eukaryota	k__Fungi	p__Ascomycota	c__Dothideomycetes	o__Tubeufiales	f__Tubeufiaceae	g__Helicoma	s__Helicoma_sp	OTU2615	2	0	0	0	0	0	3	1	0	0	0	0	0	0	0	0	13	0	2	0	0	0	1	1	0	0	0	0	0	0	0	8	0	0	0	0	0	0	0	0	0
d__Eukaryota	k__Fungi	p__unclassified_k__Fungi	c__unclassified_k__Fungi	o__unclassified_k__Fungi	f__unclassified_k__Fungi	g__unclassified_k__Fungi	s__unclassified_k__Fungi	OTU5751	4	0	0	0	0	1	0	0	0	0	0	0	0	0	0	0	0	0	2	2	1	0	1	0	0	0	0	0	0	0	0	0	0	0	1	0	0	0	0	0	0
d__Eukaryota	k__Fungi	p__Mortierellomycota	c__Mortierellomycetes	o__Mortierellales	f__Mortierellaceae	g__Mortierella	s__Mortierella_bisporalis	OTU4264	2	0	0	0	0	0	0	2	0	0	0	0	0	0	0	0	1	1	0	0	0	0	0	0	1	0	0	0	0	1	0	0	0	0	0	0	0	0	0	0	7
d__Eukaryota	k__Fungi	p__unclassified_k__Fungi	c__unclassified_k__Fungi	o__unclassified_k__Fungi	f__unclassified_k__Fungi	g__unclassified_k__Fungi	s__unclassified_k__Fungi	OTU962	0	0	0	1	6	3	1	2	13	0	0	0	0	0	0	0	0	0	0	0	0	8	2	3	0	0	0	0	0	0	0	0	0	0	1	0	0	0	0	0	0
d__Eukaryota	k__Fungi	p__Basidiomycota	c__Agaricomycetes	o__Agaricales	f__unclassified_o__Agaricales	g__unclassified_o__Agaricales	s__unclassified_o__Agaricales	OTU4441	0	0	0	0	0	0	0	0	0	0	0	0	0	0	0	0	0	0	0	0	0	0	0	0	0	0	0	0	0	0	0	0	0	2	1	2	0	0	1	0	0
d__Eukaryota	k__Fungi	p__Ascomycota	c__Sordariomycetes	o__Magnaporthales	f__Magnaporthaceae	g__Magnaporthe	s__unclassified_g__Magnaporthe	OTU4819	1	0	0	3	2	0	6	6	0	0	0	0	0	0	0	0	0	0	0	0	0	0	0	0	0	0	0	0	0	0	0	0	0	0	0	0	0	0	0	0	0
d__Eukaryota	k__Fungi	p__Ascomycota	c__Sordariomycetes	o__Sordariales	f__Chaetomiaceae	g__Collariella	s__Collariella_sp	OTU3179	0	0	0	0	0	0	1	3	0	0	0	0	0	0	0	0	5	8	4	0	0	0	0	0	0	0	0	0	0	0	0	0	2	0	3	0	0	0	0	0	11
d__Eukaryota	k__Fungi	p__Ascomycota	c__Pezizomycetes	o__Pezizales	f__Pyronemataceae	g__Byssonectria	s__Byssonectria_deformis	OTU1562	0	12	0	0	0	0	0	0	0	0	0	0	0	0	0	0	5	0	1	0	0	3	14	2	0	0	0	0	0	0	0	0	0	0	0	0	0	0	0	0	0
d__Eukaryota	k__Fungi	p__Glomeromycota	c__Glomeromycetes	o__Glomerales	f__Glomeraceae	g__Rhizophagus	s__Rhizophagus_sp	OTU1217	0	0	0	0	2	1	0	4	0	0	2	0	0	15	0	0	0	0	0	0	0	0	0	0	0	0	0	0	0	0	0	0	0	1	6	9	0	0	0	0	1
d__Eukaryota	k__Fungi	p__unclassified_k__Fungi	c__unclassified_k__Fungi	o__unclassified_k__Fungi	f__unclassified_k__Fungi	g__unclassified_k__Fungi	s__unclassified_k__Fungi	OTU4558	0	0	0	0	0	1	0	0	0	0	0	0	0	0	0	0	0	0	0	0	0	0	0	0	0	0	0	0	0	0	0	0	0	0	1	0	0	0	0	0	0
d__Eukaryota	k__Fungi	p__Ascomycota	c__Leotiomycetes	o__Helotiales	f__Helotiaceae	g__Tetracladium	s__unclassified_g__Tetracladium	OTU2767	10	1	0	0	0	0	0	0	0	0	0	0	0	0	0	0	0	0	0	0	0	1	1	1	0	0	0	0	0	0	4	3	0	0	0	0	0	0	0	0	0
d__Eukaryota	k__Fungi	p__Ascomycota	c__Sordariomycetes	o__Hypocreales	f__Stachybotryaceae	g__Achroiostachys	s__unclassified_g__Achroiostachys	OTU469	0	0	0	16	2	0	8	1	1	0	0	0	0	0	0	0	0	0	2	1	0	0	0	0	0	0	0	0	0	0	0	0	0	0	0	2	0	0	0	0	0
d__Eukaryota	k__Fungi	p__Ascomycota	c__Sordariomycetes	o__Hypocreales	f__Nectriaceae	g__Mariannaea	s__unclassified_g__Mariannaea	OTU628	0	1	3	0	0	2	0	0	4	0	0	0	0	0	0	22	7	12	0	0	0	0	0	0	0	0	0	0	0	0	0	0	0	0	0	0	0	0	0	0	0
d__Eukaryota	k__Fungi	p__Mortierellomycota	c__Mortierellomycetes	o__Mortierellales	f__Mortierellaceae	g__Mortierella	s__Mortierella_hyalina	OTU2198	0	0	0	0	0	0	0	0	0	0	0	0	0	0	0	0	15	35	0	0	0	0	0	0	0	0	0	0	0	1	0	0	0	0	0	0	0	0	0	0	0
d__Eukaryota	k__Fungi	p__unclassified_k__Fungi	c__unclassified_k__Fungi	o__unclassified_k__Fungi	f__unclassified_k__Fungi	g__unclassified_k__Fungi	s__unclassified_k__Fungi	OTU1387	0	0	0	20	0	0	22	2	0	0	0	0	0	0	0	0	6	0	0	0	0	0	0	0	0	0	0	0	0	0	0	0	0	0	0	0	0	0	0	0	0
d__Eukaryota	k__Fungi	p__unclassified_k__Fungi	c__unclassified_k__Fungi	o__unclassified_k__Fungi	f__unclassified_k__Fungi	g__unclassified_k__Fungi	s__unclassified_k__Fungi	OTU2620	0	0	0	0	0	0	0	0	0	0	0	0	0	0	0	0	0	0	0	0	0	0	0	0	0	0	0	0	0	0	0	2	0	0	0	0	0	0	0	26	0
d__Eukaryota	k__Fungi	p__Ascomycota	c__Sordariomycetes	o__Sordariales	f__Chaetomiaceae	g__Chaetomium	s__Chaetomium_sp	OTU164	5	3	28	0	0	1	1	1	2	0	0	0	0	0	0	0	2	2	1	0	2	0	0	0	0	0	0	0	0	0	0	0	0	1	0	0	0	0	0	0	0
d__Eukaryota	k__Fungi	p__Ascomycota	c__Sordariomycetes	o__unclassified_c__Sordariomycetes	f__unclassified_c__Sordariomycetes	g__unclassified_c__Sordariomycetes	s__unclassified_c__Sordariomycetes	OTU3134	0	0	0	0	0	0	0	0	0	0	0	0	0	0	0	0	6	0	0	0	0	0	0	0	0	0	0	0	0	0	0	0	0	0	3	0	0	0	0	0	0
d__Eukaryota	k__Fungi	p__unclassified_k__Fungi	c__unclassified_k__Fungi	o__unclassified_k__Fungi	f__unclassified_k__Fungi	g__unclassified_k__Fungi	s__unclassified_k__Fungi	OTU3140	1	2	1	0	0	0	1	0	0	0	0	0	0	0	0	3	5	0	1	0	0	0	0	0	0	0	0	0	0	0	0	0	1	1	0	1	0	0	0	21	0
d__Eukaryota	k__Fungi	p__Ascomycota	c__Sordariomycetes	o__unclassified_c__Sordariomycetes	f__unclassified_c__Sordariomycetes	g__unclassified_c__Sordariomycetes	s__unclassified_c__Sordariomycetes	OTU4662	0	0	0	0	0	0	0	0	0	0	0	0	0	0	0	0	0	0	0	1	0	0	0	0	0	0	0	0	0	0	0	0	0	0	0	0	0	0	0	0	0
d__Eukaryota	k__Fungi	p__unclassified_k__Fungi	c__unclassified_k__Fungi	o__unclassified_k__Fungi	f__unclassified_k__Fungi	g__unclassified_k__Fungi	s__unclassified_k__Fungi	OTU4276	0	3	2	0	0	0	0	0	0	0	0	0	0	0	0	0	5	0	2	1	0	1	0	1	0	0	0	0	0	0	0	0	0	0	0	0	0	0	0	0	0
d__Eukaryota	k__Fungi	p__Glomeromycota	c__Glomeromycetes	o__Glomerales	f__Glomeraceae	g__Glomus	s__Glomus_aggregatum	OTU2667	0	0	0	0	0	0	0	3	1	0	0	0	0	0	0	7	5	5	0	0	0	0	0	0	1	0	0	0	0	0	7	2	0	0	3	0	0	0	2	3	1
d__Eukaryota	k__Fungi	p__unclassified_k__Fungi	c__unclassified_k__Fungi	o__unclassified_k__Fungi	f__unclassified_k__Fungi	g__unclassified_k__Fungi	s__unclassified_k__Fungi	OTU2772	0	0	0	0	0	0	0	1	0	0	0	0	0	0	0	0	0	0	0	0	0	0	0	0	0	0	0	0	0	0	0	20	0	0	6	1	0	0	0	0	11
d__Eukaryota	k__Fungi	p__Ascomycota	c__unclassified_p__Ascomycota	o__unclassified_p__Ascomycota	f__unclassified_p__Ascomycota	g__unclassified_p__Ascomycota	s__unclassified_p__Ascomycota	OTU4438	0	0	0	7	3	2	3	0	0	0	0	0	0	0	0	0	0	0	3	2	1	3	2	0	0	0	0	0	0	0	0	0	0	0	0	4	0	0	0	0	0
d__Eukaryota	k__Fungi	p__unclassified_k__Fungi	c__unclassified_k__Fungi	o__unclassified_k__Fungi	f__unclassified_k__Fungi	g__unclassified_k__Fungi	s__unclassified_k__Fungi	OTU1136	5	0	1	0	0	0	1	1	0	0	0	0	0	0	0	0	0	3	0	2	0	0	0	1	0	2	0	0	0	0	2	0	0	1	0	0	0	0	0	0	1
d__Eukaryota	k__Fungi	p__Mortierellomycota	c__Mortierellomycetes	o__Mortierellales	f__Mortierellaceae	g__Mortierella	s__unclassified_g__Mortierella	OTU3082	3	1	3	0	0	0	0	0	0	0	0	0	0	0	0	0	5	3	0	0	0	0	0	0	0	0	0	1	0	0	0	1	6	0	2	0	0	0	0	0	0
d__Eukaryota	k__Fungi	p__unclassified_k__Fungi	c__unclassified_k__Fungi	o__unclassified_k__Fungi	f__unclassified_k__Fungi	g__unclassified_k__Fungi	s__unclassified_k__Fungi	OTU578	0	0	0	0	0	0	0	0	0	0	0	0	0	0	8	15	0	0	0	0	0	0	0	0	0	0	0	0	15	0	0	0	0	2	0	0	0	0	0	0	0
d__Eukaryota	k__Fungi	p__unclassified_k__Fungi	c__unclassified_k__Fungi	o__unclassified_k__Fungi	f__unclassified_k__Fungi	g__unclassified_k__Fungi	s__unclassified_k__Fungi	OTU601	7	0	0	0	0	1	1	2	0	0	0	0	2	0	0	3	0	0	0	0	0	0	0	0	0	0	0	0	0	0	0	0	0	2	0	0	0	0	0	0	0
d__Eukaryota	k__Fungi	p__Glomeromycota	c__Glomeromycetes	o__Glomerales	f__Glomeraceae	g__unclassified_f__Glomeraceae	s__Glomeraceae_sp	OTU3246	0	0	0	0	0	0	0	6	0	0	0	0	0	0	0	0	9	6	0	0	0	0	0	0	0	0	0	0	0	0	0	0	0	2	1	0	1	0	0	3	2
d__Eukaryota	k__Fungi	p__Ascomycota	c__Sordariomycetes	o__Hypocreales	f__unclassified_o__Hypocreales	g__unclassified_o__Hypocreales	s__unclassified_o__Hypocreales	OTU700	12	16	0	6	0	0	0	0	0	0	0	0	0	0	0	4	0	7	0	1	0	2	1	0	0	0	0	0	0	0	0	0	0	0	0	0	0	0	0	0	0
d__Eukaryota	k__Fungi	p__Basidiomycota	c__Agaricomycetes	o__Agaricales	f__Schizophyllaceae	g__Schizophyllum	s__Schizophyllum_radiatum	OTU3193	4	0	0	10	0	0	0	0	9	0	0	2	0	0	0	0	0	0	0	2	0	1	3	0	0	0	0	0	0	0	0	0	0	0	3	0	0	1	0	0	7
d__Eukaryota	k__Fungi	p__Ascomycota	c__Dothideomycetes	o__Capnodiales	f__Cladosporiaceae	g__Cladosporium	s__Cladosporium_aggregatocicatricatum	OTU4078	0	0	0	0	0	0	0	3	0	0	0	0	0	0	0	0	0	0	4	1	1	2	7	0	0	0	0	8	0	0	0	0	0	0	0	0	0	0	0	0	0
d__Eukaryota	k__Fungi	p__Ascomycota	c__unclassified_p__Ascomycota	o__unclassified_p__Ascomycota	f__unclassified_p__Ascomycota	g__unclassified_p__Ascomycota	s__unclassified_p__Ascomycota	OTU3834	3	1	0	0	6	0	0	0	1	0	0	0	0	0	0	4	0	0	0	0	0	1	0	1	0	0	0	0	0	0	4	0	2	0	0	4	0	0	0	0	0
d__Eukaryota	k__Fungi	p__Ascomycota	c__Sordariomycetes	o__Boliniales	f__Boliniales_fam_Incertae_sedis	g__Paramicrothyrium	s__Paramicrothyrium_sp	OTU4457	0	0	1	2	2	1	0	0	1	0	0	0	0	0	0	0	3	0	0	1	0	0	1	0	0	0	0	0	0	0	0	0	0	0	0	2	0	0	0	0	0
d__Eukaryota	k__Fungi	p__unclassified_k__Fungi	c__unclassified_k__Fungi	o__unclassified_k__Fungi	f__unclassified_k__Fungi	g__unclassified_k__Fungi	s__unclassified_k__Fungi	OTU3939	0	0	0	0	0	0	0	0	0	0	0	0	0	1	0	0	1	6	0	0	0	0	1	0	0	0	0	0	0	0	0	0	0	0	0	0	0	0	0	0	0
d__Eukaryota	k__Fungi	p__Basidiomycota	c__Agaricomycetes	o__Agaricales	f__Entolomataceae	g__Clitopilus	s__Clitopilus_scyphoides	OTU1366	0	0	2	0	2	0	0	0	0	0	0	0	0	0	0	0	46	0	0	0	0	0	0	0	0	0	0	0	0	0	0	0	0	0	0	0	0	0	0	0	0
d__Eukaryota	k__Fungi	p__Basidiomycota	c__Agaricomycetes	o__Agaricales	f__Pluteaceae	g__Volvariella	s__unclassified_g__Volvariella	OTU568	0	0	20	0	0	6	0	1	0	0	0	0	0	0	0	6	0	0	0	0	0	0	0	0	0	0	0	0	0	0	0	0	0	0	0	0	0	0	0	0	0
d__Eukaryota	k__Fungi	p__Basidiomycota	c__Agaricomycetes	o__Polyporales	f__Meruliaceae	g__unclassified_f__Meruliaceae	s__unclassified_f__Meruliaceae	OTU3727	0	0	1	0	3	9	0	0	0	0	0	0	0	0	0	0	0	0	0	0	1	1	3	1	0	0	0	0	0	0	0	0	0	7	8	4	0	0	0	0	0
d__Eukaryota	k__Fungi	p__Glomeromycota	c__Glomeromycetes	o__Glomerales	f__Glomeraceae	g__Glomus	s__Glomus_indicum	OTU4032	0	0	3	0	0	0	0	0	0	0	0	0	0	0	0	5	2	5	0	0	0	0	0	0	1	0	0	0	0	0	2	0	0	0	2	2	0	1	1	10	3
d__Eukaryota	k__Fungi	p__Ascomycota	c__Dothideomycetes	o__Pleosporales	f__unclassified_o__Pleosporales	g__unclassified_o__Pleosporales	s__unclassified_o__Pleosporales	OTU3025	0	2	0	5	3	1	6	2	1	0	0	0	0	0	0	0	1	1	3	2	1	1	0	0	0	0	0	0	0	0	0	0	0	0	0	1	0	0	0	0	0
d__Eukaryota	k__Fungi	p__unclassified_k__Fungi	c__unclassified_k__Fungi	o__unclassified_k__Fungi	f__unclassified_k__Fungi	g__unclassified_k__Fungi	s__unclassified_k__Fungi	OTU2429	0	0	0	0	0	0	0	0	0	0	0	0	0	0	0	0	0	0	0	0	0	0	0	0	0	0	0	0	0	0	3	1	0	1	2	0	0	0	0	33	3
d__Eukaryota	k__Fungi	p__unclassified_k__Fungi	c__unclassified_k__Fungi	o__unclassified_k__Fungi	f__unclassified_k__Fungi	g__unclassified_k__Fungi	s__unclassified_k__Fungi	OTU4116	2	0	0	1	0	0	0	0	2	0	1	0	3	0	0	1	7	1	0	2	0	0	0	0	0	0	0	0	0	0	0	4	0	2	0	0	0	0	0	1	0
d__Eukaryota	k__Fungi	p__unclassified_k__Fungi	c__unclassified_k__Fungi	o__unclassified_k__Fungi	f__unclassified_k__Fungi	g__unclassified_k__Fungi	s__unclassified_k__Fungi	OTU3869	2	1	0	0	0	2	1	0	0	0	0	0	0	0	0	2	1	1	0	0	0	0	0	0	0	0	0	0	0	0	0	0	0	2	1	0	0	5	0	6	0
d__Eukaryota	k__Fungi	p__Ascomycota	c__Sordariomycetes	o__Hypocreales	f__Nectriaceae	g__Fusicolla	s__unclassified_g__Fusicolla	OTU2994	0	0	8	3	0	4	1	0	0	0	0	0	0	0	0	20	0	0	0	0	0	0	0	0	0	0	0	0	0	0	0	0	0	0	1	4	0	0	0	0	0
d__Eukaryota	k__Fungi	p__Ascomycota	c__Sordariomycetes	o__Hypocreales	f__unclassified_o__Hypocreales	g__unclassified_o__Hypocreales	s__unclassified_o__Hypocreales	OTU367	0	0	0	0	19	6	1	10	2	0	0	0	0	0	0	0	0	0	1	3	2	0	2	3	0	0	0	0	0	0	0	0	0	0	0	0	0	0	0	0	0
d__Eukaryota	k__Fungi	p__Mortierellomycota	c__Mortierellomycetes	o__Mortierellales	f__Mortierellaceae	g__Mortierella	s__Mortierella_sp	OTU4517	0	0	1	1	1	0	0	0	0	0	0	0	0	0	0	0	0	0	0	1	0	0	1	0	0	0	0	0	0	0	0	0	0	0	1	0	0	0	0	0	0
d__Eukaryota	k__Fungi	p__Glomeromycota	c__Glomeromycetes	o__Glomerales	f__Glomeraceae	g__unclassified_f__Glomeraceae	s__Glomeraceae_sp	OTU5471	0	0	0	1	0	0	0	0	0	0	0	0	0	0	0	0	0	0	0	0	0	0	0	0	0	0	0	0	0	0	0	0	0	1	3	0	0	2	0	0	4
d__Eukaryota	k__Fungi	p__Basidiomycota	c__Agaricomycetes	o__Agaricales	f__Psathyrellaceae	g__Coprinopsis	s__unclassified_g__Coprinopsis	OTU4025	0	2	0	1	1	0	0	0	1	0	0	0	0	0	0	0	0	0	0	3	1	1	0	0	1	0	0	0	0	0	0	0	0	21	0	0	5	0	0	0	0
d__Eukaryota	k__Fungi	p__unclassified_k__Fungi	c__unclassified_k__Fungi	o__unclassified_k__Fungi	f__unclassified_k__Fungi	g__unclassified_k__Fungi	s__unclassified_k__Fungi	OTU2119	0	4	0	3	0	0	1	0	1	0	0	0	0	0	0	2	6	3	0	0	0	0	2	0	0	0	0	0	0	0	0	0	1	3	0	1	0	0	0	0	2
d__Eukaryota	k__Fungi	p__Ascomycota	c__Eurotiomycetes	o__Eurotiales	f__Trichocomaceae	g__Talaromyces	s__Talaromyces_purpureogenus	OTU2584	0	4	0	0	0	0	4	0	0	0	0	0	0	0	0	3	0	3	0	0	0	0	0	0	0	0	0	0	0	0	4	12	2	0	10	0	0	0	0	0	0
d__Eukaryota	k__Fungi	p__Ascomycota	c__Leotiomycetes	o__Helotiales	f__unclassified_o__Helotiales	g__unclassified_o__Helotiales	s__unclassified_o__Helotiales	OTU4424	0	0	2	1	2	3	1	0	1	1	2	0	1	0	1	0	0	0	0	1	0	0	1	0	0	0	0	0	0	0	0	0	0	0	0	1	0	0	0	0	0
d__Eukaryota	k__Fungi	p__unclassified_k__Fungi	c__unclassified_k__Fungi	o__unclassified_k__Fungi	f__unclassified_k__Fungi	g__unclassified_k__Fungi	s__unclassified_k__Fungi	OTU2016	0	0	0	2	0	3	3	1	5	0	0	0	0	0	0	0	0	8	0	5	0	0	6	0	0	4	0	0	0	0	8	0	0	0	0	0	0	0	0	0	0
d__Eukaryota	k__Fungi	p__Ascomycota	c__Sordariomycetes	o__Glomerellales	f__Glomerellaceae	g__Colletotrichum	s__Colletotrichum_magnum	OTU5039	2	1	0	0	4	0	1	2	1	0	0	0	0	0	0	0	1	0	0	3	0	0	0	0	0	0	0	0	0	0	0	0	0	3	3	3	0	0	0	0	0
d__Eukaryota	k__Fungi	p__unclassified_k__Fungi	c__unclassified_k__Fungi	o__unclassified_k__Fungi	f__unclassified_k__Fungi	g__unclassified_k__Fungi	s__unclassified_k__Fungi	OTU5077	2	2	0	0	1	4	1	2	1	0	0	0	0	0	0	1	0	2	2	0	1	0	1	1	0	0	0	0	0	0	0	0	0	1	4	0	0	0	0	1	0
d__Eukaryota	k__Fungi	p__unclassified_k__Fungi	c__unclassified_k__Fungi	o__unclassified_k__Fungi	f__unclassified_k__Fungi	g__unclassified_k__Fungi	s__unclassified_k__Fungi	OTU4221	0	0	0	1	3	1	1	0	0	0	1	0	0	0	0	1	1	0	0	1	0	0	3	0	0	0	0	0	0	0	0	0	2	0	0	0	0	0	0	0	1
d__Eukaryota	k__Fungi	p__Ascomycota	c__Sordariomycetes	o__Melanosporales	f__Melanosporaceae	g__Melanospora	s__Melanospora_damnosa	OTU617	0	0	0	0	0	4	0	0	3	0	0	0	0	0	0	3	0	0	0	0	0	0	0	0	0	0	0	0	0	0	0	0	0	2	0	0	0	0	0	31	0
d__Eukaryota	k__Fungi	p__Ascomycota	c__Sordariomycetes	o__Sordariales	f__Lasiosphaeriaceae	g__unclassified_f__Lasiosphaeriaceae	s__unclassified_f__Lasiosphaeriaceae	OTU3584	0	0	0	0	0	1	1	2	1	1	2	3	0	1	0	0	0	0	0	1	0	1	0	0	3	0	1	0	3	0	0	0	0	0	1	0	0	0	0	0	0
d__Eukaryota	k__Fungi	p__unclassified_k__Fungi	c__unclassified_k__Fungi	o__unclassified_k__Fungi	f__unclassified_k__Fungi	g__unclassified_k__Fungi	s__unclassified_k__Fungi	OTU4290	0	3	0	0	0	0	0	0	0	0	0	0	0	0	1	0	5	0	4	1	0	0	3	0	0	0	0	0	0	0	0	0	1	0	0	0	0	0	0	0	0
d__Eukaryota	k__Fungi	p__unclassified_k__Fungi	c__unclassified_k__Fungi	o__unclassified_k__Fungi	f__unclassified_k__Fungi	g__unclassified_k__Fungi	s__unclassified_k__Fungi	OTU3381	0	0	8	4	0	0	1	0	0	0	0	0	0	0	0	0	0	0	0	0	0	0	0	0	0	0	0	0	0	0	0	0	0	0	0	3	0	0	0	0	0
d__Eukaryota	k__Fungi	p__Ascomycota	c__Sordariomycetes	o__Sordariales	f__Lasiosphaeriaceae	g__Podospora	s__unclassified_g__Podospora	OTU3078	0	0	0	2	0	0	0	2	0	0	0	0	0	0	0	0	0	0	0	0	0	0	0	0	0	0	0	0	0	0	0	0	0	0	0	0	0	0	0	0	0
d__Eukaryota	k__Fungi	p__Ascomycota	c__Sordariomycetes	o__Xylariales	f__Microdochiaceae	g__Microdochium	s__unclassified_g__Microdochium	OTU263	5	0	0	6	6	0	1	3	0	0	0	0	0	0	0	0	0	0	0	3	0	2	4	0	0	0	1	0	0	0	0	0	0	0	3	1	0	0	0	0	0
d__Eukaryota	k__Fungi	p__unclassified_k__Fungi	c__unclassified_k__Fungi	o__unclassified_k__Fungi	f__unclassified_k__Fungi	g__unclassified_k__Fungi	s__unclassified_k__Fungi	OTU3771	2	0	4	4	1	1	2	0	3	0	0	0	0	0	0	4	2	2	0	0	0	1	3	2	0	0	0	0	0	0	0	0	0	4	1	3	0	0	0	0	0
d__Eukaryota	k__Fungi	p__unclassified_k__Fungi	c__unclassified_k__Fungi	o__unclassified_k__Fungi	f__unclassified_k__Fungi	g__unclassified_k__Fungi	s__unclassified_k__Fungi	OTU2770	2	2	0	0	1	0	3	2	0	0	0	0	0	0	0	8	5	1	0	0	0	1	1	0	0	0	0	0	0	0	0	2	0	1	1	0	0	0	0	0	1
d__Eukaryota	k__Fungi	p__Ascomycota	c__Leotiomycetes	o__Helotiales	f__Helotiaceae	g__Scytalidium	s__Scytalidium_circinatum	OTU494	0	0	0	5	10	1	2	0	0	0	0	0	0	0	0	0	0	0	0	2	0	0	0	0	5	0	0	0	0	0	0	0	0	2	0	0	0	0	0	0	0
d__Eukaryota	k__Fungi	p__unclassified_k__Fungi	c__unclassified_k__Fungi	o__unclassified_k__Fungi	f__unclassified_k__Fungi	g__unclassified_k__Fungi	s__unclassified_k__Fungi	OTU3000	0	0	0	0	1	0	0	0	0	0	0	0	0	0	0	17	1	2	2	0	0	0	0	0	0	0	0	0	0	0	0	0	9	0	0	1	0	0	0	0	0
d__Eukaryota	k__Fungi	p__unclassified_k__Fungi	c__unclassified_k__Fungi	o__unclassified_k__Fungi	f__unclassified_k__Fungi	g__unclassified_k__Fungi	s__unclassified_k__Fungi	OTU5361	0	0	0	0	0	0	0	0	0	0	0	0	0	0	0	0	0	0	0	0	0	0	0	0	0	0	0	0	0	0	0	0	20	0	0	0	0	0	0	0	0
d__Eukaryota	k__Fungi	p__unclassified_k__Fungi	c__unclassified_k__Fungi	o__unclassified_k__Fungi	f__unclassified_k__Fungi	g__unclassified_k__Fungi	s__unclassified_k__Fungi	OTU4099	0	0	0	0	0	0	0	0	0	0	0	0	0	0	0	0	0	0	0	0	0	0	0	0	0	0	0	0	0	0	0	0	0	0	0	0	0	0	0	0	0
d__Eukaryota	k__Fungi	p__Ascomycota	c__Sordariomycetes	o__Branch06	f__unclassified_o__Branch06	g__unclassified_o__Branch06	s__Branch06_sp	OTU1235	0	0	0	0	2	7	1	1	5	0	16	0	0	0	0	4	0	0	0	0	0	0	0	0	0	0	0	0	0	0	0	0	0	12	0	0	0	0	0	0	0
d__Eukaryota	k__Fungi	p__Ascomycota	c__Leotiomycetes	o__Helotiales	f__Helotiales_fam_Incertae_sedis	g__Mycoarthris	s__Mycoarthris_sp	OTU3613	18	0	0	0	2	0	0	0	0	0	0	0	0	0	0	0	0	0	2	1	0	2	0	0	0	0	0	0	0	0	0	8	0	0	0	0	0	0	0	0	0
d__Eukaryota	k__Fungi	p__unclassified_k__Fungi	c__unclassified_k__Fungi	o__unclassified_k__Fungi	f__unclassified_k__Fungi	g__unclassified_k__Fungi	s__unclassified_k__Fungi	OTU262	4	5	0	0	2	1	24	1	0	0	0	0	0	0	0	0	0	0	0	0	0	0	0	0	0	0	0	0	0	0	0	0	0	0	0	1	0	0	0	0	0
d__Eukaryota	k__Fungi	p__Glomeromycota	c__unclassified_p__Glomeromycota	o__unclassified_p__Glomeromycota	f__unclassified_p__Glomeromycota	g__unclassified_p__Glomeromycota	s__unclassified_p__Glomeromycota	OTU4164	0	0	1	0	0	0	0	0	0	0	0	0	0	0	0	4	11	0	0	0	0	0	0	0	0	1	0	0	0	0	0	0	0	0	0	2	0	0	0	0	0
d__Eukaryota	k__Fungi	p__unclassified_k__Fungi	c__unclassified_k__Fungi	o__unclassified_k__Fungi	f__unclassified_k__Fungi	g__unclassified_k__Fungi	s__unclassified_k__Fungi	OTU445	0	0	0	0	0	1	0	1	0	0	0	0	0	0	0	0	0	0	0	0	0	0	0	0	0	0	0	0	0	0	0	0	0	0	0	0	0	0	0	0	0
d__Eukaryota	k__Fungi	p__unclassified_k__Fungi	c__unclassified_k__Fungi	o__unclassified_k__Fungi	f__unclassified_k__Fungi	g__unclassified_k__Fungi	s__unclassified_k__Fungi	OTU148	1	0	1	2	1	1	2	1	1	1	0	0	0	0	0	0	1	1	0	1	0	0	2	0	0	0	0	0	0	0	0	0	3	3	1	4	0	0	0	3	0
d__Eukaryota	k__Fungi	p__Ascomycota	c__Sordariomycetes	o__Sordariales	f__Sordariales_fam_Incertae_sedis	g__Staphylotrichum	s__Staphylotrichum_sp	OTU1985	0	9	1	0	0	1	0	2	2	0	0	0	0	1	0	0	1	23	0	0	1	0	0	0	0	0	0	0	0	0	0	0	0	0	1	0	0	0	0	0	0
d__Eukaryota	k__Fungi	p__unclassified_k__Fungi	c__unclassified_k__Fungi	o__unclassified_k__Fungi	f__unclassified_k__Fungi	g__unclassified_k__Fungi	s__unclassified_k__Fungi	OTU4194	1	0	2	0	0	0	6	3	1	0	0	0	0	0	0	7	0	0	0	1	2	0	1	1	0	0	0	0	0	0	0	0	0	0	0	1	0	0	0	0	0
d__Eukaryota	k__Fungi	p__Ascomycota	c__Sordariomycetes	o__Hypocreales	f__Hypocreales_fam_Incertae_sedis	g__Sarocladium	s__Sarocladium_implicatum	OTU378	5	0	0	5	0	1	1	0	1	0	0	0	0	0	6	0	0	0	0	2	0	0	0	0	0	0	0	0	0	0	0	0	0	0	0	0	0	0	0	0	11
d__Eukaryota	k__Fungi	p__unclassified_k__Fungi	c__unclassified_k__Fungi	o__unclassified_k__Fungi	f__unclassified_k__Fungi	g__unclassified_k__Fungi	s__unclassified_k__Fungi	OTU3607	0	0	0	0	2	0	0	1	0	0	0	0	0	0	0	0	0	0	0	0	0	0	0	1	0	0	0	0	0	0	0	2	12	0	0	3	0	0	0	0	0
d__Eukaryota	k__Fungi	p__Ascomycota	c__Sordariomycetes	o__Hypocreales	f__Hypocreales_fam_Incertae_sedis	g__Acremonium	s__Acremonium_brunnescens	OTU281	0	0	0	11	7	0	6	10	0	0	0	0	0	0	0	0	0	0	2	0	0	0	0	0	0	0	7	0	0	0	0	0	0	0	0	0	0	0	0	0	0
d__Eukaryota	k__Fungi	p__unclassified_k__Fungi	c__unclassified_k__Fungi	o__unclassified_k__Fungi	f__unclassified_k__Fungi	g__unclassified_k__Fungi	s__unclassified_k__Fungi	OTU2783	1	0	2	0	0	0	3	1	0	0	0	0	0	0	0	0	0	0	0	0	0	1	0	0	0	0	0	0	0	0	3	2	3	0	0	1	0	0	0	4	6
d__Eukaryota	k__Fungi	p__unclassified_k__Fungi	c__unclassified_k__Fungi	o__unclassified_k__Fungi	f__unclassified_k__Fungi	g__unclassified_k__Fungi	s__unclassified_k__Fungi	OTU3997	2	1	1	2	3	1	2	3	2	0	0	0	0	0	0	3	5	2	0	0	0	0	0	0	0	0	0	0	0	0	2	0	0	3	2	3	0	0	0	2	0
d__Eukaryota	k__Fungi	p__Ascomycota	c__Pezizomycetes	o__Pezizales	f__Pyronemataceae	g__Scutellinia	s__unclassified_g__Scutellinia	OTU1889	0	1	1	2	0	3	0	0	7	0	0	0	0	0	0	0	2	0	0	2	3	1	1	16	0	0	0	0	0	0	0	0	0	0	0	0	0	0	0	0	0
d__Eukaryota	k__Fungi	p__unclassified_k__Fungi	c__unclassified_k__Fungi	o__unclassified_k__Fungi	f__unclassified_k__Fungi	g__unclassified_k__Fungi	s__unclassified_k__Fungi	OTU5097	2	0	0	2	0	0	2	0	0	0	0	0	0	0	0	0	0	0	0	0	0	0	0	0	0	0	0	0	0	0	0	1	3	0	2	0	0	0	0	23	0
d__Eukaryota	k__Fungi	p__unclassified_k__Fungi	c__unclassified_k__Fungi	o__unclassified_k__Fungi	f__unclassified_k__Fungi	g__unclassified_k__Fungi	s__unclassified_k__Fungi	OTU3637	0	0	0	0	1	1	1	0	1	0	0	0	0	0	0	2	2	0	0	0	0	0	0	0	0	0	0	0	0	0	7	0	1	0	0	1	0	0	0	13	9
d__Eukaryota	k__Fungi	p__Ascomycota	c__Dothideomycetes	o__unclassified_c__Dothideomycetes	f__unclassified_c__Dothideomycetes	g__unclassified_c__Dothideomycetes	s__unclassified_c__Dothideomycetes	OTU3677	0	0	0	0	1	1	0	0	0	0	0	0	0	0	0	0	0	0	0	1	0	0	0	0	0	0	0	0	0	0	0	0	0	8	3	2	0	0	0	0	0
d__Eukaryota	k__Fungi	p__Basidiomycota	c__Agaricomycetes	o__Sebacinales	f__Sebacinaceae	g__Efibulobasidium	s__Efibulobasidium_sp	OTU264	0	0	0	39	0	2	3	0	2	0	0	0	0	0	0	0	0	0	0	0	0	0	0	0	0	0	0	0	0	0	0	0	0	0	0	0	0	0	0	0	0
d__Eukaryota	k__Fungi	p__unclassified_k__Fungi	c__unclassified_k__Fungi	o__unclassified_k__Fungi	f__unclassified_k__Fungi	g__unclassified_k__Fungi	s__unclassified_k__Fungi	OTU888	4	0	0	2	0	0	23	0	1	0	0	0	0	0	0	8	5	0	0	0	1	0	2	0	0	0	0	0	0	0	0	0	0	0	0	0	0	0	0	0	0
d__Eukaryota	k__Fungi	p__Mortierellomycota	c__Mortierellomycetes	o__Mortierellales	f__Mortierellaceae	g__Mortierella	s__Mortierella_capitata	OTU2975	0	5	0	2	0	0	0	0	0	0	0	0	0	0	0	0	9	7	0	0	0	0	0	0	0	0	0	0	0	0	0	0	0	0	0	0	0	0	0	0	0
d__Eukaryota	k__Fungi	p__Ascomycota	c__Sordariomycetes	o__Xylariales	f__Apiosporaceae	g__Arthrinium	s__unclassified_g__Arthrinium	OTU3979	0	1	0	0	2	0	0	0	0	0	0	0	0	0	0	0	1	0	0	2	0	2	0	0	0	0	0	0	0	0	0	0	0	0	0	0	0	0	0	10	1
d__Eukaryota	k__Fungi	p__Ascomycota	c__Sordariomycetes	o__unclassified_c__Sordariomycetes	f__unclassified_c__Sordariomycetes	g__unclassified_c__Sordariomycetes	s__unclassified_c__Sordariomycetes	OTU3230	0	0	5	0	1	0	0	0	0	0	0	0	0	0	0	0	3	25	0	1	1	0	1	0	0	0	0	0	0	0	0	0	0	0	5	0	0	0	0	0	0
d__Eukaryota	k__Fungi	p__Basidiomycota	c__Agaricomycetes	o__Agaricales	f__Psathyrellaceae	g__Psathyrella	s__Psathyrella_candolleana	OTU309	0	0	0	11	0	4	12	0	1	0	0	0	0	0	0	0	0	0	0	0	2	0	1	1	0	0	0	0	0	0	0	0	1	0	3	1	0	0	0	0	0
d__Eukaryota	k__Fungi	p__unclassified_k__Fungi	c__unclassified_k__Fungi	o__unclassified_k__Fungi	f__unclassified_k__Fungi	g__unclassified_k__Fungi	s__unclassified_k__Fungi	OTU3870	0	1	1	0	2	6	0	1	3	0	0	0	0	0	0	2	0	0	0	0	0	0	0	0	0	0	1	0	0	0	0	0	1	0	1	2	0	0	0	6	0
d__Eukaryota	k__Fungi	p__unclassified_k__Fungi	c__unclassified_k__Fungi	o__unclassified_k__Fungi	f__unclassified_k__Fungi	g__unclassified_k__Fungi	s__unclassified_k__Fungi	OTU4551	0	0	0	0	0	0	0	0	0	0	0	0	0	0	0	0	0	0	0	0	0	0	0	0	0	0	0	0	0	0	0	0	0	0	0	0	0	0	0	0	0
d__Eukaryota	k__Fungi	p__Ascomycota	c__Dothideomycetes	o__Capnodiales	f__Dissoconiaceae	g__Dissoconium	s__Dissoconium_sp	OTU5000	3	1	0	1	1	8	0	4	7	0	0	0	0	0	0	0	0	0	0	2	0	0	2	0	0	0	0	0	0	0	10	0	0	0	0	0	0	0	0	0	0
d__Eukaryota	k__Fungi	p__Basidiomycota	c__Cystobasidiomycetes	o__Erythrobasidiales	f__Erythrobasidiaceae	g__Erythrobasidium	s__Erythrobasidium_sp	OTU3049	0	0	0	0	0	0	3	1	3	0	0	0	0	0	0	0	0	0	0	1	0	0	0	0	0	0	0	0	0	0	0	0	0	2	5	2	0	0	0	0	0
d__Eukaryota	k__Fungi	p__unclassified_k__Fungi	c__unclassified_k__Fungi	o__unclassified_k__Fungi	f__unclassified_k__Fungi	g__unclassified_k__Fungi	s__unclassified_k__Fungi	OTU2568	2	0	0	0	0	0	0	0	5	0	0	0	0	0	0	4	0	0	0	0	0	0	1	0	0	0	0	0	0	0	0	1	0	2	2	3	0	0	0	4	6
d__Eukaryota	k__Fungi	p__unclassified_k__Fungi	c__unclassified_k__Fungi	o__unclassified_k__Fungi	f__unclassified_k__Fungi	g__unclassified_k__Fungi	s__unclassified_k__Fungi	OTU390	0	4	0	3	0	0	5	0	1	0	0	0	0	0	0	0	0	0	0	0	0	0	2	0	0	0	0	0	0	0	0	0	0	0	3	0	0	0	0	0	0
d__Eukaryota	k__Fungi	p__Basidiomycota	c__Agaricomycetes	o__Polyporales	f__Coriolaceae	g__Trametes	s__Trametes_hirsuta	OTU1878	0	0	0	4	0	9	0	4	6	0	0	0	0	0	0	0	0	0	0	0	1	0	0	0	0	0	0	0	0	0	0	0	0	0	3	0	0	0	0	0	8
d__Eukaryota	k__Fungi	p__unclassified_k__Fungi	c__unclassified_k__Fungi	o__unclassified_k__Fungi	f__unclassified_k__Fungi	g__unclassified_k__Fungi	s__unclassified_k__Fungi	OTU2210	0	0	0	0	3	0	0	0	0	0	0	0	0	0	0	0	0	5	0	0	0	0	0	0	0	0	0	0	0	0	0	0	0	0	0	0	0	0	0	0	0
d__Eukaryota	k__Fungi	p__unclassified_k__Fungi	c__unclassified_k__Fungi	o__unclassified_k__Fungi	f__unclassified_k__Fungi	g__unclassified_k__Fungi	s__unclassified_k__Fungi	OTU2006	2	0	21	2	0	2	2	0	0	0	0	0	0	0	0	0	0	7	0	0	0	0	2	0	0	0	0	0	0	0	0	0	0	0	0	0	0	0	0	0	0
d__Eukaryota	k__Fungi	p__Ascomycota	c__Sordariomycetes	o__Hypocreales	f__Nectriaceae	g__unclassified_f__Nectriaceae	s__unclassified_f__Nectriaceae	OTU3164	2	0	11	2	0	2	1	0	0	0	0	0	0	0	0	0	0	0	0	0	0	1	0	0	1	0	0	0	0	0	0	0	0	5	0	0	0	0	0	0	0
d__Eukaryota	k__Fungi	p__unclassified_k__Fungi	c__unclassified_k__Fungi	o__unclassified_k__Fungi	f__unclassified_k__Fungi	g__unclassified_k__Fungi	s__unclassified_k__Fungi	OTU1489	1	1	0	2	0	0	3	5	1	0	0	0	0	0	0	3	4	1	0	0	0	0	0	0	0	0	0	0	0	0	0	0	3	2	0	3	0	0	0	0	0
d__Eukaryota	k__Fungi	p__unclassified_k__Fungi	c__unclassified_k__Fungi	o__unclassified_k__Fungi	f__unclassified_k__Fungi	g__unclassified_k__Fungi	s__unclassified_k__Fungi	OTU1958	0	0	0	0	0	0	0	0	0	0	0	0	0	0	0	0	0	11	0	3	0	0	0	0	0	0	0	0	0	0	0	0	0	0	0	0	0	0	0	8	7
d__Eukaryota	k__Fungi	p__Mortierellomycota	c__Mortierellomycetes	o__Mortierellales	f__Mortierellaceae	g__Mortierella	s__Mortierella_exigua	OTU3101	0	0	0	1	0	1	0	0	1	0	0	0	0	0	0	0	0	0	6	5	5	0	0	2	0	0	0	0	0	0	0	0	0	0	0	0	0	0	0	0	0
d__Eukaryota	k__Fungi	p__unclassified_k__Fungi	c__unclassified_k__Fungi	o__unclassified_k__Fungi	f__unclassified_k__Fungi	g__unclassified_k__Fungi	s__unclassified_k__Fungi	OTU4616	0	0	2	0	0	0	2	11	5	0	0	0	0	0	0	0	0	0	0	0	0	0	0	0	0	0	0	0	0	0	0	0	0	0	0	0	0	0	0	0	0
d__Eukaryota	k__Fungi	p__unclassified_k__Fungi	c__unclassified_k__Fungi	o__unclassified_k__Fungi	f__unclassified_k__Fungi	g__unclassified_k__Fungi	s__unclassified_k__Fungi	OTU2470	0	0	0	0	0	0	0	0	0	0	0	0	0	0	0	1	1	0	0	1	1	2	0	0	0	0	0	0	0	0	3	1	0	0	0	0	0	0	0	14	0
d__Eukaryota	k__Fungi	p__unclassified_k__Fungi	c__unclassified_k__Fungi	o__unclassified_k__Fungi	f__unclassified_k__Fungi	g__unclassified_k__Fungi	s__unclassified_k__Fungi	OTU2190	4	1	0	0	0	1	0	0	0	0	0	0	0	0	0	0	0	15	0	0	0	0	0	0	0	0	0	0	0	0	0	0	4	0	0	0	0	0	0	4	0
d__Eukaryota	k__Fungi	p__Basidiomycota	c__Agaricomycetes	o__Agaricales	f__Agaricaceae	g__Coprinus	s__Coprinus_cordisporus	OTU657	0	0	2	0	0	0	0	0	2	0	0	0	0	0	0	33	2	6	0	0	0	0	0	0	0	0	0	0	0	0	0	0	0	0	0	0	0	0	0	0	0
d__Eukaryota	k__Fungi	p__Mucoromycota	c__Mucoromycetes	o__Mucorales	f__Choanephoraceae	g__Choanephora	s__Choanephora_cucurbitarum	OTU5014	0	0	0	4	7	0	4	0	0	0	0	0	0	0	0	0	0	0	1	0	1	0	0	0	0	0	0	0	0	0	0	0	0	3	1	3	0	0	0	0	0
d__Eukaryota	k__Fungi	p__Ascomycota	c__Sordariomycetes	o__Xylariales	f__Xylariaceae	g__Lopadostoma	s__unclassified_g__Lopadostoma	OTU2765	0	0	0	1	0	0	0	0	0	0	0	0	0	0	0	2	0	0	0	0	0	0	0	0	0	0	0	0	0	0	0	16	0	0	0	0	0	0	0	0	0
d__Eukaryota	k__Fungi	p__unclassified_k__Fungi	c__unclassified_k__Fungi	o__unclassified_k__Fungi	f__unclassified_k__Fungi	g__unclassified_k__Fungi	s__unclassified_k__Fungi	OTU3460	0	0	0	0	0	0	0	0	0	0	0	0	0	0	0	0	0	0	0	0	0	0	0	0	0	0	0	0	0	0	0	0	0	0	0	0	0	0	0	0	15
d__Eukaryota	k__Fungi	p__Glomeromycota	c__Glomeromycetes	o__Glomerales	f__Glomeraceae	g__unclassified_f__Glomeraceae	s__unclassified_f__Glomeraceae	OTU5004	0	0	1	0	0	0	1	0	0	0	0	0	0	0	0	4	15	0	0	1	0	0	0	0	1	1	0	0	0	0	0	0	0	1	2	0	0	0	0	0	1
d__Eukaryota	k__Fungi	p__Ascomycota	c__Sordariomycetes	o__Hypocreales	f__Bionectriaceae	g__Clonostachys	s__Clonostachys_rogersoniana	OTU4721	0	0	0	1	0	0	0	3	3	0	0	0	0	0	0	0	0	1	0	0	0	0	0	0	0	0	0	0	0	0	2	0	6	0	3	1	0	0	0	0	0
d__Eukaryota	k__Fungi	p__Ascomycota	c__Sordariomycetes	o__Xylariales	f__unclassified_o__Xylariales	g__unclassified_o__Xylariales	s__unclassified_o__Xylariales	OTU3227	0	0	0	4	4	7	1	2	4	0	0	0	0	0	0	0	0	0	0	6	0	0	1	1	0	0	0	0	0	0	0	0	0	0	2	0	0	0	0	0	0
d__Eukaryota	k__Fungi	p__Ascomycota	c__Pezizomycetes	o__Pezizales	f__Ascobolaceae	g__Ascobolus	s__unclassified_g__Ascobolus	OTU2944	2	1	0	0	0	0	0	0	0	0	0	0	0	0	0	0	0	0	0	0	0	0	0	0	0	0	0	0	0	0	5	0	7	0	0	0	0	0	0	15	2
d__Eukaryota	k__Fungi	p__Ascomycota	c__Sordariomycetes	o__unclassified_c__Sordariomycetes	f__unclassified_c__Sordariomycetes	g__unclassified_c__Sordariomycetes	s__unclassified_c__Sordariomycetes	OTU5223	0	5	0	2	0	0	0	0	1	0	0	0	0	0	0	3	6	2	0	0	0	0	0	0	0	0	0	1	1	0	0	0	0	0	0	0	0	0	0	0	0
d__Eukaryota	k__Fungi	p__Ascomycota	c__Dothideomycetes	o__Pleosporales	f__Didymosphaeriaceae	g__Tremateia	s__Tremateia_sp	OTU4566	0	0	0	1	0	0	0	0	0	0	0	0	0	0	0	0	0	0	0	0	0	2	0	0	0	0	0	0	0	0	0	0	0	0	0	0	0	0	0	0	0
d__Eukaryota	k__Fungi	p__unclassified_k__Fungi	c__unclassified_k__Fungi	o__unclassified_k__Fungi	f__unclassified_k__Fungi	g__unclassified_k__Fungi	s__unclassified_k__Fungi	OTU5145	0	0	2	0	1	0	0	0	0	0	0	0	0	0	0	1	5	0	0	1	0	0	0	0	0	0	0	0	0	0	0	0	0	0	0	0	0	0	0	2	0
d__Eukaryota	k__Fungi	p__unclassified_k__Fungi	c__unclassified_k__Fungi	o__unclassified_k__Fungi	f__unclassified_k__Fungi	g__unclassified_k__Fungi	s__unclassified_k__Fungi	OTU2380	0	0	0	0	0	0	0	0	0	0	0	0	0	0	0	0	0	0	0	0	0	0	0	0	0	0	0	0	0	0	5	1	0	0	2	0	0	0	1	0	9
d__Eukaryota	k__Fungi	p__Ascomycota	c__Sordariomycetes	o__Hypocreales	f__Nectriaceae	g__unclassified_f__Nectriaceae	s__unclassified_f__Nectriaceae	OTU3028	0	0	0	0	0	0	0	0	0	0	0	0	0	0	0	0	0	0	0	0	0	0	0	0	0	0	0	0	0	0	0	0	0	0	0	0	0	0	0	0	0
d__Eukaryota	k__Fungi	p__Mortierellomycota	c__Mortierellomycetes	o__Mortierellales	f__Mortierellaceae	g__Mortierella	s__unclassified_g__Mortierella	OTU4104	0	0	0	0	0	0	0	0	0	0	0	0	0	0	0	0	0	0	1	0	1	0	0	0	0	0	0	0	0	0	0	0	14	0	0	0	0	0	0	0	0
d__Eukaryota	k__Fungi	p__Ascomycota	c__Eurotiomycetes	o__Eurotiales	f__Trichocomaceae	g__Talaromyces	s__Talaromyces_radicus	OTU857	0	10	3	2	0	8	0	1	1	0	0	0	0	0	0	5	3	7	0	0	0	2	2	0	0	0	0	0	0	0	0	0	0	0	0	0	0	0	0	0	0
d__Eukaryota	k__Fungi	p__unclassified_k__Fungi	c__unclassified_k__Fungi	o__unclassified_k__Fungi	f__unclassified_k__Fungi	g__unclassified_k__Fungi	s__unclassified_k__Fungi	OTU5053	1	0	0	0	2	1	6	0	1	0	0	0	0	0	0	1	0	0	0	0	0	0	0	0	0	0	0	0	0	0	0	0	0	0	4	2	0	0	0	0	1
d__Eukaryota	k__Fungi	p__Ascomycota	c__unclassified_p__Ascomycota	o__unclassified_p__Ascomycota	f__unclassified_p__Ascomycota	g__unclassified_p__Ascomycota	s__unclassified_p__Ascomycota	OTU1922	1	1	0	0	0	0	0	0	0	0	0	0	0	0	0	0	0	0	1	3	0	0	0	0	0	0	0	0	0	0	0	0	0	0	0	0	0	0	0	13	0
d__Eukaryota	k__Fungi	p__unclassified_k__Fungi	c__unclassified_k__Fungi	o__unclassified_k__Fungi	f__unclassified_k__Fungi	g__unclassified_k__Fungi	s__unclassified_k__Fungi	OTU3916	0	0	0	3	1	3	4	0	0	0	0	0	0	0	0	0	0	0	0	0	0	1	0	0	0	0	0	0	0	0	0	0	0	6	0	0	0	0	0	0	0
d__Eukaryota	k__Fungi	p__Chytridiomycota	c__Spizellomycetes	o__Spizellomycetales	f__Spizellomycetaceae	g__Triparticalcar	s__Triparticalcar_sp	OTU5703	0	0	0	0	0	0	0	0	0	0	0	0	0	0	0	0	0	0	0	0	0	0	0	0	0	0	0	0	0	0	0	0	0	0	0	0	0	0	0	0	0
d__Eukaryota	k__Fungi	p__unclassified_k__Fungi	c__unclassified_k__Fungi	o__unclassified_k__Fungi	f__unclassified_k__Fungi	g__unclassified_k__Fungi	s__unclassified_k__Fungi	OTU4137	0	0	0	1	1	0	0	1	0	0	0	1	0	0	0	0	5	2	0	0	0	0	0	0	0	0	0	0	0	0	2	1	0	0	0	0	0	0	0	3	0
d__Eukaryota	k__Fungi	p__Basidiomycota	c__Tremellomycetes	o__Tremellales	f__Trimorphomycetaceae	g__Saitozyma	s__Saitozyma_sp	OTU2937	0	0	0	0	0	0	0	0	0	0	0	0	0	0	0	0	0	4	0	0	0	0	0	0	0	0	0	0	0	0	0	0	0	0	0	0	0	0	0	7	0
d__Eukaryota	k__Fungi	p__unclassified_k__Fungi	c__unclassified_k__Fungi	o__unclassified_k__Fungi	f__unclassified_k__Fungi	g__unclassified_k__Fungi	s__unclassified_k__Fungi	OTU310	0	0	0	6	5	9	6	1	2	0	0	0	0	0	0	0	0	0	0	0	0	0	0	0	0	0	0	0	0	0	0	0	0	0	5	2	0	0	0	0	3
d__Eukaryota	k__Fungi	p__unclassified_k__Fungi	c__unclassified_k__Fungi	o__unclassified_k__Fungi	f__unclassified_k__Fungi	g__unclassified_k__Fungi	s__unclassified_k__Fungi	OTU4058	12	5	0	0	0	1	1	0	1	0	0	0	0	0	0	0	7	7	0	0	0	0	1	0	0	0	0	0	0	0	0	0	0	0	0	0	0	0	0	3	0
d__Eukaryota	k__Fungi	p__Ascomycota	c__Dothideomycetes	o__Pleosporales	f__Didymellaceae	g__unclassified_f__Didymellaceae	s__unclassified_f__Didymellaceae	OTU5359	0	0	0	0	0	0	0	3	0	0	0	0	0	0	0	0	0	0	0	0	0	0	0	0	0	0	0	0	0	0	0	0	0	0	0	0	0	0	0	0	12
d__Eukaryota	k__Fungi	p__Ascomycota	c__Orbiliomycetes	o__Orbiliales	f__Orbiliaceae	g__Dactylella	s__Dactylella_heptameres	OTU3838	0	0	0	0	0	1	0	0	0	0	0	0	0	0	0	0	0	0	0	0	0	0	0	0	0	0	0	0	0	0	0	0	0	0	0	0	0	0	0	0	0
d__Eukaryota	k__Fungi	p__Ascomycota	c__Sordariomycetes	o__unclassified_c__Sordariomycetes	f__unclassified_c__Sordariomycetes	g__unclassified_c__Sordariomycetes	s__unclassified_c__Sordariomycetes	OTU1865	1	0	0	0	2	4	2	4	4	0	0	0	0	0	0	0	0	0	1	8	4	0	7	0	0	0	5	0	0	0	0	0	0	0	0	0	0	0	0	0	0
d__Eukaryota	k__Fungi	p__unclassified_k__Fungi	c__unclassified_k__Fungi	o__unclassified_k__Fungi	f__unclassified_k__Fungi	g__unclassified_k__Fungi	s__unclassified_k__Fungi	OTU5021	0	0	0	0	0	0	0	0	0	0	0	0	0	0	0	0	0	0	0	0	0	0	0	0	0	0	0	0	0	0	0	0	0	0	0	5	0	0	0	0	0
d__Eukaryota	k__Fungi	p__Chytridiomycota	c__Rhizophlyctidomycetes	o__Rhizophlyctidales	f__Rhizophlyctidaceae	g__Rhizophlyctis	s__unclassified_g__Rhizophlyctis	OTU142	4	0	0	2	11	0	1	0	0	5	0	0	0	0	0	3	0	0	0	2	0	1	0	0	0	0	0	0	0	0	0	0	0	0	0	0	0	0	0	0	0
d__Eukaryota	k__Fungi	p__unclassified_k__Fungi	c__unclassified_k__Fungi	o__unclassified_k__Fungi	f__unclassified_k__Fungi	g__unclassified_k__Fungi	s__unclassified_k__Fungi	OTU5441	0	0	0	1	0	4	4	1	5	0	0	0	0	0	0	0	0	4	0	1	0	0	6	0	0	2	0	0	0	0	0	0	0	0	0	0	0	0	0	3	0
d__Eukaryota	k__Fungi	p__unclassified_k__Fungi	c__unclassified_k__Fungi	o__unclassified_k__Fungi	f__unclassified_k__Fungi	g__unclassified_k__Fungi	s__unclassified_k__Fungi	OTU870	4	2	1	0	5	0	0	1	0	0	0	0	1	0	0	8	0	3	0	0	0	0	5	0	0	0	0	0	0	0	2	0	0	0	3	0	0	0	0	2	0
d__Eukaryota	k__Fungi	p__unclassified_k__Fungi	c__unclassified_k__Fungi	o__unclassified_k__Fungi	f__unclassified_k__Fungi	g__unclassified_k__Fungi	s__unclassified_k__Fungi	OTU4837	0	0	0	3	0	4	13	0	5	0	0	0	0	0	0	0	0	0	0	2	0	0	2	0	0	0	0	0	0	0	0	0	0	0	2	0	0	0	0	0	0
d__Eukaryota	k__Fungi	p__unclassified_k__Fungi	c__unclassified_k__Fungi	o__unclassified_k__Fungi	f__unclassified_k__Fungi	g__unclassified_k__Fungi	s__unclassified_k__Fungi	OTU1550	0	0	0	0	0	0	0	0	0	0	0	0	0	0	0	0	43	0	0	0	0	0	0	0	0	0	0	0	0	0	0	0	0	0	0	0	0	0	0	0	0
d__Eukaryota	k__Fungi	p__unclassified_k__Fungi	c__unclassified_k__Fungi	o__unclassified_k__Fungi	f__unclassified_k__Fungi	g__unclassified_k__Fungi	s__unclassified_k__Fungi	OTU754	0	0	0	0	0	0	0	0	0	0	0	0	0	0	0	2	9	10	0	0	0	0	0	0	0	0	0	0	0	0	0	0	0	0	0	0	0	0	0	11	1
d__Eukaryota	k__Fungi	p__Chytridiomycota	c__unclassified_p__Chytridiomycota	o__unclassified_p__Chytridiomycota	f__unclassified_p__Chytridiomycota	g__unclassified_p__Chytridiomycota	s__Chytridiomycota_sp	OTU878	0	0	1	0	1	1	9	5	9	0	0	0	0	0	0	0	1	0	0	2	0	0	3	0	0	0	0	0	0	0	0	0	0	0	1	0	0	0	0	0	0
d__Eukaryota	k__Fungi	p__Olpidiomycota	c__Olpidiomycetes	o__Olpidiales	f__Olpidiaceae	g__Olpidium	s__Olpidium_virulentus	OTU3307	0	0	0	0	0	0	0	0	0	0	0	0	0	0	0	0	0	0	0	0	0	0	0	0	0	0	0	0	0	0	0	0	3	0	0	0	0	0	0	0	0
d__Eukaryota	k__Fungi	p__Ascomycota	c__Sordariomycetes	o__Microascales	f__Microascaceae	g__Microascus	s__Microascus_brevicaulis	OTU894	14	1	5	2	0	0	5	2	0	0	0	0	1	0	0	4	8	0	0	0	0	0	0	0	0	0	0	0	0	0	0	0	0	0	0	0	0	0	0	0	0
d__Eukaryota	k__Fungi	p__unclassified_k__Fungi	c__unclassified_k__Fungi	o__unclassified_k__Fungi	f__unclassified_k__Fungi	g__unclassified_k__Fungi	s__unclassified_k__Fungi	OTU989	0	0	0	0	2	0	0	4	0	0	0	0	0	0	0	0	0	0	0	0	0	0	0	13	0	0	0	0	0	0	0	0	0	0	15	0	0	0	0	0	0
d__Eukaryota	k__Fungi	p__Ascomycota	c__Sordariomycetes	o__Microascales	f__Halosphaeriaceae	g__Natantispora	s__Natantispora_unipolaris	OTU368	9	0	0	0	3	0	2	3	0	0	0	0	0	0	0	0	0	0	0	0	2	0	1	0	0	0	0	0	0	0	0	0	0	0	13	0	0	0	0	0	0
d__Eukaryota	k__Fungi	p__unclassified_k__Fungi	c__unclassified_k__Fungi	o__unclassified_k__Fungi	f__unclassified_k__Fungi	g__unclassified_k__Fungi	s__unclassified_k__Fungi	OTU867	5	0	0	0	0	0	0	0	0	0	0	0	0	0	0	9	9	13	0	0	3	0	1	0	0	0	0	0	0	0	0	0	0	0	0	0	0	0	0	0	0
d__Eukaryota	k__Fungi	p__unclassified_k__Fungi	c__unclassified_k__Fungi	o__unclassified_k__Fungi	f__unclassified_k__Fungi	g__unclassified_k__Fungi	s__unclassified_k__Fungi	OTU3658	1	0	0	5	0	3	3	1	2	0	0	0	0	0	0	1	0	0	0	0	0	0	0	0	0	0	0	0	0	0	0	0	0	0	6	0	0	0	0	0	0
d__Eukaryota	k__Fungi	p__Ascomycota	c__Eurotiomycetes	o__Eurotiales	f__Aspergillaceae	g__Aspergillus	s__Aspergillus_cibarius	OTU3031	0	0	0	0	0	0	1	0	0	0	0	0	0	0	0	8	0	0	1	2	0	0	1	2	0	0	0	0	0	0	0	0	0	0	0	0	0	0	0	8	9
d__Eukaryota	k__Fungi	p__Ascomycota	c__Sordariomycetes	o__Sordariales	f__unclassified_o__Sordariales	g__unclassified_o__Sordariales	s__unclassified_o__Sordariales	OTU2029	0	2	2	0	1	2	0	0	1	0	0	0	0	0	0	0	6	22	0	0	0	0	6	0	0	0	0	0	0	0	0	0	0	0	0	0	0	0	0	0	0
d__Eukaryota	k__Fungi	p__Ascomycota	c__Sordariomycetes	o__Xylariales	f__unclassified_o__Xylariales	g__unclassified_o__Xylariales	s__unclassified_o__Xylariales	OTU2364	2	0	0	0	0	0	1	0	0	0	0	0	0	0	0	0	0	0	0	0	0	0	0	0	0	0	0	0	2	0	2	0	0	6	0	0	21	0	0	0	0
d__Eukaryota	k__Fungi	p__unclassified_k__Fungi	c__unclassified_k__Fungi	o__unclassified_k__Fungi	f__unclassified_k__Fungi	g__unclassified_k__Fungi	s__unclassified_k__Fungi	OTU744	0	0	0	0	2	0	0	1	0	0	0	0	0	0	0	14	16	6	0	0	2	0	1	0	0	0	0	0	0	0	0	0	0	0	0	0	0	0	0	0	0
d__Eukaryota	k__Fungi	p__unclassified_k__Fungi	c__unclassified_k__Fungi	o__unclassified_k__Fungi	f__unclassified_k__Fungi	g__unclassified_k__Fungi	s__unclassified_k__Fungi	OTU3598	0	0	2	2	0	3	0	1	0	0	0	0	0	0	0	3	0	2	1	1	2	0	1	1	0	0	0	0	0	0	0	1	4	0	0	1	0	0	0	1	1
d__Eukaryota	k__Fungi	p__Ascomycota	c__Sordariomycetes	o__Hypocreales	f__Nectriaceae	g__Atractium	s__Atractium_crassum	OTU5102	6	3	5	0	0	4	3	0	5	0	0	0	0	0	0	0	0	0	0	0	0	1	0	0	0	0	0	0	0	0	0	0	0	0	0	0	0	0	0	0	0
d__Eukaryota	k__Fungi	p__Ascomycota	c__Dothideomycetes	o__Pleosporales	f__Phaeosphaeriaceae	g__unclassified_f__Phaeosphaeriaceae	s__unclassified_f__Phaeosphaeriaceae	OTU4483	0	0	0	3	2	1	1	1	0	0	0	0	0	0	0	0	0	0	1	2	0	1	0	1	0	0	2	0	1	0	0	0	0	0	0	3	0	0	0	0	0
d__Eukaryota	k__Fungi	p__Ascomycota	c__Dothideomycetes	o__Pleosporales	f__Sporormiaceae	g__Preussia	s__Preussia_terricola	OTU5858	0	0	0	0	0	0	0	0	0	0	0	0	0	0	0	0	0	0	0	0	0	0	0	0	0	0	0	0	0	0	0	0	0	0	0	0	0	0	0	0	0
d__Eukaryota	k__Fungi	p__Glomeromycota	c__Glomeromycetes	o__Glomerales	f__Glomeraceae	g__Glomus	s__Glomus_indicum	OTU1650	0	0	2	1	0	0	0	0	0	0	0	0	0	0	0	2	13	6	0	0	0	0	1	0	1	1	0	0	0	0	0	0	0	0	0	0	0	0	0	4	0
d__Eukaryota	k__Fungi	p__Glomeromycota	c__Glomeromycetes	o__Glomerales	f__Glomeraceae	g__unclassified_f__Glomeraceae	s__Glomeraceae_sp	OTU1538	0	0	0	0	0	0	0	1	0	0	0	0	0	0	0	0	26	0	0	0	0	0	0	0	0	0	0	0	0	0	0	0	0	1	2	0	0	0	0	0	5
d__Eukaryota	k__Fungi	p__Ascomycota	c__Dothideomycetes	o__Acrospermales	f__Acrospermales_fam_Incertae_sedis	g__Leptodiscella	s__Leptodiscella_sp	OTU4813	1	0	0	0	0	0	1	0	0	0	0	0	0	0	0	4	0	0	0	1	0	0	0	0	0	0	0	0	0	0	0	0	3	1	4	0	0	0	0	0	0
d__Eukaryota	k__Fungi	p__unclassified_k__Fungi	c__unclassified_k__Fungi	o__unclassified_k__Fungi	f__unclassified_k__Fungi	g__unclassified_k__Fungi	s__unclassified_k__Fungi	OTU898	1	0	0	0	1	1	2	0	0	0	0	0	0	0	0	14	4	9	0	0	0	0	0	0	0	0	0	0	0	0	0	0	0	0	0	0	0	0	0	0	10
d__Eukaryota	k__Fungi	p__unclassified_k__Fungi	c__unclassified_k__Fungi	o__unclassified_k__Fungi	f__unclassified_k__Fungi	g__unclassified_k__Fungi	s__unclassified_k__Fungi	OTU776	0	6	2	0	2	0	1	1	0	0	1	0	0	0	0	5	4	1	0	1	1	0	0	0	0	0	0	0	0	0	0	0	0	0	0	1	0	0	0	0	0
d__Eukaryota	k__Fungi	p__unclassified_k__Fungi	c__unclassified_k__Fungi	o__unclassified_k__Fungi	f__unclassified_k__Fungi	g__unclassified_k__Fungi	s__unclassified_k__Fungi	OTU3918	0	0	1	0	1	1	1	2	1	0	0	0	0	0	0	4	0	0	0	0	0	0	0	0	0	0	0	0	0	0	2	0	0	8	2	2	0	0	0	4	0
d__Eukaryota	k__Fungi	p__unclassified_k__Fungi	c__unclassified_k__Fungi	o__unclassified_k__Fungi	f__unclassified_k__Fungi	g__unclassified_k__Fungi	s__unclassified_k__Fungi	OTU4965	0	0	1	0	0	0	2	0	0	0	0	0	0	0	0	5	1	4	0	0	0	2	0	1	0	0	0	0	0	0	10	0	0	2	0	0	0	0	0	0	0
d__Eukaryota	k__Fungi	p__Ascomycota	c__Sordariomycetes	o__Hypocreales	f__Hypocreaceae	g__Trichoderma	s__Trichoderma_asperellum	OTU5272	1	0	1	0	0	4	0	1	3	0	0	0	0	0	1	0	0	7	0	0	0	0	1	0	0	0	0	0	0	0	0	0	0	0	0	0	0	0	0	0	0
d__Eukaryota	k__Fungi	p__unclassified_k__Fungi	c__unclassified_k__Fungi	o__unclassified_k__Fungi	f__unclassified_k__Fungi	g__unclassified_k__Fungi	s__unclassified_k__Fungi	OTU3646	0	0	0	2	2	4	9	1	0	0	0	0	0	0	0	0	0	0	0	2	0	0	1	1	0	0	0	0	0	0	0	0	0	2	1	1	0	0	0	0	0
d__Eukaryota	k__Fungi	p__unclassified_k__Fungi	c__unclassified_k__Fungi	o__unclassified_k__Fungi	f__unclassified_k__Fungi	g__unclassified_k__Fungi	s__unclassified_k__Fungi	OTU4439	0	0	0	0	0	1	0	0	0	0	0	0	0	0	0	0	0	0	0	0	0	0	0	0	0	0	0	0	0	0	0	0	0	1	0	0	0	1	0	0	0
d__Eukaryota	k__Fungi	p__unclassified_k__Fungi	c__unclassified_k__Fungi	o__unclassified_k__Fungi	f__unclassified_k__Fungi	g__unclassified_k__Fungi	s__unclassified_k__Fungi	OTU5472	0	0	0	0	0	0	0	0	0	0	0	0	0	0	0	0	0	0	0	0	0	0	0	0	0	0	0	0	0	0	0	0	0	0	0	0	0	0	0	0	0
d__Eukaryota	k__Fungi	p__unclassified_k__Fungi	c__unclassified_k__Fungi	o__unclassified_k__Fungi	f__unclassified_k__Fungi	g__unclassified_k__Fungi	s__unclassified_k__Fungi	OTU2298	0	0	0	0	0	0	0	0	0	0	0	0	0	0	0	0	0	0	0	0	0	0	0	0	0	0	0	0	0	0	0	0	0	7	13	0	0	0	0	0	0
d__Eukaryota	k__Fungi	p__Basidiobolomycota	c__unclassified_p__Basidiobolomycota	o__unclassified_p__Basidiobolomycota	f__unclassified_p__Basidiobolomycota	g__unclassified_p__Basidiobolomycota	s__Basidiobolomycota_sp	OTU3266	0	0	0	0	2	0	0	0	0	0	0	0	0	0	0	0	1	0	1	2	4	0	0	0	0	0	0	0	0	0	0	0	0	0	0	0	0	0	0	1	4
d__Eukaryota	k__Fungi	p__unclassified_k__Fungi	c__unclassified_k__Fungi	o__unclassified_k__Fungi	f__unclassified_k__Fungi	g__unclassified_k__Fungi	s__unclassified_k__Fungi	OTU4809	0	0	0	0	0	2	0	0	3	0	0	0	0	0	0	0	1	6	0	0	0	0	0	0	0	0	0	0	0	0	3	0	0	1	1	0	0	0	0	0	0
d__Eukaryota	k__Fungi	p__Ascomycota	c__Sordariomycetes	o__unclassified_c__Sordariomycetes	f__unclassified_c__Sordariomycetes	g__unclassified_c__Sordariomycetes	s__unclassified_c__Sordariomycetes	OTU3133	0	0	0	0	0	0	0	1	3	0	0	0	0	0	0	0	0	0	0	5	0	0	0	0	0	0	0	0	0	0	0	0	0	0	0	2	0	0	0	9	0
d__Eukaryota	k__Fungi	p__unclassified_k__Fungi	c__unclassified_k__Fungi	o__unclassified_k__Fungi	f__unclassified_k__Fungi	g__unclassified_k__Fungi	s__unclassified_k__Fungi	OTU3772	0	0	0	1	3	0	0	0	1	0	0	0	0	0	0	0	0	0	1	0	0	0	3	0	0	0	0	0	0	0	0	0	1	5	2	2	0	0	0	12	0
d__Eukaryota	k__Fungi	p__Glomeromycota	c__Glomeromycetes	o__Glomerales	f__Glomeraceae	g__unclassified_f__Glomeraceae	s__Glomeraceae_sp	OTU4250	0	0	1	0	1	0	1	1	0	0	0	0	0	0	0	5	0	2	1	0	0	0	0	0	0	0	0	0	0	0	0	0	0	0	0	2	0	0	0	0	5
d__Eukaryota	k__Fungi	p__unclassified_k__Fungi	c__unclassified_k__Fungi	o__unclassified_k__Fungi	f__unclassified_k__Fungi	g__unclassified_k__Fungi	s__unclassified_k__Fungi	OTU2618	5	0	0	1	0	0	1	2	0	0	0	0	0	0	0	2	0	2	0	0	0	0	0	0	0	0	0	0	0	0	0	5	2	1	0	0	0	0	0	1	8
d__Eukaryota	k__Fungi	p__unclassified_k__Fungi	c__unclassified_k__Fungi	o__unclassified_k__Fungi	f__unclassified_k__Fungi	g__unclassified_k__Fungi	s__unclassified_k__Fungi	OTU4855	1	1	0	1	4	0	3	0	0	0	0	0	0	0	0	3	0	0	0	0	0	1	0	1	0	0	0	0	0	0	0	0	0	2	4	0	0	2	0	3	0
d__Eukaryota	k__Fungi	p__unclassified_k__Fungi	c__unclassified_k__Fungi	o__unclassified_k__Fungi	f__unclassified_k__Fungi	g__unclassified_k__Fungi	s__unclassified_k__Fungi	OTU5734	0	0	0	0	0	0	0	0	0	0	0	0	0	0	0	0	0	0	0	0	0	0	0	0	0	0	0	0	0	0	0	0	4	0	0	0	0	0	0	0	13
d__Eukaryota	k__Fungi	p__Ascomycota	c__Sordariomycetes	o__Branch06	f__unclassified_o__Branch06	g__unclassified_o__Branch06	s__Branch06_sp	OTU284	0	0	0	0	0	3	1	0	0	0	0	0	0	0	1	0	3	0	0	0	0	0	1	0	8	5	0	0	3	2	0	0	0	1	4	0	0	0	0	0	0
d__Eukaryota	k__Fungi	p__unclassified_k__Fungi	c__unclassified_k__Fungi	o__unclassified_k__Fungi	f__unclassified_k__Fungi	g__unclassified_k__Fungi	s__unclassified_k__Fungi	OTU750	2	0	0	0	0	0	4	3	1	0	0	0	0	0	0	7	0	1	0	0	0	0	1	0	0	0	0	0	0	0	3	0	0	0	1	0	0	1	0	0	0
d__Eukaryota	k__Fungi	p__unclassified_k__Fungi	c__unclassified_k__Fungi	o__unclassified_k__Fungi	f__unclassified_k__Fungi	g__unclassified_k__Fungi	s__unclassified_k__Fungi	OTU2951	0	0	0	0	0	0	0	0	0	0	0	0	0	0	0	0	7	0	0	0	0	0	0	0	0	0	0	0	0	0	0	1	0	0	0	0	0	0	0	21	0
d__Eukaryota	k__Fungi	p__unclassified_k__Fungi	c__unclassified_k__Fungi	o__unclassified_k__Fungi	f__unclassified_k__Fungi	g__unclassified_k__Fungi	s__unclassified_k__Fungi	OTU5038	0	1	0	0	0	0	0	0	0	0	0	0	0	0	0	0	16	0	0	0	0	0	0	1	0	0	0	0	0	0	0	0	0	0	1	2	0	0	0	0	4
d__Eukaryota	k__Fungi	p__unclassified_k__Fungi	c__unclassified_k__Fungi	o__unclassified_k__Fungi	f__unclassified_k__Fungi	g__unclassified_k__Fungi	s__unclassified_k__Fungi	OTU3032	0	0	0	0	0	0	0	0	0	0	0	0	0	0	0	0	0	0	0	1	0	0	19	0	0	0	0	0	0	0	0	0	0	1	0	1	0	0	0	0	0
d__Eukaryota	k__Fungi	p__Ascomycota	c__Eurotiomycetes	o__Onygenales	f__unclassified_o__Onygenales	g__unclassified_o__Onygenales	s__unclassified_o__Onygenales	OTU4980	0	0	0	0	0	0	0	0	0	0	0	0	0	0	0	0	0	0	0	0	0	0	0	0	0	0	0	0	0	0	0	0	0	8	0	0	0	0	0	0	0
d__Eukaryota	k__Fungi	p__Ascomycota	c__Dothideomycetes	o__Capnodiales	f__Neodevriesiaceae	g__Neodevriesia	s__unclassified_g__Neodevriesia	OTU4777	0	0	0	1	3	3	1	3	0	0	0	0	0	0	0	0	1	0	0	0	0	1	0	0	0	0	0	0	0	0	0	0	0	0	0	2	0	0	0	0	0
d__Eukaryota	k__Fungi	p__Ascomycota	c__Sordariomycetes	o__Hypocreales	f__Nectriaceae	g__Paracremonium	s__Paracremonium_sp	OTU723	0	0	5	0	2	2	0	0	3	0	0	2	0	0	0	7	10	4	0	0	0	0	0	0	0	0	0	0	0	0	0	0	0	0	0	0	0	0	0	0	0
d__Eukaryota	k__Fungi	p__unclassified_k__Fungi	c__unclassified_k__Fungi	o__unclassified_k__Fungi	f__unclassified_k__Fungi	g__unclassified_k__Fungi	s__unclassified_k__Fungi	OTU1670	0	1	0	1	8	2	0	1	7	0	0	0	1	0	0	0	0	0	0	0	0	0	0	14	0	0	0	0	0	0	0	0	0	0	0	0	0	0	0	0	0
d__Eukaryota	k__Fungi	p__unclassified_k__Fungi	c__unclassified_k__Fungi	o__unclassified_k__Fungi	f__unclassified_k__Fungi	g__unclassified_k__Fungi	s__unclassified_k__Fungi	OTU5209	2	0	0	0	1	0	0	0	0	0	0	0	0	0	0	0	0	0	0	0	0	0	0	0	0	0	0	0	0	0	2	0	0	0	0	0	0	0	0	5	7
d__Eukaryota	k__Fungi	p__unclassified_k__Fungi	c__unclassified_k__Fungi	o__unclassified_k__Fungi	f__unclassified_k__Fungi	g__unclassified_k__Fungi	s__unclassified_k__Fungi	OTU143	1	0	0	0	1	2	1	4	0	1	0	0	0	0	0	0	1	0	0	1	0	0	0	0	0	0	0	0	0	0	0	0	0	7	7	0	0	1	0	0	0
d__Eukaryota	k__Fungi	p__unclassified_k__Fungi	c__unclassified_k__Fungi	o__unclassified_k__Fungi	f__unclassified_k__Fungi	g__unclassified_k__Fungi	s__unclassified_k__Fungi	OTU1953	0	1	0	0	0	0	1	0	0	0	0	0	0	0	0	3	0	7	0	0	0	0	0	0	0	0	0	0	0	0	5	5	0	0	0	0	0	0	0	0	0
d__Eukaryota	k__Fungi	p__Basidiomycota	c__Ustilaginomycetes	o__Ustilaginales	f__Ustilaginaceae	g__Ustilago	s__Ustilago_trichophora	OTU4205	0	0	0	1	0	8	0	0	4	0	0	1	0	0	0	0	0	0	0	0	0	0	1	0	0	0	0	0	0	0	0	0	0	0	0	11	0	0	0	0	0
d__Eukaryota	k__Fungi	p__unclassified_k__Fungi	c__unclassified_k__Fungi	o__unclassified_k__Fungi	f__unclassified_k__Fungi	g__unclassified_k__Fungi	s__unclassified_k__Fungi	OTU5481	0	0	0	0	0	0	0	0	0	0	0	0	0	0	0	0	0	0	0	0	0	0	0	0	0	0	0	0	0	0	0	0	0	0	0	0	0	0	0	0	0
d__Eukaryota	k__Fungi	p__Ascomycota	c__Sordariomycetes	o__Diaporthales	f__Diaporthaceae	g__Diaporthe	s__Diaporthe_caulivora	OTU4888	0	0	0	6	3	0	11	4	3	0	0	0	0	0	0	0	0	0	0	2	0	0	0	0	0	0	0	0	0	0	0	0	0	0	0	0	0	0	0	0	0
d__Eukaryota	k__Fungi	p__Mucoromycota	c__Mucoromycetes	o__Mucorales	f__Mucoraceae	g__Mucor	s__Mucor_fragilis	OTU614	0	0	0	0	0	0	0	1	0	0	0	0	0	0	0	0	0	0	0	0	4	0	0	0	0	0	0	0	0	0	0	0	3	0	0	2	0	1	0	8	0
d__Eukaryota	k__Fungi	p__Basidiomycota	c__Tremellomycetes	o__Filobasidiales	f__Filobasidiaceae	g__Filobasidium	s__Filobasidium_globisporum	OTU3118	0	0	0	0	0	0	0	1	0	0	0	0	0	0	0	0	0	0	9	2	0	1	7	6	1	0	0	0	0	0	0	0	0	0	0	0	0	0	0	0	0
d__Eukaryota	k__Fungi	p__Ascomycota	c__Dothideomycetes	o__Pleosporales	f__Pleosporaceae	g__Exserohilum	s__Exserohilum_mcginnisii	OTU3669	0	0	0	0	0	0	1	1	2	0	0	0	0	0	0	0	0	0	1	0	1	0	0	2	0	0	0	0	0	0	0	0	0	3	1	5	0	1	0	0	0
d__Eukaryota	k__Fungi	p__unclassified_k__Fungi	c__unclassified_k__Fungi	o__unclassified_k__Fungi	f__unclassified_k__Fungi	g__unclassified_k__Fungi	s__unclassified_k__Fungi	OTU4341	0	0	0	2	1	8	3	1	0	0	0	0	0	0	0	1	0	0	0	0	0	0	0	0	0	0	0	0	0	0	0	0	0	0	4	0	0	0	0	0	0
d__Eukaryota	k__Fungi	p__Ascomycota	c__unclassified_p__Ascomycota	o__unclassified_p__Ascomycota	f__unclassified_p__Ascomycota	g__unclassified_p__Ascomycota	s__unclassified_p__Ascomycota	OTU4046	0	0	0	0	0	4	0	0	0	0	0	0	0	0	0	0	0	0	0	4	3	0	7	1	0	0	0	0	0	0	0	0	0	0	2	0	0	0	0	0	0
d__Eukaryota	k__Fungi	p__unclassified_k__Fungi	c__unclassified_k__Fungi	o__unclassified_k__Fungi	f__unclassified_k__Fungi	g__unclassified_k__Fungi	s__unclassified_k__Fungi	OTU5002	0	1	2	0	0	0	0	0	0	0	0	0	0	0	0	1	7	1	0	0	0	0	0	0	0	0	1	0	0	1	2	0	0	0	1	1	0	0	0	0	2
d__Eukaryota	k__Fungi	p__Ascomycota	c__Saccharomycetes	o__Saccharomycetales	f__Saccharomycetales_fam_Incertae_sedis	g__Candida	s__Candida_sp	OTU5026	0	0	0	0	0	0	0	0	0	0	0	0	0	0	0	0	0	0	0	0	0	0	0	0	0	0	0	0	0	0	0	0	0	1	1	0	0	0	0	0	0
d__Eukaryota	k__Fungi	p__unclassified_k__Fungi	c__unclassified_k__Fungi	o__unclassified_k__Fungi	f__unclassified_k__Fungi	g__unclassified_k__Fungi	s__unclassified_k__Fungi	OTU1599	5	0	0	0	5	0	0	2	0	0	0	0	0	2	0	0	4	0	0	1	0	0	0	0	0	0	0	1	1	0	0	0	0	0	1	0	0	0	2	0	0
d__Eukaryota	k__Fungi	p__unclassified_k__Fungi	c__unclassified_k__Fungi	o__unclassified_k__Fungi	f__unclassified_k__Fungi	g__unclassified_k__Fungi	s__unclassified_k__Fungi	OTU4418	0	0	0	0	0	1	0	0	0	0	0	0	0	0	0	0	0	0	0	0	0	0	0	0	0	0	0	0	0	0	0	0	0	0	0	0	0	0	6	0	0
d__Eukaryota	k__Fungi	p__Ascomycota	c__Sordariomycetes	o__Sordariales	f__unclassified_o__Sordariales	g__unclassified_o__Sordariales	s__unclassified_o__Sordariales	OTU3384	0	0	0	0	0	0	0	0	0	0	0	0	0	0	0	0	0	0	0	0	0	0	0	0	0	0	0	0	0	0	0	0	0	0	0	1	0	0	0	0	4
d__Eukaryota	k__Fungi	p__Ascomycota	c__Eurotiomycetes	o__Chaetothyriales	f__Herpotrichiellaceae	g__Exophiala	s__Exophiala_sp	OTU5229	0	0	0	0	0	0	0	0	0	0	0	0	0	0	0	0	0	0	0	0	0	0	0	0	0	0	0	0	0	0	0	0	0	0	1	0	0	0	0	0	0
d__Eukaryota	k__Fungi	p__Ascomycota	c__Sordariomycetes	o__Branch06	f__unclassified_o__Branch06	g__unclassified_o__Branch06	s__Branch06_sp	OTU891	0	0	0	0	3	0	0	4	1	0	0	0	0	0	0	5	15	0	0	0	0	1	0	0	0	0	0	0	0	0	0	0	0	0	0	0	0	0	0	0	0
d__Eukaryota	k__Fungi	p__unclassified_k__Fungi	c__unclassified_k__Fungi	o__unclassified_k__Fungi	f__unclassified_k__Fungi	g__unclassified_k__Fungi	s__unclassified_k__Fungi	OTU5084	0	0	0	6	0	2	4	0	4	0	0	0	0	0	0	0	0	0	0	1	0	0	9	0	0	0	0	0	0	0	0	0	0	0	0	0	0	0	0	0	0
d__Eukaryota	k__Fungi	p__Ascomycota	c__Sordariomycetes	o__Hypocreales	f__Hypocreales_fam_Incertae_sedis	g__Acremonium	s__Acremonium_pilosum	OTU4909	0	0	3	2	1	1	0	0	0	0	0	0	0	0	0	0	0	0	1	0	0	1	0	0	0	0	0	0	0	0	0	0	0	2	1	0	0	0	0	13	0
d__Eukaryota	k__Fungi	p__Basidiomycota	c__Agaricomycetes	o__Agaricales	f__Tricholomataceae	g__Lepista	s__Lepista_sordida	OTU145	0	0	0	0	0	0	0	0	0	2	0	0	0	0	0	0	0	0	0	0	0	0	0	0	0	0	0	0	0	0	0	0	0	0	0	0	0	0	0	0	0
d__Eukaryota	k__Fungi	p__unclassified_k__Fungi	c__unclassified_k__Fungi	o__unclassified_k__Fungi	f__unclassified_k__Fungi	g__unclassified_k__Fungi	s__unclassified_k__Fungi	OTU1378	0	0	0	0	0	0	0	0	0	0	0	0	0	0	0	0	13	0	0	0	0	0	0	0	0	0	0	0	0	0	0	0	0	0	0	1	0	0	0	0	0
d__Eukaryota	k__Fungi	p__Ascomycota	c__Eurotiomycetes	o__Chaetothyriales	f__Chaetothyriales_fam_Incertae_sedis	g__Strelitziana	s__unclassified_g__Strelitziana	OTU4208	0	0	0	0	0	0	0	0	0	0	0	0	0	0	0	0	0	0	0	0	0	1	0	0	0	0	0	0	0	0	0	0	0	0	0	1	0	0	0	8	0
d__Eukaryota	k__Fungi	p__Ascomycota	c__unclassified_p__Ascomycota	o__unclassified_p__Ascomycota	f__unclassified_p__Ascomycota	g__unclassified_p__Ascomycota	s__unclassified_p__Ascomycota	OTU3603	0	0	0	0	1	0	2	0	2	0	0	0	0	0	0	0	0	0	0	0	0	0	0	0	0	0	0	0	0	0	0	0	0	0	4	0	0	0	0	0	0
d__Eukaryota	k__Fungi	p__unclassified_k__Fungi	c__unclassified_k__Fungi	o__unclassified_k__Fungi	f__unclassified_k__Fungi	g__unclassified_k__Fungi	s__unclassified_k__Fungi	OTU4076	0	0	0	0	0	0	0	0	0	0	0	0	0	0	0	0	0	0	0	0	0	0	0	0	0	0	0	0	0	0	0	0	0	0	0	0	0	0	0	0	0
d__Eukaryota	k__Fungi	p__Ascomycota	c__Sordariomycetes	o__Sordariales	f__Chaetomiaceae	g__Chaetomium	s__Chaetomium_acropullum	OTU757	3	0	0	5	0	0	1	0	0	0	0	0	0	0	0	26	0	0	3	0	0	1	0	0	0	0	0	0	0	0	0	0	0	0	0	0	0	0	0	0	0
d__Eukaryota	k__Fungi	p__unclassified_k__Fungi	c__unclassified_k__Fungi	o__unclassified_k__Fungi	f__unclassified_k__Fungi	g__unclassified_k__Fungi	s__unclassified_k__Fungi	OTU1554	0	7	2	0	0	0	0	3	2	0	0	0	0	0	0	4	16	0	0	0	0	0	0	0	0	0	0	0	0	0	0	0	0	0	0	0	0	0	0	0	0
d__Eukaryota	k__Fungi	p__unclassified_k__Fungi	c__unclassified_k__Fungi	o__unclassified_k__Fungi	f__unclassified_k__Fungi	g__unclassified_k__Fungi	s__unclassified_k__Fungi	OTU1491	0	0	0	2	0	0	0	0	0	0	0	0	0	0	0	0	12	0	1	0	0	0	0	1	0	0	0	0	0	0	0	0	0	0	0	0	0	0	0	11	0
d__Eukaryota	k__Fungi	p__unclassified_k__Fungi	c__unclassified_k__Fungi	o__unclassified_k__Fungi	f__unclassified_k__Fungi	g__unclassified_k__Fungi	s__unclassified_k__Fungi	OTU902	0	0	0	0	0	1	0	0	0	0	0	0	0	0	0	6	2	2	0	0	0	0	0	0	0	0	0	0	0	0	0	0	0	0	0	0	0	0	0	8	0
d__Eukaryota	k__Fungi	p__Ascomycota	c__Sordariomycetes	o__Hypocreales	f__Cordycipitaceae	g__Lecanicillium	s__unclassified_g__Lecanicillium	OTU5631	0	0	0	0	0	0	0	0	0	0	0	0	0	0	0	0	0	0	0	0	0	0	0	0	0	0	0	0	0	0	0	0	0	0	0	0	0	0	0	0	0
d__Eukaryota	k__Fungi	p__Ascomycota	c__Eurotiomycetes	o__Onygenales	f__Gymnoascaceae	g__Gymnoascus	s__Gymnoascus_reessii	OTU4286	0	0	0	0	0	0	0	0	1	0	0	0	0	0	0	16	6	0	0	0	0	0	1	0	0	0	0	0	0	0	0	5	0	0	0	0	0	0	0	8	0
d__Eukaryota	k__Fungi	p__Ascomycota	c__Eurotiomycetes	o__Verrucariales	f__Verrucariaceae	g__unclassified_f__Verrucariaceae	s__unclassified_f__Verrucariaceae	OTU2929	0	0	0	0	0	0	0	0	0	0	0	0	0	0	0	0	0	0	0	0	0	0	0	0	0	0	0	0	0	0	0	0	0	0	0	0	0	0	0	0	38
d__Eukaryota	k__Fungi	p__unclassified_k__Fungi	c__unclassified_k__Fungi	o__unclassified_k__Fungi	f__unclassified_k__Fungi	g__unclassified_k__Fungi	s__unclassified_k__Fungi	OTU5724	0	0	0	0	0	0	0	0	0	0	0	0	0	0	0	0	0	0	0	0	0	0	0	0	0	0	0	0	0	0	0	0	0	0	0	0	1	0	0	0	0
d__Eukaryota	k__Fungi	p__unclassified_k__Fungi	c__unclassified_k__Fungi	o__unclassified_k__Fungi	f__unclassified_k__Fungi	g__unclassified_k__Fungi	s__unclassified_k__Fungi	OTU5595	0	0	0	0	0	0	0	0	0	0	0	0	0	0	0	0	0	0	0	0	0	0	0	0	0	0	0	0	0	0	0	0	0	0	0	0	0	0	0	0	0
d__Eukaryota	k__Fungi	p__Basidiomycota	c__Microbotryomycetes	o__Leucosporidiales	f__Leucosporidiaceae	g__Leucosporidium	s__Leucosporidium_golubevii	OTU1895	0	0	0	0	0	0	0	0	0	0	0	0	0	0	0	0	0	0	10	1	5	18	0	3	0	0	0	1	0	0	0	0	0	0	0	0	0	0	0	0	0
d__Eukaryota	k__Fungi	p__Glomeromycota	c__Glomeromycetes	o__Glomerales	f__Glomeraceae	g__unclassified_f__Glomeraceae	s__Glomeraceae_sp	OTU4188	0	0	0	0	0	0	0	0	1	0	0	0	0	0	0	2	3	1	0	0	0	0	0	0	0	0	0	0	0	0	0	0	0	0	0	0	0	0	0	2	0
d__Eukaryota	k__Fungi	p__Chytridiomycota	c__Spizellomycetes	o__Spizellomycetales	f__Spizellomycetaceae	g__Spizellomyces	s__Spizellomyces_dolichospermus	OTU4091	25	0	0	4	0	0	0	0	0	0	0	0	0	0	0	0	2	1	0	1	0	0	0	0	0	0	0	0	0	0	0	2	0	0	0	1	0	0	0	0	0
d__Eukaryota	k__Fungi	p__Ascomycota	c__Eurotiomycetes	o__Eurotiales	f__Aspergillaceae	g__Aspergillus	s__unclassified_g__Aspergillus	OTU871	1	0	0	0	1	10	0	0	4	0	0	0	0	0	0	9	6	0	1	0	0	3	3	0	0	0	0	0	0	0	0	0	0	0	0	0	0	0	0	0	0
d__Eukaryota	k__Fungi	p__unclassified_k__Fungi	c__unclassified_k__Fungi	o__unclassified_k__Fungi	f__unclassified_k__Fungi	g__unclassified_k__Fungi	s__unclassified_k__Fungi	OTU3432	0	0	0	0	0	0	0	0	0	0	0	0	0	0	0	0	0	0	0	0	0	0	0	0	0	0	0	0	0	0	0	0	0	0	0	19	0	0	0	0	0
d__Eukaryota	k__Fungi	p__Ascomycota	c__Dothideomycetes	o__Myriangiales	f__Elsinoaceae	g__unclassified_f__Elsinoaceae	s__Elsinoaceae_sp	OTU2713	0	0	0	0	0	0	2	0	0	0	0	0	0	0	0	0	0	0	0	0	0	1	0	0	0	0	0	0	0	0	0	2	0	2	5	4	0	0	0	0	7
d__Eukaryota	k__Fungi	p__Ascomycota	c__Pezizomycetes	o__Pezizales	f__Pyronemataceae	g__Pseudombrophila	s__Pseudombrophila_hepatica	OTU939	0	0	0	0	0	1	0	0	0	0	0	0	0	0	0	0	0	0	0	0	0	2	0	0	0	0	0	0	0	0	0	0	0	0	0	7	0	0	0	0	0
d__Eukaryota	k__Fungi	p__Ascomycota	c__Dothideomycetes	o__Pleosporales	f__Pleosporaceae	g__Bipolaris	s__Bipolaris_maydis	OTU4107	0	0	3	4	0	4	1	0	9	0	1	0	0	0	0	0	0	0	0	0	0	0	0	0	0	0	0	0	0	0	0	0	0	0	4	4	0	0	0	0	0
d__Eukaryota	k__Fungi	p__Chytridiomycota	c__unclassified_p__Chytridiomycota	o__unclassified_p__Chytridiomycota	f__unclassified_p__Chytridiomycota	g__unclassified_p__Chytridiomycota	s__unclassified_p__Chytridiomycota	OTU2351	0	0	0	0	0	0	0	0	0	0	0	0	0	0	0	0	0	0	0	0	0	0	0	0	0	0	0	0	0	0	0	0	0	38	0	0	0	0	0	0	0
d__Eukaryota	k__Fungi	p__unclassified_k__Fungi	c__unclassified_k__Fungi	o__unclassified_k__Fungi	f__unclassified_k__Fungi	g__unclassified_k__Fungi	s__unclassified_k__Fungi	OTU4267	1	0	0	0	0	0	1	0	0	0	0	0	0	0	0	2	0	2	0	0	0	0	0	0	0	0	0	0	0	0	0	5	7	0	0	0	0	0	0	1	0
d__Eukaryota	k__Fungi	p__unclassified_k__Fungi	c__unclassified_k__Fungi	o__unclassified_k__Fungi	f__unclassified_k__Fungi	g__unclassified_k__Fungi	s__unclassified_k__Fungi	OTU4029	0	0	0	0	0	0	0	0	0	0	0	0	0	0	0	3	6	1	2	4	2	1	5	0	0	0	0	0	0	0	0	0	4	0	0	0	0	0	0	0	0
d__Eukaryota	k__Fungi	p__Glomeromycota	c__unclassified_p__Glomeromycota	o__unclassified_p__Glomeromycota	f__unclassified_p__Glomeromycota	g__unclassified_p__Glomeromycota	s__unclassified_p__Glomeromycota	OTU2859	0	0	0	0	0	0	0	0	0	0	0	0	0	0	0	0	0	0	0	0	0	0	0	0	0	0	0	0	0	0	0	12	0	0	0	0	0	0	0	0	26
d__Eukaryota	k__Fungi	p__unclassified_k__Fungi	c__unclassified_k__Fungi	o__unclassified_k__Fungi	f__unclassified_k__Fungi	g__unclassified_k__Fungi	s__unclassified_k__Fungi	OTU4788	1	2	0	2	0	0	0	0	0	0	0	0	0	0	0	1	7	1	0	0	0	2	0	0	0	0	0	0	0	0	0	0	0	1	1	0	0	0	0	6	0
d__Eukaryota	k__Fungi	p__unclassified_k__Fungi	c__unclassified_k__Fungi	o__unclassified_k__Fungi	f__unclassified_k__Fungi	g__unclassified_k__Fungi	s__unclassified_k__Fungi	OTU3198	1	6	0	1	0	0	0	0	0	0	0	0	0	0	0	4	0	0	0	0	0	0	0	0	0	0	0	0	0	0	0	0	5	0	0	0	0	0	0	0	6
d__Eukaryota	k__Fungi	p__unclassified_k__Fungi	c__unclassified_k__Fungi	o__unclassified_k__Fungi	f__unclassified_k__Fungi	g__unclassified_k__Fungi	s__unclassified_k__Fungi	OTU637	4	0	3	1	1	0	0	1	0	0	0	0	0	0	0	1	7	3	0	0	0	0	1	0	0	0	0	0	0	0	0	0	0	0	1	0	0	0	0	1	0
d__Eukaryota	k__Fungi	p__Ascomycota	c__Sordariomycetes	o__Hypocreales	f__unclassified_o__Hypocreales	g__unclassified_o__Hypocreales	s__unclassified_o__Hypocreales	OTU3203	0	1	4	3	5	1	0	1	4	0	0	0	0	0	0	0	0	0	0	2	1	0	1	0	0	0	0	0	0	0	3	0	0	0	0	3	0	0	0	0	0
d__Eukaryota	k__Fungi	p__Ascomycota	c__Dothideomycetes	o__Capnodiales	f__Neodevriesiaceae	g__Neodevriesia	s__unclassified_g__Neodevriesia	OTU4510	0	0	0	2	1	5	6	9	1	0	0	0	0	0	0	0	0	0	3	0	0	0	0	0	0	0	0	0	0	0	0	0	0	0	0	0	0	0	0	0	0
d__Eukaryota	k__Fungi	p__Glomeromycota	c__Glomeromycetes	o__Glomerales	f__Glomeraceae	g__Funneliformis	s__Funneliformis_caledonium	OTU801	1	0	1	1	2	0	1	1	0	0	0	0	0	0	0	5	6	3	2	0	0	0	2	0	0	0	0	0	0	0	0	0	0	0	0	0	0	0	0	0	0
d__Eukaryota	k__Fungi	p__Ascomycota	c__Sordariomycetes	o__Xylariales	f__Apiosporaceae	g__Arthrinium	s__Arthrinium_rasikravindrae	OTU971	0	0	0	2	2	0	0	0	3	0	0	0	0	0	0	0	0	0	4	1	0	5	2	0	0	0	0	0	0	1	0	0	3	0	1	0	0	0	0	0	1
d__Eukaryota	k__Fungi	p__Glomeromycota	c__Glomeromycetes	o__Glomerales	f__Glomeraceae	g__unclassified_f__Glomeraceae	s__Glomeraceae_sp	OTU3601	0	0	1	0	0	0	1	0	0	0	0	0	0	0	0	6	4	0	0	1	0	0	0	0	0	0	0	0	0	0	0	0	0	0	0	0	0	0	0	0	1
d__Eukaryota	k__Fungi	p__Ascomycota	c__Leotiomycetes	o__Helotiales	f__Helotiaceae	g__Tetracladium	s__unclassified_g__Tetracladium	OTU553	1	0	2	0	0	2	0	0	1	0	1	0	0	0	0	0	0	0	0	0	0	0	1	0	0	0	0	1	1	1	0	0	1	1	1	0	0	0	0	0	0
d__Eukaryota	k__Fungi	p__Zoopagomycota	c__Zoopagomycetes	o__Zoopagales	f__Piptocephalidaceae	g__unclassified_f__Piptocephalidaceae	s__unclassified_f__Piptocephalidaceae	OTU4016	0	3	4	3	0	2	0	0	2	0	0	0	0	0	0	2	4	3	0	0	0	0	0	0	0	0	0	0	0	0	0	0	0	0	2	4	0	0	0	0	1
d__Eukaryota	k__Fungi	p__Ascomycota	c__Sordariomycetes	o__Hypocreales	f__Nectriaceae	g__unclassified_f__Nectriaceae	s__unclassified_f__Nectriaceae	OTU1568	0	0	1	0	0	1	0	1	3	0	0	0	0	0	0	0	3	0	0	0	0	0	0	1	0	0	0	0	0	0	0	0	3	0	4	4	0	0	0	0	7
d__Eukaryota	k__Fungi	p__unclassified_k__Fungi	c__unclassified_k__Fungi	o__unclassified_k__Fungi	f__unclassified_k__Fungi	g__unclassified_k__Fungi	s__unclassified_k__Fungi	OTU17	0	0	2	5	1	0	5	1	3	0	0	0	0	0	0	0	0	0	0	0	0	0	2	0	0	0	0	0	0	0	0	0	0	11	2	0	0	0	0	0	0
d__Eukaryota	k__Fungi	p__Mortierellomycota	c__Mortierellomycetes	o__Mortierellales	f__Mortierellaceae	g__Mortierella	s__Mortierella_indohii	OTU3043	0	0	0	1	0	0	1	0	2	0	0	0	0	0	0	0	6	0	0	0	0	0	0	0	0	0	0	0	0	0	5	0	0	0	0	0	0	0	0	6	0
d__Eukaryota	k__Fungi	p__unclassified_k__Fungi	c__unclassified_k__Fungi	o__unclassified_k__Fungi	f__unclassified_k__Fungi	g__unclassified_k__Fungi	s__unclassified_k__Fungi	OTU4093	1	0	0	0	6	5	3	2	3	1	0	0	2	0	0	1	0	0	0	0	0	0	0	0	0	0	0	0	0	0	0	0	0	1	2	0	0	0	0	0	0
d__Eukaryota	k__Fungi	p__Ascomycota	c__Sordariomycetes	o__Sordariales	f__Chaetomiaceae	g__Chaetomium	s__Chaetomium_sp	OTU2116	0	1	9	0	0	3	0	1	3	0	0	0	0	0	1	1	0	4	1	2	0	0	0	0	0	0	0	0	0	0	0	0	0	0	1	3	0	0	0	0	0
d__Eukaryota	k__Fungi	p__Ascomycota	c__Eurotiomycetes	o__Onygenales	f__Onygenaceae	g__unclassified_f__Onygenaceae	s__Onygenaceae_sp	OTU2089	0	0	0	0	0	0	1	0	0	0	0	0	0	0	0	0	2	2	0	0	0	1	0	1	0	0	0	0	0	0	0	0	0	0	0	1	0	0	0	0	0
d__Eukaryota	k__Fungi	p__unclassified_k__Fungi	c__unclassified_k__Fungi	o__unclassified_k__Fungi	f__unclassified_k__Fungi	g__unclassified_k__Fungi	s__unclassified_k__Fungi	OTU4831	0	0	0	4	1	0	2	2	1	0	0	0	0	0	0	0	0	1	0	2	0	0	6	1	0	0	0	0	0	0	0	0	0	0	3	1	0	0	0	0	0
d__Eukaryota	k__Fungi	p__Ascomycota	c__Pezizomycetes	o__Pezizales	f__Pyronemataceae	g__Lasiobolidium	s__Lasiobolidium_spirale	OTU2372	0	0	0	0	0	0	0	0	0	0	0	0	0	0	0	0	0	0	0	0	0	0	0	0	0	0	0	0	0	0	0	0	0	0	0	0	0	0	0	0	0
d__Eukaryota	k__Fungi	p__unclassified_k__Fungi	c__unclassified_k__Fungi	o__unclassified_k__Fungi	f__unclassified_k__Fungi	g__unclassified_k__Fungi	s__unclassified_k__Fungi	OTU4692	0	5	0	1	0	1	0	2	0	0	0	0	0	0	0	1	0	1	1	0	0	0	0	0	0	0	0	0	0	0	0	0	0	0	0	0	0	0	0	12	0
d__Eukaryota	k__Fungi	p__unclassified_k__Fungi	c__unclassified_k__Fungi	o__unclassified_k__Fungi	f__unclassified_k__Fungi	g__unclassified_k__Fungi	s__unclassified_k__Fungi	OTU1948	0	2	0	0	0	0	0	3	0	0	0	0	0	0	0	0	0	0	0	13	2	0	16	1	0	0	0	0	0	0	0	0	0	0	0	0	0	0	0	0	0
d__Eukaryota	k__Fungi	p__Ascomycota	c__Sordariomycetes	o__Hypocreales	f__Hypocreales_fam_Incertae_sedis	g__unclassified_f__Hypocreales_fam_Incertae_sedis	s__unclassified_f__Hypocreales_fam_Incertae_sedis	OTU5114	0	1	0	0	21	0	1	1	0	0	0	0	0	0	0	0	0	0	0	0	0	0	1	0	0	0	0	0	0	0	0	0	0	2	0	0	0	0	0	0	0
d__Eukaryota	k__Fungi	p__unclassified_k__Fungi	c__unclassified_k__Fungi	o__unclassified_k__Fungi	f__unclassified_k__Fungi	g__unclassified_k__Fungi	s__unclassified_k__Fungi	OTU1183	0	3	0	0	5	3	6	2	3	0	1	0	0	0	0	1	0	0	1	4	1	0	6	0	0	0	0	0	0	0	0	0	0	0	0	0	0	0	0	0	0
d__Eukaryota	k__Fungi	p__Basidiomycota	c__Microbotryomycetes	o__Sporidiobolales	f__Sporidiobolaceae	g__unclassified_f__Sporidiobolaceae	s__unclassified_f__Sporidiobolaceae	OTU238	2	0	2	0	1	3	6	0	0	0	0	0	0	0	0	0	0	0	5	0	0	2	2	4	0	0	0	0	0	0	0	0	0	0	0	0	0	0	0	0	0
d__Eukaryota	k__Fungi	p__Ascomycota	c__Eurotiomycetes	o__Eurotiales	f__Aspergillaceae	g__Penicillium	s__Penicillium_citrinum	OTU4520	0	0	0	0	0	0	0	0	0	0	0	0	0	0	0	0	0	0	0	0	0	0	0	0	0	0	0	0	0	0	0	0	0	3	0	0	0	0	0	0	0
d__Eukaryota	k__Fungi	p__unclassified_k__Fungi	c__unclassified_k__Fungi	o__unclassified_k__Fungi	f__unclassified_k__Fungi	g__unclassified_k__Fungi	s__unclassified_k__Fungi	OTU4947	0	0	0	3	3	2	2	4	0	0	0	0	0	0	0	2	0	0	1	0	0	2	0	0	0	0	0	0	0	0	0	0	0	0	0	0	0	0	0	0	0
d__Eukaryota	k__Fungi	p__Basidiomycota	c__Agaricomycetes	o__Sebacinales	f__Sebacinaceae	g__Chaetospermum	s__Chaetospermum_sp	OTU4417	0	0	0	0	0	0	0	0	0	0	0	0	0	0	0	0	0	0	0	0	0	0	0	0	0	0	0	0	0	0	0	0	0	0	14	22	0	0	0	0	0
d__Eukaryota	k__Fungi	p__Ascomycota	c__Sordariomycetes	o__Sordariales	f__Chaetomiaceae	g__Chaetomium	s__Chaetomium_sphaerale	OTU933	0	4	10	0	1	1	2	1	1	0	0	0	0	0	0	2	0	1	0	0	2	1	2	0	0	0	0	0	0	2	0	0	0	0	0	0	0	0	0	1	1
d__Eukaryota	k__Fungi	p__unclassified_k__Fungi	c__unclassified_k__Fungi	o__unclassified_k__Fungi	f__unclassified_k__Fungi	g__unclassified_k__Fungi	s__unclassified_k__Fungi	OTU2488	0	0	0	0	0	0	0	0	0	0	0	0	0	0	0	0	0	0	0	0	0	0	0	0	0	0	0	0	0	0	0	0	0	0	0	0	0	0	0	21	0
d__Eukaryota	k__Fungi	p__Ascomycota	c__Eurotiomycetes	o__Eurotiales	f__Aspergillaceae	g__Aspergillus	s__Aspergillus_chlamydosporus	OTU4969	0	0	0	0	0	0	0	0	0	0	0	0	0	0	0	0	0	0	0	0	0	0	0	0	0	0	0	0	0	0	0	0	0	6	8	2	0	0	0	0	0
d__Eukaryota	k__Fungi	p__Rozellomycota	c__unclassified_p__Rozellomycota	o__unclassified_p__Rozellomycota	f__unclassified_p__Rozellomycota	g__unclassified_p__Rozellomycota	s__Rozellomycota_sp	OTU2594	0	0	0	0	0	0	0	0	0	0	0	0	0	0	0	0	0	0	3	0	4	1	0	0	0	0	0	0	0	0	0	17	2	0	0	0	0	0	0	0	0
d__Eukaryota	k__Fungi	p__unclassified_k__Fungi	c__unclassified_k__Fungi	o__unclassified_k__Fungi	f__unclassified_k__Fungi	g__unclassified_k__Fungi	s__unclassified_k__Fungi	OTU4079	2	2	0	1	0	0	1	0	0	0	0	0	0	0	0	4	6	0	0	0	0	0	3	0	0	0	0	0	0	0	0	2	2	0	0	1	0	0	0	0	0
d__Eukaryota	k__Fungi	p__unclassified_k__Fungi	c__unclassified_k__Fungi	o__unclassified_k__Fungi	f__unclassified_k__Fungi	g__unclassified_k__Fungi	s__unclassified_k__Fungi	OTU380	2	0	0	1	3	0	4	7	1	0	0	0	0	0	0	0	0	1	0	0	0	0	2	0	0	0	0	0	0	0	0	0	0	2	0	1	0	0	0	0	0
d__Eukaryota	k__Fungi	p__unclassified_k__Fungi	c__unclassified_k__Fungi	o__unclassified_k__Fungi	f__unclassified_k__Fungi	g__unclassified_k__Fungi	s__unclassified_k__Fungi	OTU4129	0	0	0	0	0	0	0	0	0	0	0	0	0	0	0	0	0	6	0	0	0	0	0	0	0	0	0	0	0	0	0	3	2	0	0	0	0	0	0	0	6
d__Eukaryota	k__Fungi	p__unclassified_k__Fungi	c__unclassified_k__Fungi	o__unclassified_k__Fungi	f__unclassified_k__Fungi	g__unclassified_k__Fungi	s__unclassified_k__Fungi	OTU2731	0	1	1	0	0	0	0	0	0	0	0	0	0	0	0	0	0	0	0	0	0	0	0	0	0	0	0	0	0	0	2	4	1	2	2	3	0	0	0	0	7
d__Eukaryota	k__Fungi	p__Ascomycota	c__Dothideomycetes	o__Pleosporales	f__Pleosporaceae	g__Edenia	s__Edenia_sp	OTU243	0	0	0	0	0	1	0	0	1	0	0	0	0	0	0	0	0	0	2	0	0	0	1	1	0	0	0	0	0	0	0	0	0	0	0	2	0	0	0	0	0
d__Eukaryota	k__Fungi	p__unclassified_k__Fungi	c__unclassified_k__Fungi	o__unclassified_k__Fungi	f__unclassified_k__Fungi	g__unclassified_k__Fungi	s__unclassified_k__Fungi	OTU693	0	0	0	0	1	0	0	0	0	0	0	0	0	0	0	8	0	3	1	3	1	2	1	2	0	0	0	0	0	0	0	0	0	0	0	0	0	0	0	0	0
d__Eukaryota	k__Fungi	p__unclassified_k__Fungi	c__unclassified_k__Fungi	o__unclassified_k__Fungi	f__unclassified_k__Fungi	g__unclassified_k__Fungi	s__unclassified_k__Fungi	OTU2093	0	0	0	0	0	0	0	0	0	0	0	0	0	0	0	0	0	16	0	0	0	0	0	0	0	0	0	0	0	0	0	0	0	0	0	0	0	0	0	0	0
d__Eukaryota	k__Fungi	p__unclassified_k__Fungi	c__unclassified_k__Fungi	o__unclassified_k__Fungi	f__unclassified_k__Fungi	g__unclassified_k__Fungi	s__unclassified_k__Fungi	OTU4260	2	2	0	0	1	0	0	3	0	0	0	0	0	0	0	1	8	1	0	1	1	0	0	0	1	0	0	0	0	0	0	0	0	0	0	1	0	0	0	0	8
d__Eukaryota	k__Fungi	p__Ascomycota	c__Eurotiomycetes	o__Chaetothyriales	f__Herpotrichiellaceae	g__Cladophialophora	s__Cladophialophora_immunda	OTU1976	0	7	2	2	0	4	0	0	0	0	0	0	0	0	0	3	0	16	1	0	0	0	0	1	0	0	0	0	0	0	0	0	0	0	0	0	0	0	0	0	0
d__Eukaryota	k__Fungi	p__unclassified_k__Fungi	c__unclassified_k__Fungi	o__unclassified_k__Fungi	f__unclassified_k__Fungi	g__unclassified_k__Fungi	s__unclassified_k__Fungi	OTU4962	0	1	1	0	2	0	0	0	0	0	0	0	0	0	0	0	0	3	0	0	0	0	0	0	0	0	0	0	0	0	0	0	1	1	6	5	0	0	0	0	0
d__Eukaryota	k__Fungi	p__Ascomycota	c__unclassified_p__Ascomycota	o__unclassified_p__Ascomycota	f__unclassified_p__Ascomycota	g__unclassified_p__Ascomycota	s__unclassified_p__Ascomycota	OTU1552	0	0	6	0	6	0	0	1	3	0	0	0	0	0	0	0	16	1	0	0	1	0	0	1	0	0	0	0	0	0	0	0	0	0	0	0	0	0	0	0	0
d__Eukaryota	k__Fungi	p__Ascomycota	c__Dothideomycetes	o__Pleosporales	f__Sporormiaceae	g__Westerdykella	s__Westerdykella_multispora	OTU2001	0	0	0	0	0	1	0	1	0	0	0	0	0	0	0	1	0	29	2	0	1	0	0	0	0	0	0	0	0	0	0	0	0	0	0	0	0	0	0	0	0
d__Eukaryota	k__Fungi	p__Ascomycota	c__Dothideomycetes	o__Pleosporales	f__Phaeosphaeriaceae	g__Paraphoma	s__Paraphoma_sp	OTU3608	2	0	0	2	0	0	0	0	0	0	0	0	0	0	0	0	4	0	2	1	0	0	0	0	0	0	0	0	0	0	0	0	4	0	0	1	0	0	0	0	0
d__Eukaryota	k__Fungi	p__unclassified_k__Fungi	c__unclassified_k__Fungi	o__unclassified_k__Fungi	f__unclassified_k__Fungi	g__unclassified_k__Fungi	s__unclassified_k__Fungi	OTU4333	0	0	0	0	0	0	0	0	0	0	0	0	0	0	0	0	0	0	0	0	0	0	0	0	0	0	0	0	0	0	0	0	0	0	0	0	0	2	2	0	0
d__Eukaryota	k__Fungi	p__unclassified_k__Fungi	c__unclassified_k__Fungi	o__unclassified_k__Fungi	f__unclassified_k__Fungi	g__unclassified_k__Fungi	s__unclassified_k__Fungi	OTU2344	0	5	0	1	4	0	2	1	0	0	0	0	0	0	0	1	1	0	0	0	0	0	0	0	0	0	0	0	0	0	0	0	0	1	0	0	0	0	0	0	0
d__Eukaryota	k__Fungi	p__Ascomycota	c__Saccharomycetes	o__Saccharomycetales	f__Saccharomycetales_fam_Incertae_sedis	g__Candida	s__Candida_stellimalicola	OTU5322	0	0	0	0	0	0	0	0	0	0	0	0	0	0	0	0	0	0	0	0	0	0	0	0	0	0	0	0	0	0	0	0	0	0	0	0	0	0	0	0	0
d__Eukaryota	k__Fungi	p__unclassified_k__Fungi	c__unclassified_k__Fungi	o__unclassified_k__Fungi	f__unclassified_k__Fungi	g__unclassified_k__Fungi	s__unclassified_k__Fungi	OTU2015	0	0	0	4	0	0	1	3	1	0	0	0	0	0	0	0	1	3	0	2	0	0	2	0	0	0	0	0	0	0	0	0	1	1	0	0	0	0	0	0	0
d__Eukaryota	k__Fungi	p__Ascomycota	c__Sordariomycetes	o__unclassified_c__Sordariomycetes	f__unclassified_c__Sordariomycetes	g__unclassified_c__Sordariomycetes	s__unclassified_c__Sordariomycetes	OTU2957	0	0	0	0	3	0	0	8	0	0	1	0	0	0	0	0	0	0	0	1	0	0	0	0	0	0	0	0	0	0	0	0	0	0	0	0	0	0	0	0	0
d__Eukaryota	k__Fungi	p__unclassified_k__Fungi	c__unclassified_k__Fungi	o__unclassified_k__Fungi	f__unclassified_k__Fungi	g__unclassified_k__Fungi	s__unclassified_k__Fungi	OTU2703	0	1	3	2	6	2	0	3	0	0	0	0	0	0	0	12	0	4	0	0	0	0	0	0	0	0	0	0	0	0	0	1	0	0	0	0	0	0	0	0	0
d__Eukaryota	k__Fungi	p__unclassified_k__Fungi	c__unclassified_k__Fungi	o__unclassified_k__Fungi	f__unclassified_k__Fungi	g__unclassified_k__Fungi	s__unclassified_k__Fungi	OTU696	1	0	0	0	1	0	0	1	0	0	0	0	0	0	0	20	4	3	0	0	0	0	0	0	0	0	0	0	0	0	0	0	0	0	0	0	0	0	0	0	0
d__Eukaryota	k__Fungi	p__Ascomycota	c__unclassified_p__Ascomycota	o__unclassified_p__Ascomycota	f__unclassified_p__Ascomycota	g__unclassified_p__Ascomycota	s__unclassified_p__Ascomycota	OTU3633	0	0	0	0	0	0	0	0	0	0	0	0	0	0	0	0	0	0	0	0	0	0	0	0	0	0	0	0	0	0	0	4	0	0	0	3	0	0	0	0	0
d__Eukaryota	k__Fungi	p__unclassified_k__Fungi	c__unclassified_k__Fungi	o__unclassified_k__Fungi	f__unclassified_k__Fungi	g__unclassified_k__Fungi	s__unclassified_k__Fungi	OTU2460	0	0	0	0	0	0	0	0	0	0	0	0	0	0	0	0	0	0	0	2	0	1	0	0	0	0	0	0	0	0	0	0	2	0	2	0	0	0	0	9	0
d__Eukaryota	k__Fungi	p__unclassified_k__Fungi	c__unclassified_k__Fungi	o__unclassified_k__Fungi	f__unclassified_k__Fungi	g__unclassified_k__Fungi	s__unclassified_k__Fungi	OTU3402	0	0	0	0	0	0	0	0	0	0	0	0	0	0	0	0	0	0	0	0	0	0	0	0	0	0	0	0	0	0	0	0	0	0	0	19	0	0	0	0	0
d__Eukaryota	k__Fungi	p__Glomeromycota	c__Paraglomeromycetes	o__GS24	f__unclassified_o__GS24	g__unclassified_o__GS24	s__GS24_sp	OTU3572	0	0	0	0	0	0	0	0	0	0	0	0	0	0	0	0	0	0	0	0	0	0	0	0	0	0	0	0	0	0	0	0	0	0	0	3	0	0	0	0	0
d__Eukaryota	k__Fungi	p__Basidiomycota	c__Tremellomycetes	o__Tremellales	f__Bulleribasidiaceae	g__Dioszegia	s__unclassified_g__Dioszegia	OTU2726	0	0	0	0	0	0	0	0	0	0	0	1	0	0	0	0	0	0	0	0	0	0	0	0	0	0	0	0	0	0	0	3	0	0	3	0	0	0	0	0	2
d__Eukaryota	k__Fungi	p__Basidiomycota	c__Tremellomycetes	o__Tremellales	f__Bulleribasidiaceae	g__Vishniacozyma	s__Vishniacozyma_sp	OTU3736	0	0	0	0	0	0	0	0	0	0	0	0	0	0	0	0	0	0	4	1	4	3	2	3	0	0	0	0	0	0	0	0	2	0	0	0	0	0	0	0	0
d__Eukaryota	k__Fungi	p__unclassified_k__Fungi	c__unclassified_k__Fungi	o__unclassified_k__Fungi	f__unclassified_k__Fungi	g__unclassified_k__Fungi	s__unclassified_k__Fungi	OTU727	3	1	0	6	2	1	7	1	2	0	0	0	0	0	0	1	1	0	0	0	0	0	2	0	0	0	0	0	0	0	0	0	0	0	0	0	0	0	0	0	0
d__Eukaryota	k__Fungi	p__unclassified_k__Fungi	c__unclassified_k__Fungi	o__unclassified_k__Fungi	f__unclassified_k__Fungi	g__unclassified_k__Fungi	s__unclassified_k__Fungi	OTU4313	0	0	0	0	0	0	0	0	0	0	0	0	1	0	0	0	6	0	0	0	0	1	1	0	0	0	0	0	0	0	3	0	0	0	0	0	0	0	0	10	3
d__Eukaryota	k__Fungi	p__unclassified_k__Fungi	c__unclassified_k__Fungi	o__unclassified_k__Fungi	f__unclassified_k__Fungi	g__unclassified_k__Fungi	s__unclassified_k__Fungi	OTU1771	0	0	0	0	0	0	0	6	0	0	0	2	0	2	1	0	0	0	0	2	0	0	3	0	0	8	0	0	0	0	0	0	0	0	0	0	0	0	0	0	0
d__Eukaryota	k__Fungi	p__unclassified_k__Fungi	c__unclassified_k__Fungi	o__unclassified_k__Fungi	f__unclassified_k__Fungi	g__unclassified_k__Fungi	s__unclassified_k__Fungi	OTU4193	0	0	0	0	0	1	0	0	0	0	0	0	0	0	0	0	9	0	0	1	0	1	1	0	0	0	0	0	0	0	0	0	0	2	0	0	0	0	0	5	0
d__Eukaryota	k__Fungi	p__Basidiomycota	c__Agaricomycetes	o__Agaricales	f__Bolbitiaceae	g__Conocybe	s__unclassified_g__Conocybe	OTU587	3	0	0	0	0	0	0	0	0	0	0	0	0	0	0	31	0	0	0	0	0	0	0	0	0	0	0	0	0	0	0	0	0	0	0	0	0	0	0	0	0
d__Eukaryota	k__Fungi	p__Rozellomycota	c__unclassified_p__Rozellomycota	o__unclassified_p__Rozellomycota	f__unclassified_p__Rozellomycota	g__unclassified_p__Rozellomycota	s__Rozellomycota_sp	OTU515	0	0	0	0	0	0	0	0	0	0	0	0	0	0	0	0	0	0	1	0	0	0	0	33	0	0	0	0	0	0	0	0	0	0	0	0	0	0	0	0	0
d__Eukaryota	k__Fungi	p__Glomeromycota	c__Glomeromycetes	o__Glomerales	f__Glomeraceae	g__unclassified_f__Glomeraceae	s__unclassified_f__Glomeraceae	OTU3780	0	0	0	0	0	0	0	0	0	0	0	0	0	0	0	3	0	0	0	1	0	0	1	0	1	0	0	0	0	0	0	0	0	5	0	0	0	0	0	0	0
d__Eukaryota	k__Fungi	p__Ascomycota	c__Pezizomycetes	o__Pezizales	f__Pezizaceae	g__unclassified_f__Pezizaceae	s__Pezizaceae_sp	OTU5027	0	0	0	1	0	0	0	0	0	0	0	0	0	0	0	0	0	0	0	0	0	0	10	0	0	0	0	0	0	0	0	0	0	10	3	2	0	0	0	3	0
d__Eukaryota	k__Fungi	p__Ascomycota	c__unclassified_p__Ascomycota	o__unclassified_p__Ascomycota	f__unclassified_p__Ascomycota	g__unclassified_p__Ascomycota	s__unclassified_p__Ascomycota	OTU427	4	0	0	0	1	1	2	0	1	0	0	0	0	0	0	0	1	0	0	0	0	0	0	0	0	0	0	0	0	0	0	0	0	6	0	4	0	0	0	0	2
d__Eukaryota	k__Fungi	p__unclassified_k__Fungi	c__unclassified_k__Fungi	o__unclassified_k__Fungi	f__unclassified_k__Fungi	g__unclassified_k__Fungi	s__unclassified_k__Fungi	OTU2114	11	1	0	0	0	0	0	0	0	0	0	0	0	0	0	0	0	12	0	0	0	8	0	1	0	0	0	0	0	0	0	0	0	0	0	0	0	0	0	0	1
d__Eukaryota	k__Fungi	p__unclassified_k__Fungi	c__unclassified_k__Fungi	o__unclassified_k__Fungi	f__unclassified_k__Fungi	g__unclassified_k__Fungi	s__unclassified_k__Fungi	OTU2478	2	1	0	0	0	0	0	0	0	0	0	0	0	0	0	7	0	0	0	0	0	0	0	0	0	0	0	0	0	0	0	0	0	0	2	0	0	0	0	21	0
d__Eukaryota	k__Fungi	p__Ascomycota	c__Sordariomycetes	o__Hypocreales	f__unclassified_o__Hypocreales	g__unclassified_o__Hypocreales	s__unclassified_o__Hypocreales	OTU584	0	0	0	0	3	0	0	0	0	0	0	0	0	0	0	12	0	0	0	0	0	0	3	0	0	0	0	0	0	0	0	0	0	0	0	0	0	0	0	0	0
d__Eukaryota	k__Fungi	p__unclassified_k__Fungi	c__unclassified_k__Fungi	o__unclassified_k__Fungi	f__unclassified_k__Fungi	g__unclassified_k__Fungi	s__unclassified_k__Fungi	OTU3319	0	0	0	0	0	0	0	0	0	0	0	0	0	0	0	0	0	0	0	0	0	0	0	0	0	0	0	0	0	0	0	0	12	0	0	0	0	0	0	0	10
d__Eukaryota	k__Fungi	p__Basidiomycota	c__Agaricomycetes	o__Thelephorales	f__Thelephoraceae	g__unclassified_f__Thelephoraceae	s__unclassified_f__Thelephoraceae	OTU4055	0	0	0	1	1	0	0	0	0	0	0	0	0	0	0	0	0	0	0	2	0	0	0	0	0	0	0	0	0	0	0	0	0	0	0	0	0	0	0	0	0
d__Eukaryota	k__Fungi	p__unclassified_k__Fungi	c__unclassified_k__Fungi	o__unclassified_k__Fungi	f__unclassified_k__Fungi	g__unclassified_k__Fungi	s__unclassified_k__Fungi	OTU1422	0	0	0	0	0	0	0	0	0	0	0	0	0	0	0	0	12	0	0	0	0	0	0	0	0	0	0	0	0	0	1	0	0	1	1	0	0	0	0	12	6
d__Eukaryota	k__Fungi	p__unclassified_k__Fungi	c__unclassified_k__Fungi	o__unclassified_k__Fungi	f__unclassified_k__Fungi	g__unclassified_k__Fungi	s__unclassified_k__Fungi	OTU3583	7	3	0	0	0	0	0	0	1	0	0	0	0	0	0	0	0	0	0	0	0	0	0	0	0	0	0	0	0	0	0	0	0	0	0	5	0	0	0	0	6
d__Eukaryota	k__Fungi	p__Ascomycota	c__Pezizomycetes	o__Pezizales	f__Pyronemataceae	g__Octospora	s__Octospora_leucoloma	OTU649	0	0	0	0	0	0	0	0	0	0	0	0	0	0	0	9	0	0	0	0	0	0	0	0	0	0	0	0	0	0	0	0	0	0	0	0	0	0	0	0	0
d__Eukaryota	k__Fungi	p__unclassified_k__Fungi	c__unclassified_k__Fungi	o__unclassified_k__Fungi	f__unclassified_k__Fungi	g__unclassified_k__Fungi	s__unclassified_k__Fungi	OTU2604	0	2	0	2	1	0	2	1	0	0	0	0	0	0	0	7	0	0	0	0	0	0	0	0	0	0	0	0	0	0	4	5	0	0	0	0	0	0	0	3	0
d__Eukaryota	k__Fungi	p__unclassified_k__Fungi	c__unclassified_k__Fungi	o__unclassified_k__Fungi	f__unclassified_k__Fungi	g__unclassified_k__Fungi	s__unclassified_k__Fungi	OTU5081	0	3	0	1	1	1	2	2	0	0	0	0	0	0	0	0	0	0	0	0	0	0	2	1	1	0	0	0	1	0	0	0	0	0	0	0	0	0	0	0	0
d__Eukaryota	k__Fungi	p__unclassified_k__Fungi	c__unclassified_k__Fungi	o__unclassified_k__Fungi	f__unclassified_k__Fungi	g__unclassified_k__Fungi	s__unclassified_k__Fungi	OTU5080	0	0	0	0	0	0	8	0	0	0	0	0	0	0	0	0	4	0	1	1	0	0	0	0	0	0	0	0	0	3	0	0	0	6	0	0	0	0	0	0	0
d__Eukaryota	k__Fungi	p__unclassified_k__Fungi	c__unclassified_k__Fungi	o__unclassified_k__Fungi	f__unclassified_k__Fungi	g__unclassified_k__Fungi	s__unclassified_k__Fungi	OTU1756	0	8	2	0	0	9	3	0	7	0	0	0	0	0	0	0	0	0	0	0	0	1	0	3	0	0	0	0	0	0	0	0	0	0	0	0	0	0	0	0	0
d__Eukaryota	k__Fungi	p__Ascomycota	c__Sordariomycetes	o__Microascales	f__Halosphaeriaceae	g__unclassified_f__Halosphaeriaceae	s__unclassified_f__Halosphaeriaceae	OTU3053	3	0	0	0	0	0	0	0	0	0	0	0	0	0	0	0	4	5	0	0	0	0	0	1	0	0	0	0	0	0	0	0	0	1	14	0	0	0	0	0	0
d__Eukaryota	k__Fungi	p__Ascomycota	c__Sordariomycetes	o__Hypocreales	f__unclassified_o__Hypocreales	g__unclassified_o__Hypocreales	s__unclassified_o__Hypocreales	OTU1232	5	0	0	4	2	0	19	0	2	0	1	0	0	0	0	0	0	0	0	0	0	0	0	0	0	0	0	0	0	0	0	0	0	0	0	0	0	0	0	0	0
d__Eukaryota	k__Fungi	p__Basidiomycota	c__Agaricomycetes	o__Agaricales	f__Bolbitiaceae	g__Pholiotina	s__Pholiotina_sulcata	OTU5622	0	0	0	0	0	0	0	0	2	0	0	0	0	0	0	0	0	0	0	0	0	0	0	0	0	0	0	0	0	0	0	0	0	0	0	0	0	0	0	0	0
d__Eukaryota	k__Fungi	p__unclassified_k__Fungi	c__unclassified_k__Fungi	o__unclassified_k__Fungi	f__unclassified_k__Fungi	g__unclassified_k__Fungi	s__unclassified_k__Fungi	OTU3087	0	0	2	2	2	2	2	4	1	0	0	0	0	0	0	0	0	0	0	0	2	0	2	0	0	0	0	0	0	0	0	0	7	1	0	0	0	0	0	0	0
d__Eukaryota	k__Fungi	p__Ascomycota	c__Sordariomycetes	o__Hypocreales	f__Clavicipitaceae	g__Metarhizium	s__unclassified_g__Metarhizium	OTU1716	0	0	0	0	0	24	0	0	5	0	0	0	0	0	0	0	0	0	0	0	0	0	0	0	0	0	0	0	0	0	0	0	0	0	0	0	0	0	0	0	0
d__Eukaryota	k__Fungi	p__unclassified_k__Fungi	c__unclassified_k__Fungi	o__unclassified_k__Fungi	f__unclassified_k__Fungi	g__unclassified_k__Fungi	s__unclassified_k__Fungi	OTU2948	0	0	0	0	0	0	0	0	0	0	0	0	0	0	0	0	0	0	0	1	0	0	0	0	0	0	0	0	0	0	0	0	0	0	2	0	0	0	0	0	0
d__Eukaryota	k__Fungi	p__Ascomycota	c__unclassified_p__Ascomycota	o__unclassified_p__Ascomycota	f__unclassified_p__Ascomycota	g__unclassified_p__Ascomycota	s__unclassified_p__Ascomycota	OTU407	0	0	0	2	0	0	0	0	0	0	0	0	31	0	0	0	0	0	0	0	0	0	0	0	0	0	0	0	0	0	0	0	0	0	0	0	0	0	0	0	0
d__Eukaryota	k__Fungi	p__unclassified_k__Fungi	c__unclassified_k__Fungi	o__unclassified_k__Fungi	f__unclassified_k__Fungi	g__unclassified_k__Fungi	s__unclassified_k__Fungi	OTU2573	0	1	0	0	0	0	0	0	1	0	0	0	0	0	0	3	0	3	0	0	0	0	0	0	0	0	0	0	0	0	0	2	0	0	0	0	0	0	0	16	0
d__Eukaryota	k__Fungi	p__Ascomycota	c__unclassified_p__Ascomycota	o__unclassified_p__Ascomycota	f__unclassified_p__Ascomycota	g__unclassified_p__Ascomycota	s__unclassified_p__Ascomycota	OTU2057	0	0	0	0	0	0	0	0	0	0	0	0	0	0	0	0	0	5	2	0	0	0	0	0	0	0	0	0	0	0	0	0	0	0	1	0	0	0	0	4	0
d__Eukaryota	k__Fungi	p__unclassified_k__Fungi	c__unclassified_k__Fungi	o__unclassified_k__Fungi	f__unclassified_k__Fungi	g__unclassified_k__Fungi	s__unclassified_k__Fungi	OTU227	0	0	4	11	0	1	10	3	3	0	0	0	0	0	0	0	0	0	0	0	0	0	0	0	0	0	0	0	0	0	0	0	0	0	0	0	0	0	0	0	0
d__Eukaryota	k__Fungi	p__Ascomycota	c__unclassified_p__Ascomycota	o__unclassified_p__Ascomycota	f__unclassified_p__Ascomycota	g__unclassified_p__Ascomycota	s__unclassified_p__Ascomycota	OTU1133	1	2	0	0	0	0	0	0	0	1	2	0	0	0	0	0	0	0	0	0	0	0	0	0	0	0	0	0	0	2	0	0	0	1	2	0	0	0	0	0	0
d__Eukaryota	k__Fungi	p__unclassified_k__Fungi	c__unclassified_k__Fungi	o__unclassified_k__Fungi	f__unclassified_k__Fungi	g__unclassified_k__Fungi	s__unclassified_k__Fungi	OTU4347	0	0	0	0	0	0	0	0	0	0	0	0	0	0	0	0	9	3	0	0	0	0	0	0	0	0	0	0	0	0	0	0	0	0	0	0	0	0	0	0	0
d__Eukaryota	k__Fungi	p__unclassified_k__Fungi	c__unclassified_k__Fungi	o__unclassified_k__Fungi	f__unclassified_k__Fungi	g__unclassified_k__Fungi	s__unclassified_k__Fungi	OTU3853	1	0	0	0	1	3	0	0	0	0	0	0	0	0	0	0	0	0	1	0	0	0	1	0	0	0	0	0	0	0	0	2	0	2	2	2	0	0	0	0	0
d__Eukaryota	k__Fungi	p__Ascomycota	c__Saccharomycetes	o__Saccharomycetales	f__Saccharomycetaceae	g__Issatchenkia	s__Issatchenkia_orientalis	OTU5446	0	0	0	3	0	0	0	0	0	0	0	0	0	0	0	0	0	7	0	0	0	0	0	0	0	0	0	0	0	0	0	0	3	0	6	0	0	0	0	0	0
d__Eukaryota	k__Fungi	p__unclassified_k__Fungi	c__unclassified_k__Fungi	o__unclassified_k__Fungi	f__unclassified_k__Fungi	g__unclassified_k__Fungi	s__unclassified_k__Fungi	OTU4981	0	0	0	0	3	1	1	0	0	0	0	0	0	0	0	2	0	0	0	0	0	0	0	0	0	0	0	0	0	0	0	0	0	0	3	2	0	0	0	0	0
d__Eukaryota	k__Fungi	p__unclassified_k__Fungi	c__unclassified_k__Fungi	o__unclassified_k__Fungi	f__unclassified_k__Fungi	g__unclassified_k__Fungi	s__unclassified_k__Fungi	OTU2707	0	1	3	0	0	0	0	1	0	0	0	0	0	0	0	1	4	1	1	0	0	0	0	0	0	0	0	0	0	0	2	4	0	0	0	0	0	0	0	5	0
d__Eukaryota	k__Fungi	p__unclassified_k__Fungi	c__unclassified_k__Fungi	o__unclassified_k__Fungi	f__unclassified_k__Fungi	g__unclassified_k__Fungi	s__unclassified_k__Fungi	OTU694	0	0	0	0	0	0	0	0	3	0	0	0	0	0	0	4	6	14	0	0	0	0	0	0	0	0	0	0	0	0	0	0	0	0	0	0	0	0	0	0	0
d__Eukaryota	k__Fungi	p__unclassified_k__Fungi	c__unclassified_k__Fungi	o__unclassified_k__Fungi	f__unclassified_k__Fungi	g__unclassified_k__Fungi	s__unclassified_k__Fungi	OTU3580	0	0	0	0	0	0	0	0	0	0	0	0	0	0	0	0	0	0	0	0	0	0	0	0	0	0	0	0	0	0	0	0	0	0	0	1	0	0	0	1	0
d__Eukaryota	k__Fungi	p__Ascomycota	c__Dothideomycetes	o__Pleosporales	f__Pleosporales_fam_Incertae_sedis	g__Latorua	s__Latorua_caligans	OTU4144	0	0	0	0	0	0	2	1	0	0	0	0	0	0	0	0	0	0	0	0	0	0	1	0	0	0	0	0	0	0	0	0	0	0	0	5	0	0	0	0	0
d__Eukaryota	k__Fungi	p__Ascomycota	c__Dothideomycetes	o__Capnodiales	f__Cladosporiaceae	g__Cladosporium	s__unclassified_g__Cladosporium	OTU3660	0	0	0	3	1	2	0	0	3	0	0	0	0	0	0	0	0	0	2	0	1	0	1	0	0	0	0	0	0	0	0	0	0	0	2	0	0	0	0	0	0
d__Eukaryota	k__Fungi	p__unclassified_k__Fungi	c__unclassified_k__Fungi	o__unclassified_k__Fungi	f__unclassified_k__Fungi	g__unclassified_k__Fungi	s__unclassified_k__Fungi	OTU580	0	0	0	0	0	0	0	1	0	0	0	0	0	0	0	5	6	4	0	0	0	0	0	0	0	0	0	0	0	0	0	0	1	0	0	0	0	0	0	10	1
d__Eukaryota	k__Fungi	p__Basidiomycota	c__Agaricomycetes	o__Polyporales	f__Meruliaceae	g__Bjerkandera	s__Bjerkandera_fumosa	OTU1886	0	0	0	1	3	1	0	0	0	0	0	0	0	0	0	0	0	0	0	4	2	1	1	0	0	0	0	0	0	0	0	0	0	0	0	0	0	0	0	0	0
d__Eukaryota	k__Fungi	p__unclassified_k__Fungi	c__unclassified_k__Fungi	o__unclassified_k__Fungi	f__unclassified_k__Fungi	g__unclassified_k__Fungi	s__unclassified_k__Fungi	OTU5131	2	4	0	0	1	0	0	1	0	0	0	0	0	0	0	0	5	0	0	0	0	0	0	0	0	0	0	0	0	0	0	0	0	1	0	2	0	0	0	0	12
d__Eukaryota	k__Fungi	p__unclassified_k__Fungi	c__unclassified_k__Fungi	o__unclassified_k__Fungi	f__unclassified_k__Fungi	g__unclassified_k__Fungi	s__unclassified_k__Fungi	OTU2464	0	1	0	0	2	0	1	0	0	0	0	0	0	0	0	0	0	0	0	1	0	0	0	0	0	0	0	0	0	0	5	0	0	5	2	0	0	0	0	2	1
d__Eukaryota	k__Fungi	p__unclassified_k__Fungi	c__unclassified_k__Fungi	o__unclassified_k__Fungi	f__unclassified_k__Fungi	g__unclassified_k__Fungi	s__unclassified_k__Fungi	OTU824	0	0	0	0	4	0	0	3	2	0	0	0	0	0	0	11	0	0	1	0	2	1	0	8	0	0	0	0	0	0	0	0	0	0	0	0	0	0	0	0	0
d__Eukaryota	k__Fungi	p__unclassified_k__Fungi	c__unclassified_k__Fungi	o__unclassified_k__Fungi	f__unclassified_k__Fungi	g__unclassified_k__Fungi	s__unclassified_k__Fungi	OTU1937	5	0	1	0	0	0	0	0	0	0	0	0	0	0	0	0	0	0	0	0	0	0	0	0	0	0	0	0	0	0	0	0	0	1	0	2	0	0	0	7	0
d__Eukaryota	k__Fungi	p__Ascomycota	c__unclassified_p__Ascomycota	o__unclassified_p__Ascomycota	f__unclassified_p__Ascomycota	g__unclassified_p__Ascomycota	s__unclassified_p__Ascomycota	OTU4051	0	0	0	0	0	0	0	0	0	0	0	0	0	0	0	0	0	0	2	0	0	2	4	0	0	0	0	0	0	0	0	0	0	0	0	0	0	0	0	0	0
d__Eukaryota	k__Fungi	p__unclassified_k__Fungi	c__unclassified_k__Fungi	o__unclassified_k__Fungi	f__unclassified_k__Fungi	g__unclassified_k__Fungi	s__unclassified_k__Fungi	OTU4311	0	0	0	3	3	3	6	3	0	0	0	0	1	0	0	0	0	0	1	0	0	0	1	4	0	0	0	0	0	2	0	0	0	1	0	0	0	0	0	0	0
d__Eukaryota	k__Fungi	p__Ascomycota	c__unclassified_p__Ascomycota	o__unclassified_p__Ascomycota	f__unclassified_p__Ascomycota	g__unclassified_p__Ascomycota	s__unclassified_p__Ascomycota	OTU3279	0	0	0	0	0	0	0	0	0	0	0	0	0	0	0	0	0	0	0	0	0	0	0	0	0	0	0	0	0	0	0	0	32	0	0	0	0	0	0	0	0
d__Eukaryota	k__Fungi	p__unclassified_k__Fungi	c__unclassified_k__Fungi	o__unclassified_k__Fungi	f__unclassified_k__Fungi	g__unclassified_k__Fungi	s__unclassified_k__Fungi	OTU2574	0	0	0	0	0	0	1	0	0	0	0	0	0	0	0	1	4	0	2	2	0	0	1	0	0	0	0	0	0	0	0	2	0	0	0	0	0	0	0	5	1
d__Eukaryota	k__Fungi	p__unclassified_k__Fungi	c__unclassified_k__Fungi	o__unclassified_k__Fungi	f__unclassified_k__Fungi	g__unclassified_k__Fungi	s__unclassified_k__Fungi	OTU3219	0	2	0	0	1	1	2	0	0	0	0	0	0	0	0	2	9	2	0	1	0	0	1	0	0	0	0	0	0	0	0	0	0	0	0	0	0	0	0	0	0
d__Eukaryota	k__Fungi	p__unclassified_k__Fungi	c__unclassified_k__Fungi	o__unclassified_k__Fungi	f__unclassified_k__Fungi	g__unclassified_k__Fungi	s__unclassified_k__Fungi	OTU4997	2	0	0	0	0	0	2	0	0	0	0	0	0	0	0	8	2	1	0	0	0	0	1	0	0	0	0	0	0	0	0	0	2	1	1	0	0	0	0	0	0
d__Eukaryota	k__Fungi	p__unclassified_k__Fungi	c__unclassified_k__Fungi	o__unclassified_k__Fungi	f__unclassified_k__Fungi	g__unclassified_k__Fungi	s__unclassified_k__Fungi	OTU3647	0	1	0	0	0	0	0	0	0	0	0	0	0	0	0	0	0	3	0	1	0	0	0	0	0	0	0	0	0	0	0	0	6	2	1	0	0	0	0	0	0
d__Eukaryota	k__Fungi	p__unclassified_k__Fungi	c__unclassified_k__Fungi	o__unclassified_k__Fungi	f__unclassified_k__Fungi	g__unclassified_k__Fungi	s__unclassified_k__Fungi	OTU3970	0	0	0	3	1	1	0	0	0	0	0	0	0	0	0	2	0	0	2	0	0	0	0	0	0	0	0	0	0	0	0	0	0	0	0	0	0	0	0	0	0
d__Eukaryota	k__Fungi	p__unclassified_k__Fungi	c__unclassified_k__Fungi	o__unclassified_k__Fungi	f__unclassified_k__Fungi	g__unclassified_k__Fungi	s__unclassified_k__Fungi	OTU1121	0	0	0	0	30	1	0	0	0	0	0	0	0	0	0	0	0	0	0	1	0	0	0	0	0	0	0	0	0	0	0	0	0	0	0	0	0	0	0	0	0
d__Eukaryota	k__Fungi	p__unclassified_k__Fungi	c__unclassified_k__Fungi	o__unclassified_k__Fungi	f__unclassified_k__Fungi	g__unclassified_k__Fungi	s__unclassified_k__Fungi	OTU3196	1	0	0	5	3	2	1	0	0	0	0	0	0	0	0	0	4	0	0	1	0	0	1	0	0	0	0	0	0	0	0	0	0	1	3	1	0	0	0	0	0
d__Eukaryota	k__Fungi	p__unclassified_k__Fungi	c__unclassified_k__Fungi	o__unclassified_k__Fungi	f__unclassified_k__Fungi	g__unclassified_k__Fungi	s__unclassified_k__Fungi	OTU4940	0	0	0	0	0	0	0	0	0	0	0	0	0	0	0	0	1	0	0	0	0	1	0	0	0	0	0	0	0	0	0	1	0	0	0	0	0	0	0	0	1
d__Eukaryota	k__Fungi	p__unclassified_k__Fungi	c__unclassified_k__Fungi	o__unclassified_k__Fungi	f__unclassified_k__Fungi	g__unclassified_k__Fungi	s__unclassified_k__Fungi	OTU2106	2	0	2	1	0	3	1	2	2	0	0	0	0	0	0	0	4	7	0	1	0	0	0	0	0	0	0	0	0	0	0	0	1	0	0	0	0	0	0	0	2
d__Eukaryota	k__Fungi	p__Ascomycota	c__Leotiomycetes	o__Helotiales	f__Helotiales_fam_Incertae_sedis	g__Chalara	s__Chalara_heteroderae	OTU3373	0	0	0	0	0	0	0	0	0	0	0	0	0	0	0	0	0	0	0	0	0	0	0	0	0	0	0	0	0	0	0	0	0	0	0	5	0	0	0	0	0
d__Eukaryota	k__Fungi	p__unclassified_k__Fungi	c__unclassified_k__Fungi	o__unclassified_k__Fungi	f__unclassified_k__Fungi	g__unclassified_k__Fungi	s__unclassified_k__Fungi	OTU2602	0	0	0	0	3	0	0	1	0	0	0	0	0	0	0	0	0	0	0	0	0	0	0	0	0	0	0	0	0	0	1	3	0	0	0	0	0	0	0	15	4
d__Eukaryota	k__Fungi	p__unclassified_k__Fungi	c__unclassified_k__Fungi	o__unclassified_k__Fungi	f__unclassified_k__Fungi	g__unclassified_k__Fungi	s__unclassified_k__Fungi	OTU1443	1	12	0	0	1	0	0	0	0	0	0	0	0	0	0	0	2	0	0	1	0	0	1	0	0	0	0	0	0	0	0	0	0	0	0	0	0	0	0	0	0
d__Eukaryota	k__Fungi	p__unclassified_k__Fungi	c__unclassified_k__Fungi	o__unclassified_k__Fungi	f__unclassified_k__Fungi	g__unclassified_k__Fungi	s__unclassified_k__Fungi	OTU4110	1	0	0	1	2	0	0	2	0	0	0	0	0	0	0	1	6	9	0	0	0	0	0	0	0	0	0	0	0	1	0	0	1	2	1	1	0	0	0	0	0
d__Eukaryota	k__Fungi	p__Chytridiomycota	c__unclassified_p__Chytridiomycota	o__unclassified_p__Chytridiomycota	f__unclassified_p__Chytridiomycota	g__unclassified_p__Chytridiomycota	s__unclassified_p__Chytridiomycota	OTU3617	0	0	0	0	0	0	0	0	0	0	0	0	0	0	0	0	0	0	0	0	0	0	0	0	0	0	0	0	0	0	0	0	0	0	0	0	0	0	0	26	0
d__Eukaryota	k__Fungi	p__Ascomycota	c__Sordariomycetes	o__Savoryellales	f__Savoryellaceae	g__Savoryella	s__unclassified_g__Savoryella	OTU4728	0	5	0	1	3	1	1	0	0	0	0	0	0	0	0	0	0	0	0	0	0	0	1	0	7	1	0	0	0	0	0	0	0	4	1	0	0	0	0	0	0
d__Eukaryota	k__Fungi	p__unclassified_k__Fungi	c__unclassified_k__Fungi	o__unclassified_k__Fungi	f__unclassified_k__Fungi	g__unclassified_k__Fungi	s__unclassified_k__Fungi	OTU2002	0	0	0	0	0	0	1	0	0	0	0	0	0	0	0	0	1	1	2	8	0	0	1	0	0	0	0	0	0	0	0	0	0	0	0	1	0	0	0	0	0
d__Eukaryota	k__Fungi	p__unclassified_k__Fungi	c__unclassified_k__Fungi	o__unclassified_k__Fungi	f__unclassified_k__Fungi	g__unclassified_k__Fungi	s__unclassified_k__Fungi	OTU4335	0	0	0	0	0	0	0	0	0	0	0	0	0	0	0	0	0	0	0	0	0	0	0	0	0	0	0	0	0	0	0	0	2	0	0	0	0	0	0	0	3
d__Eukaryota	k__Fungi	p__unclassified_k__Fungi	c__unclassified_k__Fungi	o__unclassified_k__Fungi	f__unclassified_k__Fungi	g__unclassified_k__Fungi	s__unclassified_k__Fungi	OTU768	0	0	0	1	0	0	0	0	0	0	0	0	0	0	0	2	0	0	1	0	0	0	0	0	0	0	0	0	0	0	1	0	2	2	0	0	0	0	0	3	0
d__Eukaryota	k__Fungi	p__unclassified_k__Fungi	c__unclassified_k__Fungi	o__unclassified_k__Fungi	f__unclassified_k__Fungi	g__unclassified_k__Fungi	s__unclassified_k__Fungi	OTU1544	0	0	0	0	0	0	0	0	0	0	0	0	0	0	0	0	4	0	0	0	0	0	0	0	0	0	0	0	0	0	1	0	0	0	5	0	0	0	0	0	0
d__Eukaryota	k__Fungi	p__Ascomycota	c__unclassified_p__Ascomycota	o__unclassified_p__Ascomycota	f__unclassified_p__Ascomycota	g__unclassified_p__Ascomycota	s__unclassified_p__Ascomycota	OTU11	1	0	0	15	0	0	2	1	4	0	0	0	0	0	0	0	0	0	0	0	0	0	0	0	0	0	0	0	0	0	0	0	0	0	0	0	0	0	0	0	0
d__Eukaryota	k__Fungi	p__Glomeromycota	c__Glomeromycetes	o__Glomerales	f__Glomeraceae	g__unclassified_f__Glomeraceae	s__unclassified_f__Glomeraceae	OTU2192	0	0	0	0	0	0	2	0	0	0	0	0	0	0	0	0	0	5	0	0	0	0	0	0	0	0	0	0	0	0	0	0	0	2	1	0	0	0	2	2	0
d__Eukaryota	k__Fungi	p__Ascomycota	c__Dothideomycetes	o__Pleosporales	f__Dictyosporiaceae	g__Pseudocoleophoma	s__Pseudocoleophoma_polygonicola	OTU5760	0	0	0	0	0	0	0	0	0	0	0	0	0	0	0	0	0	0	0	0	0	0	0	0	0	0	0	0	0	0	0	0	0	1	0	0	0	0	0	0	0
d__Eukaryota	k__Fungi	p__Ascomycota	c__Sordariomycetes	o__Hypocreales	f__Hypocreaceae	g__Monocillium	s__Monocillium_mucidum	OTU1173	0	0	2	0	2	3	0	1	3	0	2	0	0	0	0	3	8	4	0	2	0	0	0	0	0	0	0	0	0	0	0	0	0	0	0	0	0	0	0	0	0
d__Eukaryota	k__Fungi	p__Ascomycota	c__Sordariomycetes	o__Sordariales	f__Lasiosphaeriaceae	g__unclassified_f__Lasiosphaeriaceae	s__unclassified_f__Lasiosphaeriaceae	OTU1210	0	0	0	3	2	2	3	3	2	0	1	0	0	0	0	0	0	0	0	2	0	0	1	1	0	0	5	0	0	0	0	0	0	0	0	0	0	0	0	0	0
d__Eukaryota	k__Fungi	p__unclassified_k__Fungi	c__unclassified_k__Fungi	o__unclassified_k__Fungi	f__unclassified_k__Fungi	g__unclassified_k__Fungi	s__unclassified_k__Fungi	OTU2655	0	2	0	1	1	1	4	0	0	0	0	0	0	0	0	0	0	5	1	0	0	0	1	0	0	0	0	0	0	0	1	1	0	1	1	0	0	0	0	2	0
d__Eukaryota	k__Fungi	p__Basidiomycota	c__Agaricomycetes	o__Thelephorales	f__Thelephoraceae	g__unclassified_f__Thelephoraceae	s__unclassified_f__Thelephoraceae	OTU5470	0	0	0	1	0	0	0	0	0	0	0	0	0	0	0	0	0	0	0	0	0	0	0	0	0	0	0	0	0	0	0	0	0	0	0	0	0	0	0	0	0
d__Eukaryota	k__Fungi	p__unclassified_k__Fungi	c__unclassified_k__Fungi	o__unclassified_k__Fungi	f__unclassified_k__Fungi	g__unclassified_k__Fungi	s__unclassified_k__Fungi	OTU1587	0	1	0	1	0	1	2	0	0	0	0	0	0	0	0	0	9	0	0	0	0	0	0	0	0	0	0	0	0	0	0	0	0	0	0	0	0	0	0	0	0
d__Eukaryota	k__Fungi	p__Basidiomycota	c__Cystobasidiomycetes	o__Cystobasidiomycetes_ord_Incertae_sedis	f__Symmetrosporaceae	g__Symmetrospora	s__Symmetrospora_vermiculata	OTU4506	0	0	0	0	0	0	0	0	0	0	0	0	0	0	0	0	0	0	0	0	0	0	0	1	0	2	0	0	0	0	0	0	0	2	0	1	0	0	0	0	1
d__Eukaryota	k__Fungi	p__Glomeromycota	c__Glomeromycetes	o__Glomerales	f__Glomeraceae	g__unclassified_f__Glomeraceae	s__unclassified_f__Glomeraceae	OTU3860	0	0	0	0	1	0	1	2	0	0	0	1	0	0	0	0	4	1	0	0	0	0	0	0	0	0	0	0	0	0	0	0	0	0	0	0	0	0	0	7	0
d__Eukaryota	k__Fungi	p__Basidiomycota	c__Agaricomycetes	o__Hymenochaetales	f__Schizoporaceae	g__Lyomyces	s__Lyomyces_sp	OTU232	0	0	0	8	1	2	8	2	1	0	0	0	0	0	0	0	0	0	1	0	0	1	1	2	0	0	0	0	0	0	0	0	0	3	0	0	0	0	0	0	0
d__Eukaryota	k__Fungi	p__Ascomycota	c__Dothideomycetes	o__Pleosporales	f__Pleosporales_fam_Incertae_sedis	g__Pseudorobillarda	s__Pseudorobillarda_sp	OTU3215	0	0	0	0	0	0	0	0	0	0	0	0	0	0	0	0	0	0	0	0	0	0	0	0	0	0	0	0	0	0	0	0	0	0	0	0	0	0	0	0	0
[truncated: 4,218 more rows]
[truncated: 40 more columns]
