# Supplementary material for: Root-associated fungal microbiota of the perennial sweet sorghum cultivar under field growth
Source: Front Microbiol. 2022 Oct 26;13:1026339. doi: 10.3389/fmicb.2022.1026339 (PMC9643593; doi:10.3389/fmicb.2022.1026339)
Supplement: Supplementary file 4 [file Table_4.xls]

## Sheet: Alpha diversity indices
Sample\Estimators	Sobs	Shannon	Simpson	ACE	Chao	Good's coverage (coverage)	simpsoneven	qstat	Phylogenetic diversity (PD)
Na1FBS	977	3.901	0.065271	1198.43	1193.95	0.99405	0.015681	270.113	287.264
Na2FBS	934	3.8478	0.065371	1150.09	1108.6	0.994326	0.016378	263.742	278.735
Na3FBS	911	4.14405	0.046668	1149.26	1126.01	0.994096	0.023521	241.251	271.876
Na1FARS	1250	4.58015	0.033046	1671.39	1659.14	0.990765	0.024209	353.22	339.223
Na2FARS	1308	4.80108	0.022524	1718.79	1687.12	0.990627	0.033942	372.937	347.707
Na3FARS	1187	4.77517	0.022596	1597.27	1588.84	0.991178	0.037283	330.137	314.272
Na1FPRS	1343	4.80236	0.021657	1760.3	1719.29	0.990535	0.034382	379.91	348.13
Na2FPRS	1304	4.64117	0.026465	1801.59	1811.38	0.989639	0.028976	381.313	343.851
Na3FPRS	1154	4.638	0.02668	1601.27	1570.79	0.99104	0.03248	308.344	315.329
Na1FARt	216	0.954328	0.711123	463.426	339.118	0.997886	0.00651	55.5438	77.5325
Na2FARt	319	2.48992	0.228841	562.97	438.706	0.99745	0.013699	71.3464	94.0852
Na3FARt	240	1.74813	0.319963	335.418	323	0.998093	0.013022	66.364	67.3434
Na1FPRt	187	1.47222	0.45843	341.449	295.04	0.9983	0.011665	49.2921	68.7828
Na2FPRt	189	1.62562	0.350308	279.009	262.088	0.998369	0.015104	48.2427	64.3187
Na3FPRt	202	1.45898	0.42263	282.833	288.25	0.998392	0.011714	52.7939	60.5263
Na1MBS	1157	4.93734	0.02132	1325.2	1300.59	0.994693	0.04054	281.102	335.2
Na2MBS	1219	5.17902	0.015693	1344.26	1346.81	0.995313	0.052276	309.444	338.373
Na3MBS	1128	4.96509	0.018045	1331.39	1349.02	0.994073	0.049129	275.136	326.093
Na1MARS	882	3.91187	0.056566	1647.75	1368.43	0.991913	0.020043	235.159	244.989
Na2MARS	1057	4.44898	0.029349	1855.78	1480.4	0.990995	0.032235	274.892	279.824
Na3MARS	764	3.83839	0.052527	1108.68	1066.1	0.993751	0.024919	196.612	210.356
Na1MPRS	825	3.91389	0.051586	1659.81	1248.16	0.992281	0.023497	217.126	222.055
Na2MPRS	1122	4.55916	0.026271	1605.52	1575.41	0.990811	0.033926	293.552	296.147
Na3MPRS	729	3.85088	0.050362	1033.43	982	0.994165	0.027238	199.573	204.69
Na1MARt	347	2.402	0.286945	489.877	479.75	0.997289	0.010043	84.032	87.164
Na2MARt	305	2.5688	0.19515	434.994	431.477	0.997565	0.016801	73.1892	79.2127
Na3MARt	231	2.46923	0.171576	423.259	332.935	0.998162	0.025231	49.8514	59.2369
Na1MPRt	252	2.44935	0.206407	395.973	372	0.998139	0.019225	52.2375	65.6364
Na2MPRt	269	2.214	0.286665	506.004	427.433	0.997749	0.012968	56.3136	71.2465
Na3MPRt	253	2.10705	0.304379	332.434	320.683	0.998277	0.012986	56.8385	72.7091
T1FBS	608	3.07412	0.154558	676.662	670.045	0.997588	0.010642	152.117	209.653
T2FBS	607	2.82877	0.185944	689.918	689.756	0.997312	0.00886	163.247	221.282
T3FBS	673	3.15068	0.140481	760.382	746.553	0.997013	0.010577	185.365	228.239
T1FPRS	1014	4.26901	0.041088	1253.78	1231.77	0.993774	0.024002	273.823	290.799
T2FPRS	1150	4.28356	0.048182	1504.27	1480.24	0.991936	0.018047	313.805	324.619
T3FPRS	1123	4.46698	0.040796	1467.96	1446.68	0.992212	0.021828	301.517	297.012
T1FPRt	175	2.05024	0.22673	364.176	261.25	0.998392	0.025203	42.1266	55.2899
T2FPRt	198	1.83768	0.280508	313.189	310.452	0.99807	0.018005	60.555	63.5076
T3FPRt	188	1.96272	0.238409	279.479	305.435	0.9983	0.022311	52.6746	60.9181
T1MBS	752	4.45801	0.037891	777.533	778.912	0.998599	0.035095	198.342	248.512
T2abMBS	901	4.33275	0.049165	983.712	1005.67	0.996715	0.022574	233.236	270.341
T3MBS	974	4.57343	0.038615	1076.4	1066.85	0.996324	0.026588	235.039	298.323
T1MARS	754	3.99054	0.062591	1030.54	1042.26	0.994418	0.021189	173.103	195.642
T2deMARS	567	3.7069	0.064766	661.554	664.442	0.997174	0.027232	131.024	173.056
T3acMARS	1003	4.58425	0.024734	1347.86	1312	0.992878	0.040309	248.551	280.846
T3bdMARS	1223	4.63953	0.035518	1705.41	1674.73	0.990673	0.023021	309.869	323.939
T1MPRS	613	3.88258	0.041368	832.173	822.848	0.995474	0.039435	152.634	177.892
T2deMPRS	811	3.98271	0.041319	1423.85	1250.89	0.992809	0.029842	227.657	222.281
T3acMPRS	987	4.69351	0.020086	1249	1225.68	0.993659	0.050441	250.636	265.169
T3bdMPRS	1141	4.4624	0.038868	1581.79	1566.06	0.991178	0.022549	302.427	304.816
T1MARt	162	2.52098	0.14066	217.453	209.04	0.998874	0.043885	29.4311	56.132
T2deMARt	188	2.66888	0.104417	270.428	251	0.99853	0.050942	41.1132	58.0798
T3acMARt	183	2.42515	0.167631	228.439	246.588	0.99892	0.032598	37.2801	58.5648
T3bdMARt	137	2.28416	0.176735	171.13	168.059	0.999242	0.041301	23.3038	48.9436
T1MPRt	168	2.99883	0.071364	320.841	236.44	0.998645	0.083409	32.6038	52.0248
T2deMPRt	145	2.5109	0.114012	264.918	237.812	0.998736	0.060489	29.9108	42.9895
T3acMPRt	168	2.19081	0.183372	260.828	274	0.998782	0.032461	34.9427	54.6326
T3bdMPRt	171	1.91253	0.245991	341.793	284.9	0.998438	0.023773	40.6065	58.811
TP_1FBS	672	3.41046	0.111725	741.748	742.172	0.99745	0.013319	175.443	233.114
TP_2FBS	669	3.22321	0.109841	813.706	820.021	0.996118	0.013608	172.651	225.581
TP_3FBS	613	2.91984	0.149182	771.611	763.061	0.996049	0.010935	167.256	210.249
TP_1FPRS	1122	4.49832	0.037265	1327.55	1335.61	0.993889	0.023917	294.765	317.151
TP_2FPRS	997	4.09696	0.052746	1337.18	1275.64	0.992855	0.019016	268.293	278.332
TP_3FPRS	1083	4.47621	0.03977	1271.3	1247.67	0.994303	0.023218	291.717	302.276
TP_1MBS	1013	4.14111	0.061771	1188.01	1199.4	0.994647	0.015981	266.902	292.887
TP_2MBS	895	4.13866	0.053494	1056.72	1047.25	0.995313	0.020887	233.172	275.448
TP_3MBS	1011	4.62851	0.029193	1150.56	1143.67	0.995451	0.033882	247.185	304.959
TP_1MARS	839	4.52507	0.025078	1062.64	1036.28	0.994647	0.047527	206.446	230.223
TP_2MARS	734	4.01543	0.039728	1002.69	1039.15	0.994257	0.034293	204.382	204.145
TP_3MARS	828	4.32362	0.028825	1043.43	1033.38	0.994762	0.041898	213.938	234.799
TP_1MPRS	633	3.91444	0.042816	822.284	824.032	0.995658	0.036897	158.055	183.365
TP_2MPRS	537	3.83865	0.057524	617.545	638.75	0.99745	0.032372	117.876	165.983
TP_3MPRS	759	3.80731	0.076266	973.215	934.611	0.995061	0.017275	192.46	222.406
TP_1MARt	215	2.45358	0.223011	293.118	309.917	0.998438	0.020856	45.1784	65.3436
TP_2MARt	175	2.14433	0.221668	299.374	247.731	0.998576	0.025779	42.9952	58.9306
TP_3MARt	186	1.83968	0.350906	323.467	301.556	0.998507	0.015321	36.8465	66.6381
TP_1MPRt	187	2.15726	0.228124	348.204	271.37	0.998438	0.023442	43.06	58.9497
TP_2MPRt	154	1.82119	0.336504	325.238	247.158	0.998622	0.019297	31.5725	48.8503
TP_3MPRt	222	2.15372	0.250173	357.314	312.033	0.9983	0.018006	49.4495	70.2361
