# Supplementary material for: Root-associated fungal microbiota of the perennial sweet sorghum cultivar under field growth
Source: Front Microbiol. 2022 Oct 26;13:1026339. doi: 10.3389/fmicb.2022.1026339 (PMC9643593; doi:10.3389/fmicb.2022.1026339)
Supplement: Supplementary file 5 [file Table_5.XLS]

## Sheet: Kingdom_full
#OTU ID	Na1FARS	Na1FARt	Na1FBS	Na1FPRS	Na1FPRt	Na1MARS	Na1MARt	Na1MBS	Na1MPRS	Na1MPRt	Na2FARS	Na2FARt	Na2FBS	Na2FPRS	Na2FPRt	Na2MARS	Na2MARt	Na2MBS	Na2MPRS	Na2MPRt	Na3FARS	Na3FARt	Na3FBS	Na3FPRS	Na3FPRt	Na3MARS	Na3MARt	Na3MBS	Na3MPRS	Na3MPRt	T1FBS	T1FPRS	T1FPRt	T1MARS	T1MARt	T1MBS	T1MPRS	T1MPRt	T2FBS	T2FPRS	T2FPRt	T2abMBS	T2deMARS	T2deMARt	T2deMPRS	T2deMPRt	T3FBS	T3FPRS	T3FPRt
d__Eukaryota;k__Fungi	43529	43529	43529	43529	43529	43529	43529	43529	43529	43529	43529	43529	43529	43529	43529	43529	43529	43529	43529	43529	43529	43529	43529	43529	43529	43529	43529	43529	43529	43529	43529	43529	43529	43529	43529	43529	43529	43529	43529	43529	43529	43529	43529	43529	43529	43529	43529	43529	43529
[truncated: 30 more columns]

## Sheet: Phylum_full
#OTU ID	Na1FARS	Na1FARt	Na1FBS	Na1FPRS	Na1FPRt	Na1MARS	Na1MARt	Na1MBS	Na1MPRS	Na1MPRt	Na2FARS	Na2FARt	Na2FBS	Na2FPRS	Na2FPRt	Na2MARS	Na2MARt	Na2MBS	Na2MPRS	Na2MPRt	Na3FARS	Na3FARt	Na3FBS	Na3FPRS	Na3FPRt	Na3MARS	Na3MARt	Na3MBS	Na3MPRS	Na3MPRt	T1FBS	T1FPRS	T1FPRt	T1MARS	T1MARt	T1MBS	T1MPRS	T1MPRt	T2FBS	T2FPRS	T2FPRt	T2abMBS	T2deMARS	T2deMARt	T2deMPRS	T2deMPRt	T3FBS	T3FPRS	T3FPRt
d__Eukaryota;k__Fungi;p__Aphelidiomycota	0	0	0	0	0	0	0	3	1	0	0	0	0	2	0	0	0	4	1	0	0	0	0	0	0	0	0	0	0	0	0	4	0	0	0	2	0	0	9	2	0	2	0	0	0	0	0	5	0
d__Eukaryota;k__Fungi;p__Ascomycota	31581	5094	14272	29318	12859	17206	15156	23490	16606	20962	33503	19137	16421	30499	19110	22220	18247	21141	22227	11630	30977	19207	19154	29420	5277	16008	33566	24613	15078	17684	11496	28403	20163	20639	31139	18075	22466	31111	9823	29317	29473	15538	25143	27928	21491	26484	10576	29479	25348
d__Eukaryota;k__Fungi;p__Basidiobolomycota	0	0	0	0	0	1	0	0	0	0	7	0	3	6	0	2	0	1	0	0	0	0	0	16	0	5	0	0	3	0	0	0	0	0	0	1	1	0	0	0	0	4	0	0	5	0	0	0	0
d__Eukaryota;k__Fungi;p__Basidiomycota	6886	1448	1758	7127	1541	20029	4338	2830	18719	4179	5072	4105	1463	7859	1309	10954	6570	3763	10376	9378	7435	1655	1951	8063	11543	14338	5197	2800	14190	2636	1869	11242	4997	17878	5529	3798	16576	9794	1047	7816	4537	5042	9450	10489	13016	11541	1679	8707	6898
d__Eukaryota;k__Fungi;p__Blastocladiomycota	8	0	25	2	0	1	0	0	1	0	0	0	1	0	0	1	2	0	29	0	610	0	0	2	1	0	0	0	1	0	0	0	0	7	0	50	0	0	0	0	0	4	4	0	1	0	0	2	0
d__Eukaryota;k__Fungi;p__Calcarisporiellomycota	0	0	2	0	0	0	0	12	0	0	8	0	7	0	0	2	0	43	0	0	0	0	1	4	0	0	0	24	1	0	3	6	0	0	0	1	0	0	5	16	0	37	0	0	0	0	4	11	0
d__Eukaryota;k__Fungi;p__Chytridiomycota	33	7	89	44	0	24	0	137	19	0	41	5	73	34	0	107	0	182	27	0	32	0	224	34	0	43	1	247	5	0	35	114	0	11	0	244	15	0	67	53	0	71	59	0	12	0	45	47	0
d__Eukaryota;k__Fungi;p__Glomeromycota	310	3	131	354	5	56	100	1138	48	0	225	28	184	268	90	113	61	1597	156	23	173	121	211	163	6	75	21	1626	82	24	48	525	24	569	7	876	73	12	78	432	25	576	83	29	193	14	132	462	50
d__Eukaryota;k__Fungi;p__Kickxellomycota	16	0	50	50	3	3	0	293	10	4	29	0	39	18	0	6	0	66	7	0	7	0	36	10	0	3	0	118	2	0	33	8	0	1	0	63	7	0	0	20	0	81	11	2	8	0	24	24	0
d__Eukaryota;k__Fungi;p__Mortierellomycota	1291	21	24627	1585	8	4759	878	9786	6620	326	1352	35	22435	1139	9	6323	139	7713	6566	248	1888	36	16681	1941	72	11536	86	6942	12717	284	27643	991	21	1114	15	12710	2695	32	29670	1533	18	18400	7193	80	7273	50	27637	1016	13
d__Eukaryota;k__Fungi;p__Mucoromycota	26	3	3	20	0	28	0	42	56	0	45	0	4	12	0	20	1	5	46	0	17	0	13	32	0	22	0	2	10	1	2	41	0	71	0	76	23	0	2	101	1	0	37	1	71	0	3	316	0
d__Eukaryota;k__Fungi;p__Olpidiomycota	92	3	216	108	0	227	0	315	117	0	20	3	118	34	0	51	4	39	22	0	39	0	180	9	0	12	0	69	26	2	0	0	0	1	0	0	0	0	10	3	0	38	0	0	0	0	12	7	0
d__Eukaryota;k__Fungi;p__Rozellomycota	1	0	0	4	0	4	0	6	5	0	4	0	0	3	0	1	0	5	0	0	2	0	0	1	0	4	0	0	33	0	5	1	0	0	0	6	0	0	17	1	0	6	0	0	0	0	2	0	0
d__Eukaryota;k__Fungi;p__Zoopagomycota	4	0	0	0	0	1	0	13	0	0	0	0	6	0	0	0	0	7	0	0	3	0	6	2	0	0	0	4	0	0	38	2	0	1	0	0	1	0	841	3	0	1	0	0	2	0	132	4	0
d__Eukaryota;k__Fungi;p__unclassified_k__Fungi	3281	36950	2356	4917	29113	1190	23057	5464	1327	18058	3223	20216	2775	3655	23011	3729	18505	8963	4072	22250	2346	22510	5072	3832	26630	1483	4658	7084	1381	22898	2357	2192	18324	3237	6839	7627	1672	2580	1960	4232	9475	3729	1549	5000	1457	5440	3283	3449	11220
[truncated: 30 more columns]

## Sheet: Class_full
#OTU ID	Na1FARS	Na1FARt	Na1FBS	Na1FPRS	Na1FPRt	Na1MARS	Na1MARt	Na1MBS	Na1MPRS	Na1MPRt	Na2FARS	Na2FARt	Na2FBS	Na2FPRS	Na2FPRt	Na2MARS	Na2MARt	Na2MBS	Na2MPRS	Na2MPRt	Na3FARS	Na3FARt	Na3FBS	Na3FPRS	Na3FPRt	Na3MARS	Na3MARt	Na3MBS	Na3MPRS	Na3MPRt	T1FBS	T1FPRS	T1FPRt	T1MARS	T1MARt	T1MBS	T1MPRS	T1MPRt	T2FBS	T2FPRS	T2FPRt	T2abMBS	T2deMARS	T2deMARt	T2deMPRS	T2deMPRt	T3FBS	T3FPRS	T3FPRt
d__Eukaryota;k__Fungi;p__Aphelidiomycota;c__Aphelidiomycetes	0	0	0	0	0	0	0	1	1	0	0	0	0	0	0	0	0	0	0	0	0	0	0	0	0	0	0	0	0	0	0	1	0	0	0	2	0	0	8	2	0	2	0	0	0	0	0	3	0
d__Eukaryota;k__Fungi;p__Aphelidiomycota;c__unclassified_p__Aphelidiomycota	0	0	0	0	0	0	0	2	0	0	0	0	0	2	0	0	0	4	1	0	0	0	0	0	0	0	0	0	0	0	0	3	0	0	0	0	0	0	1	0	0	0	0	0	0	0	0	2	0
d__Eukaryota;k__Fungi;p__Ascomycota;c__Arthoniomycetes	0	0	1	0	0	0	0	0	0	0	0	0	0	0	0	0	0	0	0	0	0	0	0	0	0	0	0	0	0	0	0	0	0	0	0	0	0	0	0	0	0	0	0	0	0	0	0	0	0
d__Eukaryota;k__Fungi;p__Ascomycota;c__Dothideomycetes	5329	1345	2248	5302	3982	5544	5052	1957	5610	8770	5992	3677	1159	5289	3788	7165	4461	2802	6244	3855	5324	1031	1822	3394	766	3680	2865	1828	2891	9883	4409	8422	9833	6937	13685	5122	7706	9136	5028	6598	3843	5181	12757	2967	6770	7797	3237	6823	1357
d__Eukaryota;k__Fungi;p__Ascomycota;c__Eurotiomycetes	823	17	382	640	31	440	37	1121	311	21	816	48	902	456	26	344	29	1102	426	39	683	22	772	564	12	179	16	1248	126	19	112	112	10	182	9	183	97	15	95	190	21	270	228	60	57	10	71	220	4
d__Eukaryota;k__Fungi;p__Ascomycota;c__Laboulbeniomycetes	6	0	3	20	0	1	0	0	1	0	3	0	0	0	0	0	0	0	0	0	1	0	0	0	0	0	0	0	0	0	3	2	0	0	0	0	0	0	3	0	0	5	0	0	3	0	4	0	0
d__Eukaryota;k__Fungi;p__Ascomycota;c__Lecanoromycetes	0	0	0	0	0	0	0	0	0	0	0	0	0	0	0	0	0	0	0	0	0	0	0	0	0	0	0	0	0	0	0	0	0	0	0	0	0	0	0	0	0	0	3	0	0	0	0	1	0
d__Eukaryota;k__Fungi;p__Ascomycota;c__Leotiomycetes	304	48	565	273	41	342	102	956	379	155	459	123	1029	326	3	518	63	1496	598	110	669	29	1063	778	46	497	9	1932	463	155	1758	202	4	296	62	715	124	56	757	218	15	216	254	46	154	81	1358	203	5
d__Eukaryota;k__Fungi;p__Ascomycota;c__Orbiliomycetes	10	2	2	12	0	3	0	26	4	0	42	54	22	20	2	5	3	37	2	0	31	13	2	32	0	6	0	34	6	0	0	42	0	95	0	0	1	0	0	41	2	0	0	0	6	0	0	48	0
d__Eukaryota;k__Fungi;p__Ascomycota;c__Pezizomycetes	324	3	558	545	1	253	65	1370	429	6	584	13	1625	199	0	1712	393	855	1195	14	632	27	652	810	453	949	35	1425	1149	226	305	798	2	1477	275	2784	2133	1141	325	212	1	1192	175	350	62	2	450	642	2
d__Eukaryota;k__Fungi;p__Ascomycota;c__Pezizomycotina_cls_Incertae_sedis	50	0	760	125	0	19	4	78	5	4	181	45	246	160	0	84	1	401	26	0	670	3	573	156	0	71	0	228	149	0	588	200	0	72	0	9	0	0	0	0	0	0	11	0	31	0	0	45	0
d__Eukaryota;k__Fungi;p__Ascomycota;c__Saccharomycetes	7	0	1	1	0	1	0	2	1	0	5	0	1	1	0	0	0	14	0	0	7	0	2	2	0	0	0	20	0	0	0	1	1	0	0	0	0	0	0	7	1	63	2	0	0	0	96	0	0
d__Eukaryota;k__Fungi;p__Ascomycota;c__Sordariomycetes	24072	3594	9385	21482	8706	10423	9418	16705	9660	5624	24707	14883	10817	23507	15263	11925	13024	13054	13130	7495	22467	18035	13812	23143	3990	10446	30593	16292	10075	7225	4206	17132	10241	11167	17063	8828	12201	20720	3439	21213	25543	8092	10940	23463	13880	18516	4941	20900	23961
d__Eukaryota;k__Fungi;p__Ascomycota;c__unclassified_p__Ascomycota	656	85	367	918	98	180	478	1275	206	6382	714	294	620	541	28	467	273	1380	606	117	493	47	456	541	10	180	48	1606	219	176	115	1492	72	413	45	434	204	43	176	838	47	519	773	1042	528	78	419	597	19
d__Eukaryota;k__Fungi;p__Basidiobolomycota;c__Basidiobolomycetes	0	0	0	0	0	0	0	0	0	0	5	0	3	6	0	0	0	0	0	0	0	0	0	16	0	1	0	0	3	0	0	0	0	0	0	0	0	0	0	0	0	0	0	0	0	0	0	0	0
d__Eukaryota;k__Fungi;p__Basidiobolomycota;c__unclassified_p__Basidiobolomycota	0	0	0	0	0	1	0	0	0	0	2	0	0	0	0	2	0	1	0	0	0	0	0	0	0	4	0	0	0	0	0	0	0	0	0	1	1	0	0	0	0	4	0	0	5	0	0	0	0
d__Eukaryota;k__Fungi;p__Basidiomycota;c__Agaricomycetes	4875	1437	846	5644	1533	758	2758	2081	1434	1476	3157	3944	784	6309	1292	1276	6474	2434	1593	9244	4372	1614	1243	6375	11505	847	225	1976	1024	2081	786	9678	4982	12274	5485	2381	13130	9781	587	6740	4516	1761	3654	10441	5091	11511	602	5056	6856
d__Eukaryota;k__Fungi;p__Basidiomycota;c__Agaricostilbomycetes	9	0	2	7	0	4	1	6	4	1	9	0	0	12	0	12	0	0	12	0	14	0	0	9	0	5	0	3	0	0	0	0	0	0	0	4	1	0	0	0	0	9	0	0	1	0	0	1	0
d__Eukaryota;k__Fungi;p__Basidiomycota;c__Atractiellomycetes	0	0	0	3	0	0	0	0	0	0	2	0	5	0	0	0	0	41	0	0	1	1	27	8	4	1	0	33	2	0	0	0	0	0	0	0	0	0	0	0	0	0	0	0	0	0	0	0	0
d__Eukaryota;k__Fungi;p__Basidiomycota;c__Classiculomycetes	2	0	0	0	0	0	0	0	0	0	0	0	0	0	0	0	0	0	0	0	0	0	0	0	0	0	0	0	0	0	0	0	0	0	0	0	0	0	0	0	0	0	0	0	0	0	0	0	0
d__Eukaryota;k__Fungi;p__Basidiomycota;c__Cystobasidiomycetes	37	0	13	29	0	116	6	17	78	11	38	7	4	24	1	107	3	50	118	6	50	7	4	51	3	149	7	38	116	1	35	40	0	123	0	81	96	0	5	70	0	265	53	0	83	0	28	81	1
d__Eukaryota;k__Fungi;p__Basidiomycota;c__Dacrymycetes	0	0	0	3	0	0	0	0	0	0	0	0	0	0	0	0	0	0	0	0	0	0	0	1	0	0	0	0	0	0	0	0	0	0	0	0	0	0	0	0	0	0	0	0	0	0	0	0	0
d__Eukaryota;k__Fungi;p__Basidiomycota;c__Exobasidiomycetes	16	0	2	8	0	2	0	0	0	0	15	0	0	6	1	2	0	8	9	0	13	0	7	12	0	2	0	5	0	0	6	3	0	2	0	4	0	0	3	4	0	0	0	0	0	0	1	7	0
d__Eukaryota;k__Fungi;p__Basidiomycota;c__Malasseziomycetes	12	1	135	10	2	4	0	54	0	1	6	15	19	28	3	0	0	40	3	0	4	3	210	2	0	1	0	12	1	5	9	5	2	0	3	17	3	0	22	34	2	56	27	0	5	1	27	9	0
d__Eukaryota;k__Fungi;p__Basidiomycota;c__Microbotryomycetes	9	1	38	20	0	75	8	3	96	4	5	3	23	3	0	26	0	18	30	0	17	0	24	3	1	36	4	3	27	1	56	7	0	7	0	22	30	1	42	17	0	28	40	0	47	0	34	40	0
d__Eukaryota;k__Fungi;p__Basidiomycota;c__Pucciniomycetes	0	0	0	0	0	0	0	0	0	0	0	0	0	0	0	0	0	0	0	0	0	0	0	0	0	0	0	0	0	0	1	0	0	0	0	0	7	0	0	4	0	0	0	0	0	0	0	1	0
d__Eukaryota;k__Fungi;p__Basidiomycota;c__Spiculogloeomycetes	26	0	1	17	0	8	0	0	2	0	14	0	2	16	0	25	0	4	21	0	52	0	6	51	0	11	0	3	8	0	7	0	0	4	0	0	3	0	5	13	0	11	0	0	3	0	0	7	0
d__Eukaryota;k__Fungi;p__Basidiomycota;c__Tremellomycetes	1612	8	687	1166	3	18971	1561	596	17025	2673	1435	8	548	1154	8	9383	72	1041	8461	112	2186	28	380	1262	29	13220	4961	644	12954	547	918	1370	13	5424	29	1146	3180	10	334	714	17	2691	5610	46	7735	29	906	2418	14
d__Eukaryota;k__Fungi;p__Basidiomycota;c__Tritirachiomycetes	0	0	0	0	0	0	0	0	0	0	0	0	0	0	0	0	0	0	0	0	0	0	0	0	0	0	0	14	0	0	0	0	0	0	0	0	0	0	0	0	0	0	0	0	0	0	0	0	0
d__Eukaryota;k__Fungi;p__Basidiomycota;c__Ustilaginomycetes	198	1	27	148	0	9	0	41	6	0	261	2	76	202	0	34	2	70	38	0	232	1	27	128	0	14	0	20	4	0	38	133	0	11	0	0	10	0	41	211	0	27	7	0	6	0	61	769	4
d__Eukaryota;k__Fungi;p__Basidiomycota;c__Wallemiomycetes	0	0	0	0	2	0	0	9	2	0	0	0	0	0	0	0	0	0	0	0	1	1	0	0	0	0	0	0	0	0	0	0	0	0	0	0	0	0	0	0	1	5	0	0	0	0	0	0	0
d__Eukaryota;k__Fungi;p__Basidiomycota;c__unclassified_p__Basidiomycota	90	0	7	72	1	82	4	23	72	13	130	126	2	105	4	89	19	57	91	16	493	0	23	161	1	52	0	49	54	1	13	6	0	33	12	143	116	2	8	9	1	189	59	2	45	0	20	318	23
d__Eukaryota;k__Fungi;p__Blastocladiomycota;c__Blastocladiomycetes	8	0	25	1	0	1	0	0	1	0	0	0	1	0	0	1	0	0	29	0	1	0	0	2	0	0	0	0	1	0	0	0	0	7	0	0	0	0	0	0	0	4	4	0	1	0	0	2	0
d__Eukaryota;k__Fungi;p__Blastocladiomycota;c__unclassified_p__Blastocladiomycota	0	0	0	1	0	0	0	0	0	0	0	0	0	0	0	0	2	0	0	0	609	0	0	0	1	0	0	0	0	0	0	0	0	0	0	50	0	0	0	0	0	0	0	0	0	0	0	0	0
d__Eukaryota;k__Fungi;p__Calcarisporiellomycota;c__Calcarisporiellomycetes	0	0	2	0	0	0	0	12	0	0	8	0	7	0	0	2	0	43	0	0	0	0	1	4	0	0	0	24	1	0	3	6	0	0	0	1	0	0	5	16	0	37	0	0	0	0	4	11	0
d__Eukaryota;k__Fungi;p__Chytridiomycota;c__Chytridiomycetes	0	0	0	0	0	0	0	0	0	0	0	0	0	1	0	0	0	0	0	0	0	0	0	0	0	0	0	6	0	0	0	0	0	0	0	0	0	0	0	0	0	0	5	0	0	0	0	0	0
d__Eukaryota;k__Fungi;p__Chytridiomycota;c__GS13	10	0	4	3	0	3	0	8	1	0	1	0	2	0	0	5	0	5	1	0	3	0	2	1	0	0	0	7	2	0	0	3	0	1	0	0	0	0	0	3	0	0	0	0	0	0	0	1	0
d__Eukaryota;k__Fungi;p__Chytridiomycota;c__Lobulomycetes	0	0	0	0	0	1	0	1	2	0	0	0	2	1	0	1	0	10	4	0	0	0	1	0	0	0	0	8	0	0	13	0	0	0	0	9	0	0	4	0	0	1	1	0	1	0	2	2	0
d__Eukaryota;k__Fungi;p__Chytridiomycota;c__Rhizophlyctidomycetes	2	5	4	1	0	0	0	3	1	0	11	0	0	0	0	2	0	0	0	0	2	0	0	0	0	0	0	0	0	0	0	0	0	0	0	0	2	0	0	0	0	0	0	0	0	0	0	0	0
d__Eukaryota;k__Fungi;p__Chytridiomycota;c__Rhizophydiomycetes	0	0	2	4	0	0	0	4	1	0	0	0	1	0	0	0	0	0	0	0	0	0	0	0	0	0	0	0	1	0	3	0	0	0	0	0	0	0	3	0	0	0	0	0	1	0	0	0	0
d__Eukaryota;k__Fungi;p__Chytridiomycota;c__Spizellomycetes	11	0	33	10	0	15	0	5	1	0	11	0	8	24	0	43	0	48	6	0	12	0	176	14	0	6	0	75	0	0	0	50	0	5	0	32	0	0	8	41	0	5	0	0	1	0	14	11	0
d__Eukaryota;k__Fungi;p__Chytridiomycota;c__unclassified_p__Chytridiomycota	10	2	46	26	0	5	0	116	13	0	18	5	60	8	0	56	0	119	16	0	15	0	45	19	0	37	1	151	2	0	19	61	0	5	0	203	13	0	52	9	0	65	53	0	9	0	29	33	0
d__Eukaryota;k__Fungi;p__Glomeromycota;c__Glomeromycetes	286	3	98	309	5	51	88	958	47	0	194	27	117	205	89	96	47	1284	124	18	152	110	161	154	5	68	15	1188	63	22	48	456	21	468	7	745	59	9	56	354	25	501	70	25	159	12	79	399	50
d__Eukaryota;k__Fungi;p__Glomeromycota;c__Paraglomeromycetes	6	0	17	1	0	0	0	29	0	0	4	0	30	19	0	3	0	2	6	0	6	0	15	0	0	2	0	32	4	0	0	15	1	100	0	33	0	0	5	49	0	1	0	0	6	0	29	26	0
d__Eukaryota;k__Fungi;p__Glomeromycota;c__unclassified_p__Glomeromycota	18	0	16	44	0	5	12	151	1	0	27	1	37	44	1	14	14	311	26	5	15	11	35	9	1	5	6	406	15	2	0	54	2	1	0	98	14	3	17	29	0	74	13	4	28	2	24	37	0
d__Eukaryota;k__Fungi;p__Kickxellomycota;c__GS19	0	0	0	0	0	0	0	0	0	0	0	0	0	0	0	0	0	0	0	0	0	0	0	0	0	0	0	5	0	0	0	0	0	0	0	0	0	0	0	0	0	0	0	0	0	0	0	0	0
d__Eukaryota;k__Fungi;p__Kickxellomycota;c__Kickxellomycetes	16	0	50	50	2	3	0	293	9	4	29	0	39	16	0	5	0	66	7	0	7	0	36	10	0	3	0	113	2	0	33	8	0	1	0	63	7	0	0	20	0	81	11	2	8	0	24	24	0
d__Eukaryota;k__Fungi;p__Kickxellomycota;c__unclassified_p__Kickxellomycota	0	0	0	0	1	0	0	0	1	0	0	0	0	2	0	1	0	0	0	0	0	0	0	0	0	0	0	0	0	0	0	0	0	0	0	0	0	0	0	0	0	0	0	0	0	0	0	0	0
d__Eukaryota;k__Fungi;p__Mortierellomycota;c__Mortierellomycetes	929	18	24411	1283	8	4705	873	9415	6560	326	1232	29	22363	992	8	6134	96	7566	6430	246	1728	36	16546	1758	66	11437	86	6788	12674	284	27423	954	21	1108	15	12700	2689	32	29670	1523	18	18339	7193	80	7238	50	27637	1006	13
d__Eukaryota;k__Fungi;p__Mortierellomycota;c__unclassified_p__Mortierellomycota	362	3	216	302	0	54	5	371	60	0	120	6	72	147	1	189	43	147	136	2	160	0	135	183	6	99	0	154	43	0	220	37	0	6	0	10	6	0	0	10	0	61	0	0	35	0	0	10	0
d__Eukaryota;k__Fungi;p__Mucoromycota;c__Mucoromycetes	26	3	3	20	0	28	0	42	56	0	45	0	4	12	0	20	1	5	46	0	17	0	13	32	0	22	0	2	10	1	2	41	0	71	0	76	23	0	2	101	1	0	37	1	71	0	3	316	0
d__Eukaryota;k__Fungi;p__Mucoromycota;c__Mucoromycotina_cls_Incertae_sedis	0	0	0	0	0	0	0	0	0	0	0	0	0	0	0	0	0	0	0	0	0	0	0	0	0	0	0	0	0	0	0	0	0	0	0	0	0	0	0	0	0	0	0	0	0	0	0	0	0
d__Eukaryota;k__Fungi;p__Olpidiomycota;c__Olpidiomycetes	92	3	216	108	0	227	0	315	117	0	20	3	118	34	0	51	4	39	22	0	39	0	180	9	0	12	0	69	26	2	0	0	0	1	0	0	0	0	10	3	0	38	0	0	0	0	12	7	0
d__Eukaryota;k__Fungi;p__Rozellomycota;c__unclassified_p__Rozellomycota	1	0	0	4	0	4	0	6	5	0	4	0	0	3	0	1	0	5	0	0	2	0	0	1	0	4	0	0	33	0	5	1	0	0	0	6	0	0	17	1	0	6	0	0	0	0	2	0	0
d__Eukaryota;k__Fungi;p__Zoopagomycota;c__Zoopagomycetes	4	0	0	0	0	1	0	13	0	0	0	0	6	0	0	0	0	7	0	0	3	0	6	2	0	0	0	4	0	0	38	2	0	1	0	0	1	0	841	3	0	1	0	0	2	0	132	4	0
d__Eukaryota;k__Fungi;p__unclassified_k__Fungi;c__unclassified_k__Fungi	3281	36950	2356	4917	29113	1190	23057	5464	1327	18058	3223	20216	2775	3655	23011	3729	18505	8963	4072	22250	2346	22510	5072	3832	26630	1483	4658	7084	1381	22898	2357	2192	18324	3237	6839	7627	1672	2580	1960	4232	9475	3729	1549	5000	1457	5440	3283	3449	11220
[truncated: 30 more columns]

## Sheet: Order_full
#OTU ID	Na1FARS	Na1FARt	Na1FBS	Na1FPRS	Na1FPRt	Na1MARS	Na1MARt	Na1MBS	Na1MPRS	Na1MPRt	Na2FARS	Na2FARt	Na2FBS	Na2FPRS	Na2FPRt	Na2MARS	Na2MARt	Na2MBS	Na2MPRS	Na2MPRt	Na3FARS	Na3FARt	Na3FBS	Na3FPRS	Na3FPRt	Na3MARS	Na3MARt	Na3MBS	Na3MPRS	Na3MPRt	T1FBS	T1FPRS	T1FPRt	T1MARS	T1MARt	T1MBS	T1MPRS	T1MPRt	T2FBS	T2FPRS	T2FPRt	T2abMBS	T2deMARS	T2deMARt	T2deMPRS	T2deMPRt	T3FBS	T3FPRS	T3FPRt
d__Eukaryota;k__Fungi;p__Aphelidiomycota;c__Aphelidiomycetes;o__GS16	0	0	0	0	0	0	0	1	1	0	0	0	0	0	0	0	0	0	0	0	0	0	0	0	0	0	0	0	0	0	0	1	0	0	0	2	0	0	8	2	0	2	0	0	0	0	0	3	0
d__Eukaryota;k__Fungi;p__Aphelidiomycota;c__unclassified_p__Aphelidiomycota;o__unclassified_p__Aphelidiomycota	0	0	0	0	0	0	0	2	0	0	0	0	0	2	0	0	0	4	1	0	0	0	0	0	0	0	0	0	0	0	0	3	0	0	0	0	0	0	1	0	0	0	0	0	0	0	0	2	0
d__Eukaryota;k__Fungi;p__Ascomycota;c__Arthoniomycetes;o__Lichenostigmatales	0	0	1	0	0	0	0	0	0	0	0	0	0	0	0	0	0	0	0	0	0	0	0	0	0	0	0	0	0	0	0	0	0	0	0	0	0	0	0	0	0	0	0	0	0	0	0	0	0
d__Eukaryota;k__Fungi;p__Ascomycota;c__Dothideomycetes;o__Acrospermales	0	0	1	1	0	0	0	4	0	0	0	0	0	0	0	1	0	0	0	0	0	0	0	0	0	0	0	0	0	0	0	1	0	0	0	0	0	0	0	4	0	0	0	0	0	0	3	0	0
d__Eukaryota;k__Fungi;p__Ascomycota;c__Dothideomycetes;o__Botryosphaeriales	3	0	11	1	0	1	0	6	0	0	5	0	0	0	0	2	0	0	0	0	0	0	0	2	0	0	0	0	0	0	18	41	0	2	0	0	0	0	2	3	0	0	1	0	3	0	0	2	2
d__Eukaryota;k__Fungi;p__Ascomycota;c__Dothideomycetes;o__Capnodiales	1490	2	200	1052	6	1755	143	217	1608	242	1247	15	220	1092	6	2531	10	776	2177	37	1181	9	191	863	10	1052	635	426	671	37	365	513	8	994	3	579	268	3	364	785	9	2325	888	2	705	2	381	1489	7
d__Eukaryota;k__Fungi;p__Ascomycota;c__Dothideomycetes;o__Dothideales	2	0	15	4	0	1	2	0	2	0	0	0	0	1	0	2	0	0	0	0	1	0	7	1	1	2	0	2	0	3	2	4	0	2	0	0	0	0	5	0	1	16	1	0	0	0	0	2	0
d__Eukaryota;k__Fungi;p__Ascomycota;c__Dothideomycetes;o__Dothideomycetes_ord_Incertae_sedis	4	0	6	1	0	1	0	37	0	0	9	0	5	0	0	0	0	9	1	0	3	0	0	0	0	1	0	10	0	0	0	0	0	0	0	0	0	0	0	0	0	0	0	0	0	0	0	2	0
d__Eukaryota;k__Fungi;p__Ascomycota;c__Dothideomycetes;o__Hysteriales	0	0	0	0	0	0	0	0	0	0	0	0	0	0	0	0	0	0	0	0	1	0	0	0	0	0	0	0	0	0	0	0	0	0	0	0	0	0	0	0	0	0	0	0	0	0	0	0	0
d__Eukaryota;k__Fungi;p__Ascomycota;c__Dothideomycetes;o__Jahnulales	0	0	0	0	0	0	0	0	0	0	0	0	0	0	0	0	0	4	0	0	0	0	0	0	0	0	0	0	0	0	0	0	0	0	0	0	0	0	0	0	0	0	0	0	0	0	0	0	0
d__Eukaryota;k__Fungi;p__Ascomycota;c__Dothideomycetes;o__Minutisphaerales	0	0	0	0	0	0	3	0	0	0	0	0	0	0	0	0	0	0	0	0	0	0	0	0	0	0	0	0	0	0	0	0	0	0	0	0	0	0	0	0	0	0	0	0	0	0	0	0	0
d__Eukaryota;k__Fungi;p__Ascomycota;c__Dothideomycetes;o__Myriangiales	1	0	0	5	0	0	0	0	1	0	1	0	0	0	0	1	0	0	1	0	0	0	0	1	0	0	0	0	0	0	0	19	0	7	0	0	0	0	6	12	0	7	0	0	0	0	0	7	0
d__Eukaryota;k__Fungi;p__Ascomycota;c__Dothideomycetes;o__Mytilinidiales	0	0	0	0	0	0	0	0	0	0	0	0	1	0	0	0	0	0	0	0	0	0	2	0	0	0	0	0	0	0	0	0	0	0	0	0	0	0	0	0	0	0	0	0	0	0	0	0	0
d__Eukaryota;k__Fungi;p__Ascomycota;c__Dothideomycetes;o__Pleosporales	3731	1288	1278	4111	3974	3358	2709	1024	3324	2621	4695	3620	620	4129	3781	4343	2827	1380	3808	2927	4102	994	663	2484	706	2555	2143	1051	2136	2413	2205	7786	9820	5037	13652	1153	4352	4836	2728	5737	3825	2252	11372	2729	5651	1627	1375	5275	1346
d__Eukaryota;k__Fungi;p__Ascomycota;c__Dothideomycetes;o__Tubeufiales	97	55	733	124	1	426	2193	655	674	5906	25	40	306	65	1	283	1624	624	257	891	29	28	946	40	49	69	87	322	83	7428	1816	45	5	889	30	3390	3084	4297	1921	48	8	573	488	236	407	6168	1477	40	2
d__Eukaryota;k__Fungi;p__Ascomycota;c__Dothideomycetes;o__Valsariales	0	0	0	0	0	1	0	0	0	0	0	0	0	0	0	0	0	0	0	0	0	0	0	0	0	0	0	0	0	0	0	1	0	0	0	0	1	0	0	4	0	0	0	0	0	0	0	0	0
d__Eukaryota;k__Fungi;p__Ascomycota;c__Dothideomycetes;o__Venturiales	0	0	4	3	0	1	1	12	0	0	4	2	7	2	0	1	0	9	0	0	6	0	13	1	0	1	0	17	1	2	3	4	0	5	0	0	1	0	2	2	0	1	2	0	2	0	1	3	0
d__Eukaryota;k__Fungi;p__Ascomycota;c__Dothideomycetes;o__unclassified_c__Dothideomycetes	1	0	0	0	1	0	1	2	1	1	6	0	0	0	0	1	0	0	0	0	1	0	0	2	0	0	0	0	0	0	0	8	0	1	0	0	0	0	0	3	0	7	5	0	2	0	0	3	0
d__Eukaryota;k__Fungi;p__Ascomycota;c__Eurotiomycetes;o__Chaetothyriales	662	12	36	453	3	382	31	115	255	20	569	39	35	274	2	185	27	77	163	33	310	13	33	148	10	69	16	57	19	13	49	78	8	151	9	138	79	15	45	120	18	76	65	58	49	10	39	180	2
d__Eukaryota;k__Fungi;p__Ascomycota;c__Eurotiomycetes;o__Eurotiales	145	5	329	179	28	45	6	960	38	1	247	9	857	181	24	147	1	1002	249	6	368	9	736	412	2	102	0	1175	101	6	42	26	2	28	0	35	10	0	39	58	3	151	23	1	6	0	28	31	1
d__Eukaryota;k__Fungi;p__Ascomycota;c__Eurotiomycetes;o__Onygenales	16	0	17	8	0	13	0	46	18	0	0	0	10	1	0	12	1	23	14	0	5	0	3	4	0	8	0	16	6	0	21	8	0	3	0	10	8	0	11	12	0	5	129	1	2	0	4	6	1
d__Eukaryota;k__Fungi;p__Ascomycota;c__Eurotiomycetes;o__Verrucariales	0	0	0	0	0	0	0	0	0	0	0	0	0	0	0	0	0	0	0	0	0	0	0	0	0	0	0	0	0	0	0	0	0	0	0	0	0	0	0	0	0	38	0	0	0	0	0	0	0
d__Eukaryota;k__Fungi;p__Ascomycota;c__Eurotiomycetes;o__unclassified_c__Eurotiomycetes	0	0	0	0	0	0	0	0	0	0	0	0	0	0	0	0	0	0	0	0	0	0	0	0	0	0	0	0	0	0	0	0	0	0	0	0	0	0	0	0	0	0	11	0	0	0	0	3	0
d__Eukaryota;k__Fungi;p__Ascomycota;c__Laboulbeniomycetes;o__Pyxidiophorales	6	0	3	20	0	1	0	0	1	0	3	0	0	0	0	0	0	0	0	0	1	0	0	0	0	0	0	0	0	0	3	2	0	0	0	0	0	0	3	0	0	5	0	0	3	0	4	0	0
d__Eukaryota;k__Fungi;p__Ascomycota;c__Lecanoromycetes;o__Ostropales	0	0	0	0	0	0	0	0	0	0	0	0	0	0	0	0	0	0	0	0	0	0	0	0	0	0	0	0	0	0	0	0	0	0	0	0	0	0	0	0	0	0	3	0	0	0	0	1	0
d__Eukaryota;k__Fungi;p__Ascomycota;c__Leotiomycetes;o__Erysiphales	0	0	138	0	0	0	0	0	0	0	0	0	1	0	0	0	0	0	0	0	0	0	0	0	0	0	0	0	0	0	0	0	0	0	0	0	0	0	0	0	0	0	5	0	0	0	0	0	0
d__Eukaryota;k__Fungi;p__Ascomycota;c__Leotiomycetes;o__Helotiales	206	43	190	177	40	134	92	240	156	112	114	102	73	74	2	252	54	611	280	99	246	19	124	192	32	126	7	233	118	63	137	161	3	270	62	352	99	54	229	192	15	141	113	42	86	78	105	180	5
d__Eukaryota;k__Fungi;p__Ascomycota;c__Leotiomycetes;o__Thelebolales	98	5	237	96	1	208	10	716	223	43	345	21	955	252	1	266	8	885	318	11	423	10	939	586	14	371	2	1697	345	92	1621	41	1	25	0	363	25	2	528	26	0	75	136	4	68	3	1253	23	0
d__Eukaryota;k__Fungi;p__Ascomycota;c__Leotiomycetes;o__unclassified_c__Leotiomycetes	0	0	0	0	0	0	0	0	0	0	0	0	0	0	0	0	1	0	0	0	0	0	0	0	0	0	0	2	0	0	0	0	0	1	0	0	0	0	0	0	0	0	0	0	0	0	0	0	0
d__Eukaryota;k__Fungi;p__Ascomycota;c__Orbiliomycetes;o__Orbiliales	10	2	2	12	0	3	0	26	4	0	42	54	22	20	2	5	3	37	2	0	31	13	2	32	0	6	0	34	6	0	0	42	0	95	0	0	1	0	0	41	2	0	0	0	6	0	0	48	0
d__Eukaryota;k__Fungi;p__Ascomycota;c__Pezizomycetes;o__Pezizales	324	3	558	545	1	253	65	1370	429	6	584	13	1625	199	0	1712	393	855	1195	14	632	27	652	810	453	949	35	1425	1149	226	305	798	2	1477	275	2784	2133	1141	325	212	1	1192	175	350	62	2	450	642	2
d__Eukaryota;k__Fungi;p__Ascomycota;c__Pezizomycotina_cls_Incertae_sedis;o__Pezizomycotina_ord_Incertae_sedis	50	0	760	125	0	19	4	78	5	4	181	45	246	160	0	84	1	401	26	0	670	3	573	156	0	71	0	228	149	0	588	200	0	72	0	9	0	0	0	0	0	0	11	0	31	0	0	45	0
d__Eukaryota;k__Fungi;p__Ascomycota;c__Saccharomycetes;o__Saccharomycetales	7	0	1	1	0	1	0	2	1	0	5	0	1	1	0	0	0	14	0	0	7	0	2	2	0	0	0	20	0	0	0	1	1	0	0	0	0	0	0	7	1	63	2	0	0	0	96	0	0
d__Eukaryota;k__Fungi;p__Ascomycota;c__Sordariomycetes;o__Boliniales	2	0	0	0	0	0	0	1	0	0	2	0	7	0	0	1	0	3	1	0	1	0	1	1	0	0	0	0	0	0	0	1	0	1	0	0	0	0	0	4	0	0	2	2	0	0	0	2	0
d__Eukaryota;k__Fungi;p__Ascomycota;c__Sordariomycetes;o__Branch06	1236	1587	279	1994	298	143	2446	1497	207	709	1436	2345	281	1605	187	403	2071	1884	476	770	1377	3917	277	2066	1019	83	336	1150	199	1191	161	1895	682	1657	345	2395	1069	622	54	1633	197	1757	622	760	482	64	164	1471	1268
d__Eukaryota;k__Fungi;p__Ascomycota;c__Sordariomycetes;o__Calosphaeriales	0	0	0	0	0	0	0	0	0	0	0	0	5	1	0	0	0	0	0	0	0	0	0	3	0	0	0	2	0	0	0	0	0	0	0	0	0	0	0	0	0	0	0	0	0	0	0	0	0
d__Eukaryota;k__Fungi;p__Ascomycota;c__Sordariomycetes;o__Chaetosphaeriales	0	0	0	2	0	0	0	0	0	0	1	0	0	0	0	0	0	0	0	0	0	0	0	0	0	0	0	0	0	0	0	0	0	0	0	0	0	0	0	0	0	0	0	0	0	0	0	0	0
d__Eukaryota;k__Fungi;p__Ascomycota;c__Sordariomycetes;o__Coniochaetales	3	0	13	12	0	4	0	52	4	0	0	0	9	3	0	6	2	41	8	0	1	0	4	5	0	0	0	13	6	0	0	0	0	1	0	0	0	0	11	3	0	15	3	0	0	0	12	4	0
d__Eukaryota;k__Fungi;p__Ascomycota;c__Sordariomycetes;o__Coronophorales	0	0	0	0	0	0	0	0	0	0	0	0	0	0	0	0	0	0	0	0	0	0	0	0	0	0	0	0	0	0	0	0	0	0	0	0	0	0	0	0	0	0	0	0	0	0	0	0	0
d__Eukaryota;k__Fungi;p__Ascomycota;c__Sordariomycetes;o__Diaporthales	7	0	0	17	0	0	0	0	0	0	8	1	2	7	0	4	1	0	10	0	7	0	0	13	0	7	1575	0	5	0	0	1	0	2	0	0	0	0	0	3	0	0	1	0	0	0	0	4	0
d__Eukaryota;k__Fungi;p__Ascomycota;c__Sordariomycetes;o__Fuscosporellales	0	0	0	0	0	0	0	0	0	0	0	0	0	0	0	0	0	0	0	0	0	0	0	0	0	0	0	0	0	0	0	0	0	0	0	0	0	0	0	0	0	0	0	0	0	0	0	0	0
d__Eukaryota;k__Fungi;p__Ascomycota;c__Sordariomycetes;o__Glomerellales	8384	45	968	5061	13	2844	57	798	2460	24	4455	215	936	2744	22	3154	24	654	3208	28	5933	24	1027	3402	41	1281	5491	927	848	28	65	182	3	944	2	42	85	0	235	326	2	436	68	2	159	3	109	317	1
d__Eukaryota;k__Fungi;p__Ascomycota;c__Sordariomycetes;o__Hypoceales	1	0	0	0	0	0	0	0	1	0	0	0	0	1	0	0	0	0	0	0	1	0	0	0	0	0	0	0	0	0	0	0	0	1	0	0	0	0	0	0	0	0	0	0	0	0	0	0	0
d__Eukaryota;k__Fungi;p__Ascomycota;c__Sordariomycetes;o__Hypocreales	8195	393	2295	6849	602	2965	2515	3939	1999	2781	11651	2753	2968	8792	215	4365	1354	3956	3994	1265	6209	979	3782	5254	1168	2486	22442	4270	2258	1961	2491	3116	1075	4103	3997	3592	3683	11977	1604	2535	210	3099	1172	509	2099	2013	2744	4309	166
d__Eukaryota;k__Fungi;p__Ascomycota;c__Sordariomycetes;o__Lulworthiales	0	0	0	0	0	0	0	0	0	0	0	0	0	0	0	0	0	0	0	0	0	0	0	0	0	0	0	0	0	0	0	0	0	0	0	0	0	0	0	0	0	0	0	0	0	0	0	0	0
d__Eukaryota;k__Fungi;p__Ascomycota;c__Sordariomycetes;o__Magnaporthales	31	75	12	111	229	2	10	30	10	3	17	1	3	28	0	10	0	6	7	5	21	5	0	109	89	7	9	0	14	0	0	682	56	114	5	38	29	2	0	717	62	127	780	6462	177	493	11	688	1171
d__Eukaryota;k__Fungi;p__Ascomycota;c__Sordariomycetes;o__Melanosporales	2	0	8	0	0	0	0	28	0	0	12	2	27	8	1	3	0	22	5	1	5	0	7	158	0	2	0	31	4	2	23	9	0	0	0	31	10	0	33	9	0	16	0	0	0	0	0	0	0
d__Eukaryota;k__Fungi;p__Ascomycota;c__Sordariomycetes;o__Microascales	15	2	37	37	1	14	8	99	11	10	15	3	50	18	0	21	3	104	33	1	12	1	49	28	0	15	0	49	13	1	41	24	4	70	39	45	19	3	30	60	0	23	16	0	5	0	6	35	14
d__Eukaryota;k__Fungi;p__Ascomycota;c__Sordariomycetes;o__Myrmecridiales	5	0	24	7	0	8	2	5	4	0	16	0	24	8	0	7	2	0	4	0	57	2	1	26	0	4	3	17	2	0	21	35	0	57	0	4	0	0	20	14	0	47	2	0	2	156	15	11	0
d__Eukaryota;k__Fungi;p__Ascomycota;c__Sordariomycetes;o__Phomatosporales	1	0	0	0	0	1	0	0	0	0	2	0	0	0	0	1	0	0	2	0	0	0	0	0	0	0	0	0	0	0	0	1	0	1	0	0	1	0	8	1	0	0	4	0	1	0	0	0	0
d__Eukaryota;k__Fungi;p__Ascomycota;c__Sordariomycetes;o__Phyllachorales	0	0	0	0	0	0	0	0	0	0	0	0	0	0	0	0	0	4	0	0	0	0	0	0	0	0	0	0	0	0	0	0	0	0	0	0	0	0	0	0	0	0	0	0	0	0	0	0	0
d__Eukaryota;k__Fungi;p__Ascomycota;c__Sordariomycetes;o__Savoryellales	2	0	0	5	2	1	7	2	0	0	3	2	7	5	0	0	1	0	4	0	1	0	0	1	0	0	0	0	0	0	0	4	0	1	0	0	0	0	0	3	0	2	0	0	0	0	0	6	0
d__Eukaryota;k__Fungi;p__Ascomycota;c__Sordariomycetes;o__Sordariales	4007	971	5350	5751	6662	4188	4177	9544	4681	1632	3991	6396	6170	4949	2597	3215	4649	5553	4320	2997	5967	1484	8300	7245	1062	6244	499	9000	6218	2471	1169	9167	8153	3089	11419	1834	6483	7578	1142	7795	4392	1815	2940	6192	5789	2633	1341	5792	3709
d__Eukaryota;k__Fungi;p__Ascomycota;c__Sordariomycetes;o__Sordariomycetes_ord_Incertae_sedis	2	0	0	0	0	0	3	0	0	1	0	0	2	0	1	0	1	0	0	0	0	0	0	0	0	0	0	3	0	0	0	5	0	2	0	0	4	0	0	2	0	0	0	0	1	0	0	0	0
d__Eukaryota;k__Fungi;p__Ascomycota;c__Sordariomycetes;o__Togniniales	0	0	0	0	0	0	0	2	0	0	0	0	0	0	0	0	0	0	0	0	0	0	0	0	0	0	0	0	0	0	0	1	0	0	0	0	0	0	0	0	0	0	0	0	0	0	0	0	0
d__Eukaryota;k__Fungi;p__Ascomycota;c__Sordariomycetes;o__Trichosphaeriales	313	1	168	270	0	70	3	67	62	0	315	7	59	271	0	188	6	59	179	0	333	1	19	247	0	83	13	20	33	0	53	148	0	24	0	0	48	0	36	121	3	20	29	0	10	0	27	169	0
d__Eukaryota;k__Fungi;p__Ascomycota;c__Sordariomycetes;o__Xylariales	1035	59	79	669	188	58	11	53	82	12	704	959	56	595	96	214	371	89	313	224	680	22	36	574	95	68	48	97	100	43	42	135	83	354	332	91	170	284	97	262	144	106	79	139	97	8	75	155	83
d__Eukaryota;k__Fungi;p__Ascomycota;c__Sordariomycetes;o__unclassified_c__Sordariomycetes	831	461	152	697	711	125	179	588	139	452	2079	2199	211	4472	12144	333	4539	679	566	2204	1862	11600	309	4011	516	166	177	713	375	1528	140	1726	185	746	924	756	600	254	169	7725	20533	629	5222	9397	5058	13146	437	7937	17549
d__Eukaryota;k__Fungi;p__Ascomycota;c__unclassified_p__Ascomycota;o__unclassified_p__Ascomycota	656	85	367	918	98	180	478	1275	206	6382	714	294	620	541	28	467	273	1380	606	117	493	47	456	541	10	180	48	1606	219	176	115	1492	72	413	45	434	204	43	176	838	47	519	773	1042	528	78	419	597	19
d__Eukaryota;k__Fungi;p__Basidiobolomycota;c__Basidiobolomycetes;o__Basidiobolales	0	0	0	0	0	0	0	0	0	0	5	0	3	6	0	0	0	0	0	0	0	0	0	16	0	1	0	0	3	0	0	0	0	0	0	0	0	0	0	0	0	0	0	0	0	0	0	0	0
d__Eukaryota;k__Fungi;p__Basidiobolomycota;c__unclassified_p__Basidiobolomycota;o__unclassified_p__Basidiobolomycota	0	0	0	0	0	1	0	0	0	0	2	0	0	0	0	2	0	1	0	0	0	0	0	0	0	4	0	0	0	0	0	0	0	0	0	1	1	0	0	0	0	4	0	0	5	0	0	0	0
d__Eukaryota;k__Fungi;p__Basidiomycota;c__Agaricomycetes;o__Agaricales	408	72	417	427	39	138	148	363	267	69	611	260	161	968	435	180	4210	766	250	7725	496	121	367	1161	7	215	11	360	107	389	414	932	50	1476	6	959	629	671	231	742	57	497	1149	8567	224	1467	255	871	31
d__Eukaryota;k__Fungi;p__Basidiomycota;c__Agaricomycetes;o__Auriculariales	61	8	42	37	3	12	28	12	63	76	36	11	4	235	82	72	361	74	80	154	54	21	5	43	8	26	3	18	22	2	11	1400	3231	371	829	127	5850	2775	0	661	3383	68	325	160	837	302	43	34	38
d__Eukaryota;k__Fungi;p__Basidiomycota;c__Agaricomycetes;o__Cantharellales	3986	1350	323	4957	1466	559	2477	1402	1040	1293	2275	3023	516	4646	387	921	1837	1154	1175	1262	3662	1427	785	4976	11455	508	124	1401	739	1411	227	7014	1476	1205	2787	1042	4196	2238	263	5212	1071	1093	2160	1690	3985	9736	37	3713	4804
d__Eukaryota;k__Fungi;p__Basidiomycota;c__Agaricomycetes;o__Corticiales	4	0	1	14	0	0	0	0	0	0	3	0	0	3	0	2	0	12	3	0	19	0	1	13	3	1	0	15	0	0	0	2	0	0	0	0	0	0	0	3	0	0	0	0	0	0	0	0	0
d__Eukaryota;k__Fungi;p__Basidiomycota;c__Agaricomycetes;o__Geastrales	0	0	0	0	0	0	0	0	0	0	0	0	0	1	0	0	0	0	0	0	0	0	0	0	0	0	0	0	0	0	5	0	0	0	0	4	0	0	0	1	0	0	0	0	0	0	0	0	0
d__Eukaryota;k__Fungi;p__Basidiomycota;c__Agaricomycetes;o__Hymenochaetales	9	0	0	8	1	1	0	0	1	0	4	0	0	2	1	0	0	5	3	0	3	1	0	1	0	0	0	0	3	0	0	3	0	0	0	0	0	0	0	20	1	0	0	0	0	0	0	6	0
d__Eukaryota;k__Fungi;p__Basidiomycota;c__Agaricomycetes;o__Phallales	0	0	0	2	1	6	1	2	2	0	10	0	3	21	0	2	0	18	2	0	0	0	0	0	0	0	0	0	3	0	0	15	0	1	0	0	0	0	0	0	0	0	0	0	0	0	0	0	0
d__Eukaryota;k__Fungi;p__Basidiomycota;c__Agaricomycetes;o__Polyporales	28	0	12	16	0	2	0	0	2	0	27	4	24	21	1	12	0	8	23	1	45	0	1	27	0	10	0	81	14	0	20	37	2	11	0	5	16	0	4	45	0	49	0	0	9	0	8	18	0
d__Eukaryota;k__Fungi;p__Basidiomycota;c__Agaricomycetes;o__Russulales	18	0	1	3	0	2	0	0	2	0	8	0	15	20	0	4	0	5	4	0	16	0	2	8	0	6	0	5	0	0	8	3	0	2	0	0	0	0	0	9	0	0	0	0	0	0	0	6	0
d__Eukaryota;k__Fungi;p__Basidiomycota;c__Agaricomycetes;o__Sebacinales	95	0	35	50	2	25	82	84	41	20	56	2	17	161	361	74	40	104	44	94	66	27	51	97	27	42	4	71	67	275	93	54	1	38	4	59	493	584	84	22	0	6	18	24	29	0	132	41	4
d__Eukaryota;k__Fungi;p__Basidiomycota;c__Agaricomycetes;o__Thelephorales	2	0	0	0	0	1	0	0	0	0	2	0	0	0	0	2	0	0	0	0	0	0	0	0	0	0	0	6	0	0	0	0	0	0	0	0	0	0	5	0	0	0	0	0	0	0	0	1	0
d__Eukaryota;k__Fungi;p__Basidiomycota;c__Agaricomycetes;o__Trechisporales	0	0	0	0	0	0	0	0	0	0	3	0	0	0	0	0	0	0	0	0	0	0	0	0	0	0	0	0	0	0	0	0	0	0	0	0	0	0	0	0	0	0	2	0	0	0	0	0	0
d__Eukaryota;k__Fungi;p__Basidiomycota;c__Agaricomycetes;o__Tremellodendropsidales	0	0	0	0	0	0	0	0	0	0	0	0	0	0	0	0	0	0	0	0	0	0	0	0	0	0	0	0	0	0	0	0	0	0	0	0	2	0	0	0	0	0	0	0	0	0	0	0	0
d__Eukaryota;k__Fungi;p__Basidiomycota;c__Agaricomycetes;o__unclassified_c__Agaricomycetes	264	7	15	130	21	12	22	218	16	18	122	644	44	231	25	7	26	288	9	8	11	17	31	49	5	39	83	19	69	4	8	218	222	9170	1859	185	1944	3513	0	25	4	48	0	0	7	6	127	366	1979
d__Eukaryota;k__Fungi;p__Basidiomycota;c__Agaricostilbomycetes;o__Agaricostilbales	9	0	2	7	0	4	1	6	4	1	9	0	0	12	0	12	0	0	12	0	14	0	0	9	0	5	0	3	0	0	0	0	0	0	0	4	1	0	0	0	0	9	0	0	1	0	0	1	0
d__Eukaryota;k__Fungi;p__Basidiomycota;c__Atractiellomycetes;o__Atractiellales	0	0	0	3	0	0	0	0	0	0	2	0	5	0	0	0	0	41	0	0	1	1	27	8	4	1	0	33	2	0	0	0	0	0	0	0	0	0	0	0	0	0	0	0	0	0	0	0	0
d__Eukaryota;k__Fungi;p__Basidiomycota;c__Classiculomycetes;o__Classiculales	2	0	0	0	0	0	0	0	0	0	0	0	0	0	0	0	0	0	0	0	0	0	0	0	0	0	0	0	0	0	0	0	0	0	0	0	0	0	0	0	0	0	0	0	0	0	0	0	0
d__Eukaryota;k__Fungi;p__Basidiomycota;c__Cystobasidiomycetes;o__Cystobasidiales	12	0	0	12	0	39	1	3	25	0	17	0	0	14	1	48	0	1	62	1	20	0	0	17	0	126	6	2	94	0	2	2	0	40	0	0	3	0	0	2	0	17	5	0	20	0	5	9	0
d__Eukaryota;k__Fungi;p__Basidiomycota;c__Cystobasidiomycetes;o__Cystobasidiomycetes_ord_Incertae_sedis	14	0	7	6	0	47	0	9	26	6	9	0	0	3	0	29	2	21	33	0	13	0	2	14	0	12	1	7	13	0	21	10	0	49	0	17	26	0	0	28	0	137	21	0	28	0	4	18	1
d__Eukaryota;k__Fungi;p__Basidiomycota;c__Cystobasidiomycetes;o__Erythrobasidiales	11	0	6	10	0	25	5	5	27	5	11	7	4	7	0	28	1	28	22	5	16	7	2	20	3	10	0	29	9	1	12	28	0	29	0	64	64	0	5	39	0	105	23	0	33	0	19	49	0
d__Eukaryota;k__Fungi;p__Basidiomycota;c__Cystobasidiomycetes;o__unclassified_c__Cystobasidiomycetes	0	0	0	1	0	5	0	0	0	0	1	0	0	0	0	2	0	0	1	0	1	0	0	0	0	1	0	0	0	0	0	0	0	5	0	0	3	0	0	1	0	6	4	0	2	0	0	5	0
d__Eukaryota;k__Fungi;p__Basidiomycota;c__Dacrymycetes;o__Dacrymycetales	0	0	0	3	0	0	0	0	0	0	0	0	0	0	0	0	0	0	0	0	0	0	0	1	0	0	0	0	0	0	0	0	0	0	0	0	0	0	0	0	0	0	0	0	0	0	0	0	0
d__Eukaryota;k__Fungi;p__Basidiomycota;c__Exobasidiomycetes;o__Ceraceosorales	5	0	0	0	0	1	0	0	0	0	2	0	0	0	0	0	0	0	0	0	0	0	0	0	0	0	0	0	0	0	0	0	0	0	0	0	0	0	0	0	0	0	0	0	0	0	0	1	0
d__Eukaryota;k__Fungi;p__Basidiomycota;c__Exobasidiomycetes;o__Entylomatales	3	0	0	2	0	1	0	0	0	0	7	0	0	1	1	1	0	0	6	0	6	0	0	5	0	0	0	3	0	0	1	2	0	2	0	0	0	0	1	2	0	0	0	0	0	0	0	2	0
d__Eukaryota;k__Fungi;p__Basidiomycota;c__Exobasidiomycetes;o__Golubeviales	8	0	2	6	0	0	0	0	0	0	4	0	0	4	0	1	0	8	3	0	6	0	3	7	0	2	0	2	0	0	5	0	0	0	0	4	0	0	1	1	0	0	0	0	0	0	1	3	0
d__Eukaryota;k__Fungi;p__Basidiomycota;c__Exobasidiomycetes;o__Microstromatales	0	0	0	0	0	0	0	0	0	0	1	0	0	0	0	0	0	0	0	0	0	0	1	0	0	0	0	0	0	0	0	0	0	0	0	0	0	0	1	1	0	0	0	0	0	0	0	1	0
d__Eukaryota;k__Fungi;p__Basidiomycota;c__Exobasidiomycetes;o__Tilletiales	0	0	0	0	0	0	0	0	0	0	1	0	0	1	0	0	0	0	0	0	1	0	3	0	0	0	0	0	0	0	0	1	0	0	0	0	0	0	0	0	0	0	0	0	0	0	0	0	0
d__Eukaryota;k__Fungi;p__Basidiomycota;c__Malasseziomycetes;o__Malasseziales	12	1	135	10	2	4	0	54	0	1	6	15	19	28	3	0	0	40	3	0	4	3	210	2	0	1	0	12	1	5	9	5	2	0	3	17	3	0	22	34	2	56	27	0	5	1	27	9	0
d__Eukaryota;k__Fungi;p__Basidiomycota;c__Microbotryomycetes;o__Leucosporidiales	0	0	20	5	0	11	0	0	18	1	0	0	23	0	0	2	0	0	0	0	0	0	12	0	0	9	0	0	3	0	4	0	0	1	0	3	26	1	30	0	0	4	12	0	13	0	30	0	0
d__Eukaryota;k__Fungi;p__Basidiomycota;c__Microbotryomycetes;o__Microbotryomycetes_ord_Incertae_sedis	0	0	0	3	0	51	2	3	68	2	0	0	0	1	0	9	0	0	5	0	3	0	0	0	0	13	0	0	11	1	0	0	0	0	0	0	0	0	0	2	0	7	0	0	0	0	0	5	0
d__Eukaryota;k__Fungi;p__Basidiomycota;c__Microbotryomycetes;o__Sporidiobolales	9	1	18	12	0	12	6	0	10	1	5	3	0	2	0	15	0	18	25	0	14	0	12	3	1	14	4	3	13	0	52	7	0	6	0	11	4	0	12	15	0	17	28	0	34	0	4	35	0
d__Eukaryota;k__Fungi;p__Basidiomycota;c__Microbotryomycetes;o__unclassified_c__Microbotryomycetes	0	0	0	0	0	1	0	0	0	0	0	0	0	0	0	0	0	0	0	0	0	0	0	0	0	0	0	0	0	0	0	0	0	0	0	8	0	0	0	0	0	0	0	0	0	0	0	0	0
d__Eukaryota;k__Fungi;p__Basidiomycota;c__Pucciniomycetes;o__Helicobasidiales	0	0	0	0	0	0	0	0	0	0	0	0	0	0	0	0	0	0	0	0	0	0	0	0	0	0	0	0	0	0	0	0	0	0	0	0	0	0	0	0	0	0	0	0	0	0	0	0	0
d__Eukaryota;k__Fungi;p__Basidiomycota;c__Pucciniomycetes;o__Platygloeales	0	0	0	0	0	0	0	0	0	0	0	0	0	0	0	0	0	0	0	0	0	0	0	0	0	0	0	0	0	0	1	0	0	0	0	0	7	0	0	4	0	0	0	0	0	0	0	1	0
d__Eukaryota;k__Fungi;p__Basidiomycota;c__Pucciniomycetes;o__Septobasidiales	0	0	0	0	0	0	0	0	0	0	0	0	0	0	0	0	0	0	0	0	0	0	0	0	0	0	0	0	0	0	0	0	0	0	0	0	0	0	0	0	0	0	0	0	0	0	0	0	0
d__Eukaryota;k__Fungi;p__Basidiomycota;c__Spiculogloeomycetes;o__Spiculogloeales	26	0	1	17	0	8	0	0	2	0	14	0	2	16	0	25	0	4	21	0	52	0	6	51	0	11	0	3	8	0	7	0	0	4	0	0	3	0	5	13	0	11	0	0	3	0	0	7	0
d__Eukaryota;k__Fungi;p__Basidiomycota;c__Tremellomycetes;o__Cystofilobasidiales	139	4	439	122	0	14210	1469	186	13274	2328	59	2	366	54	3	4326	41	100	3854	79	72	17	221	61	18	8780	50	56	8611	512	442	37	9	38	13	94	637	0	173	54	4	236	4360	32	2785	15	306	20	8
d__Eukaryota;k__Fungi;p__Basidiomycota;c__Tremellomycetes;o__Filobasidiales	18	3	11	13	0	877	27	73	751	227	11	2	18	12	0	367	4	201	481	9	9	2	1	2	5	876	1	80	946	11	140	70	1	723	4	533	785	4	12	14	3	787	352	2	1049	2	127	20	2
d__Eukaryota;k__Fungi;p__Basidiomycota;c__Tremellomycetes;o__Holtermanniales	0	0	0	0	0	10	0	0	2	1	0	0	0	0	0	1	0	0	3	0	0	0	0	0	0	1	0	0	0	1	0	0	0	0	0	0	12	0	0	0	0	0	44	0	22	0	0	0	0
d__Eukaryota;k__Fungi;p__Basidiomycota;c__Tremellomycetes;o__Tremellales	1455	1	237	1030	3	3874	65	334	2997	117	1365	4	164	1088	5	4687	27	740	4123	24	2105	9	158	1198	3	3562	4910	506	3397	23	336	1263	3	4662	12	519	1746	6	149	646	8	1660	853	12	3879	12	473	2377	4
d__Eukaryota;k__Fungi;p__Basidiomycota;c__Tremellomycetes;o__Trichosporonales	0	0	0	1	0	0	0	0	0	0	0	0	0	0	0	2	0	0	0	0	0	0	0	0	3	0	0	2	0	0	0	0	0	0	0	0	0	0	0	0	2	0	0	0	0	0	0	1	0
d__Eukaryota;k__Fungi;p__Basidiomycota;c__Tremellomycetes;o__unclassified_c__Tremellomycetes	0	0	0	0	0	0	0	3	1	0	0	0	0	0	0	0	0	0	0	0	0	0	0	1	0	1	0	0	0	0	0	0	0	1	0	0	0	0	0	0	0	8	1	0	0	0	0	0	0
d__Eukaryota;k__Fungi;p__Basidiomycota;c__Tritirachiomycetes;o__Tritirachiales	0	0	0	0	0	0	0	0	0	0	0	0	0	0	0	0	0	0	0	0	0	0	0	0	0	0	0	14	0	0	0	0	0	0	0	0	0	0	0	0	0	0	0	0	0	0	0	0	0
d__Eukaryota;k__Fungi;p__Basidiomycota;c__Ustilaginomycetes;o__Ustilaginales	198	1	27	148	0	9	0	41	6	0	261	2	76	202	0	34	2	70	38	0	232	1	27	128	0	14	0	20	4	0	38	133	0	11	0	0	10	0	41	211	0	27	7	0	6	0	61	769	4
d__Eukaryota;k__Fungi;p__Basidiomycota;c__Wallemiomycetes;o__Wallemiales	0	0	0	0	2	0	0	9	2	0	0	0	0	0	0	0	0	0	0	0	1	1	0	0	0	0	0	0	0	0	0	0	0	0	0	0	0	0	0	0	1	5	0	0	0	0	0	0	0
d__Eukaryota;k__Fungi;p__Basidiomycota;c__unclassified_p__Basidiomycota;o__unclassified_p__Basidiomycota	90	0	7	72	1	82	4	23	72	13	130	126	2	105	4	89	19	57	91	16	493	0	23	161	1	52	0	49	54	1	13	6	0	33	12	143	116	2	8	9	1	189	59	2	45	0	20	318	23
d__Eukaryota;k__Fungi;p__Blastocladiomycota;c__Blastocladiomycetes;o__Blastocladiales	8	0	25	1	0	1	0	0	1	0	0	0	1	0	0	1	0	0	29	0	1	0	0	2	0	0	0	0	1	0	0	0	0	7	0	0	0	0	0	0	0	4	4	0	1	0	0	2	0
d__Eukaryota;k__Fungi;p__Blastocladiomycota;c__unclassified_p__Blastocladiomycota;o__unclassified_p__Blastocladiomycota	0	0	0	1	0	0	0	0	0	0	0	0	0	0	0	0	2	0	0	0	609	0	0	0	1	0	0	0	0	0	0	0	0	0	0	50	0	0	0	0	0	0	0	0	0	0	0	0	0
d__Eukaryota;k__Fungi;p__Calcarisporiellomycota;c__Calcarisporiellomycetes;o__Calcarisporiellales	0	0	2	0	0	0	0	12	0	0	8	0	7	0	0	2	0	43	0	0	0	0	1	4	0	0	0	24	1	0	3	6	0	0	0	1	0	0	5	16	0	37	0	0	0	0	4	11	0
d__Eukaryota;k__Fungi;p__Chytridiomycota;c__Chytridiomycetes;o__Chytridiales	0	0	0	0	0	0	0	0	0	0	0	0	0	1	0	0	0	0	0	0	0	0	0	0	0	0	0	6	0	0	0	0	0	0	0	0	0	0	0	0	0	0	0	0	0	0	0	0	0
d__Eukaryota;k__Fungi;p__Chytridiomycota;c__Chytridiomycetes;o__unclassified_c__Chytridiomycetes	0	0	0	0	0	0	0	0	0	0	0	0	0	0	0	0	0	0	0	0	0	0	0	0	0	0	0	0	0	0	0	0	0	0	0	0	0	0	0	0	0	0	5	0	0	0	0	0	0
d__Eukaryota;k__Fungi;p__Chytridiomycota;c__GS13;o__unclassified_c__GS13	10	0	4	3	0	3	0	8	1	0	1	0	2	0	0	5	0	5	1	0	3	0	2	1	0	0	0	7	2	0	0	3	0	1	0	0	0	0	0	3	0	0	0	0	0	0	0	1	0
d__Eukaryota;k__Fungi;p__Chytridiomycota;c__Lobulomycetes;o__Lobulomycetales	0	0	0	0	0	0	0	0	0	0	0	0	0	0	0	1	0	0	0	0	0	0	0	0	0	0	0	0	0	0	0	0	0	0	0	0	0	0	0	0	0	0	0	0	0	0	1	0	0
d__Eukaryota;k__Fungi;p__Chytridiomycota;c__Lobulomycetes;o__unclassified_c__Lobulomycetes	0	0	0	0	0	1	0	1	2	0	0	0	2	1	0	0	0	10	4	0	0	0	1	0	0	0	0	8	0	0	13	0	0	0	0	9	0	0	4	0	0	1	1	0	1	0	1	2	0
d__Eukaryota;k__Fungi;p__Chytridiomycota;c__Rhizophlyctidomycetes;o__Rhizophlyctidales	2	5	4	1	0	0	0	3	1	0	11	0	0	0	0	2	0	0	0	0	2	0	0	0	0	0	0	0	0	0	0	0	0	0	0	0	2	0	0	0	0	0	0	0	0	0	0	0	0
d__Eukaryota;k__Fungi;p__Chytridiomycota;c__Rhizophydiomycetes;o__Rhizophydiales	0	0	2	4	0	0	0	4	1	0	0	0	1	0	0	0	0	0	0	0	0	0	0	0	0	0	0	0	1	0	3	0	0	0	0	0	0	0	3	0	0	0	0	0	1	0	0	0	0
d__Eukaryota;k__Fungi;p__Chytridiomycota;c__Spizellomycetes;o__Spizellomycetales	11	0	33	10	0	15	0	5	1	0	11	0	8	24	0	43	0	48	6	0	12	0	176	14	0	6	0	75	0	0	0	50	0	5	0	32	0	0	8	41	0	5	0	0	1	0	14	11	0
d__Eukaryota;k__Fungi;p__Chytridiomycota;c__unclassified_p__Chytridiomycota;o__unclassified_p__Chytridiomycota	10	2	46	26	0	5	0	116	13	0	18	5	60	8	0	56	0	119	16	0	15	0	45	19	0	37	1	151	2	0	19	61	0	5	0	203	13	0	52	9	0	65	53	0	9	0	29	33	0
d__Eukaryota;k__Fungi;p__Glomeromycota;c__Glomeromycetes;o__Diversisporales	19	0	4	16	0	0	0	4	0	0	13	4	0	1	0	0	0	48	7	0	7	1	11	5	0	0	0	45	0	0	2	15	0	6	0	7	0	0	0	37	1	13	4	0	6	0	8	13	1
d__Eukaryota;k__Fungi;p__Glomeromycota;c__Glomeromycetes;o__Gigasporales	0	0	0	0	0	0	0	0	0	0	0	0	0	0	0	0	0	0	0	0	0	0	0	0	0	0	0	0	0	0	4	0	0	0	0	0	0	0	0	0	0	0	0	0	0	0	0	0	0
d__Eukaryota;k__Fungi;p__Glomeromycota;c__Glomeromycetes;o__Glomerales	267	3	94	291	5	50	88	942	47	0	181	23	117	203	89	95	46	1196	116	18	143	109	146	147	5	68	15	1133	63	22	42	436	21	455	7	707	57	9	56	312	24	485	66	25	153	12	71	384	49
d__Eukaryota;k__Fungi;p__Glomeromycota;c__Glomeromycetes;o__unclassified_c__Glomeromycetes	0	0	0	2	0	1	0	12	0	0	0	0	0	1	0	1	1	40	1	0	2	0	4	2	0	0	0	10	0	0	0	5	0	7	0	31	2	0	0	5	0	3	0	0	0	0	0	2	0
d__Eukaryota;k__Fungi;p__Glomeromycota;c__Paraglomeromycetes;o__GS24	6	0	17	1	0	0	0	29	0	0	4	0	29	18	0	3	0	2	6	0	6	0	15	0	0	2	0	32	4	0	0	15	1	100	0	29	0	0	5	45	0	1	0	0	6	0	29	25	0
d__Eukaryota;k__Fungi;p__Glomeromycota;c__Paraglomeromycetes;o__Paraglomerales	0	0	0	0	0	0	0	0	0	0	0	0	1	1	0	0	0	0	0	0	0	0	0	0	0	0	0	0	0	0	0	0	0	0	0	4	0	0	0	4	0	0	0	0	0	0	0	1	0
d__Eukaryota;k__Fungi;p__Glomeromycota;c__unclassified_p__Glomeromycota;o__unclassified_p__Glomeromycota	18	0	16	44	0	5	12	151	1	0	27	1	37	44	1	14	14	311	26	5	15	11	35	9	1	5	6	406	15	2	0	54	2	1	0	98	14	3	17	29	0	74	13	4	28	2	24	37	0
d__Eukaryota;k__Fungi;p__Kickxellomycota;c__GS19;o__GS19	0	0	0	0	0	0	0	0	0	0	0	0	0	0	0	0	0	0	0	0	0	0	0	0	0	0	0	5	0	0	0	0	0	0	0	0	0	0	0	0	0	0	0	0	0	0	0	0	0
d__Eukaryota;k__Fungi;p__Kickxellomycota;c__Kickxellomycetes;o__Kickxellales	16	0	50	50	2	3	0	293	9	4	29	0	39	16	0	5	0	66	7	0	7	0	36	10	0	3	0	113	2	0	33	8	0	1	0	63	7	0	0	20	0	81	11	2	8	0	24	24	0
d__Eukaryota;k__Fungi;p__Kickxellomycota;c__unclassified_p__Kickxellomycota;o__unclassified_p__Kickxellomycota	0	0	0	0	1	0	0	0	1	0	0	0	0	2	0	1	0	0	0	0	0	0	0	0	0	0	0	0	0	0	0	0	0	0	0	0	0	0	0	0	0	0	0	0	0	0	0	0	0
d__Eukaryota;k__Fungi;p__Mortierellomycota;c__Mortierellomycetes;o__Mortierellales	929	18	24411	1283	8	4705	873	9415	6560	326	1232	29	22363	992	8	6134	96	7566	6430	246	1728	36	16546	1758	66	11437	86	6788	12674	284	27423	954	21	1108	15	12700	2689	32	29670	1523	18	18339	7193	80	7238	50	27637	1006	13
d__Eukaryota;k__Fungi;p__Mortierellomycota;c__unclassified_p__Mortierellomycota;o__unclassified_p__Mortierellomycota	362	3	216	302	0	54	5	371	60	0	120	6	72	147	1	189	43	147	136	2	160	0	135	183	6	99	0	154	43	0	220	37	0	6	0	10	6	0	0	10	0	61	0	0	35	0	0	10	0
d__Eukaryota;k__Fungi;p__Mucoromycota;c__Mucoromycetes;o__Mucorales	26	3	3	20	0	28	0	42	56	0	45	0	4	12	0	20	1	5	46	0	17	0	13	32	0	22	0	2	10	1	2	41	0	71	0	76	23	0	2	101	1	0	37	1	71	0	3	316	0
d__Eukaryota;k__Fungi;p__Mucoromycota;c__Mucoromycotina_cls_Incertae_sedis;o__Mucoromycotina_ord_Incertae_sedis	0	0	0	0	0	0	0	0	0	0	0	0	0	0	0	0	0	0	0	0	0	0	0	0	0	0	0	0	0	0	0	0	0	0	0	0	0	0	0	0	0	0	0	0	0	0	0	0	0
d__Eukaryota;k__Fungi;p__Olpidiomycota;c__Olpidiomycetes;o__Olpidiales	92	3	216	108	0	227	0	315	117	0	20	3	118	34	0	51	4	39	22	0	39	0	180	9	0	12	0	69	26	2	0	0	0	1	0	0	0	0	10	3	0	38	0	0	0	0	12	7	0
d__Eukaryota;k__Fungi;p__Rozellomycota;c__unclassified_p__Rozellomycota;o__unclassified_p__Rozellomycota	1	0	0	4	0	4	0	6	5	0	4	0	0	3	0	1	0	5	0	0	2	0	0	1	0	4	0	0	33	0	5	1	0	0	0	6	0	0	17	1	0	6	0	0	0	0	2	0	0
d__Eukaryota;k__Fungi;p__Zoopagomycota;c__Zoopagomycetes;o__Zoopagales	4	0	0	0	0	1	0	13	0	0	0	0	6	0	0	0	0	7	0	0	3	0	6	2	0	0	0	4	0	0	38	2	0	1	0	0	1	0	841	3	0	1	0	0	2	0	132	4	0
d__Eukaryota;k__Fungi;p__unclassified_k__Fungi;c__unclassified_k__Fungi;o__unclassified_k__Fungi	3281	36950	2356	4917	29113	1190	23057	5464	1327	18058	3223	20216	2775	3655	23011	3729	18505	8963	4072	22250	2346	22510	5072	3832	26630	1483	4658	7084	1381	22898	2357	2192	18324	3237	6839	7627	1672	2580	1960	4232	9475	3729	1549	5000	1457	5440	3283	3449	11220
SUM	43529	43529	43529	43529	43529	43529	43529	43529	43529	43529	43529	43529	43529	43529	43529	43529	43529	43529	43529	43529	43529	43529	43529	43529	43529	43529	43529	43529	43529	43529	43529	43529	43529	43529	43529	43529	43529	43529	43529	43529	43529	43529	43529	43529	43529	43529	43529	43529	43529
[truncated: 30 more columns]

## Sheet: Family_full
#OTU ID	Na1FARS	Na1FARt	Na1FBS	Na1FPRS	Na1FPRt	Na1MARS	Na1MARt	Na1MBS	Na1MPRS	Na1MPRt	Na2FARS	Na2FARt	Na2FBS	Na2FPRS	Na2FPRt	Na2MARS	Na2MARt	Na2MBS	Na2MPRS	Na2MPRt	Na3FARS	Na3FARt	Na3FBS	Na3FPRS	Na3FPRt	Na3MARS	Na3MARt	Na3MBS	Na3MPRS	Na3MPRt	T1FBS	T1FPRS	T1FPRt	T1MARS	T1MARt	T1MBS	T1MPRS	T1MPRt	T2FBS	T2FPRS	T2FPRt	T2abMBS	T2deMARS	T2deMARt	T2deMPRS	T2deMPRt	T3FBS	T3FPRS	T3FPRt
d__Eukaryota;k__Fungi;p__Aphelidiomycota;c__Aphelidiomycetes;o__GS16;f__unclassified_o__GS16	0	0	0	0	0	0	0	1	1	0	0	0	0	0	0	0	0	0	0	0	0	0	0	0	0	0	0	0	0	0	0	1	0	0	0	2	0	0	8	2	0	2	0	0	0	0	0	3	0
d__Eukaryota;k__Fungi;p__Aphelidiomycota;c__unclassified_p__Aphelidiomycota;o__unclassified_p__Aphelidiomycota;f__unclassified_p__Aphelidiomycota	0	0	0	0	0	0	0	2	0	0	0	0	0	2	0	0	0	4	1	0	0	0	0	0	0	0	0	0	0	0	0	3	0	0	0	0	0	0	1	0	0	0	0	0	0	0	0	2	0
d__Eukaryota;k__Fungi;p__Ascomycota;c__Arthoniomycetes;o__Lichenostigmatales;f__Phaeococcomycetaceae	0	0	1	0	0	0	0	0	0	0	0	0	0	0	0	0	0	0	0	0	0	0	0	0	0	0	0	0	0	0	0	0	0	0	0	0	0	0	0	0	0	0	0	0	0	0	0	0	0
d__Eukaryota;k__Fungi;p__Ascomycota;c__Dothideomycetes;o__Acrospermales;f__Acrospermales_fam_Incertae_sedis	0	0	1	1	0	0	0	4	0	0	0	0	0	0	0	1	0	0	0	0	0	0	0	0	0	0	0	0	0	0	0	1	0	0	0	0	0	0	0	4	0	0	0	0	0	0	3	0	0
d__Eukaryota;k__Fungi;p__Ascomycota;c__Dothideomycetes;o__Botryosphaeriales;f__Aplosporellaceae	0	0	0	0	0	0	0	0	0	0	1	0	0	0	0	0	0	0	0	0	0	0	0	2	0	0	0	0	0	0	0	1	0	0	0	0	0	0	0	0	0	0	0	0	0	0	0	0	0
d__Eukaryota;k__Fungi;p__Ascomycota;c__Dothideomycetes;o__Botryosphaeriales;f__Botryosphaeriaceae	3	0	11	1	0	1	0	6	0	0	4	0	0	0	0	2	0	0	0	0	0	0	0	0	0	0	0	0	0	0	18	40	0	2	0	0	0	0	2	3	0	0	1	0	3	0	0	2	2
d__Eukaryota;k__Fungi;p__Ascomycota;c__Dothideomycetes;o__Capnodiales;f__Capnodiaceae	0	0	0	0	0	0	0	0	0	0	0	0	0	0	0	0	0	0	0	0	0	0	0	0	0	0	0	0	0	0	0	0	0	0	0	0	0	0	0	0	0	0	7	0	0	0	0	0	0
d__Eukaryota;k__Fungi;p__Ascomycota;c__Dothideomycetes;o__Capnodiales;f__Capnodiales_fam_Incertae_sedis	0	0	0	0	0	0	0	0	0	0	0	0	0	0	0	0	0	0	0	0	0	0	0	0	0	0	0	0	0	0	0	0	0	0	0	0	0	0	0	0	0	0	0	0	0	0	0	0	0
d__Eukaryota;k__Fungi;p__Ascomycota;c__Dothideomycetes;o__Capnodiales;f__Cladosporiaceae	1031	2	155	684	4	1634	143	191	1537	240	940	15	185	811	4	2467	9	740	2071	37	687	7	149	500	6	1015	634	388	644	37	292	314	6	603	2	465	221	3	339	230	8	2037	804	2	636	2	350	1167	7
d__Eukaryota;k__Fungi;p__Ascomycota;c__Dothideomycetes;o__Capnodiales;f__Dissoconiaceae	155	0	12	39	0	4	0	19	12	0	22	0	2	27	2	16	0	20	17	0	173	0	15	167	0	12	0	18	7	0	17	12	0	58	0	6	29	0	0	462	1	35	9	0	43	0	8	106	0
d__Eukaryota;k__Fungi;p__Ascomycota;c__Dothideomycetes;o__Capnodiales;f__Mycosphaerellaceae	301	0	33	322	2	114	0	7	57	2	277	0	26	239	0	48	1	15	87	0	310	2	27	195	4	25	1	20	20	0	56	187	2	328	1	108	18	0	25	93	0	253	68	0	24	0	23	214	0
d__Eukaryota;k__Fungi;p__Ascomycota;c__Dothideomycetes;o__Capnodiales;f__Neodevriesiaceae	3	0	0	7	0	3	0	0	1	0	4	0	0	12	0	0	0	1	0	0	8	0	0	1	0	0	0	0	0	0	0	0	0	0	0	0	0	0	0	0	0	0	0	0	2	0	0	2	0
d__Eukaryota;k__Fungi;p__Ascomycota;c__Dothideomycetes;o__Capnodiales;f__Teratosphaeriaceae	0	0	0	0	0	0	0	0	0	0	0	0	0	0	0	0	0	0	0	0	0	0	0	0	0	0	0	0	0	0	0	0	0	5	0	0	0	0	0	0	0	0	0	0	0	0	0	0	0
d__Eukaryota;k__Fungi;p__Ascomycota;c__Dothideomycetes;o__Capnodiales;f__unclassified_o__Capnodiales	0	0	0	0	0	0	0	0	1	0	4	0	7	3	0	0	0	0	2	0	3	0	0	0	0	0	0	0	0	0	0	0	0	0	0	0	0	0	0	0	0	0	0	0	0	0	0	0	0
d__Eukaryota;k__Fungi;p__Ascomycota;c__Dothideomycetes;o__Dothideales;f__Aureobasidiaceae	2	0	12	4	0	1	2	0	2	0	0	0	0	1	0	1	0	0	0	0	1	0	7	1	1	2	0	2	0	3	2	3	0	2	0	0	0	0	5	0	1	2	1	0	0	0	0	2	0
d__Eukaryota;k__Fungi;p__Ascomycota;c__Dothideomycetes;o__Dothideales;f__Dothideaceae	0	0	0	0	0	0	0	0	0	0	0	0	0	0	0	1	0	0	0	0	0	0	0	0	0	0	0	0	0	0	0	1	0	0	0	0	0	0	0	0	0	2	0	0	0	0	0	0	0
d__Eukaryota;k__Fungi;p__Ascomycota;c__Dothideomycetes;o__Dothideales;f__unclassified_o__Dothideales	0	0	3	0	0	0	0	0	0	0	0	0	0	0	0	0	0	0	0	0	0	0	0	0	0	0	0	0	0	0	0	0	0	0	0	0	0	0	0	0	0	12	0	0	0	0	0	0	0
d__Eukaryota;k__Fungi;p__Ascomycota;c__Dothideomycetes;o__Dothideomycetes_ord_Incertae_sedis;f__Dothideomycetes_fam_Incertae_sedis	2	0	0	0	0	0	0	0	0	0	4	0	0	0	0	0	0	0	0	0	0	0	0	0	0	0	0	0	0	0	0	0	0	0	0	0	0	0	0	0	0	0	0	0	0	0	0	0	0
d__Eukaryota;k__Fungi;p__Ascomycota;c__Dothideomycetes;o__Dothideomycetes_ord_Incertae_sedis;f__Eremomycetaceae	2	0	6	1	0	1	0	37	0	0	5	0	5	0	0	0	0	9	1	0	3	0	0	0	0	1	0	10	0	0	0	0	0	0	0	0	0	0	0	0	0	0	0	0	0	0	0	2	0
d__Eukaryota;k__Fungi;p__Ascomycota;c__Dothideomycetes;o__Hysteriales;f__Hysteriaceae	0	0	0	0	0	0	0	0	0	0	0	0	0	0	0	0	0	0	0	0	1	0	0	0	0	0	0	0	0	0	0	0	0	0	0	0	0	0	0	0	0	0	0	0	0	0	0	0	0
d__Eukaryota;k__Fungi;p__Ascomycota;c__Dothideomycetes;o__Jahnulales;f__Aliquandostipitaceae	0	0	0	0	0	0	0	0	0	0	0	0	0	0	0	0	0	4	0	0	0	0	0	0	0	0	0	0	0	0	0	0	0	0	0	0	0	0	0	0	0	0	0	0	0	0	0	0	0
d__Eukaryota;k__Fungi;p__Ascomycota;c__Dothideomycetes;o__Minutisphaerales;f__Minutisphaeraceae	0	0	0	0	0	0	3	0	0	0	0	0	0	0	0	0	0	0	0	0	0	0	0	0	0	0	0	0	0	0	0	0	0	0	0	0	0	0	0	0	0	0	0	0	0	0	0	0	0
d__Eukaryota;k__Fungi;p__Ascomycota;c__Dothideomycetes;o__Myriangiales;f__Elsinoaceae	1	0	0	5	0	0	0	0	1	0	1	0	0	0	0	1	0	0	1	0	0	0	0	1	0	0	0	0	0	0	0	19	0	7	0	0	0	0	6	12	0	7	0	0	0	0	0	7	0
d__Eukaryota;k__Fungi;p__Ascomycota;c__Dothideomycetes;o__Mytilinidiales;f__Mytilinidiaceae	0	0	0	0	0	0	0	0	0	0	0	0	1	0	0	0	0	0	0	0	0	0	2	0	0	0	0	0	0	0	0	0	0	0	0	0	0	0	0	0	0	0	0	0	0	0	0	0	0
d__Eukaryota;k__Fungi;p__Ascomycota;c__Dothideomycetes;o__Pleosporales;f__Arthopyreniaceae	1	0	0	1	0	0	0	0	0	0	2	0	0	4	0	0	0	0	4	1	8	0	13	1	0	1	0	4	0	1	3	6	0	0	0	0	0	0	9	13	0	13	3	0	0	0	7	153	0
d__Eukaryota;k__Fungi;p__Ascomycota;c__Dothideomycetes;o__Pleosporales;f__Biatriosporaceae	0	0	3	5	0	0	0	0	1	0	3	0	0	0	0	1	0	0	0	0	3	0	0	0	0	0	0	0	0	0	3	0	0	0	0	0	0	0	0	2	0	0	0	0	3	0	0	0	0
d__Eukaryota;k__Fungi;p__Ascomycota;c__Dothideomycetes;o__Pleosporales;f__Coniothyriaceae	30	0	149	7	0	23	4	0	22	0	19	0	18	5	0	9	0	11	26	0	34	0	7	5	0	5	1	14	13	0	3	13	0	1	0	8	3	0	6	8	0	5	1	0	10	0	7	42	0
d__Eukaryota;k__Fungi;p__Ascomycota;c__Dothideomycetes;o__Pleosporales;f__Corynesporascaceae	10	0	0	8	0	4	0	0	1	0	19	0	7	13	1	9	0	1	18	11	32	0	2	21	0	0	1	1	4	0	0	20	0	2	0	0	0	0	0	42	0	0	2	0	1	0	10	18	4
d__Eukaryota;k__Fungi;p__Ascomycota;c__Dothideomycetes;o__Pleosporales;f__Cucurbitariaceae	74	6	95	158	0	69	128	158	31	114	97	22	26	67	4	32	20	99	24	7	58	11	47	44	2	21	2	126	19	16	18	50	3	29	1	33	19	0	55	30	0	8	15	4	18	0	50	43	0
d__Eukaryota;k__Fungi;p__Ascomycota;c__Dothideomycetes;o__Pleosporales;f__Dictyosporiaceae	1	0	0	1	0	0	0	0	0	0	0	0	0	0	0	0	0	0	0	0	2	0	0	0	0	0	0	0	0	0	1	1	0	0	0	0	0	0	0	0	0	0	0	0	0	0	0	1	0
d__Eukaryota;k__Fungi;p__Ascomycota;c__Dothideomycetes;o__Pleosporales;f__Didymellaceae	212	1	67	115	0	499	291	117	607	170	291	17	75	162	3	631	27	126	637	41	238	7	148	164	0	566	442	82	453	69	55	127	0	346	3	161	72	0	101	339	3	199	2100	21	665	6	9	189	0
d__Eukaryota;k__Fungi;p__Ascomycota;c__Dothideomycetes;o__Pleosporales;f__Didymosphaeriaceae	29	0	1	29	0	18	7	8	20	1	65	0	2	24	0	19	0	12	33	0	15	0	0	22	6	9	2	0	6	0	0	4	0	43	0	0	1	0	3	2	0	0	26	0	7	0	17	16	1
d__Eukaryota;k__Fungi;p__Ascomycota;c__Dothideomycetes;o__Pleosporales;f__Lentitheciaceae	373	492	118	457	1307	50	207	60	82	132	1003	2269	46	699	1946	100	755	86	175	1823	539	664	65	474	515	43	250	76	138	2070	31	2701	2088	333	551	41	1059	2012	14	2831	2831	100	246	1440	1446	596	116	1189	1247
d__Eukaryota;k__Fungi;p__Ascomycota;c__Dothideomycetes;o__Pleosporales;f__Leptosphaeriaceae	14	0	7	12	0	2	0	10	1	0	5	0	0	10	0	2	0	2	2	0	30	0	4	13	0	0	0	0	0	0	2	71	0	3	0	48	2	0	3	42	0	45	8	0	1	0	28	71	0
d__Eukaryota;k__Fungi;p__Ascomycota;c__Dothideomycetes;o__Pleosporales;f__Lophiostomataceae	1	0	0	0	0	0	0	0	0	0	4	0	0	6	0	2	0	0	0	0	3	0	0	0	0	0	0	0	0	0	0	0	0	1	0	0	0	0	0	2	0	0	0	0	0	0	0	2	0
d__Eukaryota;k__Fungi;p__Ascomycota;c__Dothideomycetes;o__Pleosporales;f__Lophiotremataceae	0	0	0	0	0	0	0	0	0	0	1	0	0	4	0	0	0	2	0	0	2	0	0	0	0	0	0	0	0	0	0	0	0	0	0	0	0	0	0	0	0	0	0	0	0	0	0	0	0
d__Eukaryota;k__Fungi;p__Ascomycota;c__Dothideomycetes;o__Pleosporales;f__Massariaceae	1	0	0	0	0	0	0	0	0	0	0	0	0	0	0	0	0	0	0	0	0	0	0	0	0	0	0	0	0	0	0	2	0	0	0	0	0	0	0	0	0	0	0	0	0	0	0	0	0
d__Eukaryota;k__Fungi;p__Ascomycota;c__Dothideomycetes;o__Pleosporales;f__Massarinaceae	109	0	7	86	0	84	7	10	78	8	112	0	2	71	0	59	1	13	56	0	46	0	22	34	4	26	50	1	10	0	109	15	0	51	0	21	11	0	37	50	0	93	21	0	23	0	12	102	0
d__Eukaryota;k__Fungi;p__Ascomycota;c__Dothideomycetes;o__Pleosporales;f__Melanommataceae	5	0	0	59	1	0	0	0	0	0	0	0	0	0	0	57	866	65	47	402	0	0	0	0	0	0	0	0	0	0	0	0	0	0	0	0	0	0	0	0	0	0	0	0	0	0	0	0	0
d__Eukaryota;k__Fungi;p__Ascomycota;c__Dothideomycetes;o__Pleosporales;f__Morosphaeriaceae	17	6	6	14	0	5	14	74	7	0	22	23	6	14	7	5	5	15	5	0	23	3	0	9	5	2	1	3	0	0	20	40	2	85	7	206	10	0	14	59	631	52	14	15	14	1	16	34	23
d__Eukaryota;k__Fungi;p__Ascomycota;c__Dothideomycetes;o__Pleosporales;f__Occultibambusaceae	2	0	0	0	0	0	0	3	0	0	1	0	0	0	0	0	0	0	1	0	0	0	0	2	0	0	0	0	0	0	0	0	0	0	0	0	0	0	0	0	0	0	0	0	0	0	0	0	0
d__Eukaryota;k__Fungi;p__Ascomycota;c__Dothideomycetes;o__Pleosporales;f__Periconiaceae	200	63	50	214	68	78	346	36	132	1110	163	437	8	120	22	97	209	62	107	87	354	26	2	126	24	44	25	23	26	41	5	199	2	184	253	28	50	16	16	79	114	219	62	445	59	315	24	235	41
d__Eukaryota;k__Fungi;p__Ascomycota;c__Dothideomycetes;o__Pleosporales;f__Phaeosphaeriaceae	1018	75	80	765	91	654	635	110	539	441	813	447	52	682	184	590	50	181	561	96	995	42	56	401	43	255	411	111	160	76	1423	426	122	1338	74	114	247	204	2201	642	185	169	226	32	245	535	612	845	5
d__Eukaryota;k__Fungi;p__Ascomycota;c__Dothideomycetes;o__Pleosporales;f__Pleosporaceae	485	8	167	287	11	1466	246	173	1497	210	936	51	178	514	14	2189	77	464	1575	86	1106	84	150	617	29	1343	713	365	1031	36	189	310	6	928	2	256	372	2	157	243	32	476	8219	25	2646	8	257	786	7
d__Eukaryota;k__Fungi;p__Ascomycota;c__Dothideomycetes;o__Pleosporales;f__Pleosporales_fam_Incertae_sedis	104	0	9	62	0	50	0	8	32	4	178	0	9	76	0	48	0	21	46	0	154	0	5	92	1	35	39	0	16	2	0	10	0	2	0	0	0	0	0	18	0	0	1	0	11	0	5	30	0
d__Eukaryota;k__Fungi;p__Ascomycota;c__Dothideomycetes;o__Pleosporales;f__Sporormiaceae	37	0	194	97	3	36	98	24	19	2	34	0	37	27	2	12	104	21	13	2	54	30	34	43	20	18	4	95	34	5	12	24	1	35	0	0	6	0	13	15	1	5	30	7	46	5	51	145	0
d__Eukaryota;k__Fungi;p__Ascomycota;c__Dothideomycetes;o__Pleosporales;f__Tetraplosphaeriaceae	0	0	0	0	0	0	0	0	0	0	0	0	0	0	0	0	0	0	0	0	0	0	0	0	0	0	0	0	0	0	0	0	0	1	0	0	0	0	0	0	0	0	0	0	0	0	0	0	0
d__Eukaryota;k__Fungi;p__Ascomycota;c__Dothideomycetes;o__Pleosporales;f__Thyridariaceae	0	0	8	0	0	7	0	0	0	0	12	0	7	7	0	2	0	3	0	0	4	0	7	1	0	2	2	2	4	0	12	5	0	10	0	10	1	0	8	2	0	0	0	0	0	0	2	3	0
d__Eukaryota;k__Fungi;p__Ascomycota;c__Dothideomycetes;o__Pleosporales;f__Torulaceae	0	0	0	0	1	1	2	0	0	0	2	0	0	4	0	1	0	21	0	0	10	0	0	21	0	0	0	1	2	0	0	0	0	0	0	0	1	0	0	1	1	0	0	0	0	0	0	2	0
d__Eukaryota;k__Fungi;p__Ascomycota;c__Dothideomycetes;o__Pleosporales;f__Trematosphaeriaceae	0	0	0	0	0	0	0	0	0	0	0	0	0	0	0	1	0	0	0	0	2	0	0	0	0	0	0	0	0	0	0	0	0	0	0	0	0	0	0	0	0	0	0	0	0	0	0	0	0
d__Eukaryota;k__Fungi;p__Ascomycota;c__Dothideomycetes;o__Pleosporales;f__unclassified_o__Pleosporales	1008	637	317	1734	2492	312	724	233	255	429	913	354	147	1620	1598	477	713	175	478	371	390	127	101	394	57	185	200	147	220	97	319	3762	7596	1645	12761	227	2498	2602	91	1317	27	868	398	740	456	161	152	1369	18
d__Eukaryota;k__Fungi;p__Ascomycota;c__Dothideomycetes;o__Tubeufiales;f__Tubeufiaceae	97	55	733	124	1	426	2193	655	674	5906	25	40	306	65	1	283	1624	624	257	891	29	28	946	40	49	69	87	322	83	7428	1815	43	5	889	30	3388	3084	4297	1921	48	8	573	488	236	407	6168	1477	40	2
d__Eukaryota;k__Fungi;p__Ascomycota;c__Dothideomycetes;o__Tubeufiales;f__Wiesneriomycetaceae	0	0	0	0	0	0	0	0	0	0	0	0	0	0	0	0	0	0	0	0	0	0	0	0	0	0	0	0	0	0	1	2	0	0	0	2	0	0	0	0	0	0	0	0	0	0	0	0	0
d__Eukaryota;k__Fungi;p__Ascomycota;c__Dothideomycetes;o__Valsariales;f__Valsariaceae	0	0	0	0	0	1	0	0	0	0	0	0	0	0	0	0	0	0	0	0	0	0	0	0	0	0	0	0	0	0	0	1	0	0	0	0	1	0	0	4	0	0	0	0	0	0	0	0	0
d__Eukaryota;k__Fungi;p__Ascomycota;c__Dothideomycetes;o__Venturiales;f__Sympoventuriaceae	0	0	4	3	0	1	1	12	0	0	4	2	7	2	0	1	0	9	0	0	6	0	13	1	0	1	0	17	1	2	3	4	0	5	0	0	1	0	2	2	0	1	2	0	2	0	1	3	0
d__Eukaryota;k__Fungi;p__Ascomycota;c__Dothideomycetes;o__unclassified_c__Dothideomycetes;f__unclassified_c__Dothideomycetes	1	0	0	0	1	0	1	2	1	1	6	0	0	0	0	1	0	0	0	0	1	0	0	2	0	0	0	0	0	0	0	8	0	1	0	0	0	0	0	3	0	7	5	0	2	0	0	3	0
d__Eukaryota;k__Fungi;p__Ascomycota;c__Eurotiomycetes;o__Chaetothyriales;f__Chaetothyriales_fam_Incertae_sedis	3	0	1	0	0	2	0	0	3	0	1	0	2	2	0	2	0	7	6	0	0	0	0	1	0	0	0	2	1	0	0	1	0	17	0	8	2	0	0	10	0	26	10	0	0	0	0	13	0
d__Eukaryota;k__Fungi;p__Ascomycota;c__Eurotiomycetes;o__Chaetothyriales;f__Cyphellophoraceae	630	4	4	436	0	363	2	0	234	0	505	1	8	220	0	144	15	11	135	0	275	0	5	109	4	59	16	7	11	6	4	17	0	22	0	0	4	0	0	12	0	4	7	0	6	0	4	51	0
d__Eukaryota;k__Fungi;p__Ascomycota;c__Eurotiomycetes;o__Chaetothyriales;f__Herpotrichiellaceae	16	8	24	15	3	10	29	103	13	20	60	38	22	48	1	33	12	37	14	33	30	13	17	30	5	9	0	41	7	7	14	44	8	85	9	119	70	15	32	82	18	19	41	58	33	10	32	100	2
d__Eukaryota;k__Fungi;p__Ascomycota;c__Eurotiomycetes;o__Chaetothyriales;f__Trichomeriaceae	7	0	7	1	0	2	0	10	2	0	1	0	2	1	1	3	0	18	3	0	3	0	4	2	0	1	0	4	0	0	7	0	0	24	0	11	0	0	3	1	0	9	6	0	3	0	3	5	0
d__Eukaryota;k__Fungi;p__Ascomycota;c__Eurotiomycetes;o__Chaetothyriales;f__unclassified_o__Chaetothyriales	6	0	0	1	0	5	0	2	3	0	2	0	1	3	0	3	0	4	5	0	2	0	7	6	1	0	0	3	0	0	24	16	0	3	0	0	3	0	10	15	0	18	1	0	7	0	0	11	0
d__Eukaryota;k__Fungi;p__Ascomycota;c__Eurotiomycetes;o__Eurotiales;f__Aspergillaceae	64	4	129	69	26	19	1	212	14	0	41	6	120	36	22	35	1	194	64	0	74	8	67	67	2	17	0	97	25	5	37	25	1	25	0	29	3	0	25	42	3	141	20	0	5	0	25	23	1
d__Eukaryota;k__Fungi;p__Ascomycota;c__Eurotiomycetes;o__Eurotiales;f__Thermoascaceae	0	0	0	0	0	0	0	0	0	0	0	0	0	0	0	0	0	0	0	0	0	0	0	0	0	0	0	0	0	0	0	0	0	0	0	0	0	0	2	0	0	0	0	0	0	0	0	1	0
d__Eukaryota;k__Fungi;p__Ascomycota;c__Eurotiomycetes;o__Eurotiales;f__Trichocomaceae	77	1	189	107	2	26	5	741	23	1	198	2	674	140	0	108	0	777	168	6	290	1	646	338	0	84	0	984	75	1	5	1	1	3	0	6	7	0	12	16	0	10	3	1	1	0	3	7	0
d__Eukaryota;k__Fungi;p__Ascomycota;c__Eurotiomycetes;o__Eurotiales;f__unclassified_o__Eurotiales	4	0	11	3	0	0	0	7	1	0	8	1	63	5	2	4	0	31	17	0	4	0	23	7	0	1	0	94	1	0	0	0	0	0	0	0	0	0	0	0	0	0	0	0	0	0	0	0	0
d__Eukaryota;k__Fungi;p__Ascomycota;c__Eurotiomycetes;o__Onygenales;f__Arachnomycetaceae	0	0	0	0	0	0	0	5	0	0	0	0	0	0	0	0	0	0	0	0	0	0	0	0	0	0	0	0	0	0	0	0	0	0	0	0	0	0	0	0	0	0	0	0	0	0	0	0	0
d__Eukaryota;k__Fungi;p__Ascomycota;c__Eurotiomycetes;o__Onygenales;f__Arthrodermataceae	0	0	0	0	0	0	0	0	0	0	0	0	0	0	0	0	0	0	0	0	0	0	0	0	0	0	0	0	0	0	0	0	0	0	0	0	0	0	0	0	0	0	0	0	0	0	0	0	0
d__Eukaryota;k__Fungi;p__Ascomycota;c__Eurotiomycetes;o__Onygenales;f__Gymnoascaceae	7	0	7	3	0	0	0	29	0	0	0	0	0	0	0	5	1	11	5	0	3	0	2	2	0	0	0	0	0	0	0	0	0	2	0	8	0	0	5	0	0	1	0	0	0	0	0	0	0
d__Eukaryota;k__Fungi;p__Ascomycota;c__Eurotiomycetes;o__Onygenales;f__Onygenaceae	0	0	3	1	0	0	0	0	1	0	0	0	0	0	0	1	0	2	4	0	0	0	0	0	0	0	0	2	1	0	0	0	0	1	0	0	3	0	0	7	0	0	3	0	1	0	0	1	0
d__Eukaryota;k__Fungi;p__Ascomycota;c__Eurotiomycetes;o__Onygenales;f__Onygenales_fam_Incertae_sedis	9	0	7	4	0	13	0	12	17	0	0	0	10	1	0	6	0	10	5	0	2	0	1	2	0	8	0	12	5	0	21	0	0	0	0	2	5	0	6	5	0	4	126	1	1	0	4	5	1
d__Eukaryota;k__Fungi;p__Ascomycota;c__Eurotiomycetes;o__Onygenales;f__unclassified_o__Onygenales	0	0	0	0	0	0	0	0	0	0	0	0	0	0	0	0	0	0	0	0	0	0	0	0	0	0	0	2	0	0	0	8	0	0	0	0	0	0	0	0	0	0	0	0	0	0	0	0	0
d__Eukaryota;k__Fungi;p__Ascomycota;c__Eurotiomycetes;o__Verrucariales;f__Verrucariaceae	0	0	0	0	0	0	0	0	0	0	0	0	0	0	0	0	0	0	0	0	0	0	0	0	0	0	0	0	0	0	0	0	0	0	0	0	0	0	0	0	0	38	0	0	0	0	0	0	0
d__Eukaryota;k__Fungi;p__Ascomycota;c__Eurotiomycetes;o__unclassified_c__Eurotiomycetes;f__unclassified_c__Eurotiomycetes	0	0	0	0	0	0	0	0	0	0	0	0	0	0	0	0	0	0	0	0	0	0	0	0	0	0	0	0	0	0	0	0	0	0	0	0	0	0	0	0	0	0	11	0	0	0	0	3	0
d__Eukaryota;k__Fungi;p__Ascomycota;c__Laboulbeniomycetes;o__Pyxidiophorales;f__Pyxidiophoraceae	6	0	3	20	0	1	0	0	1	0	1	0	0	0	0	0	0	0	0	0	1	0	0	0	0	0	0	0	0	0	3	2	0	0	0	0	0	0	3	0	0	5	0	0	3	0	4	0	0
d__Eukaryota;k__Fungi;p__Ascomycota;c__Laboulbeniomycetes;o__Pyxidiophorales;f__unclassified_o__Pyxidiophorales	0	0	0	0	0	0	0	0	0	0	2	0	0	0	0	0	0	0	0	0	0	0	0	0	0	0	0	0	0	0	0	0	0	0	0	0	0	0	0	0	0	0	0	0	0	0	0	0	0
d__Eukaryota;k__Fungi;p__Ascomycota;c__Lecanoromycetes;o__Ostropales;f__Stictidaceae	0	0	0	0	0	0	0	0	0	0	0	0	0	0	0	0	0	0	0	0	0	0	0	0	0	0	0	0	0	0	0	0	0	0	0	0	0	0	0	0	0	0	3	0	0	0	0	1	0
d__Eukaryota;k__Fungi;p__Ascomycota;c__Leotiomycetes;o__Erysiphales;f__Erysiphaceae	0	0	138	0	0	0	0	0	0	0	0	0	1	0	0	0	0	0	0	0	0	0	0	0	0	0	0	0	0	0	0	0	0	0	0	0	0	0	0	0	0	0	5	0	0	0	0	0	0
d__Eukaryota;k__Fungi;p__Ascomycota;c__Leotiomycetes;o__Helotiales;f__Helotiaceae	58	2	105	66	7	47	24	60	39	29	50	19	34	28	0	79	10	431	69	3	90	2	88	66	13	62	2	170	68	26	28	67	1	86	2	214	33	4	73	77	5	26	46	2	22	9	34	121	3
d__Eukaryota;k__Fungi;p__Ascomycota;c__Leotiomycetes;o__Helotiales;f__Helotiales_fam_Incertae_sedis	28	1	28	31	0	5	8	26	3	8	22	7	12	17	0	6	6	44	18	16	31	2	10	16	2	1	0	1	2	11	52	30	2	57	4	8	14	4	94	24	2	40	41	29	7	58	26	32	0
d__Eukaryota;k__Fungi;p__Ascomycota;c__Leotiomycetes;o__Helotiales;f__Hyaloscyphaceae	12	8	3	9	1	3	9	9	10	33	1	4	5	3	0	5	6	51	14	40	4	0	7	5	0	1	1	7	1	8	24	15	0	3	1	17	18	27	39	6	2	10	7	9	34	10	28	0	0
d__Eukaryota;k__Fungi;p__Ascomycota;c__Leotiomycetes;o__Helotiales;f__Leotiaceae	5	0	0	1	0	0	0	0	1	0	8	0	5	0	0	3	0	5	0	0	0	0	0	4	0	0	0	18	0	0	0	0	0	0	0	0	0	4	0	4	0	0	0	0	0	0	7	0	0
d__Eukaryota;k__Fungi;p__Ascomycota;c__Leotiomycetes;o__Helotiales;f__Myxotrichaceae	14	1	37	24	0	8	1	121	8	0	3	0	7	6	0	2	0	36	2	0	3	0	0	3	0	2	0	12	0	0	0	0	0	0	0	0	0	0	0	0	0	0	0	0	0	0	0	0	0
d__Eukaryota;k__Fungi;p__Ascomycota;c__Leotiomycetes;o__Helotiales;f__Sclerotiniaceae	0	0	3	0	0	35	17	0	81	22	2	0	0	0	0	78	1	0	122	35	2	0	2	2	0	46	0	0	33	2	7	2	0	0	0	0	1	0	10	0	0	23	3	0	2	0	0	0	0
d__Eukaryota;k__Fungi;p__Ascomycota;c__Leotiomycetes;o__Helotiales;f__Vibrisseaceae	0	0	0	0	0	0	0	0	0	0	0	0	0	0	0	0	0	0	0	0	0	0	0	0	0	0	0	0	0	0	12	0	0	0	0	0	0	0	0	0	0	0	0	0	1	0	0	0	0
d__Eukaryota;k__Fungi;p__Ascomycota;c__Leotiomycetes;o__Helotiales;f__unclassified_o__Helotiales	89	31	14	46	32	36	33	24	14	20	28	72	10	20	2	79	31	44	55	5	116	15	17	96	17	14	4	25	14	16	14	47	0	124	55	113	33	15	13	81	6	42	16	2	20	1	10	27	2
d__Eukaryota;k__Fungi;p__Ascomycota;c__Leotiomycetes;o__Thelebolales;f__Pseudeurotiaceae	98	5	237	96	1	204	10	716	196	43	345	21	955	252	1	256	8	885	300	11	412	10	939	579	14	346	2	1697	317	90	1621	41	1	24	0	363	25	2	528	26	0	71	136	4	68	3	1253	23	0
d__Eukaryota;k__Fungi;p__Ascomycota;c__Leotiomycetes;o__Thelebolales;f__Thelebolaceae	0	0	0	0	0	4	0	0	27	0	0	0	0	0	0	10	0	0	18	0	11	0	0	7	0	25	0	0	28	2	0	0	0	1	0	0	0	0	0	0	0	4	0	0	0	0	0	0	0
d__Eukaryota;k__Fungi;p__Ascomycota;c__Leotiomycetes;o__unclassified_c__Leotiomycetes;f__unclassified_c__Leotiomycetes	0	0	0	0	0	0	0	0	0	0	0	0	0	0	0	0	1	0	0	0	0	0	0	0	0	0	0	2	0	0	0	0	0	1	0	0	0	0	0	0	0	0	0	0	0	0	0	0	0
d__Eukaryota;k__Fungi;p__Ascomycota;c__Orbiliomycetes;o__Orbiliales;f__Orbiliaceae	10	2	2	12	0	3	0	26	4	0	34	54	22	16	2	5	3	37	2	0	31	13	2	32	0	6	0	34	6	0	0	42	0	95	0	0	1	0	0	40	2	0	0	0	6	0	0	48	0
d__Eukaryota;k__Fungi;p__Ascomycota;c__Orbiliomycetes;o__Orbiliales;f__Orbiliales_fam_Incertae_sedis	0	0	0	0	0	0	0	0	0	0	8	0	0	4	0	0	0	0	0	0	0	0	0	0	0	0	0	0	0	0	0	0	0	0	0	0	0	0	0	1	0	0	0	0	0	0	0	0	0
d__Eukaryota;k__Fungi;p__Ascomycota;c__Pezizomycetes;o__Pezizales;f__Ascobolaceae	104	1	164	152	0	32	12	729	95	5	91	1	108	47	0	196	12	293	165	3	99	0	36	217	4	30	1	930	37	165	119	652	2	1388	0	1213	559	17	181	97	0	745	65	348	28	1	98	317	0
d__Eukaryota;k__Fungi;p__Ascomycota;c__Pezizomycetes;o__Pezizales;f__Ascodesmidaceae	32	1	126	156	0	15	3	131	11	1	2	0	24	1	0	2	0	37	4	0	12	0	6	6	0	1	0	0	2	3	13	9	0	16	0	0	17	0	9	10	0	18	38	0	3	0	16	10	0
d__Eukaryota;k__Fungi;p__Ascomycota;c__Pezizomycetes;o__Pezizales;f__Pezizaceae	9	0	144	5	0	11	0	197	3	0	8	0	295	3	0	106	0	406	47	0	7	0	109	10	0	16	0	359	49	0	60	22	0	18	275	1541	1553	1123	101	33	0	402	40	1	15	1	268	16	0
d__Eukaryota;k__Fungi;p__Ascomycota;c__Pezizomycetes;o__Pezizales;f__Pezizales_fam_Incertae_sedis	0	0	0	0	0	0	0	0	0	0	0	0	0	0	0	0	0	4	0	1	7	0	14	1	0	0	0	0	0	0	0	62	0	14	0	12	0	0	29	34	0	14	1	0	4	0	54	259	2
d__Eukaryota;k__Fungi;p__Ascomycota;c__Pezizomycetes;o__Pezizales;f__Pyronemataceae	179	1	124	232	1	195	50	313	320	0	483	12	1198	148	0	1408	381	115	979	10	507	27	487	576	449	902	34	135	1061	58	113	53	0	41	0	18	4	1	5	38	1	8	31	1	12	0	14	39	0
d__Eukaryota;k__Fungi;p__Ascomycota;c__Pezizomycetes;o__Pezizales;f__unclassified_o__Pezizales	0	0	0	0	0	0	0	0	0	0	0	0	0	0	0	0	0	0	0	0	0	0	0	0	0	0	0	1	0	0	0	0	0	0	0	0	0	0	0	0	0	5	0	0	0	0	0	1	0
d__Eukaryota;k__Fungi;p__Ascomycota;c__Pezizomycotina_cls_Incertae_sedis;o__Pezizomycotina_ord_Incertae_sedis;f__Pezizomycotina_fam_Incertae_sedis	50	0	760	125	0	19	4	78	5	4	181	45	246	160	0	84	1	401	26	0	670	3	573	156	0	71	0	228	149	0	588	200	0	72	0	9	0	0	0	0	0	0	11	0	31	0	0	45	0
d__Eukaryota;k__Fungi;p__Ascomycota;c__Saccharomycetes;o__Saccharomycetales;f__Debaryomycetaceae	0	0	0	0	0	0	0	0	0	0	0	0	0	0	0	0	0	0	0	0	0	0	1	0	0	0	0	0	0	0	0	0	0	0	0	0	0	0	0	0	0	0	0	0	0	0	0	0	0
d__Eukaryota;k__Fungi;p__Ascomycota;c__Saccharomycetes;o__Saccharomycetales;f__Pichiaceae	0	0	0	0	0	0	0	0	0	0	0	0	0	0	0	0	0	0	0	0	0	0	0	0	0	0	0	0	0	0	0	0	0	0	0	0	0	0	0	0	0	0	0	0	0	0	0	0	0
d__Eukaryota;k__Fungi;p__Ascomycota;c__Saccharomycetes;o__Saccharomycetales;f__Saccharomycetaceae	3	0	0	0	0	0	0	2	0	0	0	0	0	0	0	0	0	0	0	0	0	0	0	0	0	0	0	12	0	0	0	0	0	0	0	0	0	0	0	6	0	0	0	0	0	0	4	0	0
d__Eukaryota;k__Fungi;p__Ascomycota;c__Saccharomycetes;o__Saccharomycetales;f__Saccharomycetales_fam_Incertae_sedis	4	0	1	1	0	1	0	0	1	0	0	0	1	0	0	0	0	13	0	0	4	0	0	0	0	0	0	3	0	0	0	1	1	0	0	0	0	0	0	1	1	63	2	0	0	0	92	0	0
d__Eukaryota;k__Fungi;p__Ascomycota;c__Saccharomycetes;o__Saccharomycetales;f__Saccharomycodaceae	0	0	0	0	0	0	0	0	0	0	0	0	0	1	0	0	0	0	0	0	0	0	0	0	0	0	0	0	0	0	0	0	0	0	0	0	0	0	0	0	0	0	0	0	0	0	0	0	0
d__Eukaryota;k__Fungi;p__Ascomycota;c__Saccharomycetes;o__Saccharomycetales;f__Saccharomycopsidaceae	0	0	0	0	0	0	0	0	0	0	0	0	0	0	0	0	0	0	0	0	0	0	0	0	0	0	0	5	0	0	0	0	0	0	0	0	0	0	0	0	0	0	0	0	0	0	0	0	0
d__Eukaryota;k__Fungi;p__Ascomycota;c__Saccharomycetes;o__Saccharomycetales;f__Trichomonascaceae	0	0	0	0	0	0	0	0	0	0	5	0	0	0	0	0	0	1	0	0	0	0	1	2	0	0	0	0	0	0	0	0	0	0	0	0	0	0	0	0	0	0	0	0	0	0	0	0	0
d__Eukaryota;k__Fungi;p__Ascomycota;c__Saccharomycetes;o__Saccharomycetales;f__unclassified_o__Saccharomycetales	0	0	0	0	0	0	0	0	0	0	0	0	0	0	0	0	0	0	0	0	3	0	0	0	0	0	0	0	0	0	0	0	0	0	0	0	0	0	0	0	0	0	0	0	0	0	0	0	0
d__Eukaryota;k__Fungi;p__Ascomycota;c__Sordariomycetes;o__Boliniales;f__Boliniales_fam_Incertae_sedis	2	0	0	0	0	0	0	1	0	0	2	0	7	0	0	1	0	3	1	0	1	0	1	1	0	0	0	0	0	0	0	1	0	1	0	0	0	0	0	4	0	0	2	2	0	0	0	2	0
d__Eukaryota;k__Fungi;p__Ascomycota;c__Sordariomycetes;o__Branch06;f__unclassified_o__Branch06	1236	1587	279	1994	298	143	2446	1497	207	709	1436	2345	281	1605	187	403	2071	1884	476	770	1377	3917	277	2066	1019	83	336	1150	199	1191	161	1895	682	1657	345	2395	1069	622	54	1633	197	1757	622	760	482	64	164	1471	1268
d__Eukaryota;k__Fungi;p__Ascomycota;c__Sordariomycetes;o__Calosphaeriales;f__Pleurostomataceae	0	0	0	0	0	0	0	0	0	0	0	0	5	1	0	0	0	0	0	0	0	0	0	3	0	0	0	2	0	0	0	0	0	0	0	0	0	0	0	0	0	0	0	0	0	0	0	0	0
d__Eukaryota;k__Fungi;p__Ascomycota;c__Sordariomycetes;o__Chaetosphaeriales;f__Chaetosphaeriaceae	0	0	0	2	0	0	0	0	0	0	1	0	0	0	0	0	0	0	0	0	0	0	0	0	0	0	0	0	0	0	0	0	0	0	0	0	0	0	0	0	0	0	0	0	0	0	0	0	0
d__Eukaryota;k__Fungi;p__Ascomycota;c__Sordariomycetes;o__Coniochaetales;f__Coniochaetaceae	0	0	2	3	0	4	0	9	2	0	0	0	0	0	0	0	0	0	3	0	1	0	0	1	0	0	0	0	0	0	0	0	0	0	0	0	0	0	0	0	0	0	0	0	0	0	0	0	0
d__Eukaryota;k__Fungi;p__Ascomycota;c__Sordariomycetes;o__Coniochaetales;f__unclassified_o__Coniochaetales	3	0	11	9	0	0	0	43	2	0	0	0	9	3	0	6	2	41	5	0	0	0	4	4	0	0	0	13	6	0	0	0	0	1	0	0	0	0	11	3	0	15	3	0	0	0	12	4	0
d__Eukaryota;k__Fungi;p__Ascomycota;c__Sordariomycetes;o__Coronophorales;f__Nitschkiaceae	0	0	0	0	0	0	0	0	0	0	0	0	0	0	0	0	0	0	0	0	0	0	0	0	0	0	0	0	0	0	0	0	0	0	0	0	0	0	0	0	0	0	0	0	0	0	0	0	0
d__Eukaryota;k__Fungi;p__Ascomycota;c__Sordariomycetes;o__Diaporthales;f__Diaporthaceae	7	0	0	17	0	0	0	0	0	0	8	1	2	7	0	3	1	0	1	0	4	0	0	5	0	2	1575	0	2	0	0	1	0	2	0	0	0	0	0	3	0	0	1	0	0	0	0	4	0
d__Eukaryota;k__Fungi;p__Ascomycota;c__Sordariomycetes;o__Diaporthales;f__Gnomoniaceae	0	0	0	0	0	0	0	0	0	0	0	0	0	0	0	1	0	0	9	0	2	0	0	8	0	3	0	0	3	0	0	0	0	0	0	0	0	0	0	0	0	0	0	0	0	0	0	0	0
d__Eukaryota;k__Fungi;p__Ascomycota;c__Sordariomycetes;o__Diaporthales;f__Valsaceae	0	0	0	0	0	0	0	0	0	0	0	0	0	0	0	0	0	0	0	0	1	0	0	0	0	2	0	0	0	0	0	0	0	0	0	0	0	0	0	0	0	0	0	0	0	0	0	0	0
d__Eukaryota;k__Fungi;p__Ascomycota;c__Sordariomycetes;o__Fuscosporellales;f__unclassified_o__Fuscosporellales	0	0	0	0	0	0	0	0	0	0	0	0	0	0	0	0	0	0	0	0	0	0	0	0	0	0	0	0	0	0	0	0	0	0	0	0	0	0	0	0	0	0	0	0	0	0	0	0	0
d__Eukaryota;k__Fungi;p__Ascomycota;c__Sordariomycetes;o__Glomerellales;f__Glomerellaceae	1	0	6	12	0	0	0	0	2	0	13	0	19	2	0	5	0	2	0	0	1	0	0	1	0	0	0	0	1	0	2	25	0	24	0	0	6	0	5	27	0	21	16	0	0	0	5	26	0
d__Eukaryota;k__Fungi;p__Ascomycota;c__Sordariomycetes;o__Glomerellales;f__Plectosphaerellaceae	8383	45	962	5049	13	2844	57	798	2458	24	4442	215	917	2742	22	3149	24	652	3208	28	5932	24	1027	3401	41	1281	5491	927	847	28	63	157	3	920	2	42	79	0	230	299	2	415	52	2	159	3	104	291	1
d__Eukaryota;k__Fungi;p__Ascomycota;c__Sordariomycetes;o__Glomerellales;f__unclassified_o__Glomerellales	0	0	0	0	0	0	0	0	0	0	0	0	0	0	0	0	0	0	0	0	0	0	0	0	0	0	0	0	0	0	0	0	0	0	0	0	0	0	0	0	0	0	0	0	0	0	0	0	0
d__Eukaryota;k__Fungi;p__Ascomycota;c__Sordariomycetes;o__Hypoceales;f__Catabotrydaceae	1	0	0	0	0	0	0	0	1	0	0	0	0	1	0	0	0	0	0	0	1	0	0	0	0	0	0	0	0	0	0	0	0	1	0	0	0	0	0	0	0	0	0	0	0	0	0	0	0
d__Eukaryota;k__Fungi;p__Ascomycota;c__Sordariomycetes;o__Hypocreales;f__Bionectriaceae	206	0	74	113	0	30	2	104	22	156	95	3	107	109	0	27	1	135	33	0	111	2	239	123	7	11	4	109	6	3	144	110	4	49	0	134	18	0	87	158	0	383	41	0	34	7	95	169	2
d__Eukaryota;k__Fungi;p__Ascomycota;c__Sordariomycetes;o__Hypocreales;f__Clavicipitaceae	20	0	33	32	0	4	2	62	4	0	18	0	1	4	1	9	0	34	47	0	50	1	76	28	0	0	0	10	1	3	133	59	0	6	0	30	14	0	57	42	0	109	14	1	25	2	720	47	2
d__Eukaryota;k__Fungi;p__Ascomycota;c__Sordariomycetes;o__Hypocreales;f__Cordycipitaceae	68	0	1	99	1	13	2	3	4	1	1646	7	46	2813	1	104	0	10	54	0	45	0	2	30	12	40	0	0	34	0	9	3	0	0	0	12	6	0	0	9	0	8	1	0	14	1	6	313	0
d__Eukaryota;k__Fungi;p__Ascomycota;c__Sordariomycetes;o__Hypocreales;f__Hypocreaceae	40	4	86	46	0	19	0	316	11	2	67	3	132	36	0	22	0	239	19	3	119	3	237	129	2	14	2	218	11	3	66	12	1	2	0	50	8	0	75	23	1	137	7	0	8	0	8	8	0
d__Eukaryota;k__Fungi;p__Ascomycota;c__Sordariomycetes;o__Hypocreales;f__Hypocreales_fam_Incertae_sedis	3690	5	190	2884	3	824	307	459	432	173	3783	53	202	1584	10	550	4	167	430	2	1423	14	180	1037	18	251	829	175	112	4	149	406	3	222	0	123	65	2	22	132	1	186	26	0	66	1	81	594	3
d__Eukaryota;k__Fungi;p__Ascomycota;c__Sordariomycetes;o__Hypocreales;f__Nectriaceae	3632	336	1421	3075	193	1909	1995	2466	1417	2018	4754	1766	2072	3508	188	3140	1320	2997	3026	1246	3944	938	2821	3381	1071	2051	21450	3265	2031	1816	1664	2204	1062	3769	3994	2918	3509	11973	1217	1872	203	1691	970	462	1837	1909	1721	2922	155
d__Eukaryota;k__Fungi;p__Ascomycota;c__Sordariomycetes;o__Hypocreales;f__Niessliaceae	0	0	0	0	0	0	0	0	0	0	0	0	0	0	0	0	0	0	0	0	1	0	0	0	0	0	0	0	0	0	6	7	0	0	0	17	0	0	0	1	0	5	0	0	1	0	4	5	0
d__Eukaryota;k__Fungi;p__Ascomycota;c__Sordariomycetes;o__Hypocreales;f__Ophiocordycipitaceae	4	0	9	15	0	0	0	11	1	0	7	2	2	4	0	0	0	7	2	0	4	0	0	4	0	1	0	7	0	0	16	0	0	0	0	14	0	0	9	3	0	25	2	0	2	0	15	22	0
d__Eukaryota;k__Fungi;p__Ascomycota;c__Sordariomycetes;o__Hypocreales;f__Stachybotryaceae	280	23	273	371	32	138	41	320	88	33	792	701	235	540	8	334	25	328	283	8	309	5	160	301	18	85	149	395	38	124	297	253	5	50	3	278	63	2	137	228	5	548	109	5	107	93	86	141	0
d__Eukaryota;k__Fungi;p__Ascomycota;c__Sordariomycetes;o__Hypocreales;f__Tilachlidiaceae	0	0	0	0	0	0	0	0	0	0	0	0	0	0	0	0	0	0	0	0	0	0	0	0	0	0	0	0	0	0	0	0	0	0	0	0	0	0	0	0	0	0	0	0	0	0	0	0	0
d__Eukaryota;k__Fungi;p__Ascomycota;c__Sordariomycetes;o__Hypocreales;f__unclassified_o__Hypocreales	255	25	208	214	373	28	166	198	20	398	489	218	171	194	7	179	4	39	100	6	203	16	67	221	40	33	8	91	25	8	7	62	0	5	0	16	0	0	0	67	0	7	2	41	5	0	8	88	4
d__Eukaryota;k__Fungi;p__Ascomycota;c__Sordariomycetes;o__Lulworthiales;f__Lulworthiaceae	0	0	0	0	0	0	0	0	0	0	0	0	0	0	0	0	0	0	0	0	0	0	0	0	0	0	0	0	0	0	0	0	0	0	0	0	0	0	0	0	0	0	0	0	0	0	0	0	0
d__Eukaryota;k__Fungi;p__Ascomycota;c__Sordariomycetes;o__Magnaporthales;f__Magnaporthaceae	31	75	12	111	229	2	10	30	10	3	17	1	3	28	0	10	0	6	7	5	21	5	0	109	89	7	9	0	14	0	0	682	56	114	5	38	29	2	0	717	62	127	780	6462	177	493	11	688	1171
d__Eukaryota;k__Fungi;p__Ascomycota;c__Sordariomycetes;o__Melanosporales;f__Ceratostomataceae	2	0	7	0	0	0	0	25	0	0	12	2	27	8	1	3	0	22	5	0	1	0	7	152	0	2	0	31	4	2	0	7	0	0	0	0	10	0	10	9	0	16	0	0	0	0	0	0	0
d__Eukaryota;k__Fungi;p__Ascomycota;c__Sordariomycetes;o__Melanosporales;f__Melanosporaceae	0	0	0	0	0	0	0	3	0	0	0	0	0	0	0	0	0	0	0	0	4	0	0	3	0	0	0	0	0	0	0	2	0	0	0	31	0	0	0	0	0	0	0	0	0	0	0	0	0
d__Eukaryota;k__Fungi;p__Ascomycota;c__Sordariomycetes;o__Melanosporales;f__unclassified_o__Melanosporales	0	0	1	0	0	0	0	0	0	0	0	0	0	0	0	0	0	0	0	1	0	0	0	3	0	0	0	0	0	0	23	0	0	0	0	0	0	0	23	0	0	0	0	0	0	0	0	0	0
d__Eukaryota;k__Fungi;p__Ascomycota;c__Sordariomycetes;o__Microascales;f__Graphiaceae	0	0	0	2	0	0	0	0	0	0	0	0	0	0	0	0	0	0	0	0	2	0	0	0	0	0	0	0	0	0	0	0	0	0	0	0	0	0	0	0	0	0	0	0	0	0	0	0	0
d__Eukaryota;k__Fungi;p__Ascomycota;c__Sordariomycetes;o__Microascales;f__Halosphaeriaceae	4	2	12	7	0	0	7	9	0	6	3	0	0	6	0	0	2	5	1	1	0	0	0	0	0	2	0	10	1	0	0	9	3	61	39	34	12	2	0	55	0	13	13	0	1	0	0	21	14
d__Eukaryota;k__Fungi;p__Ascomycota;c__Sordariomycetes;o__Microascales;f__Microascaceae	11	0	25	28	1	13	1	90	11	4	12	3	48	12	0	21	1	99	32	0	8	1	47	28	0	12	0	39	11	1	37	15	1	9	0	11	7	1	29	5	0	10	3	0	4	0	6	14	0
d__Eukaryota;k__Fungi;p__Ascomycota;c__Sordariomycetes;o__Microascales;f__Microascales_fam_Incertae_sedis	0	0	0	0	0	1	0	0	0	0	0	0	2	0	0	0	0	0	0	0	2	0	2	0	0	1	0	0	1	0	4	0	0	0	0	0	0	0	1	0	0	0	0	0	0	0	0	0	0
d__Eukaryota;k__Fungi;p__Ascomycota;c__Sordariomycetes;o__Myrmecridiales;f__Myrmecridiaceae	5	0	24	7	0	8	2	5	4	0	16	0	24	8	0	7	2	0	4	0	57	2	1	26	0	4	3	17	2	0	21	35	0	57	0	4	0	0	20	14	0	47	2	0	2	156	15	11	0
d__Eukaryota;k__Fungi;p__Ascomycota;c__Sordariomycetes;o__Phomatosporales;f__Phomatosporaceae	1	0	0	0	0	1	0	0	0	0	2	0	0	0	0	1	0	0	2	0	0	0	0	0	0	0	0	0	0	0	0	1	0	1	0	0	1	0	8	1	0	0	4	0	1	0	0	0	0
d__Eukaryota;k__Fungi;p__Ascomycota;c__Sordariomycetes;o__Phyllachorales;f__Phyllachoraceae	0	0	0	0	0	0	0	0	0	0	0	0	0	0	0	0	0	4	0	0	0	0	0	0	0	0	0	0	0	0	0	0	0	0	0	0	0	0	0	0	0	0	0	0	0	0	0	0	0
d__Eukaryota;k__Fungi;p__Ascomycota;c__Sordariomycetes;o__Savoryellales;f__Savoryellaceae	2	0	0	5	2	1	7	2	0	0	3	2	7	5	0	0	1	0	4	0	1	0	0	1	0	0	0	0	0	0	0	4	0	1	0	0	0	0	0	3	0	2	0	0	0	0	0	6	0
d__Eukaryota;k__Fungi;p__Ascomycota;c__Sordariomycetes;o__Sordariales;f__Chaetomiaceae	1937	74	4351	2737	305	3892	226	8160	4249	885	1823	191	5568	1451	146	2807	103	4836	3826	811	4799	77	7060	5526	124	5944	21	7720	5376	310	669	935	21	241	8	1088	202	42	662	822	44	972	668	8	401	1	399	503	27
d__Eukaryota;k__Fungi;p__Ascomycota;c__Sordariomycetes;o__Sordariales;f__Helminthosphaeriaceae	1	0	0	0	0	0	0	0	0	0	0	0	0	0	0	0	0	0	0	0	0	0	0	0	0	0	0	0	0	0	0	0	0	0	0	0	0	0	3	0	0	0	0	0	0	0	0	0	0
d__Eukaryota;k__Fungi;p__Ascomycota;c__Sordariomycetes;o__Sordariales;f__Lasiosphaeriaceae	1276	352	317	1297	276	164	2390	713	209	192	935	1217	214	1860	180	273	3085	304	371	1825	874	1316	727	1348	640	106	356	637	230	1253	218	3054	2866	954	8620	392	2131	1527	318	2345	827	270	121	313	208	110	449	613	67
d__Eukaryota;k__Fungi;p__Ascomycota;c__Sordariomycetes;o__Sordariales;f__Sordariaceae	8	1	18	2	0	0	0	52	0	0	0	0	8	8	0	0	0	0	6	0	3	0	20	4	0	2	0	13	0	0	12	9	0	0	0	0	0	0	0	0	0	0	1	0	0	0	3	0	0
d__Eukaryota;k__Fungi;p__Ascomycota;c__Sordariomycetes;o__Sordariales;f__Sordariales_fam_Incertae_sedis	30	3	91	55	4	22	2	197	25	1	22	6	132	43	5	25	1	139	20	1	25	2	18	68	4	15	0	152	38	3	158	74	6	10	0	43	51	1	24	99	0	123	36	0	26	0	13	67	1
d__Eukaryota;k__Fungi;p__Ascomycota;c__Sordariomycetes;o__Sordariales;f__unclassified_o__Sordariales	755	541	573	1660	6077	110	1559	422	198	554	1211	4982	248	1587	2266	110	1460	274	97	360	266	89	475	299	294	177	122	478	574	905	112	5095	5260	1884	2791	311	4099	6008	135	4529	3521	450	2114	5871	5154	2522	477	4609	3614
d__Eukaryota;k__Fungi;p__Ascomycota;c__Sordariomycetes;o__Sordariomycetes_ord_Incertae_sedis;f__Papulosaceae	2	0	0	0	0	0	3	0	0	1	0	0	2	0	1	0	1	0	0	0	0	0	0	0	0	0	0	1	0	0	0	5	0	2	0	0	4	0	0	0	0	0	0	0	1	0	0	0	0
d__Eukaryota;k__Fungi;p__Ascomycota;c__Sordariomycetes;o__Sordariomycetes_ord_Incertae_sedis;f__Sordariomycetes_fam_Incertae_sedis	0	0	0	0	0	0	0	0	0	0	0	0	0	0	0	0	0	0	0	0	0	0	0	0	0	0	0	2	0	0	0	0	0	0	0	0	0	0	0	2	0	0	0	0	0	0	0	0	0
d__Eukaryota;k__Fungi;p__Ascomycota;c__Sordariomycetes;o__Togniniales;f__Togniniaceae	0	0	0	0	0	0	0	2	0	0	0	0	0	0	0	0	0	0	0	0	0	0	0	0	0	0	0	0	0	0	0	1	0	0	0	0	0	0	0	0	0	0	0	0	0	0	0	0	0
d__Eukaryota;k__Fungi;p__Ascomycota;c__Sordariomycetes;o__Trichosphaeriales;f__Trichosphaeriaceae	313	1	168	270	0	70	3	67	62	0	315	7	59	271	0	188	6	59	179	0	333	1	19	247	0	83	13	20	33	0	53	148	0	24	0	0	48	0	36	121	3	20	29	0	10	0	27	169	0
d__Eukaryota;k__Fungi;p__Ascomycota;c__Sordariomycetes;o__Xylariales;f__Amphisphaeriaceae	0	0	0	0	0	0	0	0	0	0	0	0	0	0	0	0	0	0	0	0	0	0	0	0	0	0	0	0	0	0	0	0	0	0	0	0	0	0	0	0	0	2	0	0	0	0	0	0	0
d__Eukaryota;k__Fungi;p__Ascomycota;c__Sordariomycetes;o__Xylariales;f__Apiosporaceae	3	0	0	0	0	5	0	0	9	1	5	0	1	0	0	3	0	6	5	0	1	0	0	3	0	1	0	1	0	1	0	0	0	0	0	10	0	0	0	2	0	7	1	0	1	0	3	1	0
d__Eukaryota;k__Fungi;p__Ascomycota;c__Sordariomycetes;o__Xylariales;f__Diatrypaceae	155	49	14	258	185	26	8	12	39	8	332	945	23	358	96	85	344	11	158	216	321	16	9	293	92	37	43	48	60	22	8	52	46	282	216	18	34	248	24	132	127	26	53	126	46	4	7	91	83
d__Eukaryota;k__Fungi;p__Ascomycota;c__Sordariomycetes;o__Xylariales;f__Microdochiaceae	866	2	62	404	0	27	3	34	30	1	350	6	32	226	0	120	10	69	148	6	333	3	23	244	2	29	5	15	36	20	11	48	3	30	1	54	20	6	52	50	0	45	14	0	38	3	64	60	0
d__Eukaryota;k__Fungi;p__Ascomycota;c__Sordariomycetes;o__Xylariales;f__Sporocadaceae	0	0	0	0	0	0	0	0	0	0	0	0	0	0	0	0	0	0	0	0	0	0	0	0	0	0	0	0	0	0	2	2	0	0	0	0	0	0	0	0	0	10	0	0	0	0	0	0	0
d__Eukaryota;k__Fungi;p__Ascomycota;c__Sordariomycetes;o__Xylariales;f__Xylariaceae	6	0	1	2	0	0	0	2	1	0	2	1	0	2	0	0	0	3	0	0	5	0	1	0	0	1	0	4	1	0	0	0	0	1	0	0	0	0	16	6	0	14	0	0	3	0	0	1	0
d__Eukaryota;k__Fungi;p__Ascomycota;c__Sordariomycetes;o__Xylariales;f__Xylariales_fam_Incertae_sedis	0	0	0	0	0	0	0	0	0	0	0	0	0	0	0	0	0	0	0	0	0	0	0	0	0	0	0	4	0	0	0	0	0	0	0	0	0	0	0	1	0	0	0	0	0	0	0	0	0
d__Eukaryota;k__Fungi;p__Ascomycota;c__Sordariomycetes;o__Xylariales;f__unclassified_o__Xylariales	5	8	2	5	3	0	0	5	3	2	15	7	0	9	0	6	17	0	2	2	20	3	3	34	1	0	0	25	3	0	21	33	34	41	115	9	116	30	5	71	17	2	11	13	9	1	1	2	0
d__Eukaryota;k__Fungi;p__Ascomycota;c__Sordariomycetes;o__unclassified_c__Sordariomycetes;f__unclassified_c__Sordariomycetes	831	461	152	697	711	125	179	588	139	452	2079	2199	211	4472	12144	333	4539	679	566	2204	1862	11600	309	4011	516	166	177	713	375	1528	140	1726	185	746	924	756	600	254	169	7725	20533	629	5222	9397	5058	13146	437	7937	17549
d__Eukaryota;k__Fungi;p__Ascomycota;c__unclassified_p__Ascomycota;o__unclassified_p__Ascomycota;f__unclassified_p__Ascomycota	656	85	367	918	98	180	478	1275	206	6382	714	294	620	541	28	467	273	1380	606	117	493	47	456	541	10	180	48	1606	219	176	115	1492	72	413	45	434	204	43	176	838	47	519	773	1042	528	78	419	597	19
d__Eukaryota;k__Fungi;p__Basidiobolomycota;c__Basidiobolomycetes;o__Basidiobolales;f__Basidiobolaceae	0	0	0	0	0	0	0	0	0	0	5	0	3	6	0	0	0	0	0	0	0	0	0	16	0	1	0	0	3	0	0	0	0	0	0	0	0	0	0	0	0	0	0	0	0	0	0	0	0
d__Eukaryota;k__Fungi;p__Basidiobolomycota;c__unclassified_p__Basidiobolomycota;o__unclassified_p__Basidiobolomycota;f__unclassified_p__Basidiobolomycota	0	0	0	0	0	1	0	0	0	0	2	0	0	0	0	2	0	1	0	0	0	0	0	0	0	4	0	0	0	0	0	0	0	0	0	1	1	0	0	0	0	4	0	0	5	0	0	0	0
d__Eukaryota;k__Fungi;p__Basidiomycota;c__Agaricomycetes;o__Agaricales;f__Agaricaceae	0	0	0	1	0	1	0	35	1	0	14	0	6	5	0	2	0	2	4	0	4	0	4	3	0	0	0	6	2	0	35	2	0	0	0	30	0	0	0	0	0	12	0	0	1	0	0	3	0
d__Eukaryota;k__Fungi;p__Basidiomycota;c__Agaricomycetes;o__Agaricales;f__Amanitaceae	0	0	0	0	2	0	0	0	0	0	0	0	0	0	0	0	0	0	0	0	0	0	0	0	0	0	0	0	0	0	0	0	0	0	0	0	0	0	0	0	0	0	0	0	0	0	0	0	0
d__Eukaryota;k__Fungi;p__Basidiomycota;c__Agaricomycetes;o__Agaricales;f__Bolbitiaceae	13	0	25	55	1	4	0	129	10	0	222	1	37	449	143	19	0	192	36	2	282	2	8	839	0	32	0	163	51	7	0	34	0	0	0	59	1	0	4	27	1	82	19	0	10	0	15	67	2
d__Eukaryota;k__Fungi;p__Basidiomycota;c__Agaricomycetes;o__Agaricales;f__Crepidotaceae	0	0	0	0	0	0	0	0	0	0	3	0	0	0	0	0	0	0	0	0	1	0	0	0	0	0	0	0	0	0	0	0	0	0	0	0	0	0	0	0	0	0	0	0	0	0	0	0	0
d__Eukaryota;k__Fungi;p__Basidiomycota;c__Agaricomycetes;o__Agaricales;f__Cyphellaceae	5	0	1	4	0	0	0	0	0	0	5	0	0	0	0	0	0	2	0	0	1	0	0	0	0	0	0	0	0	0	0	0	0	0	0	0	0	0	0	0	0	9	0	0	0	0	0	7	0
d__Eukaryota;k__Fungi;p__Basidiomycota;c__Agaricomycetes;o__Agaricales;f__Entolomataceae	115	0	4	75	0	12	0	16	2	0	32	0	11	29	0	35	2	87	16	0	9	0	41	6	2	80	0	38	4	2	0	56	0	1132	0	73	34	0	22	18	0	77	23	2	32	0	16	12	0
d__Eukaryota;k__Fungi;p__Basidiomycota;c__Agaricomycetes;o__Agaricales;f__Inocybaceae	0	0	1	0	0	0	0	0	0	0	0	0	0	0	0	0	0	0	0	0	0	0	0	1	0	0	0	0	0	0	0	0	0	0	0	0	0	0	0	0	0	1	0	0	0	0	0	1	0
d__Eukaryota;k__Fungi;p__Basidiomycota;c__Agaricomycetes;o__Agaricales;f__Lycoperdaceae	0	0	0	0	0	0	0	0	0	0	0	0	0	0	0	0	0	0	0	0	0	0	0	0	0	0	0	0	0	0	0	0	0	0	0	0	0	0	0	0	0	0	0	0	0	0	0	0	0
d__Eukaryota;k__Fungi;p__Basidiomycota;c__Agaricomycetes;o__Agaricales;f__Marasmiaceae	48	47	1	25	6	1	2	0	15	0	36	69	0	79	59	2	1	124	4	7663	6	17	0	6	0	7	10	18	23	345	0	48	44	2	0	40	173	1	2	0	0	0	10	1	18	0	0	504	27
d__Eukaryota;k__Fungi;p__Basidiomycota;c__Agaricomycetes;o__Agaricales;f__Omphalotaceae	0	0	0	0	0	0	0	0	0	0	0	0	0	0	0	0	0	0	0	0	0	0	0	0	0	0	0	0	0	0	0	0	0	0	0	0	0	0	0	0	0	0	0	0	0	0	0	0	0
d__Eukaryota;k__Fungi;p__Basidiomycota;c__Agaricomycetes;o__Agaricales;f__Physalacriaceae	1	0	0	2	0	0	0	0	1	0	1	0	0	0	0	2	0	0	2	0	1	0	0	2	0	5	0	0	0	0	0	2	0	0	0	0	2	0	0	0	1	0	0	0	0	0	0	0	0
d__Eukaryota;k__Fungi;p__Basidiomycota;c__Agaricomycetes;o__Agaricales;f__Pleurotaceae	0	0	2	9	0	0	0	0	0	0	0	0	3	1	0	1	0	2	2	0	1	0	6	0	0	0	0	0	0	0	3	3	0	0	0	0	0	0	2	3	0	3	0	0	0	0	0	5	0
d__Eukaryota;k__Fungi;p__Basidiomycota;c__Agaricomycetes;o__Agaricales;f__Pluteaceae	2	0	0	2	0	0	0	6	2	0	9	0	1	185	0	1	0	9	1	0	17	13	37	54	4	3	0	0	2	4	0	0	0	0	0	0	0	0	0	18	0	11	4	0	0	0	2	10	0
d__Eukaryota;k__Fungi;p__Basidiomycota;c__Agaricomycetes;o__Agaricales;f__Psathyrellaceae	155	5	40	159	27	17	14	71	5	9	55	11	63	64	2	39	2	132	30	3	115	4	37	140	0	52	1	111	13	29	33	524	6	21	0	34	14	6	114	451	48	114	330	1315	14	1467	47	125	0
d__Eukaryota;k__Fungi;p__Basidiomycota;c__Agaricomycetes;o__Agaricales;f__Pterulaceae	4	0	0	0	0	0	0	0	0	0	0	0	0	2	0	0	0	0	1	0	5	0	0	2	0	0	0	2	0	0	0	1	0	0	0	0	0	0	0	0	0	0	0	0	0	0	0	0	0
d__Eukaryota;k__Fungi;p__Basidiomycota;c__Agaricomycetes;o__Agaricales;f__Schizophyllaceae	10	0	4	0	0	0	0	0	1	0	0	0	0	0	0	2	0	0	3	0	0	2	0	9	0	0	0	0	0	0	0	0	0	0	0	0	0	0	0	3	1	7	0	0	2	0	0	0	0
d__Eukaryota;k__Fungi;p__Basidiomycota;c__Agaricomycetes;o__Agaricales;f__Stephanosporaceae	0	0	0	1	0	0	0	0	0	0	9	12	0	7	0	0	0	0	0	0	2	0	0	0	0	0	0	0	0	0	0	0	0	0	0	0	0	0	0	7	0	0	0	0	0	0	0	12	0
d__Eukaryota;k__Fungi;p__Basidiomycota;c__Agaricomycetes;o__Agaricales;f__Strophariaceae	12	1	2	25	3	2	0	5	19	0	0	0	0	1	0	0	0	0	0	0	0	0	0	1	0	0	0	0	0	0	0	7	0	0	0	643	7	3	0	9	0	48	58	11	2	0	0	8	0
d__Eukaryota;k__Fungi;p__Basidiomycota;c__Agaricomycetes;o__Agaricales;f__Tricholomataceae	0	2	1	0	0	0	0	0	0	0	0	0	0	2	0	0	0	0	0	0	0	0	0	0	0	1	0	0	2	0	51	0	0	3	0	0	0	0	4	6	0	8	0	0	1	0	0	3	0
d__Eukaryota;k__Fungi;p__Basidiomycota;c__Agaricomycetes;o__Agaricales;f__Typhulaceae	2	0	258	10	0	93	131	93	183	3	0	0	4	1	0	15	0	21	94	0	0	0	225	2	0	32	0	0	10	2	282	0	0	36	5	41	51	12	74	2	0	19	77	0	16	0	72	0	0
d__Eukaryota;k__Fungi;p__Basidiomycota;c__Agaricomycetes;o__Agaricales;f__unclassified_o__Agaricales	41	17	78	59	0	8	1	8	28	57	225	167	36	143	231	62	4205	195	57	57	52	83	9	96	1	3	0	22	0	0	10	255	0	282	1	39	347	649	9	198	6	106	628	7238	128	0	103	114	2
d__Eukaryota;k__Fungi;p__Basidiomycota;c__Agaricomycetes;o__Auriculariales;f__Auriculariaceae	7	0	6	10	0	0	0	0	0	0	6	0	2	1	0	0	1	0	5	0	11	0	2	9	0	1	0	16	3	0	0	4	0	1	0	0	0	0	0	15	0	0	0	0	3	0	0	5	0
d__Eukaryota;k__Fungi;p__Basidiomycota;c__Agaricomycetes;o__Auriculariales;f__Auriculariales_fam_Incertae_sedis	16	0	0	5	0	0	0	0	0	1	2	0	1	1	0	0	0	0	0	1	7	0	0	2	0	0	0	0	1	2	2	104	28	0	828	73	5780	2772	0	367	2034	16	199	14	366	210	0	1	0
d__Eukaryota;k__Fungi;p__Basidiomycota;c__Agaricomycetes;o__Auriculariales;f__Exidiaceae	5	0	0	2	0	0	0	0	0	0	8	0	0	15	1	0	0	0	1	0	0	0	3	5	0	0	0	0	0	0	0	2	0	0	0	0	0	0	0	2	0	0	0	0	1	0	0	1	0
d__Eukaryota;k__Fungi;p__Basidiomycota;c__Agaricomycetes;o__Auriculariales;f__Hyaloriaceae	5	0	0	0	0	0	0	0	1	0	0	0	0	0	0	0	0	0	0	0	0	0	0	0	0	0	0	0	0	0	0	5	0	0	0	0	0	0	0	0	0	0	0	0	0	0	3	0	0
d__Eukaryota;k__Fungi;p__Basidiomycota;c__Agaricomycetes;o__Auriculariales;f__unclassified_o__Auriculariales	28	8	36	20	3	12	28	12	62	75	20	11	1	218	81	72	360	74	74	153	36	21	0	27	8	25	3	2	18	0	9	1285	3203	370	1	54	70	3	0	277	1349	52	126	146	467	92	40	27	38
d__Eukaryota;k__Fungi;p__Basidiomycota;c__Agaricomycetes;o__Cantharellales;f__Cantharellales_fam_Incertae_sedis	247	0	0	11	0	7	0	4	5	1	7	0	339	27	1	6	13	7	0	1	166	0	339	14	0	19	0	288	4	5	0	886	1	0	0	0	2	0	10	10	0	59	35	0	36	0	0	14	0
d__Eukaryota;k__Fungi;p__Basidiomycota;c__Agaricomycetes;o__Cantharellales;f__Ceratobasidiaceae	3739	1350	323	4946	1466	552	2477	1398	1035	1292	2268	3023	177	4619	386	915	1824	1147	1175	1261	3439	1427	446	4909	11455	489	124	1113	735	1406	227	6125	1474	1205	2787	1042	4188	2238	253	5169	1067	1034	2122	1690	3944	9736	33	3699	4804
d__Eukaryota;k__Fungi;p__Basidiomycota;c__Agaricomycetes;o__Cantharellales;f__Tulasnellaceae	0	0	0	0	0	0	0	0	0	0	0	0	0	0	0	0	0	0	0	0	57	0	0	53	0	0	0	0	0	0	0	3	1	0	0	0	6	0	0	33	4	0	3	0	5	0	4	0	0
d__Eukaryota;k__Fungi;p__Basidiomycota;c__Agaricomycetes;o__Corticiales;f__Corticiaceae	4	0	1	14	0	0	0	0	0	0	3	0	0	3	0	2	0	12	3	0	19	0	1	13	3	1	0	15	0	0	0	2	0	0	0	0	0	0	0	3	0	0	0	0	0	0	0	0	0
d__Eukaryota;k__Fungi;p__Basidiomycota;c__Agaricomycetes;o__Corticiales;f__unclassified_o__Corticiales	0	0	0	0	0	0	0	0	0	0	0	0	0	0	0	0	0	0	0	0	0	0	0	0	0	0	0	0	0	0	0	0	0	0	0	0	0	0	0	0	0	0	0	0	0	0	0	0	0
d__Eukaryota;k__Fungi;p__Basidiomycota;c__Agaricomycetes;o__Geastrales;f__Geastraceae	0	0	0	0	0	0	0	0	0	0	0	0	0	1	0	0	0	0	0	0	0	0	0	0	0	0	0	0	0	0	5	0	0	0	0	4	0	0	0	1	0	0	0	0	0	0	0	0	0
d__Eukaryota;k__Fungi;p__Basidiomycota;c__Agaricomycetes;o__Hymenochaetales;f__Schizoporaceae	9	0	0	8	1	1	0	0	1	0	3	0	0	2	1	0	0	5	3	0	3	1	0	1	0	0	0	0	3	0	0	3	0	0	0	0	0	0	0	20	1	0	0	0	0	0	0	6	0
d__Eukaryota;k__Fungi;p__Basidiomycota;c__Agaricomycetes;o__Hymenochaetales;f__unclassified_o__Hymenochaetales	0	0	0	0	0	0	0	0	0	0	1	0	0	0	0	0	0	0	0	0	0	0	0	0	0	0	0	0	0	0	0	0	0	0	0	0	0	0	0	0	0	0	0	0	0	0	0	0	0
d__Eukaryota;k__Fungi;p__Basidiomycota;c__Agaricomycetes;o__Phallales;f__Phallaceae	0	0	0	2	1	6	1	2	2	0	10	0	3	21	0	2	0	18	2	0	0	0	0	0	0	0	0	0	3	0	0	15	0	1	0	0	0	0	0	0	0	0	0	0	0	0	0	0	0
d__Eukaryota;k__Fungi;p__Basidiomycota;c__Agaricomycetes;o__Polyporales;f__Coriolaceae	5	0	2	1	0	0	0	0	0	0	3	1	0	5	0	1	0	0	2	1	15	0	0	7	0	1	0	0	0	0	0	0	0	3	0	0	1	0	1	3	0	8	0	0	0	0	2	0	0
d__Eukaryota;k__Fungi;p__Basidiomycota;c__Agaricomycetes;o__Polyporales;f__Fomitopsidaceae	0	0	0	0	0	0	0	0	0	0	0	0	0	3	0	0	0	0	0	0	0	0	0	0	0	0	0	0	0	0	0	0	0	0	0	0	0	0	0	0	0	0	0	0	0	0	0	2	0
d__Eukaryota;k__Fungi;p__Basidiomycota;c__Agaricomycetes;o__Polyporales;f__Ganodermataceae	0	0	0	0	0	0	0	0	0	0	2	0	0	0	0	0	0	0	0	0	0	0	0	5	0	0	0	0	1	0	0	0	0	0	0	0	0	0	0	0	0	0	0	0	0	0	0	0	0
d__Eukaryota;k__Fungi;p__Basidiomycota;c__Agaricomycetes;o__Polyporales;f__Hyphodermataceae	0	0	0	0	0	0	0	0	0	0	0	0	0	0	0	0	0	0	0	0	0	0	0	0	0	0	0	0	0	0	0	0	0	0	0	0	0	0	0	0	0	0	0	0	0	0	0	0	0
d__Eukaryota;k__Fungi;p__Basidiomycota;c__Agaricomycetes;o__Polyporales;f__Meripilaceae	6	0	4	0	0	1	0	0	0	0	1	0	5	2	0	1	0	0	0	0	0	0	0	0	0	0	0	5	1	0	0	3	0	0	0	0	0	0	0	5	0	5	0	0	0	0	0	0	0
d__Eukaryota;k__Fungi;p__Basidiomycota;c__Agaricomycetes;o__Polyporales;f__Meruliaceae	13	0	6	8	0	1	0	0	2	0	16	3	12	5	1	9	0	6	15	0	29	0	1	11	0	8	0	3	7	0	3	16	1	4	0	0	8	0	3	8	0	23	0	0	4	0	6	14	0
d__Eukaryota;k__Fungi;p__Basidiomycota;c__Agaricomycetes;o__Polyporales;f__Podoscyphaceae	0	0	0	0	0	0	0	0	0	0	0	0	0	0	0	0	0	0	0	0	0	0	0	0	0	0	0	0	0	0	0	1	1	0	0	0	0	0	0	0	0	0	0	0	0	0	0	1	0
d__Eukaryota;k__Fungi;p__Basidiomycota;c__Agaricomycetes;o__Polyporales;f__Polyporales_fam_Incertae_sedis	0	0	0	0	0	0	0	0	0	0	0	0	0	0	0	0	0	0	0	0	1	0	0	0	0	0	0	0	0	0	0	0	0	0	0	0	0	0	0	0	0	0	0	0	0	0	0	0	0
d__Eukaryota;k__Fungi;p__Basidiomycota;c__Agaricomycetes;o__Polyporales;f__Steccherinaceae	3	0	0	0	0	0	0	0	0	0	0	0	0	1	0	0	0	0	0	0	0	0	0	1	0	0	0	0	0	0	0	0	0	0	0	0	0	0	0	0	0	0	0	0	0	0	0	1	0
d__Eukaryota;k__Fungi;p__Basidiomycota;c__Agaricomycetes;o__Polyporales;f__Xenasmataceae	0	0	0	0	0	0	0	0	0	0	0	0	0	4	0	0	0	0	0	0	0	0	0	1	0	0	0	0	0	0	0	0	0	1	0	0	0	0	0	0	0	0	0	0	0	0	0	0	0
d__Eukaryota;k__Fungi;p__Basidiomycota;c__Agaricomycetes;o__Polyporales;f__unclassified_o__Polyporales	1	0	0	7	0	0	0	0	0	0	5	0	7	1	0	1	0	2	6	0	0	0	0	2	0	1	0	73	5	0	17	17	0	3	0	5	7	0	0	29	0	13	0	0	5	0	0	0	0
d__Eukaryota;k__Fungi;p__Basidiomycota;c__Agaricomycetes;o__Russulales;f__Lachnocladiaceae	0	0	0	0	0	0	0	0	0	0	0	0	0	0	0	0	0	0	0	0	1	0	0	0	0	0	0	0	0	0	0	0	0	0	0	0	0	0	0	0	0	0	0	0	0	0	0	2	0
d__Eukaryota;k__Fungi;p__Basidiomycota;c__Agaricomycetes;o__Russulales;f__Peniophoraceae	14	0	1	0	0	2	0	0	2	0	4	0	1	16	0	3	0	5	4	0	12	0	2	7	0	5	0	5	0	0	8	2	0	0	0	0	0	0	0	4	0	0	0	0	0	0	0	3	0
d__Eukaryota;k__Fungi;p__Basidiomycota;c__Agaricomycetes;o__Russulales;f__unclassified_o__Russulales	4	0	0	3	0	0	0	0	0	0	4	0	14	4	0	1	0	0	0	0	3	0	0	1	0	1	0	0	0	0	0	1	0	2	0	0	0	0	0	5	0	0	0	0	0	0	0	1	0
d__Eukaryota;k__Fungi;p__Basidiomycota;c__Agaricomycetes;o__Sebacinales;f__Sebacinaceae	48	0	32	9	0	21	61	84	31	10	5	0	0	11	309	11	33	60	21	75	2	0	5	3	0	6	0	11	9	225	52	1	0	2	2	49	476	584	81	19	0	6	17	22	19	0	30	22	0
d__Eukaryota;k__Fungi;p__Basidiomycota;c__Agaricomycetes;o__Sebacinales;f__Serendipitaceae	47	0	3	41	2	4	21	0	10	10	51	2	17	150	52	63	7	44	23	19	64	27	46	94	27	36	4	60	58	50	41	53	1	36	2	10	17	0	3	3	0	0	1	2	10	0	102	19	4
d__Eukaryota;k__Fungi;p__Basidiomycota;c__Agaricomycetes;o__Sebacinales;f__unclassified_o__Sebacinales	0	0	0	0	0	0	0	0	0	0	0	0	0	0	0	0	0	0	0	0	0	0	0	0	0	0	0	0	0	0	0	0	0	0	0	0	0	0	0	0	0	0	0	0	0	0	0	0	0
d__Eukaryota;k__Fungi;p__Basidiomycota;c__Agaricomycetes;o__Thelephorales;f__Thelephoraceae	2	0	0	0	0	1	0	0	0	0	2	0	0	0	0	2	0	0	0	0	0	0	0	0	0	0	0	6	0	0	0	0	0	0	0	0	0	0	5	0	0	0	0	0	0	0	0	1	0
d__Eukaryota;k__Fungi;p__Basidiomycota;c__Agaricomycetes;o__Trechisporales;f__Hydnodontaceae	0	0	0	0	0	0	0	0	0	0	3	0	0	0	0	0	0	0	0	0	0	0	0	0	0	0	0	0	0	0	0	0	0	0	0	0	0	0	0	0	0	0	2	0	0	0	0	0	0
d__Eukaryota;k__Fungi;p__Basidiomycota;c__Agaricomycetes;o__Tremellodendropsidales;f__unclassified_o__Tremellodendropsidales	0	0	0	0	0	0	0	0	0	0	0	0	0	0	0	0	0	0	0	0	0	0	0	0	0	0	0	0	0	0	0	0	0	0	0	0	2	0	0	0	0	0	0	0	0	0	0	0	0
d__Eukaryota;k__Fungi;p__Basidiomycota;c__Agaricomycetes;o__unclassified_c__Agaricomycetes;f__unclassified_c__Agaricomycetes	264	7	15	130	21	12	22	218	16	18	122	644	44	231	25	7	26	288	9	8	11	17	31	49	5	39	83	19	69	4	8	218	222	9170	1859	185	1944	3513	0	25	4	48	0	0	7	6	127	366	1979
d__Eukaryota;k__Fungi;p__Basidiomycota;c__Agaricostilbomycetes;o__Agaricostilbales;f__Agaricostilbaceae	0	0	1	0	0	0	0	0	0	0	0	0	0	0	0	0	0	0	0	0	0	0	0	0	0	0	0	0	0	0	0	0	0	0	0	0	0	0	0	0	0	2	0	0	0	0	0	0	0
d__Eukaryota;k__Fungi;p__Basidiomycota;c__Agaricostilbomycetes;o__Agaricostilbales;f__Chionosphaeraceae	1	0	0	0	0	0	0	0	1	0	0	0	0	0	0	1	0	0	0	0	3	0	0	1	0	0	0	0	0	0	0	0	0	0	0	0	0	0	0	0	0	0	0	0	0	0	0	0	0
d__Eukaryota;k__Fungi;p__Basidiomycota;c__Agaricostilbomycetes;o__Agaricostilbales;f__Kondoaceae	8	0	1	7	0	4	1	6	3	1	9	0	0	12	0	11	0	0	12	0	11	0	0	8	0	5	0	3	0	0	0	0	0	0	0	4	1	0	0	0	0	7	0	0	1	0	0	1	0
d__Eukaryota;k__Fungi;p__Basidiomycota;c__Atractiellomycetes;o__Atractiellales;f__Hoehnelomycetaceae	0	0	0	3	0	0	0	0	0	0	2	0	5	0	0	0	0	41	0	0	1	1	27	8	4	1	0	33	2	0	0	0	0	0	0	0	0	0	0	0	0	0	0	0	0	0	0	0	0
d__Eukaryota;k__Fungi;p__Basidiomycota;c__Classiculomycetes;o__Classiculales;f__Classiculaceae	2	0	0	0	0	0	0	0	0	0	0	0	0	0	0	0	0	0	0	0	0	0	0	0	0	0	0	0	0	0	0	0	0	0	0	0	0	0	0	0	0	0	0	0	0	0	0	0	0
d__Eukaryota;k__Fungi;p__Basidiomycota;c__Cystobasidiomycetes;o__Cystobasidiales;f__Cystobasidiaceae	12	0	0	12	0	39	1	3	25	0	17	0	0	14	1	48	0	1	62	1	20	0	0	17	0	126	6	2	94	0	2	2	0	40	0	0	3	0	0	2	0	17	5	0	20	0	5	9	0
d__Eukaryota;k__Fungi;p__Basidiomycota;c__Cystobasidiomycetes;o__Cystobasidiomycetes_ord_Incertae_sedis;f__Buckleyzymaceae	0	0	0	0	0	1	0	0	0	0	0	0	0	0	0	1	0	3	7	0	1	0	0	0	0	0	0	0	1	0	0	0	0	8	0	0	4	0	0	3	0	25	4	0	3	0	4	0	1
d__Eukaryota;k__Fungi;p__Basidiomycota;c__Cystobasidiomycetes;o__Cystobasidiomycetes_ord_Incertae_sedis;f__Symmetrosporaceae	14	0	7	6	0	46	0	9	26	6	9	0	0	3	0	28	2	18	26	0	12	0	2	14	0	12	1	7	12	0	21	10	0	41	0	17	22	0	0	25	0	112	17	0	25	0	0	18	0
d__Eukaryota;k__Fungi;p__Basidiomycota;c__Cystobasidiomycetes;o__Erythrobasidiales;f__Erythrobasidiaceae	10	0	6	8	0	18	3	5	21	4	2	0	3	4	0	13	0	28	17	0	5	0	1	4	0	6	0	19	5	0	12	28	0	29	0	64	64	0	5	27	0	105	23	0	28	0	19	49	0
d__Eukaryota;k__Fungi;p__Basidiomycota;c__Cystobasidiomycetes;o__Erythrobasidiales;f__Erythrobasidiales_fam_Incertae_sedis	1	0	0	2	0	7	2	0	6	1	9	7	1	3	0	15	1	0	5	5	11	7	1	16	3	4	0	10	4	1	0	0	0	0	0	0	0	0	0	12	0	0	0	0	5	0	0	0	0
d__Eukaryota;k__Fungi;p__Basidiomycota;c__Cystobasidiomycetes;o__unclassified_c__Cystobasidiomycetes;f__unclassified_c__Cystobasidiomycetes	0	0	0	1	0	5	0	0	0	0	1	0	0	0	0	2	0	0	1	0	1	0	0	0	0	1	0	0	0	0	0	0	0	5	0	0	3	0	0	1	0	6	4	0	2	0	0	5	0
d__Eukaryota;k__Fungi;p__Basidiomycota;c__Dacrymycetes;o__Dacrymycetales;f__Dacrymycetaceae	0	0	0	3	0	0	0	0	0	0	0	0	0	0	0	0	0	0	0	0	0	0	0	1	0	0	0	0	0	0	0	0	0	0	0	0	0	0	0	0	0	0	0	0	0	0	0	0	0
d__Eukaryota;k__Fungi;p__Basidiomycota;c__Exobasidiomycetes;o__Ceraceosorales;f__unclassified_o__Ceraceosorales	5	0	0	0	0	1	0	0	0	0	2	0	0	0	0	0	0	0	0	0	0	0	0	0	0	0	0	0	0	0	0	0	0	0	0	0	0	0	0	0	0	0	0	0	0	0	0	1	0
d__Eukaryota;k__Fungi;p__Basidiomycota;c__Exobasidiomycetes;o__Entylomatales;f__Entylomatales_fam_Incertae_sedis	3	0	0	2	0	1	0	0	0	0	7	0	0	1	1	1	0	0	6	0	6	0	0	5	0	0	0	3	0	0	1	2	0	2	0	0	0	0	1	2	0	0	0	0	0	0	0	2	0
d__Eukaryota;k__Fungi;p__Basidiomycota;c__Exobasidiomycetes;o__Golubeviales;f__Golubeviaceae	8	0	2	6	0	0	0	0	0	0	4	0	0	4	0	1	0	8	3	0	6	0	3	7	0	2	0	2	0	0	5	0	0	0	0	4	0	0	1	1	0	0	0	0	0	0	1	3	0
d__Eukaryota;k__Fungi;p__Basidiomycota;c__Exobasidiomycetes;o__Microstromatales;f__Microstromatales_fam_Incertae_sedis	0	0	0	0	0	0	0	0	0	0	1	0	0	0	0	0	0	0	0	0	0	0	1	0	0	0	0	0	0	0	0	0	0	0	0	0	0	0	1	1	0	0	0	0	0	0	0	1	0
d__Eukaryota;k__Fungi;p__Basidiomycota;c__Exobasidiomycetes;o__Tilletiales;f__Tilletiaceae	0	0	0	0	0	0	0	0	0	0	1	0	0	1	0	0	0	0	0	0	1	0	3	0	0	0	0	0	0	0	0	1	0	0	0	0	0	0	0	0	0	0	0	0	0	0	0	0	0
d__Eukaryota;k__Fungi;p__Basidiomycota;c__Malasseziomycetes;o__Malasseziales;f__Malasseziaceae	12	1	132	10	2	4	0	52	0	1	6	15	19	28	3	0	0	37	2	0	4	3	210	2	0	1	0	12	1	5	9	5	2	0	3	17	3	0	22	34	2	44	27	0	5	1	26	9	0
d__Eukaryota;k__Fungi;p__Basidiomycota;c__Malasseziomycetes;o__Malasseziales;f__unclassified_o__Malasseziales	0	0	3	0	0	0	0	2	0	0	0	0	0	0	0	0	0	3	1	0	0	0	0	0	0	0	0	0	0	0	0	0	0	0	0	0	0	0	0	0	0	12	0	0	0	0	1	0	0
d__Eukaryota;k__Fungi;p__Basidiomycota;c__Microbotryomycetes;o__Leucosporidiales;f__Leucosporidiaceae	0	0	20	5	0	11	0	0	18	1	0	0	23	0	0	2	0	0	0	0	0	0	12	0	0	9	0	0	3	0	4	0	0	1	0	3	26	1	30	0	0	4	12	0	13	0	30	0	0
d__Eukaryota;k__Fungi;p__Basidiomycota;c__Microbotryomycetes;o__Microbotryomycetes_ord_Incertae_sedis;f__Chrysozymaceae	0	0	0	3	0	51	2	3	68	2	0	0	0	1	0	9	0	0	5	0	3	0	0	0	0	13	0	0	11	1	0	0	0	0	0	0	0	0	0	2	0	7	0	0	0	0	0	5	0
d__Eukaryota;k__Fungi;p__Basidiomycota;c__Microbotryomycetes;o__Microbotryomycetes_ord_Incertae_sedis;f__Microbotryomycetes_fam_Incertae_sedis	0	0	0	0	0	0	0	0	0	0	0	0	0	0	0	0	0	0	0	0	0	0	0	0	0	0	0	0	0	0	0	0	0	0	0	0	0	0	0	0	0	0	0	0	0	0	0	0	0
d__Eukaryota;k__Fungi;p__Basidiomycota;c__Microbotryomycetes;o__Sporidiobolales;f__Sporidiobolaceae	9	1	18	12	0	12	6	0	10	1	5	3	0	2	0	15	0	18	25	0	14	0	12	3	1	14	4	3	13	0	52	7	0	6	0	11	4	0	12	15	0	17	28	0	34	0	4	35	0
d__Eukaryota;k__Fungi;p__Basidiomycota;c__Microbotryomycetes;o__unclassified_c__Microbotryomycetes;f__unclassified_c__Microbotryomycetes	0	0	0	0	0	1	0	0	0	0	0	0	0	0	0	0	0	0	0	0	0	0	0	0	0	0	0	0	0	0	0	0	0	0	0	8	0	0	0	0	0	0	0	0	0	0	0	0	0
d__Eukaryota;k__Fungi;p__Basidiomycota;c__Pucciniomycetes;o__Helicobasidiales;f__Helicobasidiaceae	0	0	0	0	0	0	0	0	0	0	0	0	0	0	0	0	0	0	0	0	0	0	0	0	0	0	0	0	0	0	0	0	0	0	0	0	0	0	0	0	0	0	0	0	0	0	0	0	0
d__Eukaryota;k__Fungi;p__Basidiomycota;c__Pucciniomycetes;o__Platygloeales;f__Eocronartiaceae	0	0	0	0	0	0	0	0	0	0	0	0	0	0	0	0	0	0	0	0	0	0	0	0	0	0	0	0	0	0	1	0	0	0	0	0	0	0	0	0	0	0	0	0	0	0	0	0	0
d__Eukaryota;k__Fungi;p__Basidiomycota;c__Pucciniomycetes;o__Platygloeales;f__unclassified_o__Platygloeales	0	0	0	0	0	0	0	0	0	0	0	0	0	0	0	0	0	0	0	0	0	0	0	0	0	0	0	0	0	0	0	0	0	0	0	0	7	0	0	4	0	0	0	0	0	0	0	1	0
d__Eukaryota;k__Fungi;p__Basidiomycota;c__Pucciniomycetes;o__Septobasidiales;f__Septobasidiaceae	0	0	0	0	0	0	0	0	0	0	0	0	0	0	0	0	0	0	0	0	0	0	0	0	0	0	0	0	0	0	0	0	0	0	0	0	0	0	0	0	0	0	0	0	0	0	0	0	0
d__Eukaryota;k__Fungi;p__Basidiomycota;c__Spiculogloeomycetes;o__Spiculogloeales;f__Spiculogloeaceae	26	0	1	17	0	8	0	0	2	0	14	0	2	16	0	25	0	4	21	0	52	0	6	51	0	11	0	3	8	0	7	0	0	4	0	0	3	0	5	13	0	11	0	0	3	0	0	7	0
d__Eukaryota;k__Fungi;p__Basidiomycota;c__Tremellomycetes;o__Cystofilobasidiales;f__Cystofilobasidiaceae	104	3	420	98	0	10340	1142	80	9883	1780	54	2	348	48	2	1931	18	95	2323	68	45	10	217	25	11	5318	25	44	5814	435	371	12	7	35	13	87	618	0	159	30	3	207	4278	30	2558	15	306	6	4
d__Eukaryota;k__Fungi;p__Basidiomycota;c__Tremellomycetes;o__Cystofilobasidiales;f__Mrakiaceae	35	0	19	24	0	267	69	104	235	11	5	0	18	6	1	64	0	0	49	1	27	4	4	36	6	148	3	9	193	9	71	25	0	1	0	7	2	0	14	24	0	23	82	2	222	0	0	14	0
d__Eukaryota;k__Fungi;p__Basidiomycota;c__Tremellomycetes;o__Cystofilobasidiales;f__unclassified_o__Cystofilobasidiales	0	1	0	0	0	3603	258	2	3156	537	0	0	0	0	0	2331	23	5	1482	10	0	3	0	0	1	3314	22	3	2604	68	0	0	2	2	0	0	17	0	0	0	1	6	0	0	5	0	0	0	4
d__Eukaryota;k__Fungi;p__Basidiomycota;c__Tremellomycetes;o__Filobasidiales;f__Filobasidiaceae	18	3	11	13	0	877	27	70	748	227	11	2	18	12	0	367	4	201	481	9	9	2	1	2	5	873	1	80	944	11	140	70	1	723	4	533	785	4	12	14	3	787	352	2	1049	2	127	20	2
d__Eukaryota;k__Fungi;p__Basidiomycota;c__Tremellomycetes;o__Filobasidiales;f__Piskurozymaceae	0	0	0	0	0	0	0	3	3	0	0	0	0	0	0	0	0	0	0	0	0	0	0	0	0	3	0	0	2	0	0	0	0	0	0	0	0	0	0	0	0	0	0	0	0	0	0	0	0
d__Eukaryota;k__Fungi;p__Basidiomycota;c__Tremellomycetes;o__Holtermanniales;f__Holtermanniales_fam_Incertae_sedis	0	0	0	0	0	10	0	0	2	1	0	0	0	0	0	1	0	0	3	0	0	0	0	0	0	1	0	0	0	1	0	0	0	0	0	0	12	0	0	0	0	0	44	0	22	0	0	0	0
d__Eukaryota;k__Fungi;p__Basidiomycota;c__Tremellomycetes;o__Tremellales;f__Bulleraceae	46	0	19	30	0	279	5	46	241	45	27	0	3	21	0	273	0	64	263	0	22	1	4	27	0	260	110	48	223	4	2	11	0	157	3	58	83	0	5	7	0	120	38	0	302	4	42	25	0
d__Eukaryota;k__Fungi;p__Basidiomycota;c__Tremellomycetes;o__Tremellales;f__Bulleribasidiaceae	479	0	102	310	0	763	7	37	568	35	584	2	76	388	4	683	5	224	786	1	1109	6	84	636	1	539	225	132	547	3	132	265	1	694	6	247	213	0	52	275	0	539	158	0	589	1	88	442	1
d__Eukaryota;k__Fungi;p__Basidiomycota;c__Tremellomycetes;o__Tremellales;f__Naemateliaceae	0	0	0	0	0	0	0	0	0	0	0	0	0	0	0	0	0	0	0	0	0	0	0	0	0	0	0	0	0	0	0	4	0	0	0	0	0	0	0	0	0	0	0	0	0	0	0	0	0
d__Eukaryota;k__Fungi;p__Basidiomycota;c__Tremellomycetes;o__Tremellales;f__Rhynchogastremataceae	800	1	62	623	2	2408	40	147	1880	13	545	1	30	444	1	3303	17	333	2573	16	749	2	47	398	2	2228	4161	190	2104	9	154	585	1	3465	3	123	1183	6	42	175	7	611	507	9	2367	4	239	748	3
d__Eukaryota;k__Fungi;p__Basidiomycota;c__Tremellomycetes;o__Tremellales;f__Tremellaceae	100	0	53	56	0	337	10	72	262	19	171	1	46	183	0	346	4	114	380	6	164	0	17	111	0	398	19	123	328	6	47	391	1	336	0	81	255	0	50	186	0	382	137	1	604	3	100	1160	0
d__Eukaryota;k__Fungi;p__Basidiomycota;c__Tremellomycetes;o__Tremellales;f__Tremellales_fam_Incertae_sedis	0	0	0	0	0	0	0	0	0	0	0	0	0	0	0	0	0	0	0	0	0	0	5	0	0	0	0	0	0	0	0	0	0	0	0	0	0	0	0	0	0	0	0	0	0	0	0	0	0
d__Eukaryota;k__Fungi;p__Basidiomycota;c__Tremellomycetes;o__Tremellales;f__Trimorphomycetaceae	14	0	0	10	1	7	0	0	7	1	12	0	8	21	0	11	0	0	11	1	11	0	0	12	0	7	0	4	0	0	0	7	0	0	0	7	6	0	0	2	0	0	13	2	0	0	0	0	0
d__Eukaryota;k__Fungi;p__Basidiomycota;c__Tremellomycetes;o__Tremellales;f__unclassified_o__Tremellales	16	0	1	1	0	80	3	32	39	4	26	0	1	31	0	71	1	5	110	0	50	0	1	14	0	130	395	9	195	1	1	0	0	10	0	3	6	0	0	1	1	8	0	0	17	0	4	2	0
d__Eukaryota;k__Fungi;p__Basidiomycota;c__Tremellomycetes;o__Trichosporonales;f__Trichosporonaceae	0	0	0	1	0	0	0	0	0	0	0	0	0	0	0	2	0	0	0	0	0	0	0	0	3	0	0	2	0	0	0	0	0	0	0	0	0	0	0	0	2	0	0	0	0	0	0	1	0
d__Eukaryota;k__Fungi;p__Basidiomycota;c__Tremellomycetes;o__unclassified_c__Tremellomycetes;f__unclassified_c__Tremellomycetes	0	0	0	0	0	0	0	3	1	0	0	0	0	0	0	0	0	0	0	0	0	0	0	1	0	1	0	0	0	0	0	0	0	1	0	0	0	0	0	0	0	8	1	0	0	0	0	0	0
d__Eukaryota;k__Fungi;p__Basidiomycota;c__Tritirachiomycetes;o__Tritirachiales;f__Tritirachiaceae	0	0	0	0	0	0	0	0	0	0	0	0	0	0	0	0	0	0	0	0	0	0	0	0	0	0	0	14	0	0	0	0	0	0	0	0	0	0	0	0	0	0	0	0	0	0	0	0	0
d__Eukaryota;k__Fungi;p__Basidiomycota;c__Ustilaginomycetes;o__Ustilaginales;f__Ustilaginaceae	198	1	27	148	0	8	0	41	6	0	261	2	76	202	0	34	2	70	38	0	232	1	27	128	0	14	0	20	4	0	38	131	0	11	0	0	10	0	41	211	0	27	6	0	6	0	61	769	4
d__Eukaryota;k__Fungi;p__Basidiomycota;c__Ustilaginomycetes;o__Ustilaginales;f__unclassified_o__Ustilaginales	0	0	0	0	0	1	0	0	0	0	0	0	0	0	0	0	0	0	0	0	0	0	0	0	0	0	0	0	0	0	0	2	0	0	0	0	0	0	0	0	0	0	1	0	0	0	0	0	0
d__Eukaryota;k__Fungi;p__Basidiomycota;c__Wallemiomycetes;o__Wallemiales;f__Wallemiaceae	0	0	0	0	2	0	0	9	2	0	0	0	0	0	0	0	0	0	0	0	1	1	0	0	0	0	0	0	0	0	0	0	0	0	0	0	0	0	0	0	1	5	0	0	0	0	0	0	0
d__Eukaryota;k__Fungi;p__Basidiomycota;c__unclassified_p__Basidiomycota;o__unclassified_p__Basidiomycota;f__unclassified_p__Basidiomycota	90	0	7	72	1	82	4	23	72	13	130	126	2	105	4	89	19	57	91	16	493	0	23	161	1	52	0	49	54	1	13	6	0	33	12	143	116	2	8	9	1	189	59	2	45	0	20	318	23
d__Eukaryota;k__Fungi;p__Blastocladiomycota;c__Blastocladiomycetes;o__Blastocladiales;f__Catenariaceae	8	0	25	1	0	1	0	0	1	0	0	0	1	0	0	1	0	0	29	0	1	0	0	2	0	0	0	0	1	0	0	0	0	7	0	0	0	0	0	0	0	4	4	0	1	0	0	2	0
d__Eukaryota;k__Fungi;p__Blastocladiomycota;c__unclassified_p__Blastocladiomycota;o__unclassified_p__Blastocladiomycota;f__unclassified_p__Blastocladiomycota	0	0	0	1	0	0	0	0	0	0	0	0	0	0	0	0	2	0	0	0	609	0	0	0	1	0	0	0	0	0	0	0	0	0	0	50	0	0	0	0	0	0	0	0	0	0	0	0	0
d__Eukaryota;k__Fungi;p__Calcarisporiellomycota;c__Calcarisporiellomycetes;o__Calcarisporiellales;f__Calcarisporiellaceae	0	0	2	0	0	0	0	12	0	0	8	0	7	0	0	2	0	43	0	0	0	0	1	4	0	0	0	24	1	0	3	6	0	0	0	1	0	0	5	16	0	37	0	0	0	0	4	11	0
d__Eukaryota;k__Fungi;p__Chytridiomycota;c__Chytridiomycetes;o__Chytridiales;f__Chytridiaceae	0	0	0	0	0	0	0	0	0	0	0	0	0	1	0	0	0	0	0	0	0	0	0	0	0	0	0	6	0	0	0	0	0	0	0	0	0	0	0	0	0	0	0	0	0	0	0	0	0
d__Eukaryota;k__Fungi;p__Chytridiomycota;c__Chytridiomycetes;o__unclassified_c__Chytridiomycetes;f__unclassified_c__Chytridiomycetes	0	0	0	0	0	0	0	0	0	0	0	0	0	0	0	0	0	0	0	0	0	0	0	0	0	0	0	0	0	0	0	0	0	0	0	0	0	0	0	0	0	0	5	0	0	0	0	0	0
d__Eukaryota;k__Fungi;p__Chytridiomycota;c__GS13;o__unclassified_c__GS13;f__unclassified_c__GS13	10	0	4	3	0	3	0	8	1	0	1	0	2	0	0	5	0	5	1	0	3	0	2	1	0	0	0	7	2	0	0	3	0	1	0	0	0	0	0	3	0	0	0	0	0	0	0	1	0
d__Eukaryota;k__Fungi;p__Chytridiomycota;c__Lobulomycetes;o__Lobulomycetales;f__unclassified_o__Lobulomycetales	0	0	0	0	0	0	0	0	0	0	0	0	0	0	0	1	0	0	0	0	0	0	0	0	0	0	0	0	0	0	0	0	0	0	0	0	0	0	0	0	0	0	0	0	0	0	1	0	0
d__Eukaryota;k__Fungi;p__Chytridiomycota;c__Lobulomycetes;o__unclassified_c__Lobulomycetes;f__unclassified_c__Lobulomycetes	0	0	0	0	0	1	0	1	2	0	0	0	2	1	0	0	0	10	4	0	0	0	1	0	0	0	0	8	0	0	13	0	0	0	0	9	0	0	4	0	0	1	1	0	1	0	1	2	0
d__Eukaryota;k__Fungi;p__Chytridiomycota;c__Rhizophlyctidomycetes;o__Rhizophlyctidales;f__Rhizophlyctidaceae	2	5	4	1	0	0	0	3	1	0	11	0	0	0	0	2	0	0	0	0	2	0	0	0	0	0	0	0	0	0	0	0	0	0	0	0	2	0	0	0	0	0	0	0	0	0	0	0	0
d__Eukaryota;k__Fungi;p__Chytridiomycota;c__Rhizophydiomycetes;o__Rhizophydiales;f__Alphamycetaceae	0	0	0	0	0	0	0	0	1	0	0	0	0	0	0	0	0	0	0	0	0	0	0	0	0	0	0	0	1	0	0	0	0	0	0	0	0	0	3	0	0	0	0	0	1	0	0	0	0
d__Eukaryota;k__Fungi;p__Chytridiomycota;c__Rhizophydiomycetes;o__Rhizophydiales;f__Halomycetaceae	0	0	0	0	0	0	0	0	0	0	0	0	0	0	0	0	0	0	0	0	0	0	0	0	0	0	0	0	0	0	0	0	0	0	0	0	0	0	0	0	0	0	0	0	0	0	0	0	0
d__Eukaryota;k__Fungi;p__Chytridiomycota;c__Rhizophydiomycetes;o__Rhizophydiales;f__Rhizophydiaceae	0	0	0	0	0	0	0	0	0	0	0	0	1	0	0	0	0	0	0	0	0	0	0	0	0	0	0	0	0	0	0	0	0	0	0	0	0	0	0	0	0	0	0	0	0	0	0	0	0
d__Eukaryota;k__Fungi;p__Chytridiomycota;c__Rhizophydiomycetes;o__Rhizophydiales;f__unclassified_o__Rhizophydiales	0	0	2	4	0	0	0	4	0	0	0	0	0	0	0	0	0	0	0	0	0	0	0	0	0	0	0	0	0	0	3	0	0	0	0	0	0	0	0	0	0	0	0	0	0	0	0	0	0
d__Eukaryota;k__Fungi;p__Chytridiomycota;c__Spizellomycetes;o__Spizellomycetales;f__Powellomycetaceae	2	0	1	1	0	0	0	0	1	0	3	0	0	3	0	39	0	0	0	0	6	0	0	1	0	0	0	0	0	0	0	0	0	5	0	19	0	0	6	38	0	1	0	0	1	0	0	10	0
d__Eukaryota;k__Fungi;p__Chytridiomycota;c__Spizellomycetes;o__Spizellomycetales;f__Spizellomycetaceae	9	0	32	9	0	15	0	5	0	0	8	0	8	21	0	4	0	48	6	0	6	0	176	13	0	6	0	75	0	0	0	50	0	0	0	13	0	0	2	3	0	4	0	0	0	0	14	1	0
d__Eukaryota;k__Fungi;p__Chytridiomycota;c__unclassified_p__Chytridiomycota;o__unclassified_p__Chytridiomycota;f__unclassified_p__Chytridiomycota	10	2	46	26	0	5	0	116	13	0	18	5	60	8	0	56	0	119	16	0	15	0	45	19	0	37	1	151	2	0	19	61	0	5	0	203	13	0	52	9	0	65	53	0	9	0	29	33	0
d__Eukaryota;k__Fungi;p__Glomeromycota;c__Glomeromycetes;o__Diversisporales;f__Diversisporaceae	0	0	0	0	0	0	0	0	0	0	0	0	0	0	0	0	0	0	0	0	0	0	0	0	0	0	0	0	0	0	2	1	0	0	0	3	0	0	0	0	0	0	0	0	0	0	0	0	0
d__Eukaryota;k__Fungi;p__Glomeromycota;c__Glomeromycetes;o__Diversisporales;f__Diversisporales_fam_Incertae_sedis	19	0	4	16	0	0	0	4	0	0	13	4	0	1	0	0	0	48	7	0	7	1	11	5	0	0	0	45	0	0	0	14	0	6	0	4	0	0	0	37	1	13	4	0	6	0	8	13	1
d__Eukaryota;k__Fungi;p__Glomeromycota;c__Glomeromycetes;o__Gigasporales;f__Gigasporaceae	0	0	0	0	0	0	0	0	0	0	0	0	0	0	0	0	0	0	0	0	0	0	0	0	0	0	0	0	0	0	4	0	0	0	0	0	0	0	0	0	0	0	0	0	0	0	0	0	0
d__Eukaryota;k__Fungi;p__Glomeromycota;c__Glomeromycetes;o__Glomerales;f__Claroideoglomeraceae	0	0	0	0	0	1	0	0	0	0	2	0	0	1	0	0	0	2	0	0	0	0	0	1	0	0	0	1	0	0	0	0	0	0	0	6	0	0	0	0	0	0	0	0	0	0	0	0	0
d__Eukaryota;k__Fungi;p__Glomeromycota;c__Glomeromycetes;o__Glomerales;f__Glomeraceae	267	3	94	291	5	49	86	935	47	0	179	23	115	200	87	94	46	1159	116	18	141	109	145	145	5	68	15	1121	63	20	41	435	20	455	7	694	56	9	56	310	24	465	64	24	146	12	71	381	49
d__Eukaryota;k__Fungi;p__Glomeromycota;c__Glomeromycetes;o__Glomerales;f__unclassified_o__Glomerales	0	0	0	0	0	0	2	7	0	0	0	0	2	2	2	1	0	35	0	0	2	0	1	1	0	0	0	11	0	2	1	1	1	0	0	7	1	0	0	2	0	20	2	1	7	0	0	3	0
d__Eukaryota;k__Fungi;p__Glomeromycota;c__Glomeromycetes;o__unclassified_c__Glomeromycetes;f__unclassified_c__Glomeromycetes	0	0	0	2	0	1	0	12	0	0	0	0	0	1	0	1	1	40	1	0	2	0	4	2	0	0	0	10	0	0	0	5	0	7	0	31	2	0	0	5	0	3	0	0	0	0	0	2	0
d__Eukaryota;k__Fungi;p__Glomeromycota;c__Paraglomeromycetes;o__GS24;f__unclassified_o__GS24	6	0	17	1	0	0	0	29	0	0	4	0	29	18	0	3	0	2	6	0	6	0	15	0	0	2	0	32	4	0	0	15	1	100	0	29	0	0	5	45	0	1	0	0	6	0	29	25	0
d__Eukaryota;k__Fungi;p__Glomeromycota;c__Paraglomeromycetes;o__Paraglomerales;f__Paraglomeraceae	0	0	0	0	0	0	0	0	0	0	0	0	1	1	0	0	0	0	0	0	0	0	0	0	0	0	0	0	0	0	0	0	0	0	0	0	0	0	0	3	0	0	0	0	0	0	0	0	0
d__Eukaryota;k__Fungi;p__Glomeromycota;c__Paraglomeromycetes;o__Paraglomerales;f__unclassified_o__Paraglomerales	0	0	0	0	0	0	0	0	0	0	0	0	0	0	0	0	0	0	0	0	0	0	0	0	0	0	0	0	0	0	0	0	0	0	0	4	0	0	0	1	0	0	0	0	0	0	0	1	0
d__Eukaryota;k__Fungi;p__Glomeromycota;c__unclassified_p__Glomeromycota;o__unclassified_p__Glomeromycota;f__unclassified_p__Glomeromycota	18	0	16	44	0	5	12	151	1	0	27	1	37	44	1	14	14	311	26	5	15	11	35	9	1	5	6	406	15	2	0	54	2	1	0	98	14	3	17	29	0	74	13	4	28	2	24	37	0
d__Eukaryota;k__Fungi;p__Kickxellomycota;c__GS19;o__GS19;f__unclassified_o__GS19	0	0	0	0	0	0	0	0	0	0	0	0	0	0	0	0	0	0	0	0	0	0	0	0	0	0	0	5	0	0	0	0	0	0	0	0	0	0	0	0	0	0	0	0	0	0	0	0	0
d__Eukaryota;k__Fungi;p__Kickxellomycota;c__Kickxellomycetes;o__Kickxellales;f__Kickxellaceae	16	0	50	50	2	3	0	293	9	4	29	0	39	16	0	5	0	66	7	0	7	0	36	10	0	3	0	113	2	0	33	8	0	1	0	63	7	0	0	20	0	81	11	2	8	0	24	24	0
d__Eukaryota;k__Fungi;p__Kickxellomycota;c__unclassified_p__Kickxellomycota;o__unclassified_p__Kickxellomycota;f__unclassified_p__Kickxellomycota	0	0	0	0	1	0	0	0	1	0	0	0	0	2	0	1	0	0	0	0	0	0	0	0	0	0	0	0	0	0	0	0	0	0	0	0	0	0	0	0	0	0	0	0	0	0	0	0	0
d__Eukaryota;k__Fungi;p__Mortierellomycota;c__Mortierellomycetes;o__Mortierellales;f__Mortierellaceae	929	18	24411	1283	8	4705	873	9415	6560	326	1232	29	22363	992	8	6134	96	7566	6430	246	1728	36	16546	1758	66	11437	86	6788	12674	284	27423	954	21	1108	15	12700	2689	32	29670	1523	18	18339	7193	80	7238	50	27637	1006	13
d__Eukaryota;k__Fungi;p__Mortierellomycota;c__unclassified_p__Mortierellomycota;o__unclassified_p__Mortierellomycota;f__unclassified_p__Mortierellomycota	362	3	216	302	0	54	5	371	60	0	120	6	72	147	1	189	43	147	136	2	160	0	135	183	6	99	0	154	43	0	220	37	0	6	0	10	6	0	0	10	0	61	0	0	35	0	0	10	0
d__Eukaryota;k__Fungi;p__Mucoromycota;c__Mucoromycetes;o__Mucorales;f__Choanephoraceae	9	3	0	12	0	1	0	0	3	0	26	0	4	1	0	4	1	5	10	0	8	0	11	21	0	3	0	0	2	0	0	3	0	0	0	0	0	0	0	1	0	0	0	0	0	0	0	3	0
d__Eukaryota;k__Fungi;p__Mucoromycota;c__Mucoromycetes;o__Mucorales;f__Cunninghamellaceae	1	0	0	0	0	0	0	0	0	0	0	0	0	0	0	0	0	0	0	0	0	0	0	0	0	0	0	1	0	0	0	0	0	0	0	0	0	0	0	0	0	0	0	0	0	0	0	0	0
d__Eukaryota;k__Fungi;p__Mucoromycota;c__Mucoromycetes;o__Mucorales;f__Mucoraceae	16	0	3	8	0	27	0	41	53	0	19	0	0	11	0	16	0	0	36	0	9	0	2	11	0	19	0	1	8	1	2	38	0	71	0	8	5	0	2	100	1	0	37	1	71	0	3	29	0
d__Eukaryota;k__Fungi;p__Mucoromycota;c__Mucoromycetes;o__Mucorales;f__Rhizopodaceae	0	0	0	0	0	0	0	1	0	0	0	0	0	0	0	0	0	0	0	0	0	0	0	0	0	0	0	0	0	0	0	0	0	0	0	68	18	0	0	0	0	0	0	0	0	0	0	284	0
d__Eukaryota;k__Fungi;p__Mucoromycota;c__Mucoromycotina_cls_Incertae_sedis;o__Mucoromycotina_ord_Incertae_sedis;f__Mucoromycotina_fam_Incertae_sedis	0	0	0	0	0	0	0	0	0	0	0	0	0	0	0	0	0	0	0	0	0	0	0	0	0	0	0	0	0	0	0	0	0	0	0	0	0	0	0	0	0	0	0	0	0	0	0	0	0
d__Eukaryota;k__Fungi;p__Olpidiomycota;c__Olpidiomycetes;o__Olpidiales;f__Olpidiaceae	92	3	216	108	0	227	0	315	117	0	20	3	118	34	0	51	4	39	22	0	39	0	180	9	0	12	0	69	26	2	0	0	0	1	0	0	0	0	10	3	0	38	0	0	0	0	12	7	0
d__Eukaryota;k__Fungi;p__Rozellomycota;c__unclassified_p__Rozellomycota;o__unclassified_p__Rozellomycota;f__unclassified_p__Rozellomycota	1	0	0	4	0	4	0	6	5	0	4	0	0	3	0	1	0	5	0	0	2	0	0	1	0	4	0	0	33	0	5	1	0	0	0	6	0	0	17	1	0	6	0	0	0	0	2	0	0
d__Eukaryota;k__Fungi;p__Zoopagomycota;c__Zoopagomycetes;o__Zoopagales;f__Piptocephalidaceae	4	0	0	0	0	1	0	13	0	0	0	0	6	0	0	0	0	7	0	0	3	0	6	2	0	0	0	4	0	0	38	2	0	1	0	0	1	0	841	3	0	1	0	0	2	0	132	4	0
d__Eukaryota;k__Fungi;p__unclassified_k__Fungi;c__unclassified_k__Fungi;o__unclassified_k__Fungi;f__unclassified_k__Fungi	3281	36950	2356	4917	29113	1190	23057	5464	1327	18058	3223	20216	2775	3655	23011	3729	18505	8963	4072	22250	2346	22510	5072	3832	26630	1483	4658	7084	1381	22898	2357	2192	18324	3237	6839	7627	1672	2580	1960	4232	9475	3729	1549	5000	1457	5440	3283	3449	11220
[truncated: 30 more columns]

## Sheet: Genus_full
#OTU ID			Na1FBS	Na2FBS	Na3FBS	Na1FARS	Na2FARS	Na3FARS	Na1FPRS	Na2FPRS	Na3FPRS	Na1FARt	Na2FARt	Na3FARt	Na1FPRt	Na2FPRt	Na3FPRt	Na1MBS	Na2MBS	Na3MBS	Na1MARS	Na2MARS	Na3MARS	Na1MPRS	Na2MPRS	Na3MPRS	Na1MARt	Na2MARt	Na3MARt	Na1MPRt	Na2MPRt	Na3MPRt	T1FBS	T2FBS	T3FBS	T1FPRS	T2FPRS	T3FPRS	T1FPRt	T2FPRt	T3FPRt	T1MBS	T2abMBS	T3MBS	T1MARS	T2deMARS	T3acMARS	T3bdMARS	T1MPRS
d__Eukaryota;k__Fungi;p__unclassified_k__Fungi;c__unclassified_k__Fungi;o__unclassified_k__Fungi;f__unclassified_k__Fungi;g__unclassified_k__Fungi			2356	2775	5072	3281	3223	2346	4917	3655	3832	36950	20216	22510	29113	23011	26630	5464	8963	7084	1190	3729	1483	1327	4072	1381	23057	18505	4658	18058	22250	22898	2357	1960	3283	2192	4232	3449	18324	9475	11220	7627	3729	7749	3237	1549	4911	3576	1672
d__Eukaryota;k__Fungi;p__Mortierellomycota;c__Mortierellomycetes;o__Mortierellales;f__Mortierellaceae;g__Mortierella			24404	22363	16546	929	1231	1728	1283	992	1758	18	29	36	8	8	66	9415	7566	6788	4705	6134	11437	6559	6430	12674	873	96	86	326	246	284	27423	29670	27637	944	1518	1004	21	18	13	12700	18339	16067	1108	7193	5360	3633	2689
d__Eukaryota;k__Fungi;p__Ascomycota;c__Sordariomycetes;o__unclassified_c__Sordariomycetes;f__unclassified_c__Sordariomycetes;g__unclassified_c__Sordariomycetes			152	211	309	831	2079	1862	697	4472	4011	461	2199	11600	711	12144	516	588	679	713	125	333	166	139	566	375	179	4539	177	452	2204	1528	140	169	437	1726	7725	7937	185	20533	17549	756	629	1347	746	5222	4247	2965	600
d__Eukaryota;k__Fungi;p__Ascomycota;c__Sordariomycetes;o__Sordariales;f__unclassified_o__Sordariales;g__unclassified_o__Sordariales			573	248	475	755	1211	266	1660	1587	299	541	4982	89	6077	2266	294	422	274	478	110	110	177	198	97	574	1559	1460	122	554	360	905	112	135	477	5095	4529	4609	5260	3521	3614	311	450	889	1884	2114	3449	1047	4099
d__Eukaryota;k__Fungi;p__Basidiomycota;c__Agaricomycetes;o__Cantharellales;f__Ceratobasidiaceae;g__unclassified_f__Ceratobasidiaceae			272	86	395	2189	1276	1540	2665	2545	1465	756	1814	743	580	113	1448	1291	523	548	373	210	104	739	432	209	2092	1011	69	1202	622	1328	186	218	11	1304	1953	2029	207	267	496	717	778	950	617	639	1370	742	2888
d__Eukaryota;k__Fungi;p__Ascomycota;c__Dothideomycetes;o__Pleosporales;f__unclassified_o__Pleosporales;g__unclassified_o__Pleosporales			317	147	101	1008	913	390	1734	1620	394	637	354	127	2492	1598	57	233	175	147	312	477	185	255	478	220	724	713	200	429	371	97	319	91	152	3762	1317	1369	7596	27	18	227	868	449	1645	398	2332	345	2498
d__Eukaryota;k__Fungi;p__Ascomycota;c__Dothideomycetes;o__Tubeufiales;f__Tubeufiaceae;g__Titaea			731	306	946	97	25	29	119	60	40	55	40	28	1	1	49	655	611	320	424	283	69	674	256	82	2193	1624	87	5906	891	7428	1815	1913	1477	43	47	37	5	8	2	3388	572	475	883	483	425	176	3084
d__Eukaryota;k__Fungi;p__Ascomycota;c__Sordariomycetes;o__Branch06;f__unclassified_o__Branch06;g__unclassified_o__Branch06			279	281	277	1236	1436	1377	1994	1605	2066	1587	2345	3917	298	187	1019	1497	1884	1150	143	403	83	207	476	199	2446	2071	336	709	770	1191	161	54	164	1895	1633	1471	682	197	1268	2395	1757	1349	1657	622	622	567	1069
d__Eukaryota;k__Fungi;p__Ascomycota;c__Sordariomycetes;o__Hypocreales;f__Nectriaceae;g__Gibberella			412	772	593	2486	3623	2398	1926	2447	2045	50	207	14	8	50	46	424	1237	914	1286	2120	1442	956	2037	1334	80	294	17674	24	49	108	83	330	592	643	588	1204	11	5	1	378	414	624	696	209	1309	2211	217
d__Eukaryota;k__Fungi;p__Basidiomycota;c__Tremellomycetes;o__Cystofilobasidiales;f__Cystofilobasidiaceae;g__Cystofilobasidium			420	348	217	104	54	45	98	48	25	3	2	10	0	2	11	80	95	44	10340	1931	5318	9883	2323	5814	1142	18	25	1780	68	435	371	159	306	12	30	6	7	3	4	87	207	32	35	4278	623	124	618
d__Eukaryota;k__Fungi;p__Basidiomycota;c__Tremellomycetes;o__Tremellales;f__Rhynchogastremataceae;g__Papiliotrema			62	30	47	800	545	749	623	444	398	1	1	2	2	1	2	147	333	190	2408	3303	2228	1880	2573	2104	40	17	4161	13	16	9	154	42	239	585	175	748	1	7	3	123	611	179	3465	507	1086	6560	1183
d__Eukaryota;k__Fungi;p__Basidiomycota;c__Agaricomycetes;o__Cantharellales;f__Ceratobasidiaceae;g__Ceratobasidium			50	83	28	906	240	956	1607	965	2916	191	259	602	575	127	10006	90	585	553	102	459	186	151	420	393	125	336	15	19	572	78	25	35	20	3977	2765	491	1131	795	4009	314	233	173	292	476	1	26	943
d__Eukaryota;k__Fungi;p__Ascomycota;c__Dothideomycetes;o__Pleosporales;f__Lentitheciaceae;g__Poaceascoma			118	46	65	373	1002	538	457	699	474	492	2269	664	1307	1946	515	60	86	76	50	97	43	82	175	138	207	755	250	132	1823	2070	31	14	113	2701	2831	1184	2088	2831	1247	41	100	157	333	246	726	399	1059
d__Eukaryota;k__Fungi;p__Ascomycota;c__Sordariomycetes;o__Hypocreales;f__Nectriaceae;g__Fusarium			345	548	653	510	652	915	469	534	740	141	893	691	76	77	651	727	758	967	282	690	278	217	672	295	514	411	3716	305	767	810	146	143	159	336	307	869	99	20	3	264	322	425	1063	164	896	408	348
d__Eukaryota;k__Fungi;p__Ascomycota;c__Sordariomycetes;o__Sordariales;f__Chaetomiaceae;g__Trichocladium			1116	2596	3483	505	615	2909	626	542	3223	15	14	27	1	5	47	1739	2098	2988	1826	1796	4574	2225	2518	4124	107	22	11	13	222	206	174	141	209	79	41	53	3	2	3	58	44	98	25	274	64	82	46
d__Eukaryota;k__Fungi;p__Ascomycota;c__unclassified_p__Ascomycota;o__unclassified_p__Ascomycota;f__unclassified_p__Ascomycota;g__unclassified_p__Ascomycota			367	620	456	656	714	493	918	541	541	85	294	47	98	28	10	1275	1380	1606	180	467	180	206	606	219	478	273	48	6382	117	176	115	176	419	1492	838	597	72	47	19	434	519	763	413	773	314	547	204
d__Eukaryota;k__Fungi;p__Ascomycota;c__Dothideomycetes;o__Capnodiales;f__Cladosporiaceae;g__Cladosporium			155	185	149	1029	940	687	684	811	500	2	15	7	4	4	6	191	740	388	1634	2467	1015	1537	2071	644	143	9	634	240	37	37	292	339	350	314	230	1167	6	8	7	465	2037	406	603	804	965	1556	221
d__Eukaryota;k__Fungi;p__Ascomycota;c__Dothideomycetes;o__Pleosporales;f__Pleosporaceae;g__Alternaria			114	74	60	169	148	169	70	47	82	4	7	68	6	3	3	88	235	207	1328	1798	1162	1423	1246	867	204	54	648	209	75	36	162	139	254	195	102	627	4	26	7	256	452	106	803	8188	1694	1754	369
d__Eukaryota;k__Fungi;p__Basidiomycota;c__Agaricomycetes;o__unclassified_c__Agaricomycetes;f__unclassified_c__Agaricomycetes;g__unclassified_c__Agaricomycetes			15	44	31	264	122	11	130	231	49	7	644	17	21	25	5	218	288	19	12	7	39	16	9	69	22	26	83	18	8	4	8	0	127	218	25	366	222	4	1979	185	48	279	9170	0	388	493	1944
d__Eukaryota;k__Fungi;p__Ascomycota;c__Sordariomycetes;o__Glomerellales;f__Plectosphaerellaceae;g__Gibellulopsis			398	473	444	5421	3074	3278	3277	2047	2142	16	38	5	12	19	17	247	373	388	1664	1813	834	1404	2121	549	3	8	4446	5	10	8	8	5	32	26	53	49	1	0	0	2	67	30	31	6	21	62	14
d__Eukaryota;k__Fungi;p__Ascomycota;c__Sordariomycetes;o__Sordariales;f__Chaetomiaceae;g__Chaetomium			1520	2200	2378	744	723	1228	1085	575	1542	35	67	21	2	24	66	3784	1921	3305	1099	801	1001	1093	1069	925	82	14	7	12	17	72	412	344	130	401	370	243	15	4	0	824	520	424	102	265	358	191	117
d__Eukaryota;k__Fungi;p__Ascomycota;c__Sordariomycetes;o__Hypocreales;f__Nectriaceae;g__Neocosmospora			533	547	1257	463	357	473	509	438	450	85	271	86	107	59	283	966	666	973	186	127	132	102	155	163	30	57	19	14	203	108	1028	412	385	843	647	711	839	93	114	499	691	982	447	191	438	419	294
d__Eukaryota;k__Fungi;p__Ascomycota;c__Sordariomycetes;o__Sordariales;f__Lasiosphaeriaceae;g__unclassified_f__Lasiosphaeriaceae			119	44	208	122	368	316	438	709	476	34	543	1282	28	109	453	577	164	278	87	115	53	96	168	119	2307	1063	309	47	1050	157	25	35	0	554	804	158	119	113	3	39	180	29	292	97	221	87	811
d__Eukaryota;k__Fungi;p__Basidiomycota;c__Agaricomycetes;o__Agaricales;f__Marasmiaceae;g__Marasmius			1	0	0	48	36	6	25	79	6	47	69	17	6	59	0	0	124	18	1	2	7	15	4	23	2	1	10	0	7663	345	0	2	0	48	0	504	44	0	27	40	0	0	2	10	0	1	173
d__Eukaryota;k__Fungi;p__Ascomycota;c__Sordariomycetes;o__Glomerellales;f__Plectosphaerellaceae;g__Plectosphaerella			503	423	530	2887	1308	2517	1695	664	1208	29	174	19	1	3	24	454	261	507	1147	1306	428	1025	1060	286	54	16	954	19	16	16	55	221	58	123	234	192	2	2	0	40	346	110	884	44	129	224	57
d__Eukaryota;k__Fungi;p__Ascomycota;c__Sordariomycetes;o__Hypocreales;f__Nectriaceae;g__Dactylonectria			22	32	17	68	48	46	64	49	25	50	372	139	1	1	66	40	126	58	29	23	26	39	17	59	1250	482	40	538	198	557	62	142	101	214	135	44	76	81	31	228	80	64	1400	108	99	31	2013
d__Eukaryota;k__Fungi;p__Ascomycota;c__Sordariomycetes;o__Sordariales;f__Lasiosphaeriaceae;g__Apodus			7	13	395	1098	133	412	786	575	642	317	482	33	248	67	175	18	5	10	29	85	28	69	131	75	71	1959	45	134	749	1070	30	0	0	2412	1331	317	2742	714	63	115	8	4	96	4	7	10	1306
d__Eukaryota;k__Fungi;p__Ascomycota;c__Sordariomycetes;o__Magnaporthales;f__Magnaporthaceae;g__Magnaporthiopsis			0	3	0	20	13	19	56	13	103	11	1	5	16	0	89	11	0	0	2	5	7	10	5	13	8	0	9	3	5	0	0	0	11	676	714	681	56	62	1170	6	127	12	101	780	117	41	29
d__Eukaryota;k__Fungi;p__Basidiomycota;c__Agaricomycetes;o__Agaricales;f__unclassified_o__Agaricales;g__unclassified_o__Agaricales			78	36	9	41	225	52	59	143	96	17	167	83	0	231	1	8	195	22	8	62	3	28	57	0	1	4205	0	57	57	0	10	9	103	255	198	114	0	6	2	39	106	77	282	628	27	182	347
d__Eukaryota;k__Fungi;p__Ascomycota;c__Dothideomycetes;o__Pleosporales;f__Phaeosphaeriaceae;g__Phaeosphaeria			34	29	41	297	377	471	207	250	129	0	13	3	1	0	1	22	46	63	339	328	125	279	315	71	5	9	277	5	1	4	1275	1714	555	142	96	435	0	1	0	56	83	39	552	153	345	1368	31
d__Eukaryota;k__Fungi;p__Basidiomycota;c__Tremellomycetes;o__Tremellales;f__Tremellaceae;g__Cryptococcus_f__Tremellaceae			53	46	17	97	171	163	54	178	109	0	1	0	0	0	0	72	114	116	331	329	384	258	365	317	10	4	19	11	6	6	47	50	100	391	185	1160	1	0	0	81	382	226	336	137	368	1396	255
d__Eukaryota;k__Fungi;p__Basidiomycota;c__Tremellomycetes;o__Cystofilobasidiales;f__unclassified_o__Cystofilobasidiales;g__unclassified_o__Cystofilobasidiales			0	0	0	0	0	0	0	0	0	1	0	3	0	0	1	2	5	3	3603	2331	3314	3156	1482	2604	258	23	22	537	10	68	0	0	0	0	0	0	2	1	4	0	6	0	2	0	0	29	17
d__Eukaryota;k__Fungi;p__Ascomycota;c__Sordariomycetes;o__Sordariales;f__Chaetomiaceae;g__Humicola			1665	704	1036	661	328	490	960	222	516	23	21	7	0	0	2	2466	605	1308	947	185	346	903	170	288	7	8	0	3	3	14	63	159	44	331	223	127	2	5	0	133	219	261	9	97	87	70	35
d__Eukaryota;k__Fungi;p__Basidiomycota;c__Tremellomycetes;o__Filobasidiales;f__Filobasidiaceae;g__Filobasidium			5	18	1	18	10	9	12	12	2	1	2	2	0	0	5	64	201	79	872	365	869	748	481	943	27	4	1	227	9	11	98	12	127	69	11	20	1	2	1	523	787	189	723	352	232	1391	785
d__Eukaryota;k__Fungi;p__Ascomycota;c__Pezizomycetes;o__Pezizales;f__Ascobolaceae;g__Ascobolus			164	108	36	104	91	99	152	47	217	1	1	0	0	0	4	729	293	930	32	196	30	95	165	37	12	12	1	5	3	165	119	181	98	652	97	317	2	0	0	1213	745	615	1388	65	188	190	559
d__Eukaryota;k__Fungi;p__Basidiomycota;c__Tremellomycetes;o__Tremellales;f__Bulleribasidiaceae;g__Hannaella			90	73	49	423	532	737	287	361	454	0	2	5	0	3	1	34	182	89	619	559	442	459	659	449	6	4	223	20	0	3	105	37	72	243	237	377	1	0	0	94	387	143	591	137	251	497	159
d__Eukaryota;k__Fungi;p__Ascomycota;c__Sordariomycetes;o__Hypocreales;f__Hypocreales_fam_Incertae_sedis;g__Acremonium			67	160	159	2792	2454	959	2174	792	688	5	51	12	3	7	2	147	66	153	511	195	177	205	177	59	95	2	195	7	1	2	141	8	54	312	77	392	2	0	1	73	115	91	127	9	82	335	27
d__Eukaryota;k__Fungi;p__Basidiomycota;c__Agaricomycetes;o__Auriculariales;f__Auriculariales_fam_Incertae_sedis;g__Oliveonia			0	1	0	16	2	7	5	1	2	0	0	0	0	0	0	0	0	0	0	0	0	0	0	1	0	0	0	1	1	2	2	0	0	104	367	1	28	2034	0	73	16	0	0	199	8	0	5780
d__Eukaryota;k__Fungi;p__Basidiomycota;c__Agaricomycetes;o__Cantharellales;f__Ceratobasidiaceae;g__Thanatephorus			0	4	3	0	7	26	3	5	12	0	0	0	0	0	0	0	0	0	3	12	169	2	10	71	0	9	5	0	0	0	16	0	2	3	0	0	0	0	0	2	0	0	0	700	48	47	141
d__Eukaryota;k__Fungi;p__Basidiomycota;c__Agaricomycetes;o__Cantharellales;f__Ceratobasidiaceae;g__Ceratorhiza			1	0	0	637	650	723	660	1000	360	403	932	77	311	141	1	12	27	11	73	140	28	140	198	56	260	428	35	71	67	0	0	0	0	837	11	473	135	0	224	9	0	3	190	25	782	516	216
d__Eukaryota;k__Fungi;p__Ascomycota;c__Dothideomycetes;o__Pleosporales;f__Periconiaceae;g__Periconia			50	8	2	200	163	354	214	120	126	63	437	26	68	22	24	36	62	23	78	97	44	132	107	26	346	209	25	1110	87	41	5	16	24	199	79	235	2	114	41	28	219	40	184	62	331	181	50
d__Eukaryota;k__Fungi;p__Basidiomycota;c__Agaricomycetes;o__Cantharellales;f__Ceratobasidiaceae;g__Rhizoctonia			0	1	2	2	94	183	7	103	145	0	18	5	0	5	0	4	0	1	0	94	1	2	115	4	0	40	0	0	0	0	0	0	0	1	437	699	0	4	75	0	23	41	0	282	1368	710	0
d__Eukaryota;k__Fungi;p__Ascomycota;c__Leotiomycetes;o__Thelebolales;f__Pseudeurotiaceae;g__Pseudeurotium			196	910	869	79	319	394	76	246	546	5	20	10	1	1	12	612	822	1616	70	202	252	73	250	223	5	7	1	0	7	47	306	169	195	17	15	13	0	0	0	185	53	51	6	11	15	39	14
d__Eukaryota;k__Fungi;p__Basidiomycota;c__Agaricomycetes;o__Auriculariales;f__unclassified_o__Auriculariales;g__unclassified_o__Auriculariales			36	1	0	28	20	36	20	218	27	8	11	21	3	81	8	12	74	2	12	72	25	62	74	18	28	360	3	75	153	0	9	0	40	1285	277	27	3203	1349	38	54	52	9	370	126	7	12	70
d__Eukaryota;k__Fungi;p__Ascomycota;c__Sordariomycetes;o__Hypocreales;f__Nectriaceae;g__Neonectria			39	76	144	25	15	27	40	1	31	0	1	1	0	0	8	98	95	151	92	147	136	71	102	151	111	34	0	33	11	147	66	72	345	54	21	27	5	0	1	1144	64	399	55	217	265	329	554
d__Eukaryota;k__Fungi;p__Ascomycota;c__Dothideomycetes;o__Pleosporales;f__Phaeosphaeriaceae;g__Setophoma			7	6	0	247	93	148	329	168	119	70	385	36	90	167	29	46	13	5	57	37	16	57	35	25	594	15	9	419	25	62	24	1	1	206	339	91	116	181	5	3	35	4	248	22	183	28	181
d__Eukaryota;k__Fungi;p__Ascomycota;c__Dothideomycetes;o__Pleosporales;f__Didymellaceae;g__Epicoccum			11	7	23	29	62	79	24	50	28	0	0	0	0	3	0	2	12	27	308	384	291	415	357	211	265	26	216	130	39	54	0	47	4	8	16	20	0	0	0	10	130	13	21	2032	80	82	45
d__Eukaryota;k__Fungi;p__Ascomycota;c__Sordariomycetes;o__Xylariales;f__Diatrypaceae;g__Monosporascus			8	22	6	136	303	298	229	332	272	49	945	16	185	96	92	6	7	44	24	75	28	35	140	54	8	344	43	8	213	22	2	3	4	33	111	73	46	127	82	18	22	28	280	53	59	64	32
d__Eukaryota;k__Fungi;p__Ascomycota;c__Sordariomycetes;o__Hypocreales;f__Hypocreales_fam_Incertae_sedis;g__Sarocladium			88	21	1	748	1006	375	616	692	261	0	2	2	0	2	16	10	51	5	281	227	61	200	192	49	198	2	634	166	0	1	8	6	20	41	20	164	0	1	0	6	66	8	46	3	98	222	25
d__Eukaryota;k__Fungi;p__Ascomycota;c__Leotiomycetes;o__Thelebolales;f__Pseudeurotiaceae;g__Pseudogymnoascus			41	45	68	19	26	18	18	5	33	0	1	0	0	0	2	104	58	68	126	49	90	112	46	69	5	1	1	43	4	43	1315	359	1058	19	11	10	1	0	0	168	16	52	17	112	12	19	11
d__Eukaryota;k__Fungi;p__Ascomycota;c__Sordariomycetes;o__Hypocreales;f__Stachybotryaceae;g__unclassified_f__Stachybotryaceae			175	91	53	150	174	94	144	102	75	15	587	0	0	3	7	160	143	127	47	76	16	24	71	13	33	0	0	3	1	1	290	109	69	153	177	51	4	1	0	270	458	86	23	34	25	41	43
d__Eukaryota;k__Fungi;p__Ascomycota;c__Sordariomycetes;o__Hypocreales;f__Stachybotryaceae;g__Achroiostachys			10	2	7	51	173	17	96	157	44	5	24	2	20	0	5	9	23	8	10	28	7	10	42	8	1	20	8	1	3	118	0	17	11	23	27	55	1	1	0	0	27	21	1	39	13	37	8
d__Eukaryota;k__Fungi;p__Ascomycota;c__Eurotiomycetes;o__Eurotiales;f__Trichocomaceae;g__Talaromyces			189	674	646	77	198	289	105	140	338	1	2	1	2	0	0	741	777	984	25	108	84	22	168	75	5	0	0	1	6	1	5	12	3	1	12	7	1	0	0	6	10	11	1	3	5	0	7
d__Eukaryota;k__Fungi;p__Ascomycota;c__Pezizomycotina_cls_Incertae_sedis;o__Pezizomycotina_ord_Incertae_sedis;f__Pezizomycotina_fam_Incertae_sedis;g__Badarisama			760	246	573	50	181	670	125	160	156	0	45	3	0	0	0	78	401	228	19	84	71	5	26	149	4	1	0	4	0	0	588	0	0	200	0	40	0	0	0	9	0	12	72	11	72	9	0
d__Eukaryota;k__Fungi;p__Ascomycota;c__Sordariomycetes;o__Hypocreales;f__Bionectriaceae;g__Clonostachys			68	107	236	200	90	105	110	109	123	0	3	2	0	0	7	93	132	109	25	26	11	21	29	6	2	1	4	156	0	3	142	87	89	110	156	156	4	0	1	134	374	295	49	40	69	74	18
d__Eukaryota;k__Fungi;p__Ascomycota;c__Sordariomycetes;o__Hypocreales;f__Cordycipitaceae;g__Beauveria			1	44	2	52	1626	16	76	2801	3	0	7	0	0	1	4	3	10	0	8	97	36	1	50	33	0	0	0	1	0	0	4	0	5	0	9	307	0	0	0	12	5	0	0	1	0	93	6
d__Eukaryota;k__Fungi;p__Glomeromycota;c__Glomeromycetes;o__Glomerales;f__Glomeraceae;g__unclassified_f__Glomeraceae			19	21	53	31	66	18	31	66	24	0	7	36	5	17	2	401	529	412	7	40	5	8	29	7	46	17	4	0	12	8	10	5	24	83	84	77	2	13	16	216	217	610	310	21	156	69	19
d__Eukaryota;k__Fungi;p__Basidiomycota;c__Tremellomycetes;o__Tremellales;f__Bulleraceae;g__Bullera			19	3	4	46	27	22	30	21	27	0	0	1	0	0	0	46	64	48	279	273	260	241	263	223	5	0	110	45	0	4	2	5	42	11	7	25	0	0	0	58	120	75	157	38	196	333	83
d__Eukaryota;k__Fungi;p__Basidiomycota;c__Agaricomycetes;o__Sebacinales;f__Sebacinaceae;g__Paulisebacina			32	0	5	9	1	0	6	0	1	0	0	0	0	0	0	84	60	11	21	11	6	31	17	9	61	33	0	10	75	225	52	81	30	1	5	0	0	0	0	49	6	0	2	17	209	16	476
d__Eukaryota;k__Fungi;p__Ascomycota;c__Dothideomycetes;o__Pleosporales;f__Pleosporaceae;g__Curvularia			31	91	86	212	663	826	128	417	480	3	42	12	1	9	26	69	196	146	65	279	152	36	246	142	1	20	39	0	9	0	27	11	3	18	67	38	0	4	0	0	23	0	15	8	15	82	1
d__Eukaryota;k__Fungi;p__Ascomycota;c__Pezizomycetes;o__Pezizales;f__Pezizaceae;g__Peziza			33	0	3	0	0	3	2	0	0	0	0	0	0	0	0	30	32	6	7	4	1	2	15	0	0	0	0	0	0	0	47	17	64	12	2	2	0	0	0	1370	204	2	17	4	3	50	1553
d__Eukaryota;k__Fungi;p__Ascomycota;c__Dothideomycetes;o__Capnodiales;f__Mycosphaerellaceae;g__Cercospora			31	26	24	294	269	300	319	227	190	0	0	1	2	0	4	5	11	15	105	38	22	53	80	17	0	1	1	0	0	0	30	15	14	106	61	193	0	0	0	29	193	28	230	19	104	158	11
d__Eukaryota;k__Fungi;p__Ascomycota;c__Sordariomycetes;o__Sordariales;f__Lasiosphaeriaceae;g__Schizothecium			160	141	69	15	33	22	26	21	12	1	13	0	0	1	3	80	107	77	29	61	20	31	46	28	2	54	2	1	13	25	157	242	419	31	176	117	0	0	1	211	61	87	280	20	355	195	7
d__Eukaryota;k__Fungi;p__Ascomycota;c__Dothideomycetes;o__Pleosporales;f__Phaeosphaeriaceae;g__unclassified_f__Phaeosphaeriaceae			16	6	4	222	125	107	98	115	37	1	0	0	0	0	2	8	20	15	135	105	57	105	100	40	9	1	55	13	49	2	96	460	30	23	118	213	0	0	0	0	31	13	69	24	230	464	12
d__Eukaryota;k__Fungi;p__Ascomycota;c__Sordariomycetes;o__Hypocreales;f__unclassified_o__Hypocreales;g__unclassified_o__Hypocreales			208	171	67	255	489	203	214	194	221	25	218	16	373	7	40	198	39	91	28	179	33	20	100	25	166	4	8	398	6	8	7	0	8	62	67	88	0	0	4	16	7	34	5	2	42	19	0
d__Eukaryota;k__Fungi;p__Glomeromycota;c__Glomeromycetes;o__Glomerales;f__Glomeraceae;g__Funneliformis			38	44	10	201	37	99	203	69	92	0	2	43	0	0	0	178	107	129	35	41	61	35	68	49	2	13	3	0	1	0	5	11	11	210	104	205	13	1	8	30	53	82	89	26	115	527	4
d__Eukaryota;k__Fungi;p__Basidiomycota;c__Ustilaginomycetes;o__Ustilaginales;f__Ustilaginaceae;g__Moesziomyces			23	71	11	187	242	205	146	193	115	1	2	0	0	0	0	24	30	20	7	26	12	6	32	2	0	2	0	0	0	0	34	38	61	109	202	743	0	0	4	0	27	9	11	3	47	62	8
d__Eukaryota;k__Fungi;p__Ascomycota;c__Sordariomycetes;o__Xylariales;f__Microdochiaceae;g__Microdochium			60	28	7	862	347	325	398	224	228	2	6	1	0	0	2	34	32	3	26	110	29	29	148	32	2	9	5	1	2	16	8	37	29	46	50	57	1	0	0	39	42	46	30	10	48	75	12
d__Eukaryota;k__Fungi;p__Ascomycota;c__Sordariomycetes;o__Trichosphaeriales;f__Trichosphaeriaceae;g__Nigrospora			168	58	19	311	313	330	270	269	245	1	7	1	0	0	0	67	59	20	69	188	83	57	176	33	3	6	13	0	0	0	53	36	27	147	120	168	0	3	0	0	20	0	24	29	68	185	47
d__Eukaryota;k__Fungi;p__Ascomycota;c__Pezizomycetes;o__Pezizales;f__Pyronemataceae;g__unclassified_f__Pyronemataceae			59	1108	55	98	66	236	97	80	183	0	9	1	0	0	0	216	0	50	108	495	511	207	239	462	46	0	23	0	0	52	0	0	0	0	2	0	0	0	0	0	0	1	0	0	4	3	1
d__Eukaryota;k__Fungi;p__Mortierellomycota;c__unclassified_p__Mortierellomycota;o__unclassified_p__Mortierellomycota;f__unclassified_p__Mortierellomycota;g__unclassified_p__Mortierellomycota			216	72	135	362	120	160	302	147	183	3	6	0	0	1	6	371	147	154	54	189	99	60	136	43	5	43	0	0	2	0	220	0	0	37	10	10	0	0	0	10	61	136	6	0	30	19	6
d__Eukaryota;k__Fungi;p__Basidiomycota;c__Agaricomycetes;o__Cantharellales;f__Cantharellales_fam_Incertae_sedis;g__Minimedusa			0	339	339	247	2	166	11	27	12	0	0	0	0	0	0	4	7	13	7	3	19	5	0	4	0	13	0	1	1	5	0	10	0	886	10	14	1	0	0	0	59	0	0	35	315	51	2
d__Eukaryota;k__Fungi;p__Ascomycota;c__Sordariomycetes;o__Hypocreales;f__Clavicipitaceae;g__Metarhizium			33	1	76	18	6	49	32	3	28	0	0	1	0	1	0	61	34	5	4	9	0	4	47	1	2	0	0	0	0	3	133	57	720	54	30	28	0	0	2	30	109	526	5	14	223	59	7
d__Eukaryota;k__Fungi;p__Ascomycota;c__Eurotiomycetes;o__Chaetothyriales;f__Cyphellophoraceae;g__Cyphellophora			4	8	5	630	505	275	436	220	109	4	1	0	0	0	4	0	11	7	363	144	59	234	135	11	2	15	16	0	0	6	4	0	4	17	12	51	0	0	0	0	4	0	22	7	38	161	4
d__Eukaryota;k__Fungi;p__Olpidiomycota;c__Olpidiomycetes;o__Olpidiales;f__Olpidiaceae;g__unclassified_f__Olpidiaceae			212	117	178	92	19	36	108	32	8	3	3	0	0	0	0	312	39	69	227	51	12	117	22	26	0	2	0	0	0	2	0	10	9	0	3	7	0	0	0	0	38	0	1	0	0	6	0
d__Eukaryota;k__Fungi;p__Ascomycota;c__Dothideomycetes;o__Pleosporales;f__Didymellaceae;g__Didymella			25	52	124	58	180	104	19	93	96	0	17	6	0	0	0	73	109	45	123	187	239	127	151	197	19	0	205	31	1	12	19	0	5	52	58	59	0	3	0	3	36	23	263	36	184	192	8
d__Eukaryota;k__Fungi;p__Basidiomycota;c__unclassified_p__Basidiomycota;o__unclassified_p__Basidiomycota;f__unclassified_p__Basidiomycota;g__unclassified_p__Basidiomycota			7	2	23	90	130	493	72	105	161	0	126	0	1	4	1	23	57	49	82	89	52	72	91	54	4	19	0	13	16	1	13	8	20	6	9	318	0	1	23	143	189	58	33	59	71	126	116
d__Eukaryota;k__Fungi;p__Ascomycota;c__Sordariomycetes;o__Sordariales;f__Lasiosphaeriaceae;g__Cercophora			11	11	30	2	377	105	2	537	193	0	161	1	0	1	9	0	23	20	5	5	0	2	16	0	10	4	0	0	8	1	0	14	0	4	0	0	0	0	0	0	12	0	230	0	1	0	0
d__Eukaryota;k__Fungi;p__Ascomycota;c__Dothideomycetes;o__Pleosporales;f__Sporormiaceae;g__Preussia			194	37	34	37	34	53	97	26	43	0	0	30	3	2	20	23	21	66	34	12	17	19	12	34	98	104	4	2	2	5	12	13	51	24	15	145	1	1	0	0	5	86	35	30	91	87	6
d__Eukaryota;k__Fungi;p__Ascomycota;c__Pezizomycetes;o__Pezizales;f__Pezizaceae;g__Oedocephalum			109	295	106	7	1	3	0	3	10	0	0	0	0	0	0	131	374	353	4	101	15	1	22	48	0	0	0	0	0	0	13	23	203	0	0	7	0	0	0	165	198	109	0	36	189	40	0
d__Eukaryota;k__Fungi;p__Ascomycota;c__Sordariomycetes;o__Sordariales;f__Chaetomiaceae;g__Zopfiella			23	3	54	12	66	96	7	40	65	1	15	0	268	0	7	30	123	26	2	9	5	16	31	8	27	41	0	853	492	0	14	0	9	111	149	54	1	5	8	73	163	44	90	22	5	0	1
d__Eukaryota;k__Fungi;p__Ascomycota;c__Sordariomycetes;o__Hypocreales;f__Nectriaceae;g__unclassified_f__Nectriaceae			34	35	103	43	32	34	39	25	53	4	13	3	0	1	15	76	57	92	13	16	16	4	14	11	4	4	0	11	15	49	199	95	34	86	128	27	29	4	5	140	79	68	65	42	43	58	27
d__Eukaryota;k__Fungi;p__Ascomycota;c__Leotiomycetes;o__Helotiales;f__unclassified_o__Helotiales;g__unclassified_o__Helotiales			14	10	17	89	28	116	46	20	96	31	72	15	32	2	17	24	44	25	36	79	14	14	55	14	33	31	4	20	5	16	14	13	10	47	81	27	0	6	2	113	42	28	124	16	42	19	33
d__Eukaryota;k__Fungi;p__Basidiomycota;c__Agaricomycetes;o__Agaricales;f__Psathyrellaceae;g__Coprinopsis			0	6	3	25	6	46	6	3	19	0	5	1	25	0	0	4	7	5	2	5	31	1	1	4	1	0	0	0	0	0	1	5	27	500	405	23	5	44	0	2	27	15	20	183	3	9	12
d__Eukaryota;k__Fungi;p__Basidiomycota;c__Agaricomycetes;o__Agaricales;f__Entolomataceae;g__Entoloma			4	11	39	115	30	9	75	29	6	0	0	0	0	0	2	7	28	38	12	35	80	2	16	4	0	2	0	0	0	2	0	22	16	48	18	12	0	0	0	73	64	186	1132	23	37	249	34
d__Eukaryota;k__Fungi;p__Ascomycota;c__Dothideomycetes;o__Capnodiales;f__Dissoconiaceae;g__Ramichloridium			5	1	14	153	20	165	39	18	159	0	0	0	0	2	0	19	13	18	4	14	12	12	15	7	0	0	0	0	0	0	7	0	8	12	462	106	0	1	0	6	35	47	58	9	142	42	29
d__Eukaryota;k__Fungi;p__Basidiomycota;c__Agaricomycetes;o__Agaricales;f__Bolbitiaceae;g__Conocybe			16	17	1	8	212	273	49	440	827	0	1	2	1	143	0	41	124	53	3	12	32	7	30	51	0	0	0	0	2	7	0	4	6	15	3	56	0	1	2	0	0	43	0	3	68	26	0
d__Eukaryota;k__Fungi;p__Basidiomycota;c__Agaricomycetes;o__Agaricales;f__Typhulaceae;g__Typhula			258	4	225	2	0	0	10	1	2	0	0	0	0	0	0	93	21	0	93	15	32	183	94	10	131	0	0	3	0	2	282	74	72	0	2	0	0	0	0	41	19	5	36	77	74	34	51
d__Eukaryota;k__Fungi;p__Glomeromycota;c__Glomeromycetes;o__Glomerales;f__Glomeraceae;g__Septoglomus			33	43	44	24	32	16	37	13	15	2	2	24	0	1	3	265	330	290	5	5	1	3	5	5	14	5	2	0	3	6	13	26	19	42	25	19	1	2	8	232	117	264	8	11	16	12	12
d__Eukaryota;k__Fungi;p__Glomeromycota;c__unclassified_p__Glomeromycota;o__unclassified_p__Glomeromycota;f__unclassified_p__Glomeromycota;g__unclassified_p__Glomeromycota			16	37	35	18	27	15	44	44	9	0	1	11	0	1	1	151	311	406	5	14	5	1	26	15	12	14	6	0	5	2	0	17	24	54	29	37	2	0	0	98	74	119	1	13	7	71	14
d__Eukaryota;k__Fungi;p__Ascomycota;c__Dothideomycetes;o__Pleosporales;f__Phaeosphaeriaceae;g__Phaeosphaeriopsis			5	1	3	192	123	225	84	86	84	0	0	0	0	0	0	6	3	8	82	71	36	70	45	8	0	0	65	0	0	0	4	6	4	20	26	43	0	0	0	0	0	0	396	5	131	71	3
d__Eukaryota;k__Fungi;p__Ascomycota;c__Sordariomycetes;o__Hypocreales;f__Nectriaceae;g__Volutella			2	3	3	4	3	3	1	1	2	0	2	0	0	0	0	8	3	12	4	2	1	8	4	1	0	0	0	1090	0	8	13	11	12	4	15	2	0	0	0	49	3	7	3	17	1	0	19
d__Eukaryota;k__Fungi;p__Ascomycota;c__Pezizomycetes;o__Pezizales;f__Pyronemataceae;g__Pseudotricharina			3	3	51	17	0	217	37	16	338	0	3	5	0	0	448	2	37	4	14	431	65	5	286	171	0	378	8	0	3	2	0	0	0	0	0	0	0	0	0	0	0	0	0	0	0	0	0
d__Eukaryota;k__Fungi;p__Ascomycota;c__Dothideomycetes;o__Pleosporales;f__Massarinaceae;g__Stagonospora			7	2	22	109	112	46	85	71	34	0	0	0	0	0	4	0	13	1	84	59	26	78	56	10	7	1	50	8	0	0	109	37	12	14	50	102	0	0	0	21	93	8	51	21	45	163	11
d__Eukaryota;k__Fungi;p__Ascomycota;c__Leotiomycetes;o__Helotiales;f__Helotiaceae;g__Tetracladium			36	19	48	32	27	54	27	12	43	2	19	2	7	0	13	49	22	25	13	28	14	5	39	34	13	10	0	10	3	26	27	71	30	61	77	102	1	5	3	116	22	34	73	16	70	29	19
d__Eukaryota;k__Fungi;p__Basidiomycota;c__Agaricomycetes;o__Agaricales;f__Psathyrellaceae;g__Psathyrella			7	1	0	70	16	23	75	27	18	5	1	0	2	2	0	22	10	0	3	2	4	0	6	6	13	0	0	9	1	22	1	69	6	2	6	15	0	4	0	32	53	27	0	0	0	6	2
d__Eukaryota;k__Fungi;p__Ascomycota;c__Pezizomycetes;o__Pezizales;f__Pyronemataceae;g__Pseudaleuria			3	41	372	0	402	32	2	3	28	1	0	2	0	0	0	0	0	6	3	437	260	23	402	386	1	0	3	0	5	2	0	0	0	0	0	0	0	1	0	0	0	0	0	0	0	4	0
d__Eukaryota;k__Fungi;p__Ascomycota;c__Dothideomycetes;o__Pleosporales;f__Phaeosphaeriaceae;g__Paraphoma			18	6	5	21	22	9	18	7	7	4	49	3	0	17	8	24	88	16	17	17	7	15	18	13	24	23	2	3	18	8	17	4	18	21	12	12	6	2	0	42	11	31	43	4	24	107	13
d__Eukaryota;k__Fungi;p__Ascomycota;c__Eurotiomycetes;o__Chaetothyriales;f__Herpotrichiellaceae;g__unclassified_f__Herpotrichiellaceae			21	7	8	6	11	16	7	16	24	8	38	10	0	1	2	60	26	4	8	24	7	4	12	2	25	11	0	18	4	6	14	27	23	42	80	86	8	18	2	119	18	193	73	41	93	106	43
d__Eukaryota;k__Fungi;p__Ascomycota;c__Sordariomycetes;o__Sordariales;f__Sordariales_fam_Incertae_sedis;g__Staphylotrichum			63	123	15	22	12	15	54	35	49	2	6	2	4	5	4	174	120	125	7	11	2	5	8	0	2	1	0	0	1	1	151	24	5	54	83	65	6	0	0	13	116	37	4	26	108	11	48
d__Eukaryota;k__Fungi;p__Ascomycota;c__Sordariomycetes;o__Hypocreales;f__Hypocreaceae;g__Trichoderma			85	120	185	29	59	101	43	28	121	4	1	3	0	0	2	307	215	187	18	15	9	9	19	10	0	0	2	2	3	3	66	74	8	10	17	4	0	1	0	46	117	5	2	7	1	61	8
d__Eukaryota;k__Fungi;p__Chytridiomycota;c__unclassified_p__Chytridiomycota;o__unclassified_p__Chytridiomycota;f__unclassified_p__Chytridiomycota;g__unclassified_p__Chytridiomycota			46	60	45	10	18	15	26	8	19	2	5	0	0	0	0	116	119	151	5	56	37	13	16	2	0	0	1	0	0	0	19	52	29	61	9	33	0	0	0	203	65	54	5	53	7	17	13
d__Eukaryota;k__Fungi;p__Basidiomycota;c__Agaricomycetes;o__Agaricales;f__Psathyrellaceae;g__Coprinellus			33	56	34	58	31	43	73	33	103	0	5	3	0	0	0	44	115	106	11	32	17	4	23	3	0	2	1	0	2	7	22	40	14	19	39	52	1	0	0	0	34	24	1	147	23	32	0
d__Eukaryota;k__Fungi;p__Ascomycota;c__Eurotiomycetes;o__Eurotiales;f__Aspergillaceae;g__Aspergillus			128	120	65	60	36	70	65	24	59	4	6	7	26	22	2	211	189	96	19	28	14	14	62	25	1	1	0	0	0	4	37	16	19	16	27	12	1	3	1	22	141	110	10	20	10	9	3
d__Eukaryota;k__Fungi;p__Basidiomycota;c__Tremellomycetes;o__Cystofilobasidiales;f__Mrakiaceae;g__Tausonia			19	15	4	35	5	27	24	6	36	0	0	4	0	1	0	104	0	9	251	53	134	226	35	171	69	0	3	9	0	7	71	14	0	25	24	14	0	0	0	7	23	0	1	82	3	39	2
d__Eukaryota;k__Fungi;p__Ascomycota;c__Sordariomycetes;o__Hypocreales;f__Hypocreales_fam_Incertae_sedis;g__Fusariella			11	3	5	125	287	58	62	82	75	0	0	0	0	1	0	287	30	0	25	118	10	25	55	4	12	0	0	0	0	0	0	7	0	46	10	22	0	0	1	0	4	29	29	4	52	84	11
d__Eukaryota;k__Fungi;p__Ascomycota;c__Dothideomycetes;o__Pleosporales;f__Morosphaeriaceae;g__Acrocalymma			2	5	0	17	22	20	10	14	8	5	23	3	0	7	5	29	15	3	1	5	2	4	5	0	14	5	1	0	0	0	20	14	5	38	56	29	2	631	23	176	33	20	61	14	31	19	8
d__Eukaryota;k__Fungi;p__Basidiomycota;c__Tremellomycetes;o__Tremellales;f__Bulleribasidiaceae;g__Bulleribasidium			9	1	34	31	27	312	5	12	156	0	0	0	0	0	0	0	4	11	78	71	71	43	82	60	0	1	1	0	1	0	12	0	0	11	11	30	0	0	0	6	17	19	34	4	23	133	21
d__Eukaryota;k__Fungi;p__Basidiomycota;c__Agaricomycetes;o__Sebacinales;f__Serendipitaceae;g__Serendipita			3	17	46	47	51	64	41	150	94	0	2	27	2	52	27	0	44	60	4	63	36	10	23	58	21	7	4	10	19	50	41	3	102	53	3	19	1	0	4	10	0	99	36	1	4	19	17
d__Eukaryota;k__Fungi;p__Ascomycota;c__Sordariomycetes;o__Hypocreales;f__Stachybotryaceae;g__Paramyrothecium			66	65	82	46	89	126	98	92	123	2	89	2	12	1	6	86	47	117	62	31	19	28	35	7	3	1	0	0	0	1	1	11	4	17	20	12	0	0	0	3	31	9	2	1	13	15	6
d__Eukaryota;k__Fungi;p__Ascomycota;c__Dothideomycetes;o__Pleosporales;f__Didymellaceae;g__unclassified_f__Didymellaceae			1	12	1	34	43	29	18	12	23	0	0	0	0	0	0	34	3	6	26	19	13	21	19	11	1	0	3	0	1	3	8	30	0	31	238	67	0	0	0	12	12	6	42	14	168	65	5
d__Eukaryota;k__Fungi;p__Ascomycota;c__Dothideomycetes;o__Pleosporales;f__Cucurbitariaceae;g__Pyrenochaetopsis			35	10	12	42	75	41	59	45	26	1	2	0	0	4	2	39	22	28	36	27	10	19	13	10	11	2	0	14	0	3	0	6	23	28	12	25	3	0	0	0	4	4	18	0	7	32	3
d__Eukaryota;k__Fungi;p__Ascomycota;c__Dothideomycetes;o__Pleosporales;f__Pleosporaceae;g__Edenia			0	0	0	38	89	46	36	27	19	0	0	0	0	1	0	2	4	1	15	17	2	5	15	3	1	0	1	0	0	0	0	0	0	48	40	79	0	0	0	0	1	17	103	1	90	178	2
d__Eukaryota;k__Fungi;p__Ascomycota;c__Dothideomycetes;o__Pleosporales;f__Cucurbitariaceae;g__Pyrenochaeta			60	15	35	32	22	16	99	16	18	5	20	11	0	0	0	119	77	98	32	5	11	11	11	9	117	18	2	100	7	13	18	35	27	22	15	13	0	0	0	33	4	47	10	14	11	21	16
d__Eukaryota;k__Fungi;p__Ascomycota;c__Sordariomycetes;o__Diaporthales;f__Diaporthaceae;g__Diaporthe			0	2	0	7	8	4	17	7	5	0	1	0	0	0	0	0	0	0	0	3	2	0	1	2	0	1	1575	0	0	0	0	0	0	1	3	4	0	0	0	0	0	2	2	1	0	0	0
d__Eukaryota;k__Fungi;p__Glomeromycota;c__Glomeromycetes;o__Glomerales;f__Glomeraceae;g__Glomus			4	0	38	6	28	7	14	26	13	1	1	4	0	11	0	90	187	110	2	7	1	0	10	0	24	8	1	0	2	6	12	10	1	33	41	39	3	2	12	161	59	143	37	2	71	30	6
d__Eukaryota;k__Fungi;p__Ascomycota;c__Dothideomycetes;o__Pleosporales;f__Didymellaceae;g__Phoma			25	4	0	9	2	3	12	5	6	1	0	0	0	0	0	0	2	4	33	17	20	35	56	32	6	1	18	6	0	0	28	24	0	23	4	9	0	0	0	136	9	0	3	16	40	13	7
d__Eukaryota;k__Fungi;p__Basidiomycota;c__Tremellomycetes;o__Tremellales;f__Bulleribasidiaceae;g__Dioszegia			3	2	1	25	25	58	18	14	26	0	0	1	0	1	0	0	38	32	60	49	19	59	29	32	0	0	0	11	0	0	15	15	14	11	27	35	0	0	1	147	135	32	60	17	30	108	33
d__Eukaryota;k__Fungi;p__Kickxellomycota;c__Kickxellomycetes;o__Kickxellales;f__Kickxellaceae;g__Ramicandelaber			49	39	32	16	28	7	50	16	10	0	0	0	2	0	0	292	63	111	3	5	3	9	7	2	0	0	0	4	0	0	33	0	24	7	20	24	0	0	0	63	81	172	1	11	4	6	7
d__Eukaryota;k__Fungi;p__Ascomycota;c__Sordariomycetes;o__Hypocreales;f__Stachybotryaceae;g__Alfaria			5	51	6	11	329	26	17	170	18	0	1	0	0	4	0	3	103	85	15	192	39	18	125	9	4	4	141	2	4	1	0	0	2	56	3	15	0	1	0	0	15	0	23	3	0	21	4
d__Eukaryota;k__Fungi;p__Basidiomycota;c__Tremellomycetes;o__Tremellales;f__unclassified_o__Tremellales;g__unclassified_o__Tremellales			1	1	1	16	26	50	1	31	14	0	0	0	0	0	0	32	5	9	80	71	130	39	110	195	3	1	395	4	0	1	1	0	4	0	1	2	0	1	0	3	8	0	10	0	13	18	6
d__Eukaryota;k__Fungi;p__Ascomycota;c__Sordariomycetes;o__Hypocreales;f__Hypocreaceae;g__Monocillium			1	12	52	11	8	18	3	8	8	0	2	0	0	0	0	9	24	31	1	7	5	2	0	1	0	0	0	0	0	0	0	1	0	2	6	4	1	0	0	4	20	0	0	0	7	4	0
d__Eukaryota;k__Fungi;p__Ascomycota;c__Dothideomycetes;o__Pleosporales;f__Melanommataceae;g__unclassified_f__Melanommataceae			0	0	0	5	0	0	59	0	0	0	0	0	1	0	0	0	65	0	0	57	0	0	47	0	0	866	0	0	402	0	0	0	0	0	0	0	0	0	0	0	0	0	0	0	0	2	0
d__Eukaryota;k__Fungi;p__Ascomycota;c__Sordariomycetes;o__Xylariales;f__unclassified_o__Xylariales;g__unclassified_o__Xylariales			2	0	3	5	15	20	5	9	34	8	7	3	3	0	1	5	0	25	0	6	0	3	2	3	0	17	0	2	2	0	21	5	1	33	71	2	34	17	0	9	2	6	41	11	5	6	116
d__Eukaryota;k__Fungi;p__Ascomycota;c__Sordariomycetes;o__Hypocreales;f__Nectriaceae;g__Thelonectria			25	45	19	23	18	25	19	11	16	2	1	2	1	0	0	46	34	70	11	13	16	14	16	16	6	11	0	2	2	21	45	12	59	21	21	10	3	0	0	200	0	7	34	12	10	6	33
d__Eukaryota;k__Fungi;p__Ascomycota;c__Sordariomycetes;o__Hypocreales;f__Nectriaceae;g__Fusicolla			3	5	10	7	3	15	4	2	2	1	5	0	0	0	0	42	4	4	5	1	3	4	9	1	0	0	0	1	1	0	9	0	31	3	8	28	0	0	0	16	38	743	5	8	25	12	1
d__Eukaryota;k__Fungi;p__Basidiomycota;c__Agaricomycetes;o__Agaricales;f__Strophariaceae;g__Tubaria			2	0	0	12	0	0	25	1	0	1	0	0	3	0	0	5	0	0	2	0	0	19	0	0	0	0	0	0	0	0	0	0	0	7	9	8	0	0	0	643	48	43	0	58	0	2	7
d__Eukaryota;k__Fungi;p__Basidiomycota;c__Agaricomycetes;o__Cantharellales;f__Ceratobasidiaceae;g__Waitea			0	3	18	5	1	11	4	1	11	0	0	0	0	0	0	1	12	0	1	0	1	1	0	2	0	0	0	0	0	0	0	0	0	3	3	7	1	1	0	0	0	0	106	0	400	0	0
d__Eukaryota;k__Fungi;p__Ascomycota;c__Leotiomycetes;o__Helotiales;f__Helotiaceae;g__Hymenoscyphus			58	14	40	7	6	2	35	7	8	0	0	0	0	0	0	7	401	140	29	44	15	28	24	21	6	0	2	19	0	0	1	0	0	4	0	0	0	0	0	98	0	2	6	16	2	2	10
d__Eukaryota;k__Fungi;p__Ascomycota;c__Dothideomycetes;o__Pleosporales;f__Pleosporales_fam_Incertae_sedis;g__Dokmaia			9	9	5	104	178	153	60	72	92	0	0	0	0	0	1	8	14	0	50	48	34	32	45	16	0	0	39	4	0	2	0	0	5	10	15	12	0	0	0	0	0	0	0	1	3	24	0
d__Eukaryota;k__Fungi;p__Basidiomycota;c__Cystobasidiomycetes;o__Erythrobasidiales;f__Erythrobasidiaceae;g__Erythrobasidium			6	3	1	10	2	4	8	4	4	0	0	0	0	0	0	5	28	19	17	13	6	20	17	5	3	0	0	4	0	0	12	5	19	28	27	49	0	0	0	64	105	31	29	23	24	101	64
d__Eukaryota;k__Fungi;p__Ascomycota;c__Sordariomycetes;o__Myrmecridiales;f__Myrmecridiaceae;g__Myrmecridium			24	24	1	5	16	57	7	8	26	0	0	2	0	0	0	5	0	17	8	7	4	4	4	2	2	2	3	0	0	0	21	20	15	35	14	11	0	0	0	4	47	42	57	2	30	45	0
d__Eukaryota;k__Fungi;p__Zoopagomycota;c__Zoopagomycetes;o__Zoopagales;f__Piptocephalidaceae;g__Syncephalis			0	3	2	1	0	1	0	0	0	0	0	0	0	0	0	11	3	1	1	0	0	0	0	0	0	0	0	0	0	0	38	841	132	2	1	0	0	0	0	0	0	9	1	0	0	0	0
d__Eukaryota;k__Fungi;p__Ascomycota;c__Dothideomycetes;o__Capnodiales;f__Capnodiaceae;g__Leptoxyphium			0	0	0	0	0	0	0	0	0	0	0	0	0	0	0	0	0	0	0	0	0	0	0	0	0	0	0	0	0	0	0	0	0	0	0	0	0	0	0	0	0	0	0	7	0	0	0
d__Eukaryota;k__Fungi;p__Ascomycota;c__Pezizomycetes;o__Pezizales;f__Pezizales_fam_Incertae_sedis;g__Coprotus			0	0	14	0	0	7	0	0	1	0	0	0	0	0	0	0	4	0	0	0	0	0	0	0	0	0	0	0	1	0	0	29	54	62	34	259	0	0	2	12	14	26	14	1	14	13	0
d__Eukaryota;k__Fungi;p__Glomeromycota;c__Glomeromycetes;o__Glomerales;f__Glomeraceae;g__Dominikia			0	6	0	3	7	0	5	14	0	0	0	2	0	0	0	0	0	165	0	0	0	1	1	2	0	0	4	0	0	0	1	4	16	52	34	21	1	0	5	55	18	243	10	1	10	28	9
d__Eukaryota;k__Fungi;p__Basidiomycota;c__Malasseziomycetes;o__Malasseziales;f__Malasseziaceae;g__Malassezia			132	19	210	12	6	4	10	28	2	1	15	3	2	3	0	52	37	12	4	0	1	0	2	1	0	0	0	1	0	5	9	22	26	5	34	9	2	2	0	17	44	30	0	27	1	0	3
d__Eukaryota;k__Fungi;p__Ascomycota;c__Sordariomycetes;o__Sordariales;f__Lasiosphaeriaceae;g__Immersiella			0	2	0	5	15	0	2	4	6	0	1	0	0	0	0	0	0	0	8	0	0	1	3	0	0	0	0	0	0	0	0	0	0	18	31	17	1	0	0	2	0	15	16	0	31	4	2
d__Eukaryota;k__Fungi;p__Basidiomycota;c__Cystobasidiomycetes;o__Cystobasidiomycetes_ord_Incertae_sedis;f__Symmetrosporaceae;g__Symmetrospora			7	0	2	14	9	12	6	3	14	0	0	0	0	0	0	9	18	7	46	28	12	26	26	12	0	2	1	6	0	0	21	0	0	10	25	18	0	0	0	17	112	39	41	17	30	91	22
d__Eukaryota;k__Fungi;p__Ascomycota;c__Leotiomycetes;o__Helotiales;f__Helotiales_fam_Incertae_sedis;g__Leohumicola			6	12	5	3	5	3	1	13	0	1	7	2	0	0	2	26	44	1	2	0	1	1	2	2	8	6	0	8	16	11	52	81	26	14	15	12	2	2	0	8	40	13	56	39	2	8	14
d__Eukaryota;k__Fungi;p__Ascomycota;c__Dothideomycetes;o__Pleosporales;f__Coniothyriaceae;g__unclassified_f__Coniothyriaceae			149	18	7	30	19	34	7	5	5	0	0	0	0	0	0	0	11	14	23	9	5	22	26	13	4	0	1	0	0	0	3	6	7	13	8	42	0	0	0	8	5	0	1	1	7	8	3
d__Eukaryota;k__Fungi;p__Basidiomycota;c__Agaricomycetes;o__Agaricales;f__Bolbitiaceae;g__Pholiotina			9	20	7	5	10	9	6	9	12	0	0	0	0	0	0	88	68	110	1	7	0	3	6	0	0	0	0	0	0	0	0	0	9	19	24	11	0	0	0	59	82	19	0	16	3	0	1
d__Eukaryota;k__Fungi;p__Ascomycota;c__Pezizomycetes;o__Pezizales;f__Ascodesmidaceae;g__Cephaliophora			81	22	6	6	2	12	105	1	6	0	0	0	0	0	0	38	37	0	3	1	1	4	1	2	2	0	0	0	0	3	13	9	16	9	10	10	0	0	0	0	8	61	16	38	11	14	17
d__Eukaryota;k__Fungi;p__Basidiomycota;c__Agaricomycetes;o__Cantharellales;f__Tulasnellaceae;g__unclassified_f__Tulasnellaceae			0	0	0	0	0	57	0	0	53	0	0	0	0	0	0	0	0	0	0	0	0	0	0	0	0	0	0	0	0	0	0	0	4	3	33	0	1	4	0	0	0	45	0	3	2	5	6
d__Eukaryota;k__Fungi;p__Basidiomycota;c__Cystobasidiomycetes;o__Cystobasidiales;f__Cystobasidiaceae;g__Occultifur			0	0	0	7	17	20	8	14	16	0	0	0	0	1	0	3	1	2	37	46	122	21	59	94	1	0	6	0	1	0	2	0	2	0	0	0	0	0	0	0	0	0	30	1	4	13	3
d__Eukaryota;k__Fungi;p__Mucoromycota;c__Mucoromycetes;o__Mucorales;f__Mucoraceae;g__unclassified_f__Mucoraceae			0	0	0	5	0	0	1	0	0	0	0	0	0	0	0	27	0	1	3	10	11	7	27	3	0	0	0	0	0	0	0	0	0	23	70	3	0	0	0	0	0	0	70	22	96	165	5
d__Eukaryota;k__Fungi;p__Ascomycota;c__Sordariomycetes;o__Sordariales;f__Chaetomiaceae;g__Corynascella			0	20	3	0	22	3	2	11	13	0	63	2	3	75	0	4	0	8	1	0	0	0	0	3	3	12	1	0	5	14	0	0	5	3	25	24	0	28	16	0	0	49	0	9	6	1	0
d__Eukaryota;k__Fungi;p__Ascomycota;c__Dothideomycetes;o__Capnodiales;f__Mycosphaerellaceae;g__Pseudocercospora			0	0	1	0	3	4	1	2	5	0	0	0	0	0	0	0	4	4	1	2	1	1	1	0	0	0	0	2	0	0	11	6	5	25	27	13	0	0	0	63	37	24	83	26	9	91	6
d__Eukaryota;k__Fungi;p__Basidiomycota;c__Agaricomycetes;o__Agaricales;f__Pluteaceae;g__Volvariella			0	1	37	2	9	15	1	185	54	0	0	13	0	0	4	6	9	0	0	0	3	2	1	2	0	0	0	0	0	4	0	0	2	0	5	3	0	0	0	0	11	216	0	0	2	11	0
d__Eukaryota;k__Fungi;p__Ascomycota;c__Leotiomycetes;o__Helotiales;f__Hyaloscyphaceae;g__Cistella			3	5	7	12	1	4	9	3	5	8	4	0	1	0	0	9	51	7	3	5	1	10	14	1	9	6	1	33	40	8	24	39	28	15	6	0	0	2	0	17	10	0	3	7	3	25	18
d__Eukaryota;k__Fungi;p__Ascomycota;c__Pezizomycetes;o__Pezizales;f__unclassified_o__Pezizales;g__unclassified_o__Pezizales			0	0	0	0	0	0	0	0	0	0	0	0	0	0	0	0	0	1	0	0	0	0	0	0	0	0	0	0	0	0	0	0	0	0	0	1	0	0	0	0	5	52	0	0	0	75	0
d__Eukaryota;k__Fungi;p__Glomeromycota;c__Paraglomeromycetes;o__GS24;f__unclassified_o__GS24;g__unclassified_o__GS24			17	29	15	6	4	6	1	18	0	0	0	0	0	0	0	29	2	32	0	3	2	0	6	4	0	0	0	0	0	0	0	5	29	15	45	25	1	0	0	29	1	83	100	0	14	26	0
d__Eukaryota;k__Fungi;p__Chytridiomycota;c__Spizellomycetes;o__Spizellomycetales;f__Spizellomycetaceae;g__Spizellomyces			32	8	176	9	8	6	9	21	13	0	0	0	0	0	0	5	48	75	15	4	6	0	6	0	0	0	0	0	0	0	0	2	14	50	3	1	0	0	0	13	4	7	0	0	3	16	0
d__Eukaryota;k__Fungi;p__Ascomycota;c__Dothideomycetes;o__Pleosporales;f__Arthopyreniaceae;g__unclassified_f__Arthopyreniaceae			0	0	13	1	2	8	1	4	1	0	0	0	0	0	0	0	0	4	0	0	1	0	4	0	0	0	0	0	1	1	3	9	7	6	10	153	0	0	0	0	13	11	0	3	6	215	0
d__Eukaryota;k__Fungi;p__Blastocladiomycota;c__unclassified_p__Blastocladiomycota;o__unclassified_p__Blastocladiomycota;f__unclassified_p__Blastocladiomycota;g__unclassified_p__Blastocladiomycota			0	0	0	0	0	609	1	0	0	0	0	0	0	0	1	0	0	0	0	0	0	0	0	0	0	2	0	0	0	0	0	0	0	0	0	0	0	0	0	50	0	0	0	0	0	0	0
d__Eukaryota;k__Fungi;p__Ascomycota;c__Sordariomycetes;o__Sordariales;f__Chaetomiaceae;g__Acrophialophora			12	26	38	6	38	46	39	38	117	0	4	8	25	30	0	13	53	34	3	11	9	6	26	13	0	0	1	4	65	2	0	13	0	0	2	0	0	0	0	0	1	0	0	0	0	0	0
d__Eukaryota;k__Fungi;p__Ascomycota;c__Sordariomycetes;o__Sordariales;f__Sordariales_fam_Incertae_sedis;g__Ramophialophora			28	9	3	8	8	10	1	8	19	1	0	0	0	0	0	23	19	27	15	14	13	20	12	38	0	0	0	1	0	2	7	0	8	15	16	0	0	0	1	30	7	0	6	10	7	15	3
d__Eukaryota;k__Fungi;p__Ascomycota;c__Sordariomycetes;o__Xylariales;f__Microdochiaceae;g__unclassified_f__Microdochiaceae			2	4	16	1	2	7	2	0	16	0	0	0	0	0	0	0	37	12	1	10	0	1	0	4	1	1	0	0	4	4	3	15	35	2	0	0	2	0	0	15	3	0	0	4	7	2	8
d__Eukaryota;k__Fungi;p__Ascomycota;c__Dothideomycetes;o__Pleosporales;f__Pleosporaceae;g__Cochliobolus			4	4	1	45	17	40	35	15	20	1	0	2	4	0	0	2	15	0	5	9	10	2	12	2	0	0	21	0	1	0	0	7	0	46	19	14	2	1	0	0	0	0	1	13	5	17	0
d__Eukaryota;k__Fungi;p__Ascomycota;c__Sordariomycetes;o__Sordariales;f__Lasiosphaeriaceae;g__Podospora			15	2	4	21	7	17	16	4	16	0	16	0	0	1	0	27	0	4	3	4	5	7	6	5	0	5	0	10	5	0	0	8	0	11	0	2	4	0	0	12	0	4	7	0	4	15	5
d__Eukaryota;k__Fungi;p__Ascomycota;c__Dothideomycetes;o__Pleosporales;f__Phaeosphaeriaceae;g__Leptospora			0	2	0	12	37	8	17	23	12	0	0	0	0	0	0	0	8	4	7	9	13	11	18	3	0	2	2	0	2	0	2	16	3	4	29	29	0	0	0	0	9	0	14	13	34	34	6
d__Eukaryota;k__Fungi;p__Ascomycota;c__Sordariomycetes;o__Sordariales;f__Chaetomiaceae;g__unclassified_f__Chaetomiaceae			14	18	64	9	28	25	17	20	49	0	7	12	6	12	2	124	31	43	10	5	8	6	11	15	0	6	1	0	7	2	1	0	0	5	3	2	0	0	0	0	8	6	0	0	0	2	0
d__Eukaryota;k__Fungi;p__Ascomycota;c__Pezizomycetes;o__Pezizales;f__Pyronemataceae;g__Smardaea			20	13	2	51	8	5	85	24	7	0	0	0	1	0	0	24	33	60	3	6	3	7	10	1	0	0	0	0	0	0	0	0	2	0	4	1	0	0	0	18	5	42	1	8	27	2	0
d__Eukaryota;k__Fungi;p__Ascomycota;c__Leotiomycetes;o__Helotiales;f__Sclerotiniaceae;g__Botrytis			3	0	2	0	2	2	0	0	2	0	0	0	0	0	0	0	0	0	34	78	46	81	119	33	17	1	0	22	35	2	7	0	0	2	0	0	0	0	0	0	23	0	0	3	1	2	1
d__Eukaryota;k__Fungi;p__Ascomycota;c__Dothideomycetes;o__Pleosporales;f__Cucurbitariaceae;g__unclassified_f__Cucurbitariaceae			0	1	0	0	0	1	0	6	0	0	0	0	0	0	0	0	0	0	1	0	0	1	0	0	0	0	0	0	0	0	0	14	0	0	3	5	0	0	0	0	0	0	1	1	515	7	0
d__Eukaryota;k__Fungi;p__Ascomycota;c__Sordariomycetes;o__Sordariales;f__Lasiosphaeriaceae;g__Cladorrhinum			4	1	21	13	2	2	15	10	2	0	1	0	0	1	0	2	5	248	2	3	0	3	1	3	0	0	0	0	0	0	6	19	30	24	3	2	0	0	0	13	9	0	33	0	0	18	0
d__Eukaryota;k__Fungi;p__Ascomycota;c__Sordariomycetes;o__Microascales;f__Halosphaeriaceae;g__unclassified_f__Halosphaeriaceae			3	0	0	4	0	0	5	2	0	2	0	0	0	0	0	9	5	10	0	0	0	0	0	1	7	2	0	6	0	0	0	0	0	9	36	21	3	0	14	34	13	17	54	0	21	4	12
d__Eukaryota;k__Fungi;p__Glomeromycota;c__Glomeromycetes;o__Diversisporales;f__Diversisporales_fam_Incertae_sedis;g__Entrophospora			4	0	11	19	13	7	16	1	5	0	4	1	0	0	0	4	48	45	0	0	0	0	7	0	0	0	0	0	0	0	0	0	8	14	37	13	0	1	1	4	13	141	6	4	0	32	0
d__Eukaryota;k__Fungi;p__Ascomycota;c__Sordariomycetes;o__Melanosporales;f__Ceratostomataceae;g__Microthecium			2	27	7	2	12	1	0	8	152	0	2	0	0	1	0	23	22	31	0	3	2	0	5	4	0	0	0	0	0	2	0	0	0	7	7	0	0	0	0	0	0	0	0	0	0	2	10
d__Eukaryota;k__Fungi;p__Ascomycota;c__Dothideomycetes;o__Pleosporales;f__Leptosphaeriaceae;g__Sphaerellopsis			6	0	4	14	3	30	9	10	13	0	0	0	0	0	0	0	0	0	0	2	0	0	2	0	0	0	0	0	0	0	2	3	28	71	42	70	0	0	0	48	45	18	3	0	21	6	2
d__Eukaryota;k__Fungi;p__Ascomycota;c__Dothideomycetes;o__Pleosporales;f__Didymellaceae;g__Stagonosporopsis			0	0	0	78	4	23	42	1	11	0	0	1	0	0	0	0	0	0	9	24	2	9	54	1	0	0	0	3	0	0	0	0	0	13	22	34	0	0	0	0	3	0	17	2	21	15	7
d__Eukaryota;k__Fungi;p__Ascomycota;c__Dothideomycetes;o__Pleosporales;f__Corynesporascaceae;g__Corynespora			0	7	2	10	19	32	8	13	21	0	0	0	0	1	0	0	1	1	4	9	0	1	18	4	0	0	1	0	11	0	0	0	10	20	42	18	0	0	4	0	0	0	2	2	4	19	0
d__Eukaryota;k__Fungi;p__Ascomycota;c__Sordariomycetes;o__Glomerellales;f__Plectosphaerellaceae;g__Stachylidium			0	3	3	6	10	9	1	3	6	0	0	0	0	0	0	0	0	0	1	0	1	1	0	0	0	0	0	0	0	0	0	0	14	7	4	36	0	0	1	0	2	37	1	0	8	13	0
d__Eukaryota;k__Fungi;p__Ascomycota;c__Orbiliomycetes;o__Orbiliales;f__Orbiliaceae;g__unclassified_f__Orbiliaceae			2	10	1	5	24	16	12	9	15	0	0	0	0	0	0	8	0	33	1	1	1	3	1	2	0	0	0	0	0	0	0	0	0	15	16	22	0	0	0	0	0	3	8	0	2	13	0
d__Eukaryota;k__Fungi;p__Ascomycota;c__Sordariomycetes;o__Magnaporthales;f__Magnaporthaceae;g__unclassified_f__Magnaporthaceae			9	0	0	6	0	2	45	2	0	64	0	0	213	0	0	15	6	0	0	4	0	0	0	1	2	0	0	0	0	0	0	0	0	3	0	0	0	0	0	32	0	0	0	0	0	0	0
d__Eukaryota;k__Fungi;p__Ascomycota;c__Saccharomycetes;o__Saccharomycetales;f__Saccharomycetales_fam_Incertae_sedis;g__Candida			1	1	0	4	0	2	1	0	0	0	0	0	0	0	0	0	13	3	1	0	0	1	0	0	0	0	0	0	0	0	0	0	92	1	1	0	1	1	0	0	63	2	0	2	0	156	0
d__Eukaryota;k__Fungi;p__Ascomycota;c__Pezizomycetes;o__Pezizales;f__Pyronemataceae;g__Cheilymenia			18	0	4	2	5	13	2	5	7	0	0	19	0	0	0	62	0	0	62	35	60	68	20	18	2	0	0	0	1	0	0	0	0	0	0	0	0	0	0	0	0	0	0	21	0	6	0
d__Eukaryota;k__Fungi;p__Basidiomycota;c__Spiculogloeomycetes;o__Spiculogloeales;f__Spiculogloeaceae;g__Phyllozyma			1	2	6	26	14	52	17	16	51	0	0	0	0	0	0	0	4	3	8	25	11	2	21	8	0	0	0	0	0	0	7	5	0	0	13	7	0	0	0	0	11	21	4	0	9	0	3
d__Eukaryota;k__Fungi;p__Basidiomycota;c__Microbotryomycetes;o__Leucosporidiales;f__Leucosporidiaceae;g__Leucosporidium			20	23	12	0	0	0	5	0	0	0	0	0	0	0	0	0	0	0	11	2	9	18	0	3	0	0	0	1	0	0	4	30	30	0	0	0	0	0	0	3	4	0	1	12	5	1	26
d__Eukaryota;k__Fungi;p__Basidiomycota;c__Agaricomycetes;o__Agaricales;f__Stephanosporaceae;g__unclassified_f__Stephanosporaceae			0	0	0	0	9	2	1	7	0	0	12	0	0	0	0	0	0	0	0	0	0	0	0	0	0	0	0	0	0	0	0	0	0	0	3	12	0	0	0	0	0	0	0	0	20	3	0
d__Eukaryota;k__Fungi;p__Ascomycota;c__Sordariomycetes;o__Glomerellales;f__Glomerellaceae;g__Colletotrichum			6	19	0	1	13	1	12	2	1	0	0	0	0	0	0	0	2	0	0	5	0	2	0	1	0	0	0	0	0	0	2	5	5	25	27	26	0	0	0	0	21	2	24	16	12	3	6
d__Eukaryota;k__Fungi;p__Basidiomycota;c__Agaricomycetes;o__Agaricales;f__Cyphellaceae;g__unclassified_f__Cyphellaceae			1	0	0	5	5	1	4	0	0	0	0	0	0	0	0	0	2	0	0	0	0	0	0	0	0	0	0	0	0	0	0	0	0	0	0	7	0	0	0	0	9	0	0	0	0	0	0
d__Eukaryota;k__Fungi;p__Ascomycota;c__Dothideomycetes;o__Pleosporales;f__Pleosporales_fam_Incertae_sedis;g__Pseudorobillarda			0	0	0	0	0	1	0	3	0	0	0	0	0	0	0	0	0	0	0	0	0	0	0	0	0	0	0	0	0	0	0	0	0	0	3	11	0	0	0	0	0	0	0	0	1	262	0
d__Eukaryota;k__Fungi;p__Ascomycota;c__Sordariomycetes;o__Hypocreales;f__Stachybotryaceae;g__Stachybotrys			8	24	12	11	18	43	8	9	37	0	0	1	0	0	0	40	12	58	3	4	3	6	6	0	0	0	0	27	0	3	0	0	0	2	1	5	0	2	0	0	0	0	1	32	0	2	1
d__Eukaryota;k__Fungi;p__Ascomycota;c__Eurotiomycetes;o__Chaetothyriales;f__unclassified_o__Chaetothyriales;g__unclassified_o__Chaetothyriales			0	1	7	6	2	2	1	3	6	0	0	0	0	0	1	2	4	3	5	3	0	3	5	0	0	0	0	0	0	0	24	10	0	16	15	11	0	0	0	0	18	17	3	1	8	14	3
d__Eukaryota;k__Fungi;p__Ascomycota;c__Orbiliomycetes;o__Orbiliales;f__Orbiliaceae;g__Arthrobotrys			0	12	1	4	0	12	0	7	16	2	54	13	0	2	0	18	17	1	1	0	3	1	0	4	0	3	0	0	0	0	0	0	0	27	19	23	0	2	0	0	0	0	65	0	0	1	1
d__Eukaryota;k__Fungi;p__Ascomycota;c__Eurotiomycetes;o__Onygenales;f__Onygenales_fam_Incertae_sedis;g__Chrysosporium			6	10	1	9	0	2	4	1	2	0	0	0	0	0	0	12	10	12	13	6	8	17	5	5	0	0	0	0	0	0	21	6	4	0	4	5	0	0	1	2	4	6	0	126	0	1	5
d__Eukaryota;k__Fungi;p__Ascomycota;c__Dothideomycetes;o__Pleosporales;f__Phaeosphaeriaceae;g__Ophiosphaerella			0	2	0	20	30	21	9	18	9	0	0	0	0	0	3	3	0	0	3	6	1	1	4	0	2	0	0	0	0	0	5	0	0	8	15	19	0	1	0	8	0	0	3	0	7	17	0
d__Eukaryota;k__Fungi;p__Ascomycota;c__Sordariomycetes;o__Glomerellales;f__Plectosphaerellaceae;g__unclassified_f__Plectosphaerellaceae			1	1	2	45	25	55	27	13	14	0	0	0	0	0	0	0	0	0	18	19	11	18	14	3	0	0	87	0	0	0	0	0	0	0	0	0	0	0	0	0	0	0	2	0	1	0	0
d__Eukaryota;k__Fungi;p__Basidiomycota;c__Agaricomycetes;o__Sebacinales;f__Sebacinaceae;g__Efibulobasidium			0	0	0	39	4	2	3	11	2	0	0	0	0	309	0	0	0	0	0	0	0	0	4	0	0	0	0	0	0	0	0	0	0	0	0	0	0	0	0	0	0	0	0	0	0	1	0
d__Eukaryota;k__Fungi;p__Mucoromycota;c__Mucoromycetes;o__Mucorales;f__Rhizopodaceae;g__Rhizopus			0	0	0	0	0	0	0	0	0	0	0	0	0	0	0	1	0	0	0	0	0	0	0	0	0	0	0	0	0	0	0	0	0	0	0	284	0	0	0	68	0	0	0	0	0	0	18
d__Eukaryota;k__Fungi;p__Ascomycota;c__Dothideomycetes;o__Pleosporales;f__Pleosporaceae;g__Bipolaris			1	1	3	13	12	17	13	3	12	0	2	2	0	1	0	0	13	2	31	10	3	19	10	6	40	0	0	1	0	0	0	0	0	0	11	16	0	0	0	0	0	0	3	0	10	5	0
d__Eukaryota;k__Fungi;p__Ascomycota;c__Dothideomycetes;o__Pleosporales;f__Phaeosphaeriaceae;g__Setophaeosphaeria			0	0	3	7	5	5	0	13	3	0	0	0	0	0	0	0	3	0	11	12	0	0	18	0	0	0	0	0	0	0	0	0	1	2	7	3	0	0	0	0	0	0	13	5	31	40	1
d__Eukaryota;k__Fungi;p__Mucoromycota;c__Mucoromycetes;o__Mucorales;f__Mucoraceae;g__Mucor			0	0	1	11	16	3	4	11	6	0	0	0	0	0	0	2	0	0	4	5	7	2	7	5	0	0	0	0	0	0	2	2	3	15	30	26	0	1	0	8	0	0	1	15	8	10	0
d__Eukaryota;k__Fungi;p__Ascomycota;c__Leotiomycetes;o__Helotiales;f__Leotiaceae;g__Neobulgaria			0	5	0	5	8	0	1	0	4	0	0	0	0	0	0	0	5	18	0	3	0	0	0	0	0	0	0	0	0	0	0	0	3	0	4	0	0	0	0	0	0	10	0	0	0	0	0
d__Eukaryota;k__Fungi;p__Ascomycota;c__Pezizomycetes;o__Pezizales;f__Pyronemataceae;g__Paurocotylis			7	0	0	8	0	0	9	0	0	0	0	0	0	0	0	0	5	0	1	2	0	1	2	0	0	1	0	0	0	0	0	4	2	12	20	6	0	0	0	0	0	0	0	0	0	11	2
d__Eukaryota;k__Fungi;p__Ascomycota;c__Eurotiomycetes;o__Chaetothyriales;f__Chaetothyriales_fam_Incertae_sedis;g__Strelitziana			1	2	0	3	1	0	0	2	1	0	0	0	0	0	0	0	7	2	2	2	0	3	6	1	0	0	0	0	0	0	0	0	0	1	10	13	0	0	0	8	26	27	17	10	13	59	2
d__Eukaryota;k__Fungi;p__Ascomycota;c__Dothideomycetes;o__Capnodiales;f__Mycosphaerellaceae;g__unclassified_f__Mycosphaerellaceae			0	0	0	3	1	0	0	0	0	0	0	1	0	0	0	2	0	0	2	1	0	0	2	0	0	0	0	0	0	0	0	0	4	52	0	0	2	0	0	0	1	81	13	0	1	1	0
d__Eukaryota;k__Fungi;p__Calcarisporiellomycota;c__Calcarisporiellomycetes;o__Calcarisporiellales;f__Calcarisporiellaceae;g__Calcarisporiella			2	7	1	0	8	0	0	0	4	0	0	0	0	0	0	12	43	24	0	2	0	0	0	1	0	0	0	0	0	0	3	5	4	6	16	11	0	0	0	1	37	8	0	0	1	2	0
d__Eukaryota;k__Fungi;p__Ascomycota;c__Dothideomycetes;o__Pleosporales;f__Pleosporaceae;g__Stemphylium			17	8	0	7	7	7	2	3	2	0	0	0	0	0	0	10	1	6	21	75	13	12	45	6	0	3	4	0	1	0	0	0	0	0	3	4	0	0	0	0	0	0	0	0	3	0	0
d__Eukaryota;k__Fungi;p__Ascomycota;c__Leotiomycetes;o__Helotiales;f__Myxotrichaceae;g__Oidiodendron			37	7	0	14	3	3	24	6	3	1	0	0	0	0	0	121	36	12	8	2	2	8	2	0	1	0	0	0	0	0	0	0	0	0	0	0	0	0	0	0	0	0	0	0	0	0	0
d__Eukaryota;k__Fungi;p__Ascomycota;c__Eurotiomycetes;o__Eurotiales;f__unclassified_o__Eurotiales;g__unclassified_o__Eurotiales			11	63	23	4	8	4	3	5	7	0	1	0	0	2	0	7	31	94	0	4	1	1	17	1	0	0	0	0	0	0	0	0	0	0	0	0	0	0	0	0	0	0	0	0	0	0	0
d__Eukaryota;k__Fungi;p__Basidiomycota;c__Agaricomycetes;o__Cantharellales;f__Cantharellales_fam_Incertae_sedis;g__Burgoa			0	0	0	0	0	0	0	0	2	0	0	0	0	1	0	0	0	275	0	2	0	0	0	0	0	0	0	0	0	0	0	0	0	0	0	0	0	0	0	0	0	0	0	0	0	0	0
d__Eukaryota;k__Fungi;p__Basidiomycota;c__Microbotryomycetes;o__Sporidiobolales;f__Sporidiobolaceae;g__Sporidiobolus			1	0	3	3	1	8	1	1	0	0	1	0	0	0	0	0	2	0	4	5	8	4	13	5	6	0	0	0	0	0	10	11	0	5	9	23	0	0	0	11	16	10	6	5	2	14	1
d__Eukaryota;k__Fungi;p__Ascomycota;c__Pezizomycetes;o__Pezizales;f__Ascodesmidaceae;g__Eleutherascus			45	2	0	26	0	0	51	0	0	1	0	0	0	0	0	93	0	0	12	1	0	7	3	0	1	0	0	1	0	0	0	0	0	0	0	0	0	0	0	0	10	0	0	0	2	1	0
d__Eukaryota;k__Fungi;p__Glomeromycota;c__Glomeromycetes;o__Glomerales;f__Glomeraceae;g__Rhizophagus			0	1	0	2	8	1	1	10	1	0	11	0	0	58	0	0	0	0	0	0	0	0	2	0	0	2	0	0	0	0	0	0	0	15	22	20	0	6	0	0	1	4	1	3	5	0	6
d__Eukaryota;k__Fungi;p__Ascomycota;c__Sordariomycetes;o__Glomerellales;f__Plectosphaerellaceae;g__Sodiomyces			57	9	1	9	2	0	39	5	3	0	0	0	0	0	0	90	6	22	6	7	0	10	0	3	0	0	0	0	2	0	0	0	0	0	0	0	0	0	0	0	0	0	0	0	0	0	0
d__Eukaryota;k__Fungi;p__Ascomycota;c__Sordariomycetes;o__Microascales;f__Microascaceae;g__Scedosporium			4	26	32	2	8	6	8	5	23	0	3	1	0	0	0	7	29	29	1	2	5	1	0	4	0	0	0	0	0	1	4	17	3	1	5	4	0	0	0	3	0	14	0	2	0	2	0
d__Eukaryota;k__Fungi;p__Ascomycota;c__Sordariomycetes;o__Coniochaetales;f__unclassified_o__Coniochaetales;g__unclassified_o__Coniochaetales			11	9	4	3	0	0	9	3	4	0	0	0	0	0	0	43	41	13	0	6	0	2	5	6	0	2	0	0	0	0	0	11	12	0	3	4	0	0	0	0	15	0	1	3	0	0	0
d__Eukaryota;k__Fungi;p__Ascomycota;c__Leotiomycetes;o__Helotiales;f__Helotiaceae;g__Articulospora			0	0	0	7	5	33	2	9	13	0	0	0	0	0	0	4	2	0	4	4	31	6	3	12	0	0	0	0	0	0	0	2	0	0	0	8	0	0	0	0	2	0	7	0	41	22	0
d__Eukaryota;k__Fungi;p__Ascomycota;c__Dothideomycetes;o__Pleosporales;f__Didymosphaeriaceae;g__Pseudopithomyces			0	0	0	6	33	4	3	2	8	0	0	0	0	0	2	0	0	0	5	5	0	3	15	0	0	0	2	0	0	0	0	0	17	3	0	6	0	0	0	0	0	0	0	17	4	9	0
d__Eukaryota;k__Fungi;p__Ascomycota;c__Eurotiomycetes;o__Chaetothyriales;f__Herpotrichiellaceae;g__Exophiala			0	4	2	0	9	9	4	1	3	0	0	3	3	0	3	12	4	18	1	3	2	2	0	3	4	0	0	2	29	1	0	0	2	2	2	0	0	0	0	0	1	0	9	0	0	2	18
d__Eukaryota;k__Fungi;p__Basidiomycota;c__Agaricomycetes;o__Polyporales;f__unclassified_o__Polyporales;g__unclassified_o__Polyporales			0	7	0	1	5	0	7	1	2	0	0	0	0	0	0	0	2	73	0	1	1	0	6	5	0	0	0	0	0	0	17	0	0	17	29	0	0	0	0	5	13	4	3	0	0	2	7
d__Eukaryota;k__Fungi;p__Chytridiomycota;c__Spizellomycetes;o__Spizellomycetales;f__Powellomycetaceae;g__Powellomyces			1	0	0	2	3	6	1	3	1	0	0	0	0	0	0	0	0	0	0	39	0	1	0	0	0	0	0	0	0	0	0	6	0	0	38	10	0	0	0	19	1	0	5	0	2	30	0
d__Eukaryota;k__Fungi;p__Ascomycota;c__Eurotiomycetes;o__Chaetothyriales;f__Herpotrichiellaceae;g__Phialophora			2	0	1	5	40	0	1	31	2	0	0	0	0	0	0	28	7	0	0	6	0	7	1	0	0	0	0	0	0	0	0	0	7	0	0	14	0	0	0	0	0	19	3	0	0	15	0
d__Eukaryota;k__Fungi;p__Ascomycota;c__Pezizomycetes;o__Pezizales;f__Pezizaceae;g__unclassified_f__Pezizaceae			2	0	0	2	7	1	3	0	0	0	0	0	0	0	0	36	0	0	0	0	0	0	10	1	0	0	0	0	0	0	0	61	1	10	31	7	0	0	0	6	0	10	1	0	0	3	0
d__Eukaryota;k__Fungi;p__Ascomycota;c__Sordariomycetes;o__Hypocreales;f__Nectriaceae;g__Ilyonectria			0	0	0	0	0	0	0	0	3	3	1	0	0	0	2	8	0	4	0	1	0	0	0	0	0	27	1	0	0	8	0	0	0	0	0	0	0	0	0	0	0	0	1	0	0	0	3
d__Eukaryota;k__Fungi;p__Ascomycota;c__Sordariomycetes;o__Glomerellales;f__Plectosphaerellaceae;g__Lectera			0	0	22	3	3	56	2	0	17	0	0	0	0	0	0	0	12	4	5	1	4	0	3	1	0	0	1	0	0	0	0	4	0	0	8	5	0	0	0	0	0	0	0	2	4	3	8
d__Eukaryota;k__Fungi;p__Ascomycota;c__Leotiomycetes;o__Helotiales;f__Helotiales_fam_Incertae_sedis;g__Amphobotrys			0	0	1	25	15	25	23	4	14	0	0	0	0	0	0	0	0	0	1	5	0	0	7	0	0	0	0	0	0	0	0	5	0	16	9	15	0	0	0	0	0	0	1	0	2	6	0
d__Eukaryota;k__Fungi;p__Ascomycota;c__Eurotiomycetes;o__Eurotiales;f__Aspergillaceae;g__Penicillium			1	0	2	4	5	4	4	12	8	0	0	1	0	0	0	1	5	1	0	7	3	0	2	0	0	0	0	0	0	1	0	9	6	9	15	11	0	0	0	7	0	8	15	0	2	2	0
d__Eukaryota;k__Fungi;p__Ascomycota;c__Sordariomycetes;o__Sordariales;f__Sordariaceae;g__Sordaria			18	8	20	8	0	3	2	8	4	1	0	0	0	0	0	52	0	13	0	0	2	0	6	0	0	0	0	0	0	0	12	0	3	9	0	0	0	0	0	0	0	41	0	1	5	0	0
d__Eukaryota;k__Fungi;p__Basidiomycota;c__Tremellomycetes;o__Tremellales;f__Trimorphomycetaceae;g__Saitozyma			0	8	0	14	12	11	10	21	12	0	0	0	1	0	0	0	0	4	7	11	7	7	11	0	0	0	0	1	1	0	0	0	0	7	2	0	0	0	0	7	0	0	0	13	9	3	6
d__Eukaryota;k__Fungi;p__Basidiomycota;c__Microbotryomycetes;o__Microbotryomycetes_ord_Incertae_sedis;f__Chrysozymaceae;g__Sampaiozyma			0	0	0	0	0	3	3	1	0	0	0	0	0	0	0	3	0	0	51	6	13	68	5	11	2	0	0	2	0	1	0	0	0	0	2	5	0	0	0	0	7	0	0	0	0	0	0
d__Eukaryota;k__Fungi;p__Ascomycota;c__Sordariomycetes;o__Hypocreales;f__Ophiocordycipitaceae;g__Purpureocillium			9	2	0	2	7	4	10	4	4	0	2	0	0	0	0	6	6	7	0	0	1	1	2	0	0	0	0	0	0	0	16	9	15	0	3	22	0	0	0	14	22	1	0	2	4	6	0
d__Eukaryota;k__Fungi;p__Basidiomycota;c__Agaricomycetes;o__Russulales;f__Peniophoraceae;g__Subulicystidium			1	1	1	11	2	6	0	16	5	0	0	0	0	0	0	0	5	5	0	2	1	1	4	0	0	0	0	0	0	0	0	0	0	2	4	3	0	0	0	0	0	0	0	0	0	1	0
d__Eukaryota;k__Fungi;p__Basidiomycota;c__Microbotryomycetes;o__Sporidiobolales;f__Sporidiobolaceae;g__Rhodotorula			15	0	1	4	2	1	5	1	2	1	2	0	0	0	1	0	15	3	2	1	5	3	2	2	0	0	3	1	0	0	42	1	4	2	6	3	0	0	0	0	0	0	0	4	0	9	1
d__Eukaryota;k__Fungi;p__Ascomycota;c__Sordariomycetes;o__Xylariales;f__Diatrypaceae;g__Peroneutypa			6	0	3	7	12	12	14	17	13	0	0	0	0	0	0	6	2	3	1	4	4	1	5	2	0	0	0	0	0	0	0	12	0	8	12	7	0	0	0	0	0	1	2	0	3	4	2
d__Eukaryota;k__Fungi;p__Ascomycota;c__Dothideomycetes;o__Pleosporales;f__Didymosphaeriaceae;g__Paraconiothyrium			0	2	0	20	29	10	22	21	12	0	0	0	0	0	3	0	8	0	9	13	4	9	14	4	4	0	0	0	0	0	0	0	0	1	1	2	0	0	1	0	0	0	0	0	2	0	0
d__Eukaryota;k__Fungi;p__Ascomycota;c__Pezizomycetes;o__Pezizales;f__Pyronemataceae;g__Geopora			14	0	0	0	0	0	0	0	0	0	0	0	0	0	0	0	0	0	0	0	0	0	0	2	0	0	0	0	0	0	110	0	0	33	1	2	0	0	0	0	0	10	0	1	0	5	0
d__Eukaryota;k__Fungi;p__Ascomycota;c__Sordariomycetes;o__Hypocreales;f__Hypocreales_fam_Incertae_sedis;g__Ustilaginoidea			11	7	1	16	13	18	13	3	4	0	0	0	0	0	0	2	1	0	3	3	2	1	3	0	0	0	0	0	0	1	0	1	2	3	9	13	0	0	1	3	1	0	6	10	2	1	1
d__Eukaryota;k__Fungi;p__Ascomycota;c__Sordariomycetes;o__Hypocreales;f__Bionectriaceae;g__Valsonectria			3	0	3	0	0	0	2	0	0	0	0	0	0	0	0	0	0	0	0	0	0	0	1	0	0	0	0	0	0	0	2	0	6	0	2	10	0	0	1	0	9	2	0	1	2	4	0
d__Eukaryota;k__Fungi;p__Ascomycota;c__Sordariomycetes;o__Xylariales;f__Diatrypaceae;g__unclassified_f__Diatrypaceae			0	1	0	12	12	11	13	7	6	0	0	0	0	0	0	0	0	1	0	6	4	0	10	4	0	0	0	0	3	0	0	9	0	10	6	10	0	0	0	0	4	0	0	0	0	9	0
d__Eukaryota;k__Fungi;p__Basidiomycota;c__Agaricomycetes;o__Polyporales;f__Meruliaceae;g__Bjerkandera			6	9	0	6	8	6	2	1	4	0	3	0	0	0	0	0	6	3	0	9	6	1	6	1	0	0	0	0	0	0	3	3	5	4	0	3	1	0	0	0	23	0	4	0	6	0	5
d__Eukaryota;k__Fungi;p__Basidiomycota;c__Ustilaginomycetes;o__Ustilaginales;f__Ustilaginaceae;g__Dirkmeia			0	3	6	10	11	19	2	4	7	0	0	0	0	0	0	0	3	0	0	2	0	0	0	1	0	0	0	0	0	0	3	3	0	22	7	15	0	0	0	0	0	0	0	0	1	0	1
d__Eukaryota;k__Fungi;p__Glomeromycota;c__Glomeromycetes;o__unclassified_c__Glomeromycetes;f__unclassified_c__Glomeromycetes;g__unclassified_c__Glomeromycetes			0	0	4	0	0	2	2	1	2	0	0	0	0	0	0	12	40	10	1	1	0	0	1	0	0	1	0	0	0	0	0	0	0	5	5	2	0	0	0	31	3	10	7	0	1	2	2
d__Eukaryota;k__Fungi;p__Glomeromycota;c__Glomeromycetes;o__Glomerales;f__unclassified_o__Glomerales;g__unclassified_o__Glomerales			0	2	1	0	0	2	0	2	1	0	0	0	0	2	0	7	35	11	0	1	0	0	0	0	2	0	0	0	0	2	1	0	0	1	2	3	1	0	0	7	20	38	0	2	0	6	1
d__Eukaryota;k__Fungi;p__Ascomycota;c__Dothideomycetes;o__Pleosporales;f__Thyridariaceae;g__Roussoella			8	7	7	0	12	3	0	7	1	0	0	0	0	0	0	0	3	2	7	1	2	0	0	4	0	0	2	0	0	0	12	8	2	5	1	3	0	0	0	10	0	3	3	0	3	3	1
d__Eukaryota;k__Fungi;p__Ascomycota;c__Dothideomycetes;o__Pleosporales;f__Torulaceae;g__Torula			0	0	0	0	2	10	0	4	21	0	0	0	1	0	0	0	21	1	1	1	0	0	0	2	2	0	0	0	0	0	0	0	0	0	1	2	0	1	0	0	0	0	0	0	1	0	1
d__Eukaryota;k__Fungi;p__Basidiomycota;c__Agaricomycetes;o__Auriculariales;f__Auriculariaceae;g__Auricularia			6	2	2	7	6	11	10	1	9	0	0	0	0	0	0	0	0	16	0	0	1	0	5	3	0	1	0	0	0	0	0	0	0	4	15	5	0	0	0	0	0	0	1	0	0	2	0
d__Eukaryota;k__Fungi;p__Ascomycota;c__Dothideomycetes;o__Pleosporales;f__Morosphaeriaceae;g__unclassified_f__Morosphaeriaceae			4	1	0	0	0	3	4	0	1	1	0	0	0	0	0	45	0	0	4	0	0	3	0	0	0	0	0	0	0	0	0	0	11	2	3	5	0	0	0	30	19	0	24	0	0	2	2
d__Eukaryota;k__Fungi;p__Ascomycota;c__Leotiomycetes;o__Helotiales;f__Helotiaceae;g__Scytalidium			11	1	0	12	12	1	2	0	2	0	0	0	0	0	0	0	6	5	1	3	2	0	3	1	5	0	0	0	0	0	0	0	4	2	0	11	0	0	0	0	2	0	0	14	0	0	4
d__Eukaryota;k__Fungi;p__Basidiomycota;c__Agaricomycetes;o__Russulales;f__unclassified_o__Russulales;g__unclassified_o__Russulales			0	14	0	4	4	3	3	4	1	0	0	0	0	0	0	0	0	0	0	1	1	0	0	0	0	0	0	0	0	0	0	0	0	1	5	1	0	0	0	0	0	0	2	0	12	0	0
d__Eukaryota;k__Fungi;p__Ascomycota;c__Sordariomycetes;o__Microascales;f__Microascaceae;g__Pseudallescheria			3	9	2	1	1	1	2	2	0	0	0	0	0	0	0	14	25	10	3	2	1	2	1	0	0	0	0	0	0	0	3	12	0	0	0	0	0	0	0	0	6	0	1	0	0	1	0
d__Eukaryota;k__Fungi;p__Basidiomycota;c__Cystobasidiomycetes;o__Cystobasidiales;f__Cystobasidiaceae;g__Cystobasidium			0	0	0	5	0	0	4	0	1	0	0	0	0	0	0	0	0	0	1	2	4	2	3	0	0	0	0	0	0	0	0	0	3	2	2	9	0	0	0	0	17	8	10	4	2	36	0
d__Eukaryota;k__Fungi;p__Ascomycota;c__Dothideomycetes;o__Pleosporales;f__Didymellaceae;g__Neoascochyta			0	0	0	0	0	0	0	0	0	0	0	0	0	0	0	8	0	0	0	0	1	0	0	1	0	0	0	0	0	0	0	0	0	0	0	0	0	0	0	0	9	0	0	0	0	0	0
d__Eukaryota;k__Fungi;p__Ascomycota;c__Sordariomycetes;o__Hypocreales;f__Hypocreales_fam_Incertae_sedis;g__Emericellopsis			7	2	9	5	0	9	10	11	5	0	0	0	0	0	0	6	19	12	2	6	1	0	1	0	0	0	0	0	1	0	0	0	3	2	5	0	0	0	0	41	0	0	0	0	0	0	1
d__Eukaryota;k__Fungi;p__Ascomycota;c__Dothideomycetes;o__Botryosphaeriales;f__Botryosphaeriaceae;g__Macrophomina			0	0	0	0	0	0	0	0	0	0	0	0	0	0	0	0	0	0	0	0	0	0	0	0	0	0	0	0	0	0	18	2	0	8	0	2	0	0	0	0	0	0	0	0	3	0	0
d__Eukaryota;k__Fungi;p__Ascomycota;c__Eurotiomycetes;o__Chaetothyriales;f__Trichomeriaceae;g__unclassified_f__Trichomeriaceae			7	2	0	6	1	3	0	1	2	0	0	0	0	0	0	10	18	0	1	3	1	2	2	0	0	0	0	0	0	0	0	3	0	0	0	4	0	0	0	0	9	0	23	1	2	8	0
d__Eukaryota;k__Fungi;p__Ascomycota;c__Sordariomycetes;o__Microascales;f__Microascaceae;g__Lophotrichus			0	0	2	0	0	0	1	0	0	0	0	0	0	0	0	0	0	0	3	8	1	1	13	5	0	0	0	0	0	0	27	0	0	13	0	1	1	0	0	8	0	0	7	0	0	2	6
d__Eukaryota;k__Fungi;p__Rozellomycota;c__unclassified_p__Rozellomycota;o__unclassified_p__Rozellomycota;f__unclassified_p__Rozellomycota;g__unclassified_p__Rozellomycota			0	0	0	1	4	2	4	3	1	0	0	0	0	0	0	6	5	0	4	1	4	5	0	33	0	0	0	0	0	0	5	17	2	1	1	0	0	0	0	6	6	4	0	0	6	6	0
d__Eukaryota;k__Fungi;p__Basidiomycota;c__Cystobasidiomycetes;o__Erythrobasidiales;f__Erythrobasidiales_fam_Incertae_sedis;g__Sakaguchia			0	1	1	1	9	11	2	3	16	0	7	7	0	0	3	0	0	10	7	15	4	6	5	4	2	1	0	1	5	1	0	0	0	0	12	0	0	0	0	0	0	0	0	0	0	1	0
d__Eukaryota;k__Fungi;p__Ascomycota;c__Dothideomycetes;o__Myriangiales;f__Elsinoaceae;g__unclassified_f__Elsinoaceae			0	0	0	1	1	0	5	0	1	0	0	0	0	0	0	0	0	0	0	1	0	1	1	0	0	0	0	0	0	0	0	6	0	19	12	7	0	0	0	0	7	2	7	0	13	6	0
d__Eukaryota;k__Fungi;p__Ascomycota;c__Leotiomycetes;o__Thelebolales;f__Thelebolaceae;g__Thelebolus			0	0	0	0	0	11	0	0	7	0	0	0	0	0	0	0	0	0	4	10	25	27	18	28	0	0	0	0	0	2	0	0	0	0	0	0	0	0	0	0	4	0	1	0	0	0	0
d__Eukaryota;k__Fungi;p__Basidiomycota;c__Cystobasidiomycetes;o__Cystobasidiomycetes_ord_Incertae_sedis;f__Buckleyzymaceae;g__Buckleyzyma			0	0	0	0	0	1	0	0	0	0	0	0	0	0	0	0	3	0	1	1	0	0	7	1	0	0	0	0	0	0	0	0	4	0	3	0	0	0	1	0	25	0	8	4	6	8	4
d__Eukaryota;k__Fungi;p__Ascomycota;c__Sordariomycetes;o__Glomerellales;f__Plectosphaerellaceae;g__Acrostalagmus			0	5	25	2	20	1	2	10	6	0	3	0	0	0	0	5	0	5	3	0	0	0	0	1	0	0	0	0	0	0	0	0	0	0	0	9	0	0	0	0	0	27	0	0	0	0	0
d__Eukaryota;k__Fungi;p__Ascomycota;c__Sordariomycetes;o__Hypocreales;f__Cordycipitaceae;g__Cordyceps			0	2	0	15	14	27	21	8	22	0	0	0	0	0	0	0	0	0	5	6	4	2	2	1	2	0	0	0	0	0	0	0	1	3	0	4	0	0	0	0	0	1	0	0	2	0	0
d__Eukaryota;k__Fungi;p__Ascomycota;c__Dothideomycetes;o__Capnodiales;f__Mycosphaerellaceae;g__Ramularia			2	0	2	2	0	1	0	0	0	0	0	0	0	0	0	0	0	1	5	1	0	1	2	3	0	0	0	0	0	0	15	0	0	4	4	5	0	0	0	16	22	0	2	23	1	10	1
d__Eukaryota;k__Fungi;p__Basidiomycota;c__Tremellomycetes;o__Tremellales;f__Tremellaceae;g__Auriculibuller			0	0	0	3	0	1	2	5	2	0	0	0	0	0	0	0	0	7	6	17	14	4	15	11	0	0	0	8	0	0	0	0	0	0	1	0	0	0	0	0	0	0	0	0	0	4	0
d__Eukaryota;k__Fungi;p__Ascomycota;c__Sordariomycetes;o__Microascales;f__Microascaceae;g__Gamsia			3	8	5	2	1	0	12	1	5	0	0	0	0	0	0	11	19	0	2	9	5	4	14	2	1	1	0	4	0	0	0	0	0	1	0	9	0	0	0	0	4	2	0	0	1	6	1
d__Eukaryota;k__Fungi;p__Basidiomycota;c__Agaricomycetes;o__Agaricales;f__Agaricaceae;g__Melanophyllum			0	0	0	0	0	0	0	0	0	0	0	0	0	0	0	0	0	0	0	0	0	0	0	0	0	0	0	0	0	0	35	0	0	2	0	3	0	0	0	30	12	7	0	0	0	0	0
d__Eukaryota;k__Fungi;p__Ascomycota;c__Sordariomycetes;o__Hypocreales;f__Clavicipitaceae;g__Aschersonia			0	0	0	2	11	0	0	1	0	0	0	0	0	0	0	0	0	0	0	0	0	0	0	0	0	0	0	0	0	0	0	0	0	3	12	19	0	0	0	0	0	0	1	0	60	1	7
d__Eukaryota;k__Fungi;p__Ascomycota;c__Dothideomycetes;o__Pleosporales;f__Didymosphaeriaceae;g__Paraphaeosphaeria			0	0	0	2	3	1	0	0	2	0	0	0	0	0	0	8	4	0	4	1	4	2	4	1	3	0	0	1	0	0	0	0	0	0	0	6	0	0	0	0	0	0	3	9	15	4	1
d__Eukaryota;k__Fungi;p__Ascomycota;c__Dothideomycetes;o__Venturiales;f__Sympoventuriaceae;g__Ochroconis			3	6	13	0	2	3	1	1	1	0	2	0	0	0	0	10	8	15	1	0	1	0	0	1	0	0	0	0	0	2	3	2	1	0	2	2	0	0	0	0	1	0	5	0	1	3	1
d__Eukaryota;k__Fungi;p__Ascomycota;c__Leotiomycetes;o__Erysiphales;f__Erysiphaceae;g__Podosphaera			137	1	0	0	0	0	0	0	0	0	0	0	0	0	0	0	0	0	0	0	0	0	0	0	0	0	0	0	0	0	0	0	0	0	0	0	0	0	0	0	0	0	0	0	0	0	0
d__Eukaryota;k__Fungi;p__Ascomycota;c__Orbiliomycetes;o__Orbiliales;f__Orbiliaceae;g__Dactylella			0	0	0	1	10	3	0	0	1	0	0	0	0	0	0	0	20	0	1	4	2	0	0	0	0	0	0	0	0	0	0	0	0	0	0	3	0	0	0	0	0	0	19	0	3	12	0
d__Eukaryota;k__Fungi;p__Basidiomycota;c__Cystobasidiomycetes;o__unclassified_c__Cystobasidiomycetes;f__unclassified_c__Cystobasidiomycetes;g__unclassified_c__Cystobasidiomycetes			0	0	0	0	1	1	1	0	0	0	0	0	0	0	0	0	0	0	5	2	1	0	1	0	0	0	0	0	0	0	0	0	0	0	1	5	0	0	0	0	6	0	5	4	2	35	3
d__Eukaryota;k__Fungi;p__Basidiomycota;c__Agaricostilbomycetes;o__Agaricostilbales;f__Kondoaceae;g__Kondoa			1	0	0	8	9	11	7	12	8	0	0	0	0	0	0	6	0	3	4	11	5	3	12	0	1	0	0	1	0	0	0	0	0	0	0	1	0	0	0	4	6	0	0	0	1	0	1
d__Eukaryota;k__Fungi;p__Basidiomycota;c__Tremellomycetes;o__Holtermanniales;f__Holtermanniales_fam_Incertae_sedis;g__Holtermanniella			0	0	0	0	0	0	0	0	0	0	0	0	0	0	0	0	0	0	10	1	1	2	3	0	0	0	0	1	0	1	0	0	0	0	0	0	0	0	0	0	0	0	0	44	1	0	12
d__Eukaryota;k__Fungi;p__Basidiomycota;c__Microbotryomycetes;o__Sporidiobolales;f__Sporidiobolaceae;g__Rhodosporidiobolus			0	0	6	2	0	2	0	0	1	0	0	0	0	0	0	0	1	0	1	9	0	0	7	1	0	0	1	0	0	0	0	0	0	0	0	8	0	0	0	0	1	0	0	19	0	1	2
d__Eukaryota;k__Fungi;p__Chytridiomycota;c__Lobulomycetes;o__unclassified_c__Lobulomycetes;f__unclassified_c__Lobulomycetes;g__unclassified_c__Lobulomycetes			0	2	1	0	0	0	0	1	0	0	0	0	0	0	0	1	10	8	1	0	0	2	4	0	0	0	0	0	0	0	13	4	1	0	0	2	0	0	0	9	1	12	0	1	2	2	0
d__Eukaryota;k__Fungi;p__Basidiomycota;c__Atractiellomycetes;o__Atractiellales;f__Hoehnelomycetaceae;g__Atractiella			0	5	27	0	2	1	3	0	8	0	0	1	0	0	4	0	41	33	0	0	1	0	0	2	0	0	0	0	0	0	0	0	0	0	0	0	0	0	0	0	0	0	0	0	0	0	0
d__Eukaryota;k__Fungi;p__Ascomycota;c__Pezizomycetes;o__Pezizales;f__Pyronemataceae;g__Lasiobolidium			0	0	0	0	0	0	0	0	0	0	0	0	0	0	0	0	0	5	0	0	0	1	0	0	0	0	0	0	0	0	0	0	0	8	1	20	0	0	0	0	0	0	40	0	25	2	0
d__Eukaryota;k__Fungi;p__Ascomycota;c__Pezizomycetes;o__Pezizales;f__Pyronemataceae;g__Kotlabaea			0	4	2	1	2	0	0	7	6	0	0	0	0	0	1	0	27	10	3	0	0	2	4	2	1	2	0	0	1	2	0	1	10	0	0	0	0	0	0	0	3	0	0	1	0	0	1
d__Eukaryota;k__Fungi;p__Ascomycota;c__Sordariomycetes;o__Magnaporthales;f__Magnaporthaceae;g__Ophioceras			0	0	0	0	0	0	0	0	3	0	0	0	0	0	0	4	0	0	0	0	0	0	0	0	0	0	0	0	0	0	0	0	0	0	0	3	0	0	1	0	0	40	1	0	1	34	0
d__Eukaryota;k__Fungi;p__Ascomycota;c__Pezizomycetes;o__Pezizales;f__Pyronemataceae;g__Scutellinia			0	17	1	2	0	3	0	0	7	0	0	0	0	0	0	0	8	0	0	2	3	1	2	17	0	0	0	0	0	0	3	0	0	0	10	3	0	0	0	0	0	0	0	0	11	0	0
d__Eukaryota;k__Fungi;p__Ascomycota;c__Sordariomycetes;o__Melanosporales;f__unclassified_o__Melanosporales;g__unclassified_o__Melanosporales			1	0	0	0	0	0	0	0	3	0	0	0	0	0	0	0	0	0	0	0	0	0	0	0	0	0	0	0	1	0	23	23	0	0	0	0	0	0	0	0	0	0	0	0	0	0	0
d__Eukaryota;k__Fungi;p__Basidiomycota;c__Tremellomycetes;o__Filobasidiales;f__Filobasidiaceae;g__Naganishia			6	0	0	0	1	0	1	0	0	2	0	0	0	0	0	6	0	1	5	2	4	0	0	1	0	0	0	0	0	0	42	0	0	1	3	0	0	1	1	10	0	0	0	0	0	0	0
d__Eukaryota;k__Fungi;p__Basidiomycota;c__Tremellomycetes;o__Tremellales;f__Bulleribasidiaceae;g__Vishniacozyma			0	0	0	0	0	2	0	1	0	0	0	0	0	0	0	3	0	0	6	4	7	7	16	6	1	0	1	4	0	0	0	0	2	0	0	0	0	0	0	0	0	5	9	0	6	2	0
d__Eukaryota;k__Fungi;p__Ascomycota;c__Sordariomycetes;o__Xylariales;f__Apiosporaceae;g__Arthrinium			0	1	0	2	4	1	0	0	3	0	0	0	0	0	0	0	6	1	5	3	1	8	5	0	0	0	0	1	0	1	0	0	3	0	1	0	0	0	0	10	7	0	0	1	2	3	0
d__Eukaryota;k__Fungi;p__Mucoromycota;c__Mucoromycetes;o__Mucorales;f__Mucoraceae;g__Actinomucor			3	0	1	0	1	6	3	0	5	0	0	0	0	0	0	12	0	0	20	1	1	44	2	0	0	0	0	0	0	1	0	0	0	0	0	0	0	0	0	0	0	0	0	0	0	0	0
d__Eukaryota;k__Fungi;p__Basidiomycota;c__Ustilaginomycetes;o__Ustilaginales;f__Ustilaginaceae;g__Pseudozyma			4	2	10	0	6	0	0	5	2	0	0	0	0	0	0	17	37	0	1	5	2	0	5	0	0	0	0	0	0	0	1	0	0	0	2	0	0	0	0	0	0	0	0	3	0	0	0
d__Eukaryota;k__Fungi;p__Basidiomycota;c__Agaricomycetes;o__Agaricales;f__Psathyrellaceae;g__Parasola			0	0	0	0	0	0	0	0	0	0	0	0	0	0	0	1	0	0	0	0	0	0	0	0	0	0	0	0	0	0	0	0	0	0	0	34	0	0	0	0	0	0	0	0	58	0	0
d__Eukaryota;k__Fungi;p__Ascomycota;c__Dothideomycetes;o__Dothideales;f__Aureobasidiaceae;g__Aureobasidium			12	0	7	2	0	1	4	1	1	0	0	0	0	0	1	0	0	2	1	1	2	2	0	0	2	0	0	0	0	3	2	5	0	3	0	2	0	1	0	0	2	0	2	1	0	7	0
d__Eukaryota;k__Fungi;p__Basidiomycota;c__Agaricomycetes;o__Agaricales;f__Entolomataceae;g__Clitopilus			0	0	2	0	2	0	0	0	0	0	0	0	0	0	0	9	59	0	0	0	0	0	0	0	0	0	0	0	0	0	0	0	0	8	0	0	0	0	0	0	13	0	0	0	0	0	0
d__Eukaryota;k__Fungi;p__Basidiomycota;c__Agaricomycetes;o__Corticiales;f__Corticiaceae;g__Corticium			1	0	1	2	3	19	14	0	13	0	0	0	0	0	3	0	12	15	0	2	1	0	3	0	0	0	0	0	0	0	0	0	0	2	3	0	0	0	0	0	0	0	0	0	0	0	0
d__Eukaryota;k__Fungi;p__Ascomycota;c__Sordariomycetes;o__Phomatosporales;f__Phomatosporaceae;g__Phomatospora			0	0	0	1	2	0	0	0	0	0	0	0	0	0	0	0	0	0	1	1	0	0	2	0	0	0	0	0	0	0	0	8	0	1	1	0	0	0	0	0	0	0	1	4	35	2	1
d__Eukaryota;k__Fungi;p__Basidiomycota;c__Exobasidiomycetes;o__Golubeviales;f__Golubeviaceae;g__Golubevia			2	0	3	8	4	6	6	4	7	0	0	0	0	0	0	0	8	2	0	1	2	0	3	0	0	0	0	0	0	0	5	1	1	0	1	3	0	0	0	4	0	0	0	0	3	3	0
d__Eukaryota;k__Fungi;p__Basidiomycota;c__Pucciniomycetes;o__Helicobasidiales;f__Helicobasidiaceae;g__Helicobasidium			0	0	0	0	0	0	0	0	0	0	0	0	0	0	0	0	0	0	0	0	0	0	0	0	0	0	0	0	0	0	0	0	0	0	0	0	0	0	0	0	0	0	0	0	0	0	0
d__Eukaryota;k__Fungi;p__Ascomycota;c__Sordariomycetes;o__Hypocreales;f__Nectriaceae;g__Stephanonectria			0	5	8	3	0	0	0	0	1	0	0	0	0	0	0	2	0	1	0	0	0	0	0	0	0	0	0	0	0	0	13	0	3	0	0	0	0	0	0	0	0	6	0	2	2	0	0
d__Eukaryota;k__Fungi;p__Ascomycota;c__Leotiomycetes;o__Helotiales;f__Helotiales_fam_Incertae_sedis;g__Chalara			4	0	4	0	0	3	7	0	2	0	0	0	0	0	0	0	0	0	0	0	0	0	9	0	0	0	0	0	0	0	0	0	0	0	0	5	0	0	0	0	0	0	0	0	0	0	0
d__Eukaryota;k__Fungi;p__Chytridiomycota;c__GS13;o__unclassified_c__GS13;f__unclassified_c__GS13;g__unclassified_c__GS13			4	2	2	10	1	3	3	0	1	0	0	0	0	0	0	8	5	7	3	5	0	1	1	2	0	0	0	0	0	0	0	0	0	3	3	1	0	0	0	0	0	0	1	0	5	2	0
d__Eukaryota;k__Fungi;p__Ascomycota;c__Dothideomycetes;o__unclassified_c__Dothideomycetes;f__unclassified_c__Dothideomycetes;g__unclassified_c__Dothideomycetes			0	0	0	1	6	1	0	0	2	0	0	0	1	0	0	2	0	0	0	1	0	1	0	0	1	0	0	1	0	0	0	0	0	8	3	3	0	0	0	0	7	3	1	5	9	5	0
d__Eukaryota;k__Fungi;p__Blastocladiomycota;c__Blastocladiomycetes;o__Blastocladiales;f__Catenariaceae;g__Catenaria			25	1	0	8	0	1	1	0	2	0	0	0	0	0	0	0	0	0	1	1	0	1	29	1	0	0	0	0	0	0	0	0	0	0	0	2	0	0	0	0	4	0	7	4	0	0	0
d__Eukaryota;k__Fungi;p__Ascomycota;c__Dothideomycetes;o__Capnodiales;f__Neodevriesiaceae;g__Neodevriesia			0	0	0	3	4	8	7	12	1	0	0	0	0	0	0	0	1	0	3	0	0	1	0	0	0	0	0	0	0	0	0	0	0	0	0	2	0	0	0	0	0	7	0	0	0	2	0
d__Eukaryota;k__Fungi;p__Ascomycota;c__Sordariomycetes;o__Microascales;f__Microascaceae;g__Cephalotrichum			1	2	1	1	2	0	0	0	0	0	0	0	0	0	0	49	11	0	4	0	0	3	4	0	0	0	0	0	0	0	3	0	0	0	0	0	0	0	0	0	0	0	0	1	0	7	0
d__Eukaryota;k__Fungi;p__Ascomycota;c__Laboulbeniomycetes;o__Pyxidiophorales;f__Pyxidiophoraceae;g__Pyxidiophora			3	0	0	6	1	1	20	0	0	0	0	0	0	0	0	0	0	0	1	0	0	1	0	0	0	0	0	0	0	0	3	3	4	2	0	0	0	0	0	0	5	0	0	0	1	0	0
d__Eukaryota;k__Fungi;p__Ascomycota;c__Leotiomycetes;o__Thelebolales;f__Pseudeurotiaceae;g__Geomyces			0	0	2	0	0	0	1	1	0	0	0	0	0	0	0	0	0	13	0	1	4	1	0	16	0	0	0	0	0	0	0	0	0	5	0	0	0	0	0	10	2	0	0	3	0	0	0
d__Eukaryota;k__Fungi;p__Ascomycota;c__Sordariomycetes;o__Glomerellales;f__Plectosphaerellaceae;g__Verticillium			3	3	0	10	0	16	6	0	5	0	0	0	0	0	0	2	0	1	0	3	3	0	10	4	0	0	3	0	0	4	0	0	0	1	0	0	0	0	0	0	0	0	2	0	0	0	0
d__Eukaryota;k__Fungi;p__Ascomycota;c__Sordariomycetes;o__Hypocreales;f__Hypocreales_fam_Incertae_sedis;g__Chlamydocillium			0	0	0	0	0	0	1	0	0	0	0	0	0	0	0	0	0	0	0	0	0	0	0	0	0	0	0	0	0	0	0	0	0	0	10	3	1	0	0	0	0	41	8	0	0	0	0
d__Eukaryota;k__Fungi;p__Basidiomycota;c__Exobasidiomycetes;o__Entylomatales;f__Entylomatales_fam_Incertae_sedis;g__Tilletiopsis			0	0	0	3	7	6	2	1	5	0	0	0	0	1	0	0	0	3	1	1	0	0	6	0	0	0	0	0	0	0	1	1	0	2	2	2	0	0	0	0	0	1	2	0	0	0	0
d__Eukaryota;k__Fungi;p__Ascomycota;c__Dothideomycetes;o__Dothideomycetes_ord_Incertae_sedis;f__Eremomycetaceae;g__Arthrographis			6	5	0	2	5	3	1	0	0	0	0	0	0	0	0	37	9	10	1	0	1	0	1	0	0	0	0	0	0	0	0	0	0	0	0	0	0	0	0	0	0	0	0	0	0	0	0
d__Eukaryota;k__Fungi;p__Ascomycota;c__Sordariomycetes;o__Hypocreales;f__Stachybotryaceae;g__Striatibotrys			9	0	0	11	3	1	5	10	0	1	0	0	0	0	0	22	0	0	0	0	1	1	0	1	0	0	0	0	0	0	6	0	0	2	0	0	0	0	0	5	0	0	0	0	0	0	0
d__Eukaryota;k__Fungi;p__Basidiomycota;c__Tremellomycetes;o__Cystofilobasidiales;f__Mrakiaceae;g__Udeniomyces			0	0	0	0	0	0	0	0	0	0	0	0	0	0	0	0	0	0	13	7	5	9	12	18	0	0	0	2	1	2	0	0	0	0	0	0	0	0	0	0	0	0	0	0	0	0	0
d__Eukaryota;k__Fungi;p__Basidiobolomycota;c__Basidiobolomycetes;o__Basidiobolales;f__Basidiobolaceae;g__Basidiobolus			0	3	0	0	5	0	0	6	16	0	0	0	0	0	0	0	0	0	0	0	1	0	0	3	0	0	0	0	0	0	0	0	0	0	0	0	0	0	0	0	0	0	0	0	0	0	0
d__Eukaryota;k__Fungi;p__Ascomycota;c__Dothideomycetes;o__Botryosphaeriales;f__Botryosphaeriaceae;g__Lasiodiplodia			11	0	0	3	4	0	1	0	0	0	0	0	0	0	0	6	0	0	1	1	0	0	0	0	0	0	0	0	0	0	0	0	0	23	0	0	0	0	0	0	0	0	2	0	14	6	0
d__Eukaryota;k__Fungi;p__Basidiomycota;c__Agaricomycetes;o__Thelephorales;f__Thelephoraceae;g__unclassified_f__Thelephoraceae			0	0	0	2	2	0	0	0	0	0	0	0	0	0	0	0	0	6	0	2	0	0	0	0	0	0	0	0	0	0	0	0	0	0	0	0	0	0	0	0	0	0	0	0	6	0	0
d__Eukaryota;k__Fungi;p__Ascomycota;c__Sordariomycetes;o__Hypocreales;f__Cordycipitaceae;g__Lecanicillium			0	0	0	0	2	1	0	0	2	0	0	0	1	0	0	0	0	0	0	0	0	1	2	0	0	0	0	0	0	0	5	0	0	0	0	0	0	0	0	0	0	0	0	0	0	0	0
d__Eukaryota;k__Fungi;p__Ascomycota;c__Dothideomycetes;o__Capnodiales;f__Dissoconiaceae;g__Dissoconium			7	1	1	1	1	8	0	5	8	0	0	0	0	0	0	0	0	0	0	2	0	0	2	0	0	0	0	0	0	0	10	0	0	0	0	0	0	0	0	0	0	0	0	0	1	0	0
d__Eukaryota;k__Fungi;p__Ascomycota;c__Sordariomycetes;o__Hypocreales;f__Hypocreales_fam_Incertae_sedis;g__unclassified_f__Hypocreales_fam_Incertae_sedis			6	1	2	3	21	2	7	1	3	0	0	0	0	0	0	0	0	5	2	0	0	0	1	0	0	0	0	0	0	0	0	0	0	2	0	0	0	0	0	0	0	0	0	0	0	5	0
d__Eukaryota;k__Fungi;p__Mortierellomycota;c__Mortierellomycetes;o__Mortierellales;f__Mortierellaceae;g__unclassified_f__Mortierellaceae			7	0	0	0	1	0	0	0	0	0	0	0	0	0	0	0	0	0	0	0	0	1	0	0	0	0	0	0	0	0	0	0	0	0	3	0	0	0	0	0	0	0	0	0	19	0	0
d__Eukaryota;k__Fungi;p__Basidiomycota;c__Agaricomycetes;o__Agaricales;f__Agaricaceae;g__Coprinus			0	0	4	0	0	0	1	1	2	0	0	0	0	0	0	33	2	6	1	1	0	1	2	2	0	0	0	0	0	0	0	0	0	0	0	0	0	0	0	0	0	0	0	0	0	0	0
d__Eukaryota;k__Fungi;p__Basidiomycota;c__Agaricomycetes;o__Agaricales;f__Psathyrellaceae;g__Lacrymaria			0	0	0	2	2	1	0	0	0	0	0	0	0	0	0	0	0	0	0	0	0	0	0	0	0	0	0	0	0	0	9	0	0	3	1	1	0	0	0	0	0	14	0	0	0	3	0
d__Eukaryota;k__Fungi;p__Basidiomycota;c__Agaricomycetes;o__Polyporales;f__Coriolaceae;g__Trametes			2	0	0	5	3	15	1	5	7	0	1	0	0	0	0	0	0	0	0	1	1	0	2	0	0	0	0	0	1	0	0	1	2	0	3	0	0	0	0	0	8	0	3	0	0	0	1
d__Eukaryota;k__Fungi;p__Ascomycota;c__Sordariomycetes;o__Savoryellales;f__Savoryellaceae;g__Savoryella			0	7	0	2	3	1	5	4	0	0	2	0	2	0	0	2	0	0	1	0	0	0	4	0	7	1	0	0	0	0	0	0	0	4	1	6	0	0	0	0	2	0	1	0	0	0	0
d__Eukaryota;k__Fungi;p__Ascomycota;c__Leotiomycetes;o__Thelebolales;f__Pseudeurotiaceae;g__Leuconeurospora			0	0	0	0	0	0	1	0	0	0	0	0	0	0	0	0	0	0	8	4	0	10	4	9	0	0	0	0	0	0	0	0	0	0	0	0	0	0	0	0	0	0	1	10	2	0	0
d__Eukaryota;k__Fungi;p__Basidiomycota;c__Agaricomycetes;o__Agaricales;f__Pleurotaceae;g__Pleurotus			2	3	6	0	0	1	9	1	0	0	0	0	0	0	0	0	2	0	0	1	0	0	2	0	0	0	0	0	0	0	3	2	0	3	3	2	0	0	0	0	3	0	0	0	0	0	0
d__Eukaryota;k__Fungi;p__Basidiomycota;c__Agaricomycetes;o__Phallales;f__Phallaceae;g__Phallus			0	3	0	0	0	0	2	3	0	0	0	0	1	0	0	2	18	0	6	2	0	2	0	3	1	0	0	0	0	0	0	0	0	15	0	0	0	0	0	0	0	0	1	0	0	2	0
d__Eukaryota;k__Fungi;p__Basidiomycota;c__Agaricomycetes;o__Hymenochaetales;f__Schizoporaceae;g__Oxyporus			0	0	0	0	0	1	0	0	0	0	0	0	0	1	0	0	5	0	0	0	0	0	2	0	0	0	0	0	0	0	0	0	0	0	20	2	0	1	0	0	0	0	0	0	0	0	0
d__Eukaryota;k__Fungi;p__Basidiomycota;c__Agaricomycetes;o__Auriculariales;f__Exidiaceae;g__Heterochaete			0	0	3	4	8	0	2	15	5	0	0	0	0	1	0	0	0	0	0	0	0	0	1	0	0	0	0	0	0	0	0	0	0	2	2	1	0	0	0	0	0	0	0	0	0	0	0
d__Eukaryota;k__Fungi;p__Basidiomycota;c__Wallemiomycetes;o__Wallemiales;f__Wallemiaceae;g__Wallemia			0	0	0	0	0	1	0	0	0	0	0	1	2	0	0	9	0	0	0	0	0	2	0	0	0	0	0	0	0	0	0	0	0	0	0	0	0	1	0	0	5	37	0	0	0	0	0
d__Eukaryota;k__Fungi;p__Ascomycota;c__Eurotiomycetes;o__Onygenales;f__Onygenaceae;g__unclassified_f__Onygenaceae			3	0	0	0	0	0	1	0	0	0	0	0	0	0	0	0	2	2	0	0	0	1	0	1	0	0	0	0	0	0	0	0	0	0	0	1	0	0	0	0	0	0	1	2	0	0	3
d__Eukaryota;k__Fungi;p__Basidiomycota;c__Agaricomycetes;o__Polyporales;f__Meruliaceae;g__unclassified_f__Meruliaceae			0	0	1	3	6	10	0	1	1	0	0	0	0	0	0	0	0	0	0	0	1	1	3	2	0	0	0	0	0	0	0	0	0	7	8	4	0	0	0	0	0	0	0	0	4	0	0
d__Eukaryota;k__Fungi;p__Olpidiomycota;c__Olpidiomycetes;o__Olpidiales;f__Olpidiaceae;g__Olpidium			4	1	2	0	1	3	0	2	1	0	0	0	0	0	0	3	0	0	0	0	0	0	0	0	0	2	0	0	0	0	0	0	3	0	0	0	0	0	0	0	0	39	0	0	0	1	0
d__Eukaryota;k__Fungi;p__Ascomycota;c__Sordariomycetes;o__Magnaporthales;f__Magnaporthaceae;g__Magnaporthe			1	0	0	3	2	0	7	6	0	0	0	0	0	0	0	0	0	0	0	0	0	0	0	0	0	0	0	0	0	0	0	0	0	0	0	0	0	0	0	0	0	0	9	0	0	0	0
d__Eukaryota;k__Fungi;p__Mucoromycota;c__Mucoromycetes;o__Mucorales;f__Choanephoraceae;g__Poitrasia			0	0	5	1	15	6	5	1	12	0	0	0	0	0	0	0	4	0	0	4	0	1	6	0	0	0	0	0	0	0	0	0	0	0	0	0	0	0	0	0	0	0	0	0	0	0	0
d__Eukaryota;k__Fungi;p__Basidiomycota;c__Agaricomycetes;o__Agaricales;f__Physalacriaceae;g__Flammulina			0	0	0	1	1	1	2	0	2	0	0	0	0	0	0	0	0	0	0	2	5	1	2	0	0	0	0	0	0	0	0	0	0	2	0	0	0	1	0	0	0	0	0	0	1	4	2
d__Eukaryota;k__Fungi;p__Mucoromycota;c__Mucoromycetes;o__Mucorales;f__Choanephoraceae;g__Blakeslea			0	4	6	4	4	2	3	0	9	3	0	0	0	0	0	0	1	0	0	0	2	2	4	2	0	1	0	0	0	0	0	0	0	0	0	0	0	0	0	0	0	0	0	0	0	0	0
d__Eukaryota;k__Fungi;p__Ascomycota;c__Dothideomycetes;o__Capnodiales;f__Mycosphaerellaceae;g__Zymoseptoria			0	0	0	1	4	5	2	10	0	0	0	0	0	0	0	0	0	0	1	6	2	2	2	0	0	0	0	0	0	0	0	0	0	0	1	3	0	0	0	0	0	0	0	0	5	0	0
d__Eukaryota;k__Fungi;p__Ascomycota;c__Sordariomycetes;o__Hypocreales;f__Nectriaceae;g__Atractium			6	3	5	0	0	4	3	0	5	0	0	0	0	0	0	0	0	0	0	0	1	1	0	0	0	0	0	0	0	0	0	0	0	0	2	0	0	0	0	0	0	0	0	0	0	2	0
d__Eukaryota;k__Fungi;p__Basidiomycota;c__Agaricomycetes;o__Polyporales;f__Meripilaceae;g__Physisporinus			4	5	0	6	1	0	0	2	0	0	0	0	0	0	0	0	0	5	1	1	0	0	0	1	0	0	0	0	0	0	0	0	0	3	5	0	0	0	0	0	5	0	0	0	1	0	0
d__Eukaryota;k__Fungi;p__Ascomycota;c__Eurotiomycetes;o__Chaetothyriales;f__Herpotrichiellaceae;g__Cladophialophora			0	11	3	5	0	5	2	0	1	0	0	0	0	0	0	3	0	19	1	0	0	0	1	2	0	1	0	0	0	0	0	0	0	0	0	0	0	0	0	0	0	0	0	0	0	0	0
d__Eukaryota;k__Fungi;p__Basidiomycota;c__Agaricomycetes;o__Agaricales;f__Tricholomataceae;g__Clitocybe			0	0	0	0	0	0	0	0	0	0	0	0	0	0	0	0	0	0	0	0	1	0	0	2	0	0	0	0	0	0	51	0	0	0	0	0	0	0	0	0	0	0	0	0	0	0	0
d__Eukaryota;k__Fungi;p__Ascomycota;c__Dothideomycetes;o__Botryosphaeriales;f__Aplosporellaceae;g__Aplosporella			0	0	0	0	1	0	0	0	2	0	0	0	0	0	0	0	0	0	0	0	0	0	0	0	0	0	0	0	0	0	0	0	0	1	0	0	0	0	0	0	0	5	0	0	10	0	0
d__Eukaryota;k__Fungi;p__Ascomycota;c__Dothideomycetes;o__Tubeufiales;f__Tubeufiaceae;g__Helicoma			2	0	0	0	0	0	3	1	0	0	0	0	0	0	0	0	13	0	2	0	0	0	1	1	0	0	0	0	0	0	0	8	0	0	0	0	0	0	0	0	0	0	0	0	0	0	0
d__Eukaryota;k__Fungi;p__Ascomycota;c__Sordariomycetes;o__Boliniales;f__Boliniales_fam_Incertae_sedis;g__Paramicrothyrium			0	0	1	2	2	1	0	0	1	0	0	0	0	0	0	0	3	0	0	1	0	0	1	0	0	0	0	0	0	0	0	0	0	0	0	2	0	0	0	0	0	0	1	2	3	2	0
d__Eukaryota;k__Fungi;p__Ascomycota;c__Sordariomycetes;o__Hypocreales;f__Niessliaceae;g__Eucasphaeria			0	0	0	0	0	0	0	0	0	0	0	0	0	0	0	0	0	0	0	0	0	0	0	0	0	0	0	0	0	0	6	0	4	7	1	5	0	0	0	17	5	0	0	0	0	6	0
d__Eukaryota;k__Fungi;p__Ascomycota;c__Pezizomycetes;o__Pezizales;f__Pyronemataceae;g__Byssonectria			0	12	0	0	0	0	0	0	0	0	0	0	0	0	0	0	5	0	1	0	0	3	14	2	0	0	0	0	0	0	0	0	0	0	0	0	0	0	0	0	0	0	0	0	0	7	0
d__Eukaryota;k__Fungi;p__Ascomycota;c__Sordariomycetes;o__Hypocreales;f__Nectriaceae;g__Mariannaea			0	1	3	0	0	2	0	0	4	0	0	0	0	0	0	22	7	12	0	0	0	0	0	0	0	0	0	0	0	0	0	0	0	0	0	0	0	0	0	0	0	0	0	0	0	0	0
d__Eukaryota;k__Fungi;p__Ascomycota;c__Sordariomycetes;o__Sordariales;f__Chaetomiaceae;g__Collariella			0	0	0	0	0	0	1	3	0	0	0	0	0	0	0	0	5	8	4	0	0	0	0	0	0	0	0	0	0	0	0	0	2	0	3	0	0	0	0	0	11	1	1	1	0	0	0
d__Eukaryota;k__Fungi;p__Chytridiomycota;c__Rhizophlyctidomycetes;o__Rhizophlyctidales;f__Rhizophlyctidaceae;g__Rhizophlyctis			4	0	0	2	11	2	1	0	0	5	0	0	0	0	0	3	0	0	0	2	0	1	0	0	0	0	0	0	0	0	0	0	0	0	0	0	0	0	0	0	0	7	0	0	0	0	2
d__Eukaryota;k__Fungi;p__Basidiomycota;c__Agaricomycetes;o__Agaricales;f__Schizophyllaceae;g__Schizophyllum			4	0	0	10	0	0	0	0	9	0	0	2	0	0	0	0	0	0	0	2	0	1	3	0	0	0	0	0	0	0	0	0	0	0	3	0	0	1	0	0	7	0	0	0	0	0	0
d__Eukaryota;k__Fungi;p__Basidiomycota;c__Tremellomycetes;o__unclassified_c__Tremellomycetes;f__unclassified_c__Tremellomycetes;g__unclassified_c__Tremellomycetes			0	0	0	0	0	0	0	0	1	0	0	0	0	0	0	3	0	0	0	0	1	1	0	0	0	0	0	0	0	0	0	0	0	0	0	0	0	0	0	0	8	5	1	1	0	0	0
d__Eukaryota;k__Fungi;p__Ascomycota;c__Dothideomycetes;o__Pleosporales;f__Didymosphaeriaceae;g__Tremateia			0	0	0	1	0	0	0	0	0	0	0	0	0	0	0	0	0	0	0	0	0	2	0	0	0	0	0	0	0	0	0	0	0	0	0	0	0	0	0	0	0	0	33	0	0	7	0
d__Eukaryota;k__Fungi;p__Ascomycota;c__Eurotiomycetes;o__Onygenales;f__unclassified_o__Onygenales;g__unclassified_o__Onygenales			0	0	0	0	0	0	0	0	0	0	0	0	0	0	0	0	0	2	0	0	0	0	0	0	0	0	0	0	0	0	0	0	0	8	0	0	0	0	0	0	0	0	0	0	0	0	0
d__Eukaryota;k__Fungi;p__Ascomycota;c__Leotiomycetes;o__Helotiales;f__Helotiales_fam_Incertae_sedis;g__Mycoarthris			18	0	0	0	2	0	0	0	0	0	0	0	0	0	0	0	0	0	2	1	0	2	0	0	0	0	0	0	0	0	0	8	0	0	0	0	0	0	0	0	0	5	0	2	1	0	0
d__Eukaryota;k__Fungi;p__Ascomycota;c__Sordariomycetes;o__Melanosporales;f__Melanosporaceae;g__Melanospora			0	0	0	0	0	4	0	0	3	0	0	0	0	0	0	3	0	0	0	0	0	0	0	0	0	0	0	0	0	0	0	0	0	2	0	0	0	0	0	31	0	0	0	0	0	0	0
d__Eukaryota;k__Fungi;p__Ascomycota;c__Sordariomycetes;o__Xylariales;f__Diatrypaceae;g__Eutypella			0	0	0	0	5	0	2	2	2	0	0	0	0	0	0	0	2	0	1	0	1	3	3	0	0	0	0	0	0	0	0	0	0	1	3	1	0	0	1	0	0	0	0	0	2	1	0
d__Eukaryota;k__Fungi;p__Ascomycota;c__Sordariomycetes;o__Xylariales;f__Xylariaceae;g__Lopadostoma			0	0	0	1	0	0	0	0	0	0	0	0	0	0	0	2	0	0	0	0	0	0	0	0	0	0	0	0	0	0	0	16	0	0	0	0	0	0	0	0	0	0	0	0	1	4	0
d__Eukaryota;k__Fungi;p__Mucoromycota;c__Mucoromycetes;o__Mucorales;f__Choanephoraceae;g__Choanephora			0	0	0	4	7	0	4	0	0	0	0	0	0	0	0	0	0	0	1	0	1	0	0	0	0	0	0	0	0	0	0	0	0	3	1	3	0	0	0	0	0	0	0	0	0	0	0
d__Eukaryota;k__Fungi;p__Ascomycota;c__Eurotiomycetes;o__Onygenales;f__Gymnoascaceae;g__Gymnoascus			0	0	0	3	0	0	0	0	1	0	0	0	0	0	0	18	6	0	0	0	0	0	1	0	0	0	0	0	0	0	0	5	0	0	0	0	0	0	0	8	0	0	0	0	2	0	0
d__Eukaryota;k__Fungi;p__Ascomycota;c__Dothideomycetes;o__Pleosporales;f__Pleosporaceae;g__Exserohilum			0	0	0	1	0	1	1	1	2	0	0	0	0	0	0	0	0	0	1	0	1	0	0	2	0	0	0	0	0	0	0	0	0	3	1	5	0	1	0	0	0	0	0	0	3	7	0
d__Eukaryota;k__Fungi;p__Ascomycota;c__Sordariomycetes;o__Microascales;f__Microascaceae;g__Microascus			14	1	5	2	0	0	5	2	0	0	0	0	1	0	0	4	8	0	0	0	0	0	0	0	0	0	0	0	0	0	0	0	0	0	0	0	0	0	0	0	0	0	1	0	0	0	0
d__Eukaryota;k__Fungi;p__Chytridiomycota;c__Spizellomycetes;o__Spizellomycetales;f__Spizellomycetaceae;g__Triparticalcar			0	0	0	0	0	0	0	0	0	0	0	0	0	0	0	0	0	0	0	0	0	0	0	0	0	0	0	0	0	0	0	0	0	0	0	0	0	0	0	0	0	0	0	0	0	0	0
d__Eukaryota;k__Fungi;p__Ascomycota;c__Dothideomycetes;o__Acrospermales;f__Acrospermales_fam_Incertae_sedis;g__Leptodiscella			1	0	0	0	0	0	1	0	0	0	0	0	0	0	0	4	0	0	0	1	0	0	0	0	0	0	0	0	0	0	0	0	3	1	4	0	0	0	0	0	0	8	0	0	0	1	0
d__Eukaryota;k__Fungi;p__Ascomycota;c__Sordariomycetes;o__Microascales;f__Halosphaeriaceae;g__Natantispora			9	0	0	0	3	0	2	3	0	0	0	0	0	0	0	0	0	0	0	0	2	0	1	0	0	0	0	0	0	0	0	0	0	0	13	0	0	0	0	0	0	0	7	0	0	0	0
d__Eukaryota;k__Fungi;p__Basidiobolomycota;c__unclassified_p__Basidiobolomycota;o__unclassified_p__Basidiobolomycota;f__unclassified_p__Basidiobolomycota;g__unclassified_p__Basidiobolomycota			0	0	0	0	2	0	0	0	0	0	0	0	0	0	0	0	1	0	1	2	4	0	0	0	0	0	0	0	0	0	0	0	0	0	0	0	0	0	0	1	4	0	0	0	0	13	1
d__Eukaryota;k__Fungi;p__Ascomycota;c__Sordariomycetes;o__Hypocreales;f__Nectriaceae;g__Paracremonium			0	0	5	0	2	2	0	0	3	0	0	2	0	0	0	7	10	4	0	0	0	0	0	0	0	0	0	0	0	0	0	0	0	0	0	0	0	0	0	0	0	3	0	0	0	0	0
d__Eukaryota;k__Fungi;p__Basidiomycota;c__Ustilaginomycetes;o__Ustilaginales;f__Ustilaginaceae;g__Ustilago			0	0	0	1	0	8	0	0	4	0	0	1	0	0	0	0	0	0	0	0	0	0	1	0	0	0	0	0	0	0	0	0	0	0	0	11	0	0	0	0	0	0	0	0	2	0	0
d__Eukaryota;k__Fungi;p__Glomeromycota;c__Glomeromycetes;o__Glomerales;f__Glomeraceae;g__Kamienskia			0	0	0	0	1	0	0	2	0	0	0	0	0	0	0	1	6	15	0	1	0	0	1	0	0	1	1	0	0	0	0	0	0	0	0	0	0	0	0	0	0	7	0	0	0	0	0
d__Eukaryota;k__Fungi;p__Ascomycota;c__Pezizomycetes;o__Pezizales;f__Pyronemataceae;g__Octospora			0	0	0	0	0	0	0	0	0	0	0	0	0	0	0	9	0	0	0	0	0	0	0	0	0	0	0	0	0	0	0	0	0	0	0	0	0	0	0	0	0	0	0	0	0	0	0
d__Eukaryota;k__Fungi;p__Basidiomycota;c__Agaricomycetes;o__Agaricales;f__Tricholomataceae;g__Lepista			0	0	0	0	0	0	0	0	0	2	0	0	0	0	0	0	0	0	0	0	0	0	0	0	0	0	0	0	0	0	0	0	0	0	0	0	0	0	0	0	0	0	0	0	0	0	0
d__Eukaryota;k__Fungi;p__Ascomycota;c__Eurotiomycetes;o__Verrucariales;f__Verrucariaceae;g__unclassified_f__Verrucariaceae			0	0	0	0	0	0	0	0	0	0	0	0	0	0	0	0	0	0	0	0	0	0	0	0	0	0	0	0	0	0	0	0	0	0	0	0	0	0	0	0	38	0	0	0	0	0	0
d__Eukaryota;k__Fungi;p__Ascomycota;c__Pezizomycetes;o__Pezizales;f__Pyronemataceae;g__Pseudombrophila			0	0	0	0	0	1	0	0	0	0	0	0	0	0	0	0	0	0	0	0	0	2	0	0	0	0	0	0	0	0	0	0	0	0	0	7	0	0	0	0	0	0	0	0	0	2	0
d__Eukaryota;k__Fungi;p__Basidiomycota;c__Agaricomycetes;o__Sebacinales;f__Sebacinaceae;g__Chaetospermum			0	0	0	0	0	0	0	0	0	0	0	0	0	0	0	0	0	0	0	0	0	0	0	0	0	0	0	0	0	0	0	0	0	0	14	22	0	0	0	0	0	0	0	0	0	0	0
d__Eukaryota;k__Fungi;p__Basidiomycota;c__Microbotryomycetes;o__Sporidiobolales;f__Sporidiobolaceae;g__unclassified_f__Sporidiobolaceae			2	0	2	0	1	3	6	0	0	0	0	0	0	0	0	0	0	0	5	0	0	2	2	4	0	0	0	0	0	0	0	0	0	0	0	0	0	0	0	0	0	0	0	0	0	1	0
d__Eukaryota;k__Fungi;p__Zoopagomycota;c__Zoopagomycetes;o__Zoopagales;f__Piptocephalidaceae;g__unclassified_f__Piptocephalidaceae			0	3	4	3	0	2	0	0	2	0	0	0	0	0	0	2	4	3	0	0	0	0	0	0	0	0	0	0	0	0	0	0	0	0	2	4	0	0	0	0	1	0	0	0	2	0	1
d__Eukaryota;k__Fungi;p__Ascomycota;c__Dothideomycetes;o__Pleosporales;f__Dictyosporiaceae;g__Pseudocoleophoma			0	0	0	0	0	0	0	0	0	0	0	0	0	0	0	0	0	0	0	0	0	0	0	0	0	0	0	0	0	0	0	0	0	1	0	0	0	0	0	0	0	0	0	0	0	0	0
d__Eukaryota;k__Fungi;p__Ascomycota;c__Sordariomycetes;o__Hypocreales;f__Stachybotryaceae;g__Myrothecium			0	1	0	0	2	2	1	0	2	0	0	0	0	0	0	0	0	0	1	3	0	1	4	0	0	0	0	0	0	0	0	0	0	0	0	3	0	0	0	0	9	0	0	0	0	0	1
d__Eukaryota;k__Fungi;p__Ascomycota;c__Dothideomycetes;o__Pleosporales;f__Sporormiaceae;g__Westerdykella			0	0	0	0	0	1	0	1	0	0	0	0	0	0	0	1	0	29	2	0	1	0	0	0	0	0	0	0	0	0	0	0	0	0	0	0	0	0	0	0	0	0	0	0	0	0	0
d__Eukaryota;k__Fungi;p__Ascomycota;c__Sordariomycetes;o__Melanosporales;f__Ceratostomataceae;g__unclassified_f__Ceratostomataceae			5	0	0	0	0	0	0	0	0	0	0	0	0	0	0	2	0	0	0	0	0	0	0	0	0	0	0	0	0	0	0	10	0	0	2	0	0	0	0	0	16	0	0	0	0	0	0
d__Eukaryota;k__Fungi;p__Ascomycota;c__Dothideomycetes;o__Pleosporales;f__Dictyosporiaceae;g__unclassified_f__Dictyosporiaceae			0	0	0	1	0	2	1	0	0	0	0	0	0	0	0	0	0	0	0	0	0	0	0	0	0	0	0	0	0	0	1	0	0	0	0	1	0	0	0	0	0	0	0	0	0	0	0
d__Eukaryota;k__Fungi;p__Ascomycota;c__Dothideomycetes;o__Pleosporales;f__Pleosporales_fam_Incertae_sedis;g__Latorua			0	0	0	0	0	0	2	1	0	0	0	0	0	0	0	0	0	0	0	0	0	0	1	0	0	0	0	0	0	0	0	0	0	0	0	5	0	0	0	0	0	0	2	0	1	0	0
d__Eukaryota;k__Fungi;p__Ascomycota;c__Saccharomycetes;o__Saccharomycetales;f__Saccharomycetaceae;g__Issatchenkia			0	0	0	3	0	0	0	0	0	0	0	0	0	0	0	0	0	7	0	0	0	0	0	0	0	0	0	0	0	0	0	0	3	0	6	0	0	0	0	0	0	0	0	0	0	0	0
d__Eukaryota;k__Fungi;p__Ascomycota;c__Sordariomycetes;o__Hypocreales;f__Cordycipitaceae;g__Simplicillium			0	0	0	0	0	0	1	0	3	0	0	0	0	0	0	0	0	0	0	0	0	0	0	0	0	0	0	0	0	0	0	0	0	0	0	1	0	0	0	0	0	0	0	0	0	1	0
d__Eukaryota;k__Fungi;p__Basidiomycota;c__Agaricomycetes;o__Hymenochaetales;f__Schizoporaceae;g__Lyomyces			0	0	0	8	3	2	8	2	1	0	0	0	0	0	0	0	0	0	1	0	0	1	1	2	0	0	0	0	0	0	0	0	0	3	0	0	0	0	0	0	0	0	0	0	0	0	0
d__Eukaryota;k__Fungi;p__Ascomycota;c__Sordariomycetes;o__Coniochaetales;f__Coniochaetaceae;g__Lecythophora			2	0	0	0	0	0	3	0	0	0	0	0	0	0	0	8	0	0	4	0	0	2	3	0	0	0	0	0	0	0	0	0	0	0	0	0	0	0	0	0	0	0	0	0	0	0	0
d__Eukaryota;k__Fungi;p__Ascomycota;c__Eurotiomycetes;o__Chaetothyriales;f__Trichomeriaceae;g__Trichomerium			0	0	2	1	0	0	0	0	0	0	0	0	0	0	0	0	0	0	0	0	0	0	1	0	0	0	0	0	0	0	0	0	3	0	1	1	0	0	0	11	0	0	1	5	0	3	0
d__Eukaryota;k__Fungi;p__Ascomycota;c__Saccharomycetes;o__Saccharomycetales;f__Pichiaceae;g__Pichia			0	0	0	0	0	0	0	0	0	0	0	0	0	0	0	0	0	0	0	0	0	0	0	0	0	0	0	0	0	0	0	0	0	0	0	0	0	0	0	0	0	8	0	0	0	0	0
d__Eukaryota;k__Fungi;p__Ascomycota;c__Sordariomycetes;o__Magnaporthales;f__Magnaporthaceae;g__Gaeumannomyces			0	0	0	1	0	0	3	0	0	0	0	0	0	0	0	0	0	0	0	0	0	0	0	0	0	0	0	0	0	0	0	0	0	3	0	4	0	0	0	0	0	0	3	0	2	0	0
d__Eukaryota;k__Fungi;p__Basidiomycota;c__Agaricomycetes;o__Phallales;f__Phallaceae;g__Lysurus			0	0	0	0	10	0	0	18	0	0	0	0	0	0	0	0	0	0	0	0	0	0	2	0	0	0	0	0	0	0	0	0	0	0	0	0	0	0	0	0	0	0	0	0	0	0	0
d__Eukaryota;k__Fungi;p__Ascomycota;c__Dothideomycetes;o__Pleosporales;f__Phaeosphaeriaceae;g__Neosetophoma			0	0	0	0	0	1	3	2	1	0	0	0	0	0	0	0	0	0	3	4	0	1	6	0	1	0	1	1	1	0	0	0	0	0	0	0	0	0	0	0	0	0	0	0	1	1	0
d__Eukaryota;k__Fungi;p__Basidiomycota;c__Malasseziomycetes;o__Malasseziales;f__unclassified_o__Malasseziales;g__unclassified_o__Malasseziales			3	0	0	0	0	0	0	0	0	0	0	0	0	0	0	2	3	0	0	0	0	0	1	0	0	0	0	0	0	0	0	0	1	0	0	0	0	0	0	0	12	0	0	0	0	0	0
d__Eukaryota;k__Fungi;p__Glomeromycota;c__Glomeromycetes;o__Glomerales;f__Claroideoglomeraceae;g__Claroideoglomus			0	0	0	0	2	0	0	1	1	0	0	0	0	0	0	0	2	1	1	0	0	0	0	0	0	0	0	0	0	0	0	0	0	0	0	0	0	0	0	6	0	0	0	0	0	0	0
d__Eukaryota;k__Fungi;p__Aphelidiomycota;c__unclassified_p__Aphelidiomycota;o__unclassified_p__Aphelidiomycota;f__unclassified_p__Aphelidiomycota;g__unclassified_p__Aphelidiomycota			0	0	0	0	0	0	0	2	0	0	0	0	0	0	0	2	4	0	0	0	0	0	1	0	0	0	0	0	0	0	0	1	0	3	0	2	0	0	0	0	0	3	0	0	0	0	0
d__Eukaryota;k__Fungi;p__Ascomycota;c__Dothideomycetes;o__Capnodiales;f__unclassified_o__Capnodiales;g__unclassified_o__Capnodiales			0	7	0	0	4	3	0	3	0	0	0	0	0	0	0	0	0	0	0	0	0	1	2	0	0	0	0	0	0	0	0	0	0	0	0	0	0	0	0	0	0	0	0	0	0	3	0
d__Eukaryota;k__Fungi;p__Ascomycota;c__Dothideomycetes;o__Pleosporales;f__Lentitheciaceae;g__Keissleriella			0	0	0	0	1	0	0	0	0	0	0	0	0	0	0	0	0	0	0	3	0	0	0	0	0	0	0	0	0	0	0	0	0	0	0	5	0	0	0	0	0	0	0	0	0	1	0
d__Eukaryota;k__Fungi;p__Ascomycota;c__Dothideomycetes;o__Pleosporales;f__Sporormiaceae;g__Sporormiella			0	0	0	0	0	0	0	0	0	0	0	0	0	0	0	0	0	0	0	0	0	0	0	0	0	0	0	0	0	0	0	0	0	0	0	0	0	0	0	0	0	0	0	0	0	0	0
d__Eukaryota;k__Fungi;p__Ascomycota;c__Dothideomycetes;o__Pleosporales;f__Thyridariaceae;g__unclassified_f__Thyridariaceae			0	0	0	0	0	1	0	0	0	0	0	0	0	0	0	0	0	0	0	1	0	0	0	0	0	0	0	0	0	0	0	0	0	0	1	0	0	0	0	0	0	0	5	0	3	4	0
d__Eukaryota;k__Fungi;p__Ascomycota;c__Eurotiomycetes;o__unclassified_c__Eurotiomycetes;f__unclassified_c__Eurotiomycetes;g__unclassified_c__Eurotiomycetes			0	0	0	0	0	0	0	0	0	0	0	0	0	0	0	0	0	0	0	0	0	0	0	0	0	0	0	0	0	0	0	0	0	0	0	3	0	0	0	0	0	0	0	11	0	0	0
d__Eukaryota;k__Fungi;p__Ascomycota;c__Sordariomycetes;o__Hypocreales;f__Bionectriaceae;g__Bionectria			0	0	0	0	0	0	0	0	0	0	0	0	0	0	0	0	0	0	0	0	0	0	0	0	0	0	0	0	0	0	0	0	0	0	0	0	0	0	0	0	0	0	0	0	0	0	0
d__Eukaryota;k__Fungi;p__Ascomycota;c__Sordariomycetes;o__Hypocreales;f__Hypocreales_fam_Incertae_sedis;g__Stilbella			0	0	1	1	0	0	0	0	1	0	0	0	0	0	0	0	0	0	0	0	0	0	0	0	2	0	0	0	0	0	0	0	2	0	1	0	0	0	0	0	0	0	6	0	0	6	0
d__Eukaryota;k__Fungi;p__Basidiomycota;c__Agaricomycetes;o__Polyporales;f__Meruliaceae;g__Hydnophlebia			0	0	0	0	2	3	0	1	0	0	0	0	0	1	0	0	0	0	0	0	0	0	1	1	0	0	0	0	0	0	0	0	0	0	0	0	0	0	0	0	0	0	0	0	0	0	0
d__Eukaryota;k__Fungi;p__Ascomycota;c__Sordariomycetes;o__Hypocreales;f__Ophiocordycipitaceae;g__Hirsutella			0	0	0	2	0	0	5	0	0	0	0	0	0	0	0	0	0	0	0	0	0	0	0	0	0	0	0	0	0	0	0	0	0	0	0	0	0	0	0	0	3	0	0	0	1	2	0
d__Eukaryota;k__Fungi;p__Ascomycota;c__Sordariomycetes;o__Trichosphaeriales;f__Trichosphaeriaceae;g__Khuskia			0	1	0	2	2	3	0	2	2	0	0	0	0	0	0	0	0	0	1	0	0	5	3	0	0	0	0	0	0	0	0	0	0	1	1	1	0	0	0	0	0	0	0	0	0	0	1
d__Eukaryota;k__Fungi;p__Ascomycota;c__Leotiomycetes;o__unclassified_c__Leotiomycetes;f__unclassified_c__Leotiomycetes;g__unclassified_c__Leotiomycetes			0	0	0	0	0	0	0	0	0	0	0	0	0	0	0	0	0	2	0	0	0	0	0	0	0	1	0	0	0	0	0	0	0	0	0	0	0	0	0	0	0	0	1	0	0	1	0
d__Eukaryota;k__Fungi;p__Ascomycota;c__Sordariomycetes;o__Diaporthales;f__Gnomoniaceae;g__Gnomoniopsis			0	0	0	0	0	2	0	0	8	0	0	0	0	0	0	0	0	0	0	1	3	0	9	3	0	0	0	0	0	0	0	0	0	0	0	0	0	0	0	0	0	0	0	0	0	0	0
d__Eukaryota;k__Fungi;p__Ascomycota;c__Sordariomycetes;o__Sordariomycetes_ord_Incertae_sedis;f__Papulosaceae;g__Wongia			0	2	0	2	0	0	0	0	0	0	0	0	0	1	0	0	0	1	0	0	0	0	0	0	3	1	0	1	0	0	0	0	0	5	0	0	0	0	0	0	0	0	2	0	0	0	4
d__Eukaryota;k__Fungi;p__Ascomycota;c__Sordariomycetes;o__Xylariales;f__Apiosporaceae;g__Apiospora			0	0	0	1	1	0	0	0	0	0	0	0	0	0	0	0	0	0	0	0	0	1	0	0	0	0	0	0	0	0	0	0	0	0	1	1	0	0	0	0	0	0	0	0	1	0	0
d__Eukaryota;k__Fungi;p__Basidiomycota;c__Agaricomycetes;o__Agaricales;f__Tricholomataceae;g__Floccularia			0	0	0	0	0	0	0	0	0	0	0	0	0	0	0	0	0	0	0	0	0	0	0	0	0	0	0	0	0	0	0	4	0	0	6	0	0	0	0	0	8	0	0	0	0	0	0
d__Eukaryota;k__Fungi;p__Basidiomycota;c__Agaricomycetes;o__Polyporales;f__Meruliaceae;g__Grammothelopsis			0	0	0	0	0	8	3	0	1	0	0	0	0	0	0	0	0	0	1	0	0	0	1	0	0	0	0	0	0	0	0	0	0	0	0	7	0	0	0	0	0	0	0	0	0	0	0
d__Eukaryota;k__Fungi;p__Basidiomycota;c__Tremellomycetes;o__Cystofilobasidiales;f__Mrakiaceae;g__Mrakia			0	3	0	0	0	0	0	0	0	0	0	0	0	0	0	0	0	0	3	3	9	0	2	4	0	0	0	0	0	0	0	0	0	0	0	0	0	0	0	0	0	0	0	0	0	0	0
d__Eukaryota;k__Fungi;p__Ascomycota;c__Sordariomycetes;o__Hypocreales;f__Bionectriaceae;g__Ochronectria			0	0	0	6	4	4	0	0	0	0	0	0	0	0	0	0	0	0	4	1	0	1	3	0	0	0	0	0	0	0	0	0	0	0	0	0	0	0	0	0	0	0	0	0	0	0	0
d__Eukaryota;k__Fungi;p__Ascomycota;c__Dothideomycetes;o__Pleosporales;f__Didymosphaeriaceae;g__unclassified_f__Didymosphaeriaceae			1	0	0	0	0	0	4	0	0	0	0	0	0	0	1	0	0	0	0	0	0	0	0	0	0	0	0	0	0	0	0	3	0	0	1	2	0	0	0	0	0	0	7	0	0	3	0
d__Eukaryota;k__Fungi;p__Ascomycota;c__Dothideomycetes;o__Venturiales;f__Sympoventuriaceae;g__Scolecobasidium			1	1	0	0	2	1	2	0	0	0	0	0	0	0	0	0	1	2	0	1	0	0	0	0	1	0	0	0	0	0	0	0	0	4	0	1	0	0	0	0	0	0	0	2	0	1	0
d__Eukaryota;k__Fungi;p__Ascomycota;c__Orbiliomycetes;o__Orbiliales;f__Orbiliaceae;g__Duddingtonia			0	0	0	0	0	0	0	0	0	0	0	0	0	0	0	0	0	0	0	0	0	0	1	0	0	0	0	0	0	0	0	0	0	0	3	0	0	0	0	0	0	0	3	0	0	0	0
d__Eukaryota;k__Fungi;p__Basidiomycota;c__Agaricomycetes;o__Agaricales;f__Psathyrellaceae;g__unclassified_f__Psathyrellaceae			0	0	0	0	0	0	0	0	0	0	0	0	0	0	0	0	0	0	0	0	0	0	0	0	0	0	0	0	0	0	0	0	0	0	0	0	0	0	0	0	0	0	0	0	0	0	0
d__Eukaryota;k__Fungi;p__Ascomycota;c__Dothideomycetes;o__Tubeufiales;f__Tubeufiaceae;g__unclassified_f__Tubeufiaceae			0	0	0	0	0	0	0	1	0	0	0	0	0	0	0	0	0	0	0	0	0	0	0	0	0	0	0	0	0	0	0	0	0	0	1	3	0	0	0	0	1	0	6	5	0	0	0
d__Eukaryota;k__Fungi;p__Ascomycota;c__Eurotiomycetes;o__Eurotiales;f__Trichocomaceae;g__Thermomyces			0	0	0	0	0	1	1	0	0	0	0	0	0	0	0	0	0	0	1	0	0	1	0	0	0	0	0	0	0	0	0	0	0	0	4	0	0	0	0	0	0	0	2	0	0	0	0
d__Eukaryota;k__Fungi;p__Ascomycota;c__Sordariomycetes;o__Hypocreales;f__Bionectriaceae;g__unclassified_f__Bionectriaceae			3	0	0	0	0	2	1	0	0	0	0	0	0	0	0	11	3	0	0	0	0	0	0	0	0	0	0	0	0	0	0	0	0	0	0	0	0	0	0	0	0	2	0	0	0	1	0
d__Eukaryota;k__Fungi;p__Ascomycota;c__Sordariomycetes;o__Sordariales;f__Lasiosphaeriaceae;g__Apiosordaria			1	0	0	0	0	0	12	0	1	0	0	0	0	0	0	9	0	0	0	0	0	0	0	0	0	0	0	0	0	0	0	0	0	0	0	0	0	0	0	0	0	0	0	0	0	0	0
d__Eukaryota;k__Fungi;p__Aphelidiomycota;c__Aphelidiomycetes;o__GS16;f__unclassified_o__GS16;g__unclassified_o__GS16			0	0	0	0	0	0	0	0	0	0	0	0	0	0	0	1	0	0	0	0	0	1	0	0	0	0	0	0	0	0	0	8	0	1	2	3	0	0	0	2	2	0	0	0	1	0	0
d__Eukaryota;k__Fungi;p__Ascomycota;c__Dothideomycetes;o__Pleosporales;f__Lophiostomataceae;g__Biappendiculispora			0	0	0	1	3	3	0	6	0	0	0	0	0	0	0	0	0	0	0	2	0	0	0	0	0	0	0	0	0	0	0	0	0	0	0	0	0	0	0	0	0	0	1	0	0	0	0
d__Eukaryota;k__Fungi;p__Ascomycota;c__Dothideomycetes;o__Pleosporales;f__Pleosporaceae;g__Dendryphiella			0	0	0	0	0	0	0	0	0	0	0	0	0	0	0	2	0	0	0	0	0	0	0	1	0	0	0	0	0	0	0	0	0	0	0	3	0	0	0	0	0	0	0	9	0	0	0
d__Eukaryota;k__Fungi;p__Ascomycota;c__Eurotiomycetes;o__Onygenales;f__Gymnoascaceae;g__Leucothecium			5	0	2	1	0	3	3	0	0	0	0	0	0	0	0	6	0	0	0	0	0	0	0	0	0	0	0	0	0	0	0	0	0	0	0	0	0	0	0	0	0	0	2	0	0	0	0
d__Eukaryota;k__Fungi;p__Ascomycota;c__Leotiomycetes;o__Helotiales;f__Sclerotiniaceae;g__Ciboria			0	0	0	0	0	0	0	0	0	0	0	0	0	0	0	0	0	0	1	0	0	0	3	0	0	0	0	0	0	0	0	10	0	0	0	0	0	0	0	0	0	0	0	0	0	2	0
d__Eukaryota;k__Fungi;p__Ascomycota;c__Sordariomycetes;o__Microascales;f__Microascales_fam_Incertae_sedis;g__Wardomyces			0	2	2	0	0	2	0	0	0	0	0	0	0	0	0	0	0	0	1	0	1	0	0	1	0	0	0	0	0	0	4	1	0	0	0	0	0	0	0	0	0	0	0	0	0	2	0
d__Eukaryota;k__Fungi;p__Basidiomycota;c__Agaricomycetes;o__Agaricales;f__Pterulaceae;g__Pterula			0	0	0	4	0	5	0	2	2	0	0	0	0	0	0	0	0	2	0	0	0	0	1	0	0	0	0	0	0	0	0	0	0	1	0	0	0	0	0	0	0	0	0	0	0	0	0
d__Eukaryota;k__Fungi;p__Basidiomycota;c__Agaricomycetes;o__Russulales;f__Peniophoraceae;g__unclassified_f__Peniophoraceae			0	0	0	3	2	4	0	0	1	0	0	0	0	0	0	0	0	0	0	0	4	0	0	0	0	0	0	0	0	0	8	0	0	0	0	0	0	0	0	0	0	0	0	0	0	0	0
d__Eukaryota;k__Fungi;p__Ascomycota;c__Dothideomycetes;o__Pleosporales;f__Thyridariaceae;g__Parathyridaria			0	0	0	0	0	0	0	0	0	0	0	0	0	0	0	0	0	0	0	0	0	0	0	0	0	0	0	0	0	0	0	0	0	0	0	0	0	0	0	0	0	0	2	0	0	0	0
d__Eukaryota;k__Fungi;p__Ascomycota;c__Eurotiomycetes;o__Chaetothyriales;f__Herpotrichiellaceae;g__Minimelanolocus			0	0	0	0	0	0	0	0	0	0	0	0	0	0	0	0	0	0	0	0	0	0	0	0	0	0	0	0	0	0	0	0	0	0	0	0	0	0	0	0	0	0	0	0	0	0	9
d__Eukaryota;k__Fungi;p__Ascomycota;c__Laboulbeniomycetes;o__Pyxidiophorales;f__unclassified_o__Pyxidiophorales;g__unclassified_o__Pyxidiophorales			0	0	0	0	2	0	0	0	0	0	0	0	0	0	0	0	0	0	0	0	0	0	0	0	0	0	0	0	0	0	0	0	0	0	0	0	0	0	0	0	0	0	0	0	0	0	0
d__Eukaryota;k__Fungi;p__Ascomycota;c__Sordariomycetes;o__Boliniales;f__Boliniales_fam_Incertae_sedis;g__Rhexoacrodictys			0	7	0	0	0	0	0	0	0	0	0	0	0	0	0	1	0	0	0	0	0	0	0	0	0	0	0	0	0	0	0	0	0	1	4	0	0	0	0	0	0	0	0	0	0	0	0
d__Eukaryota;k__Fungi;p__Ascomycota;c__Sordariomycetes;o__Hypocreales;f__Hypocreales_fam_Incertae_sedis;g__Trichothecium			0	8	1	0	2	1	0	3	0	0	0	0	0	0	0	0	0	0	0	0	0	0	1	0	0	0	0	0	0	0	0	0	0	0	0	0	0	0	0	0	0	0	0	0	0	0	0
d__Eukaryota;k__Fungi;p__Ascomycota;c__Dothideomycetes;o__Botryosphaeriales;f__Botryosphaeriaceae;g__Dothiorella			0	0	0	0	0	0	0	0	0	0	0	0	0	0	0	0	0	0	0	0	0	0	0	0	0	0	0	0	0	0	0	0	0	9	0	0	0	0	0	0	0	0	0	0	11	0	0
d__Eukaryota;k__Fungi;p__Ascomycota;c__Sordariomycetes;o__Magnaporthales;f__Magnaporthaceae;g__Mycoleptodiscus			0	0	0	0	1	0	0	5	1	0	0	0	0	0	0	0	0	0	0	0	0	0	0	0	0	0	0	0	0	0	0	0	0	0	0	0	0	0	0	0	0	0	0	0	0	2	0
d__Eukaryota;k__Fungi;p__Ascomycota;c__Sordariomycetes;o__Sordariales;f__Chaetomiaceae;g__Dichotomopilus			0	0	1	0	0	0	0	0	0	0	0	0	0	0	0	0	0	0	0	0	0	0	0	0	0	0	0	0	0	0	5	0	0	0	0	0	0	0	0	0	0	0	0	0	10	0	3
d__Eukaryota;k__Fungi;p__Ascomycota;c__Sordariomycetes;o__Sordariales;f__Sordariales_fam_Incertae_sedis;g__Cordana			0	0	0	0	0	0	0	0	0	0	0	0	0	0	0	0	0	0	0	0	0	0	0	0	0	0	0	0	0	0	0	0	0	5	0	2	0	0	0	0	0	0	0	0	0	0	0
d__Eukaryota;k__Fungi;p__Ascomycota;c__Sordariomycetes;o__Xylariales;f__Xylariaceae;g__Podosordaria			0	0	0	3	0	2	2	2	0	0	0	0	0	0	0	0	0	4	0	0	0	0	0	0	0	0	0	0	0	0	0	0	0	0	5	0	0	0	0	0	0	0	1	0	0	1	0
d__Eukaryota;k__Fungi;p__Basidiomycota;c__Agaricomycetes;o__Agaricales;f__Pluteaceae;g__Volvopluteus			0	0	0	0	0	0	1	0	0	0	0	0	0	0	0	0	0	0	0	1	0	0	0	0	0	0	0	0	0	0	0	0	0	0	11	7	0	0	0	0	0	0	0	0	0	0	0
d__Eukaryota;k__Fungi;p__Ascomycota;c__Sordariomycetes;o__Hypocreales;f__Cordycipitaceae;g__unclassified_f__Cordycipitaceae			0	0	0	1	3	1	1	4	0	0	0	0	0	0	7	0	0	0	0	1	0	0	0	0	0	0	0	0	0	0	0	0	0	0	0	1	0	0	0	0	0	0	0	0	0	0	0
d__Eukaryota;k__Fungi;p__Ascomycota;c__Sordariomycetes;o__Microascales;f__Halosphaeriaceae;g__Cirrenalia			0	0	0	0	0	0	0	1	0	0	0	0	0	0	0	0	0	0	0	0	0	0	0	0	0	0	0	0	0	0	0	0	0	0	0	0	0	0	0	0	0	0	0	13	0	1	0
d__Eukaryota;k__Fungi;p__Basidiomycota;c__Agaricomycetes;o__Agaricales;f__Agaricaceae;g__Agaricus			0	6	0	0	0	4	0	4	1	0	0	0	0	0	0	0	0	0	0	1	0	0	2	0	0	0	0	0	0	0	0	0	0	0	0	0	0	0	0	0	0	0	0	0	0	0	0
d__Eukaryota;k__Fungi;p__Ascomycota;c__Dothideomycetes;o__Pleosporales;f__Leptosphaeriaceae;g__Ampelomyces			1	0	0	0	0	0	0	0	0	0	0	0	0	0	0	10	0	0	0	0	0	0	0	0	0	0	0	0	0	0	0	0	0	0	0	0	0	0	0	0	0	0	0	3	0	0	0
d__Eukaryota;k__Fungi;p__Ascomycota;c__Eurotiomycetes;o__Onygenales;f__Gymnoascaceae;g__Arachniotus			2	0	0	0	0	0	0	0	0	0	0	0	0	0	0	0	5	0	0	5	0	0	4	0	0	1	0	0	0	0	0	0	0	0	0	0	0	0	0	0	1	0	0	0	0	0	0
d__Eukaryota;k__Fungi;p__Ascomycota;c__Sordariomycetes;o__Hypocreales;f__Stachybotryaceae;g__Memnoniella			0	0	0	0	4	0	2	0	2	0	0	0	0	0	0	0	0	0	0	0	0	0	0	0	0	0	0	0	0	0	0	0	0	0	0	0	0	0	0	0	0	0	0	0	0	0	0
d__Eukaryota;k__Fungi;p__Basidiomycota;c__Pucciniomycetes;o__Platygloeales;f__Eocronartiaceae;g__Eocronartium			0	0	0	0	0	0	0	0	0	0	0	0	0	0	0	0	0	0	0	0	0	0	0	0	0	0	0	0	0	0	1	0	0	0	0	0	0	0	0	0	0	0	0	0	9	0	0
d__Eukaryota;k__Fungi;p__Ascomycota;c__Dothideomycetes;o__Capnodiales;f__Dissoconiaceae;g__Uwebraunia			0	0	0	1	1	0	0	1	0	0	0	0	0	0	0	0	7	0	0	0	0	0	0	0	0	0	0	0	0	0	0	0	0	0	0	0	0	0	0	0	0	0	0	0	0	0	0
d__Eukaryota;k__Fungi;p__Ascomycota;c__Dothideomycetes;o__Pleosporales;f__Leptosphaeriaceae;g__Subplenodomus			0	0	0	0	0	0	3	0	0	0	0	0	0	0	0	0	2	0	2	0	0	1	0	0	0	0	0	0	0	0	0	0	0	0	0	1	0	0	0	0	0	0	0	0	0	2	0
d__Eukaryota;k__Fungi;p__Ascomycota;c__Dothideomycetes;o__Pleosporales;f__Lophiotremataceae;g__Lophiotrema			0	0	0	0	1	2	0	4	0	0	0	0	0	0	0	0	2	0	0	0	0	0	0	0	0	0	0	0	0	0	0	0	0	0	0	0	0	0	0	0	0	0	0	0	0	0	0
d__Eukaryota;k__Fungi;p__Ascomycota;c__Sordariomycetes;o__Xylariales;f__Xylariaceae;g__Hypoxylon			0	0	0	0	2	2	0	0	0	0	0	0	0	0	0	0	0	0	0	0	0	1	0	0	0	0	0	0	0	0	0	0	0	0	1	0	0	0	0	0	0	0	0	0	0	3	0
d__Eukaryota;k__Fungi;p__Mortierellomycota;c__Mortierellomycetes;o__Mortierellales;f__Mortierellaceae;g__Modicella			0	0	0	0	0	0	0	0	0	0	0	0	0	0	0	0	0	0	0	0	0	0	0	0	0	0	0	0	0	0	0	0	0	10	2	2	0	0	0	0	0	0	0	0	0	0	0
d__Eukaryota;k__Fungi;p__Ascomycota;c__Eurotiomycetes;o__Chaetothyriales;f__Trichomeriaceae;g__Knufia			0	0	0	0	0	0	1	0	0	0	0	0	0	0	0	0	0	4	0	0	0	0	0	0	0	0	0	0	0	0	7	0	0	0	0	0	0	0	0	0	0	0	0	0	0	1	0
d__Eukaryota;k__Fungi;p__Ascomycota;c__Eurotiomycetes;o__Onygenales;f__Onygenales_fam_Incertae_sedis;g__Arthropsis			1	0	0	0	0	0	0	0	0	0	0	0	0	0	0	0	0	0	0	0	0	0	0	0	0	0	0	0	0	0	0	0	0	0	1	0	0	0	0	0	0	0	0	0	0	0	0
d__Eukaryota;k__Fungi;p__Ascomycota;c__Pezizomycetes;o__Pezizales;f__Pezizaceae;g__Iodophanus			0	0	0	0	0	0	0	0	0	0	0	0	0	0	0	0	0	0	0	1	0	0	0	0	0	0	0	0	0	0	0	0	0	0	0	0	0	0	0	0	0	0	0	0	0	0	0
d__Eukaryota;k__Fungi;p__Ascomycota;c__Sordariomycetes;o__Xylariales;f__Microdochiaceae;g__Gyrothrix			0	0	0	3	1	1	4	2	0	0	0	0	0	0	0	0	0	0	0	0	0	0	0	0	0	0	0	0	0	0	0	0	0	0	0	3	0	0	0	0	0	0	0	0	0	0	0
d__Eukaryota;k__Fungi;p__Basidiomycota;c__Agaricomycetes;o__Auriculariales;f__Hyaloriaceae;g__Stypella			0	0	0	5	0	0	0	0	0	0	0	0	0	0	0	0	0	0	0	0	0	1	0	0	0	0	0	0	0	0	0	0	3	5	0	0	0	0	0	0	0	0	0	0	0	0	0
d__Eukaryota;k__Fungi;p__Ascomycota;c__Dothideomycetes;o__Botryosphaeriales;f__Botryosphaeriaceae;g__Sardiniella			0	0	0	0	0	0	0	0	0	0	0	0	0	0	0	0	0	0	0	0	0	0	0	0	0	0	0	0	0	0	0	0	0	0	2	0	0	0	0	0	0	0	0	0	0	3	0
d__Eukaryota;k__Fungi;p__Ascomycota;c__Dothideomycetes;o__Dothideales;f__unclassified_o__Dothideales;g__unclassified_o__Dothideales			3	0	0	0	0	0	0	0	0	0	0	0	0	0	0	0	0	0	0	0	0	0	0	0	0	0	0	0	0	0	0	0	0	0	0	0	0	0	0	0	12	0	0	0	0	0	0
d__Eukaryota;k__Fungi;p__Ascomycota;c__Dothideomycetes;o__Pleosporales;f__Biatriosporaceae;g__Biatriospora			3	0	0	0	0	0	5	0	0	0	0	0	0	0	0	0	0	0	0	0	0	0	0	0	0	0	0	0	0	0	0	0	0	0	2	0	0	0	0	0	0	0	0	0	0	0	0
d__Eukaryota;k__Fungi;p__Ascomycota;c__Dothideomycetes;o__Pleosporales;f__Leptosphaeriaceae;g__Leptosphaeria			0	0	0	0	2	0	0	0	0	0	0	0	0	0	0	0	0	0	0	0	0	0	0	0	0	0	0	0	0	0	0	0	0	0	0	0	0	0	0	0	0	0	0	5	0	0	0
d__Eukaryota;k__Fungi;p__Ascomycota;c__Eurotiomycetes;o__Onygenales;f__Onygenaceae;g__Aphanoascus			0	0	0	0	0	0	0	0	0	0	0	0	0	0	0	0	0	0	0	1	0	0	4	0	0	0	0	0	0	0	0	0	0	0	0	0	0	0	0	0	0	0	0	1	0	0	0
d__Eukaryota;k__Fungi;p__Ascomycota;c__Sordariomycetes;o__Hypocreales;f__Ophiocordycipitaceae;g__Harposporium			0	0	0	0	0	0	0	0	0	0	0	0	0	0	0	5	1	0	0	0	0	0	0	0	0	0	0	0	0	0	0	0	0	0	0	0	0	0	0	0	0	0	0	0	0	0	0
d__Eukaryota;k__Fungi;p__Basidiomycota;c__Agaricomycetes;o__Geastrales;f__Geastraceae;g__Geastrum			0	0	0	0	0	0	0	1	0	0	0	0	0	0	0	0	0	0	0	0	0	0	0	0	0	0	0	0	0	0	5	0	0	0	1	0	0	0	0	4	0	0	0	0	0	0	0
d__Eukaryota;k__Fungi;p__Basidiomycota;c__Microbotryomycetes;o__Sporidiobolales;f__Sporidiobolaceae;g__Sporobolomyces			0	0	0	0	1	0	0	0	0	0	0	0	0	0	0	0	0	0	0	0	1	1	1	1	0	0	0	0	0	0	0	0	0	0	0	1	0	0	0	0	0	0	0	0	0	0	0
d__Eukaryota;k__Fungi;p__Chytridiomycota;c__Rhizophydiomycetes;o__Rhizophydiales;f__unclassified_o__Rhizophydiales;g__unclassified_o__Rhizophydiales			2	0	0	0	0	0	4	0	0	0	0	0	0	0	0	4	0	0	0	0	0	0	0	0	0	0	0	0	0	0	3	0	0	0	0	0	0	0	0	0	0	2	0	0	0	0	0
d__Eukaryota;k__Fungi;p__Ascomycota;c__Dothideomycetes;o__Botryosphaeriales;f__Botryosphaeriaceae;g__Microdiplodia			0	0	0	0	0	0	0	0	0	0	0	0	0	0	0	0	0	0	0	0	0	0	0	0	0	0	0	0	0	0	0	0	0	0	1	0	0	0	0	0	0	0	0	0	1	0	0
d__Eukaryota;k__Fungi;p__Ascomycota;c__Dothideomycetes;o__Mytilinidiales;f__Mytilinidiaceae;g__Mytilinidion			0	1	2	0	0	0	0	0	0	0	0	0	0	0	0	0	0	0	0	0	0	0	0	0	0	0	0	0	0	0	0	0	0	0	0	0	0	0	0	0	0	0	0	0	0	0	0
d__Eukaryota;k__Fungi;p__Ascomycota;c__Dothideomycetes;o__Pleosporales;f__Trematosphaeriaceae;g__Trematosphaeria			0	0	0	0	0	2	0	0	0	0	0	0	0	0	0	0	0	0	0	1	0	0	0	0	0	0	0	0	0	0	0	0	0	0	0	0	0	0	0	0	0	0	0	0	0	0	0
d__Eukaryota;k__Fungi;p__Ascomycota;c__Sordariomycetes;o__Xylariales;f__Xylariaceae;g__Ascotricha			0	0	0	0	0	0	0	0	0	0	1	0	0	0	0	0	0	0	0	0	0	0	0	0	0	0	0	0	0	0	0	0	0	0	0	0	0	0	0	0	13	0	0	0	0	0	0
d__Eukaryota;k__Fungi;p__Basidiomycota;c__Agaricomycetes;o__Agaricales;f__Agaricaceae;g__Leucocoprinus			0	0	0	0	14	0	0	0	0	0	0	0	0	0	0	0	0	0	0	0	0	0	0	0	0	0	0	0	0	0	0	0	0	0	0	0	0	0	0	0	0	0	0	0	0	0	0
d__Eukaryota;k__Fungi;p__Basidiomycota;c__Agaricomycetes;o__Agaricales;f__Psathyrellaceae;g__Hormographiella			0	0	0	0	0	2	5	1	0	0	0	0	0	0	0	0	0	0	1	0	0	0	0	0	0	0	0	0	0	0	0	0	0	0	0	0	0	0	0	0	0	0	0	0	0	0	0
d__Eukaryota;k__Fungi;p__Basidiomycota;c__Agaricomycetes;o__Cantharellales;f__Cantharellales_fam_Incertae_sedis;g__Sistotrema			0	0	0	0	5	0	0	0	0	0	0	0	0	0	0	0	0	0	0	1	0	0	0	0	0	0	0	0	0	0	0	0	0	0	0	0	0	0	0	0	0	7	0	0	0	0	0
d__Eukaryota;k__Fungi;p__Basidiomycota;c__Agaricomycetes;o__Polyporales;f__Meruliaceae;g__Irpex			0	3	0	0	0	0	1	0	3	0	0	0	0	0	0	0	0	0	0	0	0	0	0	0	0	0	0	0	0	0	0	0	0	0	0	0	0	0	0	0	0	0	0	0	0	0	0
d__Eukaryota;k__Fungi;p__Basidiomycota;c__Tritirachiomycetes;o__Tritirachiales;f__Tritirachiaceae;g__Tritirachium			0	0	0	0	0	0	0	0	0	0	0	0	0	0	0	0	0	14	0	0	0	0	0	0	0	0	0	0	0	0	0	0	0	0	0	0	0	0	0	0	0	0	0	0	0	0	0
d__Eukaryota;k__Fungi;p__Ascomycota;c__Dothideomycetes;o__Pleosporales;f__Lentitheciaceae;g__Lentithecium			0	0	0	0	0	1	0	0	0	0	0	0	0	0	0	0	0	0	0	0	0	0	0	0	0	0	0	0	0	0	0	0	3	0	0	0	0	0	0	0	0	0	0	0	0	0	0
d__Eukaryota;k__Fungi;p__Ascomycota;c__Leotiomycetes;o__Helotiales;f__Vibrisseaceae;g__Phialocephala			0	0	0	0	0	0	0	0	0	0	0	0	0	0	0	0	0	0	0	0	0	0	0	0	0	0	0	0	0	0	12	0	0	0	0	0	0	0	0	0	0	0	0	0	0	0	0
d__Eukaryota;k__Fungi;p__Ascomycota;c__Orbiliomycetes;o__Orbiliales;f__Orbiliales_fam_Incertae_sedis;g__Vermispora			0	0	0	0	8	0	0	4	0	0	0	0	0	0	0	0	0	0	0	0	0	0	0	0	0	0	0	0	0	0	0	0	0	0	1	0	0	0	0	0	0	0	0	0	0	0	0
d__Eukaryota;k__Fungi;p__Ascomycota;c__Pezizomycetes;o__Pezizales;f__Pyronemataceae;g__Tricharina			0	0	0	0	0	0	0	13	0	0	0	0	0	0	0	0	0	0	0	0	0	0	0	0	0	0	0	0	0	0	0	0	0	0	0	0	0	0	0	0	0	0	0	0	0	0	0
d__Eukaryota;k__Fungi;p__Ascomycota;c__Saccharomycetes;o__Saccharomycetales;f__Saccharomycetaceae;g__Saccharomyces			0	0	0	0	0	0	0	0	0	0	0	0	0	0	0	2	0	5	0	0	0	0	0	0	0	0	0	0	0	0	0	0	1	0	0	0	0	0	0	0	0	2	0	0	0	0	0
d__Eukaryota;k__Fungi;p__Ascomycota;c__Sordariomycetes;o__Sordariales;f__Chaetomiaceae;g__Mycothermus			0	0	0	0	0	0	0	0	0	0	0	0	0	0	0	0	0	0	0	0	0	0	0	0	0	0	0	0	0	0	0	0	0	0	4	0	0	0	0	0	0	0	9	0	0	0	0
d__Eukaryota;k__Fungi;p__Ascomycota;c__Sordariomycetes;o__Xylariales;f__Sporocadaceae;g__Neopestalotiopsis			0	0	0	0	0	0	0	0	0	0	0	0	0	0	0	0	0	0	0	0	0	0	0	0	0	0	0	0	0	0	0	0	0	0	0	0	0	0	0	0	10	0	0	0	0	0	0
d__Eukaryota;k__Fungi;p__Basidiomycota;c__Agaricomycetes;o__Polyporales;f__Meruliaceae;g__Phlebia			0	0	0	0	0	0	1	0	0	0	0	0	0	0	0	0	0	0	0	0	1	0	4	0	0	0	0	0	0	0	0	0	0	5	0	0	0	0	0	0	0	0	0	0	0	0	0
d__Eukaryota;k__Fungi;p__Basidiomycota;c__Agaricomycetes;o__Polyporales;f__Steccherinaceae;g__Steccherinum			0	0	0	3	0	0	0	1	1	0	0	0	0	0	0	0	0	0	0	0	0	0	0	0	0	0	0	0	0	0	0	0	0	0	0	1	0	0	0	0	0	0	0	0	0	0	0
d__Eukaryota;k__Fungi;p__Basidiomycota;c__Tremellomycetes;o__Filobasidiales;f__Piskurozymaceae;g__Solicoccozyma			0	0	0	0	0	0	0	0	0	0	0	0	0	0	0	3	0	0	0	0	3	3	0	2	0	0	0	0	0	0	0	0	0	0	0	0	0	0	0	0	0	0	0	0	0	0	0
d__Eukaryota;k__Fungi;p__Kickxellomycota;c__Kickxellomycetes;o__Kickxellales;f__Kickxellaceae;g__Coemansia			1	0	4	0	1	0	0	0	0	0	0	0	0	0	0	1	3	2	0	0	0	0	0	0	0	0	0	0	0	0	0	0	0	1	0	0	0	0	0	0	0	0	0	0	0	0	0
d__Eukaryota;k__Fungi;p__Mucoromycota;c__Mucoromycetes;o__Mucorales;f__Cunninghamellaceae;g__Cunninghamella			0	0	0	1	0	0	0	0	0	0	0	0	0	0	0	0	0	1	0	0	0	0	0	0	0	0	0	0	0	0	0	0	0	0	0	0	0	0	0	0	0	0	0	0	0	0	0
d__Eukaryota;k__Fungi;p__Ascomycota;c__Dothideomycetes;o__Dothideomycetes_ord_Incertae_sedis;f__Dothideomycetes_fam_Incertae_sedis;g__Peltaster			0	0	0	2	4	0	0	0	0	0	0	0	0	0	0	0	0	0	0	0	0	0	0	0	0	0	0	0	0	0	0	0	0	0	0	0	0	0	0	0	0	0	0	0	0	0	0
d__Eukaryota;k__Fungi;p__Ascomycota;c__Dothideomycetes;o__Pleosporales;f__Biatriosporaceae;g__unclassified_f__Biatriosporaceae			0	0	0	0	3	3	0	0	0	0	0	0	0	0	0	0	0	0	0	1	0	1	0	0	0	0	0	0	0	0	3	0	0	0	0	0	0	0	0	0	0	0	0	0	0	0	0
d__Eukaryota;k__Fungi;p__Ascomycota;c__Dothideomycetes;o__Pleosporales;f__Phaeosphaeriaceae;g__Septoriella			0	0	0	0	1	0	0	0	0	0	0	0	0	0	0	1	0	0	0	1	0	0	2	0	0	0	0	0	0	0	0	0	0	0	0	0	0	0	0	5	0	0	0	0	1	0	0
d__Eukaryota;k__Fungi;p__Ascomycota;c__Dothideomycetes;o__Tubeufiales;f__Wiesneriomycetaceae;g__Spissiomyces			0	0	0	0	0	0	0	0	0	0	0	0	0	0	0	0	0	0	0	0	0	0	0	0	0	0	0	0	0	0	1	0	0	2	0	0	0	0	0	2	0	0	0	0	0	0	0
d__Eukaryota;k__Fungi;p__Ascomycota;c__Dothideomycetes;o__Valsariales;f__Valsariaceae;g__Valsaria			0	0	0	0	0	0	0	0	0	0	0	0	0	0	0	0	0	0	1	0	0	0	0	0	0	0	0	0	0	0	0	0	0	1	4	0	0	0	0	0	0	0	0	0	1	0	1
d__Eukaryota;k__Fungi;p__Ascomycota;c__Eurotiomycetes;o__Onygenales;f__Arthrodermataceae;g__Arthroderma			0	0	0	0	0	0	0	0	0	0	0	0	0	0	0	0	0	0	0	0	0	0	0	0	0	0	0	0	0	0	0	0	0	0	0	0	0	0	0	0	0	0	0	0	0	8	0
d__Eukaryota;k__Fungi;p__Ascomycota;c__Sordariomycetes;o__Sordariales;f__Chaetomiaceae;g__Chaetomidium			1	0	0	0	3	0	0	0	0	0	0	0	0	0	0	0	0	0	0	0	0	0	0	0	0	0	0	0	0	0	0	0	0	0	0	0	0	0	0	0	6	0	0	0	2	0	0
d__Eukaryota;k__Fungi;p__Basidiomycota;c__Agaricomycetes;o__Agaricales;f__Pluteaceae;g__Pluteus			0	0	0	0	0	2	0	0	0	0	0	0	0	0	0	0	0	0	0	0	0	0	0	0	0	0	0	0	0	0	0	0	0	0	2	0	0	0	0	0	0	0	0	4	0	0	0
d__Eukaryota;k__Fungi;p__Basidiomycota;c__Agaricomycetes;o__Sebacinales;f__unclassified_o__Sebacinales;g__unclassified_o__Sebacinales			0	0	0	0	0	0	0	0	0	0	0	0	0	0	0	0	0	0	0	0	0	0	0	0	0	0	0	0	0	0	0	0	0	0	0	0	0	0	0	0	0	0	0	0	0	0	0
d__Eukaryota;k__Fungi;p__Basidiomycota;c__Pucciniomycetes;o__Platygloeales;f__unclassified_o__Platygloeales;g__unclassified_o__Platygloeales			0	0	0	0	0	0	0	0	0	0	0	0	0	0	0	0	0	0	0	0	0	0	0	0	0	0	0	0	0	0	0	0	0	0	4	1	0	0	0	0	0	0	0	0	0	0	7
d__Eukaryota;k__Fungi;p__Chytridiomycota;c__Rhizophydiomycetes;o__Rhizophydiales;f__Alphamycetaceae;g__unclassified_f__Alphamycetaceae			0	0	0	0	0	0	0	0	0	0	0	0	0	0	0	0	0	0	0	0	0	1	0	1	0	0	0	0	0	0	0	3	0	0	0	0	0	0	0	0	0	0	0	0	0	0	0
d__Eukaryota;k__Fungi;p__Glomeromycota;c__Paraglomeromycetes;o__Paraglomerales;f__unclassified_o__Paraglomerales;g__unclassified_o__Paraglomerales			0	0	0	0	0	0	0	0	0	0	0	0	0	0	0	0	0	0	0	0	0	0	0	0	0	0	0	0	0	0	0	0	0	0	1	1	0	0	0	4	0	0	0	0	0	0	0
d__Eukaryota;k__Fungi;p__Kickxellomycota;c__unclassified_p__Kickxellomycota;o__unclassified_p__Kickxellomycota;f__unclassified_p__Kickxellomycota;g__unclassified_p__Kickxellomycota			0	0	0	0	0	0	0	2	0	0	0	0	1	0	0	0	0	0	0	1	0	1	0	0	0	0	0	0	0	0	0	0	0	0	0	0	0	0	0	0	0	1	0	0	1	0	0
d__Eukaryota;k__Fungi;p__Ascomycota;c__Dothideomycetes;o__Capnodiales;f__Teratosphaeriaceae;g__Devriesia			0	0	0	0	0	0	0	0	0	0	0	0	0	0	0	0	0	0	0	0	0	0	0	0	0	0	0	0	0	0	0	0	0	0	0	0	0	0	0	0	0	9	0	0	0	0	0
d__Eukaryota;k__Fungi;p__Ascomycota;c__Dothideomycetes;o__Pleosporales;f__Massarinaceae;g__unclassified_f__Massarinaceae			0	0	0	0	0	0	1	0	0	0	0	0	0	0	0	10	0	0	0	0	0	0	0	0	0	0	0	0	0	0	0	0	0	0	0	0	0	0	0	0	0	0	0	0	0	0	0
d__Eukaryota;k__Fungi;p__Ascomycota;c__Lecanoromycetes;o__Ostropales;f__Stictidaceae;g__Cyanodermella			0	0	0	0	0	0	0	0	0	0	0	0	0	0	0	0	0	0	0	0	0	0	0	0	0	0	0	0	0	0	0	0	0	0	0	1	0	0	0	0	0	0	0	3	0	0	0
d__Eukaryota;k__Fungi;p__Ascomycota;c__Sordariomycetes;o__Calosphaeriales;f__Pleurostomataceae;g__Pleurostoma			0	5	0	0	0	0	0	1	3	0	0	0	0	0	0	0	0	2	0	0	0	0	0	0	0	0	0	0	0	0	0	0	0	0	0	0	0	0	0	0	0	0	0	0	0	0	0
d__Eukaryota;k__Fungi;p__Ascomycota;c__Sordariomycetes;o__Magnaporthales;f__Magnaporthaceae;g__Pyricularia			2	0	0	1	1	0	0	2	2	0	0	0	0	0	0	0	0	0	0	1	0	0	2	0	0	0	0	0	0	0	0	0	0	0	0	0	0	0	0	0	0	0	0	0	0	0	0
d__Eukaryota;k__Fungi;p__Ascomycota;c__Sordariomycetes;o__Sordariales;f__Chaetomiaceae;g__Myceliophthora			0	0	0	0	0	1	0	0	0	0	0	0	0	0	0	0	0	0	0	0	0	0	0	0	0	0	0	0	0	0	0	0	0	5	0	0	0	0	0	0	0	0	5	0	0	0	0
d__Eukaryota;k__Fungi;p__Ascomycota;c__Sordariomycetes;o__Togniniales;f__Togniniaceae;g__Phaeoacremonium			0	0	0	0	0	0	0	0	0	0	0	0	0	0	0	2	0	0	0	0	0	0	0	0	0	0	0	0	0	0	0	0	0	1	0	0	0	0	0	0	0	0	0	0	1	1	0
d__Eukaryota;k__Fungi;p__Basidiomycota;c__Agaricomycetes;o__Agaricales;f__Strophariaceae;g__Deconica			0	0	0	0	0	0	0	0	1	0	0	0	0	0	0	0	0	0	0	0	0	0	0	0	0	0	0	0	0	0	0	0	0	0	0	0	0	0	0	0	0	0	0	0	0	0	0
d__Eukaryota;k__Fungi;p__Basidiomycota;c__Agaricomycetes;o__Russulales;f__Peniophoraceae;g__Peniophora			0	0	1	0	0	2	0	0	1	0	0	0	0	0	0	0	0	0	2	1	0	1	0	0	0	0	0	0	0	0	0	0	0	0	0	0	0	0	0	0	0	0	0	0	0	0	0
d__Eukaryota;k__Fungi;p__Basidiomycota;c__Exobasidiomycetes;o__Microstromatales;f__Microstromatales_fam_Incertae_sedis;g__Sympodiomycopsis			0	0	1	0	1	0	0	0	0	0	0	0	0	0	0	0	0	0	0	0	0	0	0	0	0	0	0	0	0	0	0	1	0	0	1	1	0	0	0	0	0	6	0	0	0	0	0
d__Eukaryota;k__Fungi;p__Ascomycota;c__Dothideomycetes;o__Pleosporales;f__Didymellaceae;g__Phomatodes			5	0	0	4	0	0	0	0	0	0	0	0	0	0	0	0	0	0	0	0	0	0	0	0	0	0	0	0	0	0	0	0	0	0	0	0	0	0	0	0	0	0	0	0	0	0	0
d__Eukaryota;k__Fungi;p__Ascomycota;c__Sordariomycetes;o__Hypocreales;f__Hypocreales_fam_Incertae_sedis;g__Hapsidospora			0	0	1	0	0	0	1	0	0	0	0	0	0	0	0	7	0	0	0	0	0	1	0	0	0	0	0	0	0	0	0	0	0	0	0	0	0	0	0	0	0	0	0	0	0	0	0
d__Eukaryota;k__Fungi;p__Ascomycota;c__Sordariomycetes;o__Microascales;f__Microascaceae;g__Acaulium			0	2	0	3	0	0	0	2	0	0	0	0	0	0	0	2	0	0	0	0	0	0	0	0	0	0	0	0	0	0	0	0	0	0	0	0	0	0	0	0	0	0	0	0	0	0	0
d__Eukaryota;k__Fungi;p__Ascomycota;c__Sordariomycetes;o__Microascales;f__Microascaceae;g__Kernia			0	0	0	0	0	0	0	0	0	0	0	0	0	0	0	0	7	0	0	0	0	0	0	0	0	0	0	0	0	0	0	0	3	0	0	0	0	0	0	0	0	0	0	0	0	0	0
d__Eukaryota;k__Fungi;p__Ascomycota;c__Sordariomycetes;o__Sordariales;f__Helminthosphaeriaceae;g__Endophragmiella			0	0	0	1	0	0	0	0	0	0	0	0	0	0	0	0	0	0	0	0	0	0	0	0	0	0	0	0	0	0	0	3	0	0	0	0	0	0	0	0	0	0	0	0	0	0	0
d__Eukaryota;k__Fungi;p__Basidiomycota;c__Agaricomycetes;o__Agaricales;f__Tricholomataceae;g__Melanoleuca			1	0	0	0	0	0	0	0	0	0	0	0	0	0	0	0	0	0	0	0	0	0	0	0	0	0	0	0	0	0	0	0	0	0	0	0	0	0	0	0	0	0	0	0	0	0	0
d__Eukaryota;k__Fungi;p__Basidiomycota;c__Agaricostilbomycetes;o__Agaricostilbales;f__Kondoaceae;g__unclassified_f__Kondoaceae			0	0	0	0	0	0	0	0	0	0	0	0	0	0	0	0	0	0	0	0	0	0	0	0	0	0	0	0	0	0	0	0	0	0	0	0	0	0	0	0	1	0	0	0	1	2	0
d__Eukaryota;k__Fungi;p__Basidiomycota;c__Exobasidiomycetes;o__Ceraceosorales;f__unclassified_o__Ceraceosorales;g__unclassified_o__Ceraceosorales			0	0	0	5	2	0	0	0	0	0	0	0	0	0	0	0	0	0	1	0	0	0	0	0	0	0	0	0	0	0	0	0	0	0	0	1	0	0	0	0	0	0	0	0	0	0	0
d__Eukaryota;k__Fungi;p__Chytridiomycota;c__Chytridiomycetes;o__unclassified_c__Chytridiomycetes;f__unclassified_c__Chytridiomycetes;g__unclassified_c__Chytridiomycetes			0	0	0	0	0	0	0	0	0	0	0	0	0	0	0	0	0	0	0	0	0	0	0	0	0	0	0	0	0	0	0	0	0	0	0	0	0	0	0	0	0	0	0	5	0	0	0
d__Eukaryota;k__Fungi;p__Ascomycota;c__Dothideomycetes;o__Pleosporales;f__Occultibambusaceae;g__Occultibambusa			0	0	0	2	1	0	0	0	2	0	0	0	0	0	0	3	0	0	0	0	0	0	1	0	0	0	0	0	0	0	0	0	0	0	0	0	0	0	0	0	0	0	0	0	0	0	0
d__Eukaryota;k__Fungi;p__Ascomycota;c__Eurotiomycetes;o__Chaetothyriales;f__Herpotrichiellaceae;g__Coniosporium			1	0	3	0	0	0	0	0	0	0	0	0	0	0	0	0	0	0	0	0	0	0	0	0	0	0	0	0	0	0	0	5	0	0	0	0	0	0	0	0	0	0	0	0	0	0	0
d__Eukaryota;k__Fungi;p__Ascomycota;c__Eurotiomycetes;o__Onygenales;f__Gymnoascaceae;g__Gymnascella			0	0	0	3	0	0	0	0	1	0	0	0	0	0	0	5	0	0	0	0	0	0	0	0	0	0	0	0	0	0	0	0	0	0	0	0	0	0	0	0	0	0	0	0	0	0	0
d__Eukaryota;k__Fungi;p__Ascomycota;c__Leotiomycetes;o__Helotiales;f__Leotiaceae;g__Halenospora			0	0	0	0	0	0	0	0	0	0	0	0	0	0	0	0	0	0	0	0	0	1	0	0	0	0	0	0	0	0	0	0	4	0	0	0	0	0	0	0	0	0	0	0	0	0	0
d__Eukaryota;k__Fungi;p__Ascomycota;c__Sordariomycetes;o__Diaporthales;f__Valsaceae;g__Valsa			0	0	0	0	0	0	0	0	0	0	0	0	0	0	0	0	0	0	0	0	2	0	0	0	0	0	0	0	0	0	0	0	0	0	0	0	0	0	0	0	0	0	0	0	2	0	0
d__Eukaryota;k__Fungi;p__Ascomycota;c__Sordariomycetes;o__Hypocreales;f__Clavicipitaceae;g__Paecilomyces			0	0	0	0	0	0	0	0	0	0	0	0	0	0	0	0	0	5	0	0	0	0	0	0	0	0	0	0	0	0	0	0	0	2	0	0	0	0	0	0	0	0	0	0	0	0	0
d__Eukaryota;k__Fungi;p__Ascomycota;c__Sordariomycetes;o__Hypocreales;f__Cordycipitaceae;g__Engyodontium			0	0	0	0	0	0	0	0	0	0	0	0	0	0	1	0	0	0	0	0	0	0	0	0	0	0	0	0	0	0	0	0	0	0	0	0	0	0	0	0	3	0	0	0	0	0	0
d__Eukaryota;k__Fungi;p__Ascomycota;c__Sordariomycetes;o__Hypocreales;f__Stachybotryaceae;g__Sirastachys			0	1	0	0	0	0	0	0	0	0	0	0	0	0	0	0	0	0	0	0	0	0	0	0	0	0	0	0	0	0	0	0	0	0	0	0	0	0	0	0	8	0	0	0	0	0	0
d__Eukaryota;k__Fungi;p__Ascomycota;c__Sordariomycetes;o__Sordariales;f__Chaetomiaceae;g__Gilmaniella			0	1	3	0	0	1	0	0	1	0	0	0	0	0	0	0	0	0	0	0	1	0	1	0	0	0	0	0	0	0	0	0	0	0	0	0	0	0	0	0	0	0	0	0	0	0	0
d__Eukaryota;k__Fungi;p__Ascomycota;c__Sordariomycetes;o__Xylariales;f__Diatrypaceae;g__Eutypa			0	0	0	0	0	0	0	0	0	0	0	0	0	0	0	0	0	0	0	0	0	0	0	0	0	0	0	0	0	0	6	0	3	0	0	0	0	0	0	0	0	0	0	0	0	0	0
d__Eukaryota;k__Fungi;p__Ascomycota;c__Sordariomycetes;o__Xylariales;f__Xylariaceae;g__Nemania			0	0	0	2	0	0	0	0	0	0	0	0	0	0	0	0	0	0	0	0	0	0	0	1	0	0	0	0	0	0	0	0	0	0	0	1	0	0	0	0	1	0	0	0	0	0	0
d__Eukaryota;k__Fungi;p__Basidiomycota;c__Agaricomycetes;o__Agaricales;f__Tricholomataceae;g__Resupinatus			0	0	0	0	0	0	0	2	0	0	0	0	0	0	0	0	0	0	0	0	0	0	0	0	0	0	0	0	0	0	0	0	0	0	0	3	0	0	0	0	0	0	0	0	0	0	0
d__Eukaryota;k__Fungi;p__Basidiomycota;c__Agaricomycetes;o__Corticiales;f__Corticiaceae;g__Limonomyces			0	0	0	2	0	0	0	3	0	0	0	0	0	0	0	0	0	0	0	0	0	0	0	0	0	0	0	0	0	0	0	0	0	0	0	0	0	0	0	0	0	0	0	0	0	0	0
d__Eukaryota;k__Fungi;p__Basidiomycota;c__Agaricomycetes;o__Trechisporales;f__Hydnodontaceae;g__Trechispora			0	0	0	0	3	0	0	0	0	0	0	0	0	0	0	0	0	0	0	0	0	0	0	0	0	0	0	0	0	0	0	0	0	0	0	0	0	0	0	0	0	0	0	2	0	0	0
d__Eukaryota;k__Fungi;p__Basidiomycota;c__Exobasidiomycetes;o__Tilletiales;f__Tilletiaceae;g__Tilletia			0	0	3	0	1	1	0	1	0	0	0	0	0	0	0	0	0	0	0	0	0	0	0	0	0	0	0	0	0	0	0	0	0	1	0	0	0	0	0	0	0	0	0	0	0	0	0
d__Eukaryota;k__Fungi;p__Basidiomycota;c__Microbotryomycetes;o__unclassified_c__Microbotryomycetes;f__unclassified_c__Microbotryomycetes;g__unclassified_c__Microbotryomycetes			0	0	0	0	0	0	0	0	0	0	0	0	0	0	0	0	0	0	1	0	0	0	0	0	0	0	0	0	0	0	0	0	0	0	0	0	0	0	0	8	0	0	0	0	0	0	0
d__Eukaryota;k__Fungi;p__Chytridiomycota;c__Rhizophydiomycetes;o__Rhizophydiales;f__Rhizophydiaceae;g__Rhizophydium			0	1	0	0	0	0	0	0	0	0	0	0	0	0	0	0	0	0	0	0	0	0	0	0	0	0	0	0	0	0	0	0	0	0	0	0	0	0	0	0	0	0	0	0	0	0	0
d__Eukaryota;k__Fungi;p__Ascomycota;c__Sordariomycetes;o__Hypocreales;f__Bionectriaceae;g__Nectriella			0	0	0	0	0	0	0	0	0	0	0	0	0	0	0	0	0	0	1	0	0	0	0	0	0	0	0	0	0	0	0	0	0	0	0	3	0	0	0	0	0	0	0	0	0	4	0
d__Eukaryota;k__Fungi;p__Ascomycota;c__Sordariomycetes;o__Hypocreales;f__Nectriaceae;g__Cosmospora			0	0	0	0	1	0	0	0	1	0	0	0	0	0	0	0	0	3	1	0	0	0	0	0	0	0	0	0	0	0	0	0	0	0	0	0	0	0	0	0	0	0	0	0	0	0	0
d__Eukaryota;k__Fungi;p__Ascomycota;c__Sordariomycetes;o__Microascales;f__Halosphaeriaceae;g__Aniptodera			0	0	0	0	0	0	0	0	0	0	0	0	0	0	0	0	0	0	0	0	0	0	0	0	0	0	0	0	1	0	0	0	0	0	6	0	0	0	0	0	0	0	0	0	0	0	0
d__Eukaryota;k__Fungi;p__Basidiomycota;c__Agaricomycetes;o__Polyporales;f__Ganodermataceae;g__Ganoderma			0	0	0	0	2	0	0	0	5	0	0	0	0	0	0	0	0	0	0	0	0	0	0	1	0	0	0	0	0	0	0	0	0	0	0	0	0	0	0	0	0	0	0	0	0	0	0
d__Eukaryota;k__Fungi;p__Basidiomycota;c__Agaricomycetes;o__Polyporales;f__Meruliaceae;g__Rhizochaete			0	0	0	0	0	2	0	2	0	0	0	0	0	0	0	0	0	0	0	0	0	0	0	3	0	0	0	0	0	0	0	0	1	0	0	0	0	0	0	0	0	0	0	0	0	0	0
d__Eukaryota;k__Fungi;p__Basidiomycota;c__Agaricomycetes;o__Polyporales;f__Meruliaceae;g__Scopuloides			0	0	0	0	0	0	0	0	0	0	0	0	0	0	0	0	0	0	0	0	0	0	0	0	0	0	0	0	0	0	0	0	0	0	0	0	0	0	0	0	0	0	0	0	0	0	3
d__Eukaryota;k__Fungi;p__Basidiomycota;c__Agaricomycetes;o__Polyporales;f__Xenasmataceae;g__Xenasma			0	0	0	0	0	0	0	4	1	0	0	0	0	0	0	0	0	0	0	0	0	0	0	0	0	0	0	0	0	0	0	0	0	0	0	0	0	0	0	0	0	0	1	0	0	0	0
d__Eukaryota;k__Fungi;p__Basidiomycota;c__Tremellomycetes;o__Trichosporonales;f__Trichosporonaceae;g__Cutaneotrichosporon			0	0	0	0	0	0	1	0	0	0	0	0	0	0	0	0	0	2	0	2	0	0	0	0	0	0	0	0	0	0	0	0	0	0	0	1	0	2	0	0	0	0	0	0	0	0	0
d__Eukaryota;k__Fungi;p__Ascomycota;c__Dothideomycetes;o__Jahnulales;f__Aliquandostipitaceae;g__unclassified_f__Aliquandostipitaceae			0	0	0	0	0	0	0	0	0	0	0	0	0	0	0	0	4	0	0	0	0	0	0	0	0	0	0	0	0	0	0	0	0	0	0	0	0	0	0	0	0	0	0	0	0	0	0
d__Eukaryota;k__Fungi;p__Ascomycota;c__Dothideomycetes;o__Pleosporales;f__Dictyosporiaceae;g__Dictyosporium			0	0	0	0	0	0	0	0	0	0	0	0	0	0	0	0	0	0	0	0	0	0	0	0	0	0	0	0	0	0	0	0	0	0	0	0	0	0	0	0	0	0	0	0	0	4	0
d__Eukaryota;k__Fungi;p__Ascomycota;c__Dothideomycetes;o__Pleosporales;f__Pleosporales_fam_Incertae_sedis;g__Paradictyoarthrinium			0	0	0	0	0	0	0	0	0	0	0	0	0	0	0	0	0	0	0	0	0	0	0	0	0	0	0	0	0	0	0	0	0	0	0	0	0	0	0	0	0	0	0	0	0	2	0
d__Eukaryota;k__Fungi;p__Ascomycota;c__Dothideomycetes;o__Pleosporales;f__Pleosporales_fam_Incertae_sedis;g__Trichobotrys			0	0	0	0	0	0	0	0	0	0	0	0	0	0	0	0	7	0	0	0	0	0	0	0	0	0	0	0	0	0	0	0	0	0	0	0	0	0	0	0	0	0	0	0	0	0	0
d__Eukaryota;k__Fungi;p__Ascomycota;c__Dothideomycetes;o__Tubeufiales;f__Tubeufiaceae;g__Boerlagiomyces			0	0	0	0	0	0	2	3	0	0	0	0	0	0	0	0	0	2	0	0	0	0	0	0	0	0	0	0	0	0	0	0	0	0	0	0	0	0	0	0	0	0	0	0	0	0	0
d__Eukaryota;k__Fungi;p__Ascomycota;c__Dothideomycetes;o__Venturiales;f__Sympoventuriaceae;g__unclassified_f__Sympoventuriaceae			0	0	0	0	0	2	0	1	0	0	0	0	0	0	0	0	0	0	0	0	0	0	0	0	0	0	0	0	0	0	0	0	0	0	0	0	0	0	0	0	0	0	0	0	0	0	0
d__Eukaryota;k__Fungi;p__Ascomycota;c__Eurotiomycetes;o__Onygenales;f__Onygenaceae;g__Auxarthron			0	0	0	0	0	0	0	0	0	0	0	0	0	0	0	0	0	0	0	0	0	0	0	0	0	0	0	0	0	0	0	0	0	0	7	0	0	0	0	0	0	0	0	0	0	0	0
d__Eukaryota;k__Fungi;p__Ascomycota;c__Pezizomycotina_cls_Incertae_sedis;o__Pezizomycotina_ord_Incertae_sedis;f__Pezizomycotina_fam_Incertae_sedis;g__Isthmolongispora			0	0	0	0	0	0	0	0	0	0	0	0	0	0	0	0	0	0	0	0	0	0	0	0	0	0	0	0	0	0	0	0	0	0	0	5	0	0	0	0	0	0	0	0	0	0	0
d__Eukaryota;k__Fungi;p__Ascomycota;c__Saccharomycetes;o__Saccharomycetales;f__unclassified_o__Saccharomycetales;g__unclassified_o__Saccharomycetales			0	0	0	0	0	3	0	0	0	0	0	0	0	0	0	0	0	0	0	0	0	0	0	0	0	0	0	0	0	0	0	0	0	0	0	0	0	0	0	0	0	0	0	0	0	4	0
d__Eukaryota;k__Fungi;p__Ascomycota;c__Sordariomycetes;o__Diaporthales;f__Valsaceae;g__Cryptosphaeria			0	0	0	0	0	1	0	0	0	0	0	0	0	0	0	0	0	0	0	0	0	0	0	0	0	0	0	0	0	0	0	0	0	0	0	0	0	0	0	0	0	0	0	0	0	0	0
d__Eukaryota;k__Fungi;p__Ascomycota;c__Sordariomycetes;o__Savoryellales;f__Savoryellaceae;g__Ascotaiwania			0	0	0	0	0	0	0	0	0	0	0	0	0	0	0	0	0	0	0	0	0	0	0	0	0	0	0	0	0	0	0	0	0	0	2	0	0	0	0	0	0	0	0	0	0	2	0
d__Eukaryota;k__Fungi;p__Basidiomycota;c__Agaricomycetes;o__Agaricales;f__Inocybaceae;g__Inocybe			1	0	0	0	0	0	0	0	1	0	0	0	0	0	0	0	0	0	0	0	0	0	0	0	0	0	0	0	0	0	0	0	0	0	0	0	0	0	0	0	1	0	0	0	0	0	0
d__Eukaryota;k__Fungi;p__Basidiomycota;c__Agaricomycetes;o__Agaricales;f__Lycoperdaceae;g__Lycoperdon			0	0	0	0	0	0	0	0	0	0	0	0	0	0	0	0	0	0	0	0	0	0	0	0	0	0	0	0	0	0	0	0	0	0	0	0	0	0	0	0	0	0	0	0	0	0	0
d__Eukaryota;k__Fungi;p__Basidiomycota;c__Agaricomycetes;o__Polyporales;f__Hyphodermataceae;g__Hyphoderma			0	0	0	0	0	0	0	0	0	0	0	0	0	0	0	0	0	0	0	0	0	0	0	0	0	0	0	0	0	0	0	0	0	0	0	0	0	0	0	0	0	0	0	0	0	0	0
d__Eukaryota;k__Fungi;p__Basidiomycota;c__Agaricomycetes;o__Russulales;f__Lachnocladiaceae;g__Scytinostroma			0	0	0	0	0	1	0	0	0	0	0	0	0	0	0	0	0	0	0	0	0	0	0	0	0	0	0	0	0	0	0	0	0	0	0	0	0	0	0	0	0	0	0	0	0	0	0
d__Eukaryota;k__Fungi;p__Basidiomycota;c__Agaricomycetes;o__Thelephorales;f__Thelephoraceae;g__Tomentella			0	0	0	0	0	0	0	0	0	0	0	0	0	0	0	0	0	0	1	0	0	0	0	0	0	0	0	0	0	0	0	5	0	0	0	1	0	0	0	0	0	0	0	0	0	0	0
d__Eukaryota;k__Fungi;p__Basidiomycota;c__Agaricostilbomycetes;o__Agaricostilbales;f__Chionosphaeraceae;g__Kurtzmanomyces			0	0	0	1	0	3	0	0	1	0	0	0	0	0	0	0	0	0	0	1	0	1	0	0	0	0	0	0	0	0	0	0	0	0	0	0	0	0	0	0	0	0	0	0	0	0	0
d__Eukaryota;k__Fungi;p__Basidiomycota;c__Tremellomycetes;o__Cystofilobasidiales;f__Mrakiaceae;g__Itersonilia			0	0	0	0	0	0	0	0	0	0	0	0	0	0	6	0	0	0	0	1	0	0	0	0	0	0	0	0	0	0	0	0	0	0	0	0	0	0	0	0	0	0	0	0	0	0	0
d__Eukaryota;k__Fungi;p__Basidiomycota;c__Ustilaginomycetes;o__Ustilaginales;f__unclassified_o__Ustilaginales;g__unclassified_o__Ustilaginales			0	0	0	0	0	0	0	0	0	0	0	0	0	0	0	0	0	0	1	0	0	0	0	0	0	0	0	0	0	0	0	0	0	2	0	0	0	0	0	0	0	0	0	1	0	0	0
d__Eukaryota;k__Fungi;p__Ascomycota;c__Dothideomycetes;o__Botryosphaeriales;f__Botryosphaeriaceae;g__Botryosphaeria			0	0	0	0	0	0	0	0	0	0	0	0	0	0	0	0	0	0	0	1	0	0	0	0	0	0	0	0	0	0	0	0	0	0	0	0	0	0	2	0	0	0	0	0	0	0	0
d__Eukaryota;k__Fungi;p__Ascomycota;c__Eurotiomycetes;o__Chaetothyriales;f__Trichomeriaceae;g__Bradymyces			0	0	0	0	0	0	0	0	0	0	0	0	0	0	0	0	0	0	1	0	0	0	0	0	0	0	0	0	0	0	0	0	0	0	0	0	0	0	0	0	0	0	0	0	0	4	0
d__Eukaryota;k__Fungi;p__Ascomycota;c__Sordariomycetes;o__Hypocreales;f__Nectriaceae;g__Rodentomyces			0	0	0	0	0	0	0	0	0	0	0	0	0	0	0	0	0	0	0	0	0	0	0	0	0	0	0	0	0	0	0	0	0	0	0	0	0	0	0	0	0	0	0	0	0	0	0
d__Eukaryota;k__Fungi;p__Ascomycota;c__Sordariomycetes;o__Microascales;f__Microascaceae;g__Scopulariopsis			0	0	0	0	0	1	0	0	0	0	0	0	0	0	0	3	0	0	0	0	0	0	0	0	0	0	0	0	0	0	0	0	0	0	0	0	0	0	0	0	0	0	0	0	0	0	0
d__Eukaryota;k__Fungi;p__Ascomycota;c__Sordariomycetes;o__Sordariales;f__Chaetomiaceae;g__Melanocarpus			0	0	0	0	0	0	0	0	0	0	0	0	0	0	0	0	0	0	0	0	0	0	0	0	0	0	0	0	0	0	0	5	0	0	0	0	0	0	0	0	0	0	0	0	0	0	0
d__Eukaryota;k__Fungi;p__Basidiomycota;c__Agaricomycetes;o__Hymenochaetales;f__Schizoporaceae;g__Hyphodontia			0	0	0	0	0	0	0	0	0	0	0	0	0	0	0	0	0	0	0	0	0	0	0	1	0	0	0	0	0	0	0	0	0	0	0	4	0	0	0	0	0	0	0	0	0	0	0
d__Eukaryota;k__Fungi;p__Basidiomycota;c__Agaricostilbomycetes;o__Agaricostilbales;f__Agaricostilbaceae;g__Sterigmatomyces			1	0	0	0	0	0	0	0	0	0	0	0	0	0	0	0	0	0	0	0	0	0	0	0	0	0	0	0	0	0	0	0	0	0	0	0	0	0	0	0	2	0	0	0	0	0	0
d__Eukaryota;k__Fungi;p__Basidiomycota;c__Cystobasidiomycetes;o__Cystobasidiales;f__Cystobasidiaceae;g__unclassified_f__Cystobasidiaceae			0	0	0	0	0	0	0	0	0	0	0	0	0	0	0	0	0	0	1	0	0	2	0	0	0	0	0	0	0	0	0	0	0	0	0	0	0	0	0	0	0	0	0	0	0	3	0
d__Eukaryota;k__Fungi;p__Chytridiomycota;c__Chytridiomycetes;o__Chytridiales;f__Chytridiaceae;g__unclassified_f__Chytridiaceae			0	0	0	0	0	0	0	0	0	0	0	0	0	0	0	0	0	6	0	0	0	0	0	0	0	0	0	0	0	0	0	0	0	0	0	0	0	0	0	0	0	0	0	0	0	0	0
d__Eukaryota;k__Fungi;p__Ascomycota;c__Dothideomycetes;o__Capnodiales;f__Dissoconiaceae;g__unclassified_f__Dissoconiaceae			0	0	0	0	0	0	0	3	0	0	0	0	0	0	0	0	0	0	0	0	0	0	0	0	0	0	0	0	0	0	0	0	0	0	0	0	0	0	0	0	0	0	0	0	0	0	0
d__Eukaryota;k__Fungi;p__Ascomycota;c__Dothideomycetes;o__Capnodiales;f__Teratosphaeriaceae;g__unclassified_f__Teratosphaeriaceae			0	0	0	0	0	0	0	0	0	0	0	0	0	0	0	0	0	0	0	0	0	0	0	0	0	0	0	0	0	0	0	0	0	0	0	0	0	0	0	0	0	0	5	0	0	0	0
d__Eukaryota;k__Fungi;p__Ascomycota;c__Dothideomycetes;o__Pleosporales;f__Didymosphaeriaceae;g__Didymosphaeria			0	0	0	0	0	0	0	1	0	0	0	0	0	0	0	0	0	0	0	0	1	2	0	1	0	0	0	0	0	0	0	0	0	0	0	0	0	0	0	0	0	0	0	0	0	0	0
d__Eukaryota;k__Fungi;p__Ascomycota;c__Dothideomycetes;o__Pleosporales;f__Pleosporaceae;g__Pithomyces			0	0	0	0	0	0	2	0	0	0	0	0	0	0	0	0	0	0	0	0	0	0	0	0	0	0	0	0	0	0	0	0	0	0	0	0	0	0	0	0	0	0	3	0	0	0	0
d__Eukaryota;k__Fungi;p__Ascomycota;c__Dothideomycetes;o__Pleosporales;f__Pleosporales_fam_Incertae_sedis;g__Neomassarina			0	0	0	0	0	0	0	0	0	0	0	0	0	0	0	0	0	0	0	0	1	0	0	0	0	0	0	0	0	0	0	0	0	0	0	2	0	0	0	0	0	0	0	0	0	0	0
d__Eukaryota;k__Fungi;p__Ascomycota;c__Eurotiomycetes;o__Chaetothyriales;f__Trichomeriaceae;g__Lithophila			0	0	2	0	0	0	0	0	0	0	0	0	0	1	0	0	0	0	0	0	0	0	0	0	0	0	0	0	0	0	0	0	0	0	0	0	0	0	0	0	0	0	0	0	0	0	0
d__Eukaryota;k__Fungi;p__Ascomycota;c__Eurotiomycetes;o__Onygenales;f__Arachnomycetaceae;g__Arachnomyces			0	0	0	0	0	0	0	0	0	0	0	0	0	0	0	5	0	0	0	0	0	0	0	0	0	0	0	0	0	0	0	0	0	0	0	0	0	0	0	0	0	0	0	0	0	0	0
d__Eukaryota;k__Fungi;p__Ascomycota;c__Leotiomycetes;o__Erysiphales;f__Erysiphaceae;g__unclassified_f__Erysiphaceae			0	0	0	0	0	0	0	0	0	0	0	0	0	0	0	0	0	0	0	0	0	0	0	0	0	0	0	0	0	0	0	0	0	0	0	0	0	0	0	0	0	0	0	5	0	0	0
d__Eukaryota;k__Fungi;p__Ascomycota;c__Leotiomycetes;o__Thelebolales;f__Pseudeurotiaceae;g__Hyphozyma			0	0	0	0	0	0	0	0	0	0	0	0	0	0	0	0	5	0	0	0	0	0	0	0	0	0	0	0	0	0	0	0	0	0	0	0	0	0	0	0	0	0	0	0	0	0	0
d__Eukaryota;k__Fungi;p__Ascomycota;c__Saccharomycetes;o__Saccharomycetales;f__Saccharomycopsidaceae;g__Saccharomycopsis			0	0	0	0	0	0	0	0	0	0	0	0	0	0	0	0	0	5	0	0	0	0	0	0	0	0	0	0	0	0	0	0	0	0	0	0	0	0	0	0	0	0	0	0	0	0	0
d__Eukaryota;k__Fungi;p__Ascomycota;c__Saccharomycetes;o__Saccharomycetales;f__Trichomonascaceae;g__Blastobotrys			0	0	0	0	5	0	0	0	0	0	0	0	0	0	0	0	0	0	0	0	0	0	0	0	0	0	0	0	0	0	0	0	0	0	0	0	0	0	0	0	0	0	0	0	0	0	0
d__Eukaryota;k__Fungi;p__Ascomycota;c__Sordariomycetes;o__Hypoceales;f__Catabotrydaceae;g__Botryosporium			0	0	0	1	0	1	0	1	0	0	0	0	0	0	0	0	0	0	0	0	0	1	0	0	0	0	0	0	0	0	0	0	0	0	0	0	0	0	0	0	0	0	1	0	0	0	0
d__Eukaryota;k__Fungi;p__Ascomycota;c__Sordariomycetes;o__Xylariales;f__Xylariaceae;g__Didymobotryum			0	0	0	0	0	0	0	0	0	0	0	0	0	0	0	0	3	0	0	0	0	0	0	0	0	0	0	0	0	0	0	0	0	0	0	0	0	0	0	0	0	0	0	0	0	0	0
d__Eukaryota;k__Fungi;p__Basidiomycota;c__Agaricomycetes;o__Polyporales;f__Meruliaceae;g__Ceriporia			0	0	0	0	0	0	0	0	2	0	0	0	0	0	0	0	0	0	0	0	0	0	0	0	0	0	0	0	0	0	0	0	0	0	0	0	0	0	0	0	0	0	0	0	0	0	0
d__Eukaryota;k__Fungi;p__Basidiomycota;c__Agaricomycetes;o__Polyporales;f__Meruliaceae;g__Phanerochaete			0	0	0	0	0	0	1	0	0	0	0	0	0	0	0	0	0	0	0	0	0	0	0	0	0	0	0	0	0	0	0	0	0	0	0	0	0	0	0	0	0	0	0	0	0	0	0
d__Eukaryota;k__Fungi;p__Basidiomycota;c__Agaricomycetes;o__Polyporales;f__Steccherinaceae;g__unclassified_f__Steccherinaceae			0	0	0	0	0	0	0	0	0	0	0	0	0	0	0	0	0	0	0	0	0	0	0	0	0	0	0	0	0	0	0	0	0	0	0	0	0	0	0	0	0	0	0	0	0	0	0
d__Eukaryota;k__Fungi;p__Basidiomycota;c__Cystobasidiomycetes;o__Erythrobasidiales;f__Erythrobasidiaceae;g__Bannoa			0	0	0	0	0	1	0	0	0	0	0	0	0	0	0	0	0	0	1	0	0	1	0	0	0	0	0	0	0	0	0	0	0	0	0	0	0	0	0	0	0	0	0	0	0	0	0
d__Eukaryota;k__Fungi;p__Basidiomycota;c__Tremellomycetes;o__Tremellales;f__Tremellales_fam_Incertae_sedis;g__Cuniculitrema			0	0	5	0	0	0	0	0	0	0	0	0	0	0	0	0	0	0	0	0	0	0	0	0	0	0	0	0	0	0	0	0	0	0	0	0	0	0	0	0	0	0	0	0	0	0	0
d__Eukaryota;k__Fungi;p__Basidiomycota;c__Ustilaginomycetes;o__Ustilaginales;f__Ustilaginaceae;g__Macalpinomyces			0	0	0	0	0	0	0	0	0	0	0	0	0	0	0	0	0	0	0	0	0	0	0	0	0	0	0	0	0	0	0	0	0	0	0	0	0	0	0	0	0	0	0	0	0	0	1
d__Eukaryota;k__Fungi;p__Kickxellomycota;c__GS19;o__GS19;f__unclassified_o__GS19;g__unclassified_o__GS19			0	0	0	0	0	0	0	0	0	0	0	0	0	0	0	0	0	5	0	0	0	0	0	0	0	0	0	0	0	0	0	0	0	0	0	0	0	0	0	0	0	0	0	0	0	0	0
d__Eukaryota;k__Fungi;p__Mucoromycota;c__Mucoromycotina_cls_Incertae_sedis;o__Mucoromycotina_ord_Incertae_sedis;f__Mucoromycotina_fam_Incertae_sedis;g__Bifiguratus			0	0	0	0	0	0	0	0	0	0	0	0	0	0	0	0	0	0	0	0	0	0	0	0	0	0	0	0	0	0	0	0	0	0	0	0	0	0	0	0	0	0	0	0	0	0	0
d__Eukaryota;k__Fungi;p__Ascomycota;c__Dothideomycetes;o__Capnodiales;f__Mycosphaerellaceae;g__Teratoramularia			0	0	0	0	0	0	0	0	0	0	0	0	0	0	0	0	0	0	0	0	0	0	0	0	0	0	0	0	0	0	0	4	0	0	0	0	0	0	0	0	0	0	0	0	0	0	0
d__Eukaryota;k__Fungi;p__Ascomycota;c__Dothideomycetes;o__Dothideales;f__Dothideaceae;g__Rhizosphaera			0	0	0	0	0	0	0	0	0	0	0	0	0	0	0	0	0	0	0	1	0	0	0	0	0	0	0	0	0	0	0	0	0	1	0	0	0	0	0	0	2	0	0	0	0	0	0
d__Eukaryota;k__Fungi;p__Ascomycota;c__Dothideomycetes;o__Pleosporales;f__Pleosporaceae;g__Setosphaeria			0	0	0	0	0	0	0	1	0	0	0	0	0	0	0	0	0	3	0	0	0	0	0	0	0	0	0	0	0	0	0	0	0	0	0	0	0	0	0	0	0	0	0	0	0	0	0
d__Eukaryota;k__Fungi;p__Ascomycota;c__Dothideomycetes;o__Pleosporales;f__Pleosporaceae;g__unclassified_f__Pleosporaceae			0	0	0	0	0	0	0	0	0	0	0	0	0	0	0	0	0	0	0	1	0	0	1	2	0	0	0	0	0	0	0	0	0	0	0	0	0	0	0	0	0	0	0	0	0	0	0
d__Eukaryota;k__Fungi;p__Ascomycota;c__Leotiomycetes;o__Helotiales;f__Hyaloscyphaceae;g__Pezizella			0	0	0	0	0	0	0	0	0	0	0	0	0	0	0	0	0	0	0	0	0	0	0	0	0	0	0	0	0	0	0	0	0	0	0	0	0	0	0	0	0	0	0	0	0	0	0
d__Eukaryota;k__Fungi;p__Ascomycota;c__Saccharomycetes;o__Saccharomycetales;f__Saccharomycodaceae;g__Hanseniaspora			0	0	0	0	0	0	0	1	0	0	0	0	0	0	0	0	0	0	0	0	0	0	0	0	0	0	0	0	0	0	0	0	0	0	0	0	0	0	0	0	0	0	0	0	0	3	0
d__Eukaryota;k__Fungi;p__Ascomycota;c__Saccharomycetes;o__Saccharomycetales;f__Trichomonascaceae;g__Zygoascus			0	0	1	0	0	0	0	0	2	0	0	0	0	0	0	0	1	0	0	0	0	0	0	0	0	0	0	0	0	0	0	0	0	0	0	0	0	0	0	0	0	0	0	0	0	0	0
d__Eukaryota;k__Fungi;p__Ascomycota;c__Sordariomycetes;o__Microascales;f__Graphiaceae;g__Graphium			0	0	0	0	0	2	2	0	0	0	0	0	0	0	0	0	0	0	0	0	0	0	0	0	0	0	0	0	0	0	0	0	0	0	0	0	0	0	0	0	0	0	0	0	0	0	0
d__Eukaryota;k__Fungi;p__Ascomycota;c__Sordariomycetes;o__Microascales;f__Microascaceae;g__unclassified_f__Microascaceae			0	0	0	0	0	0	0	0	0	0	0	0	0	0	0	0	0	0	0	0	0	0	0	0	0	0	0	0	0	0	0	0	0	0	0	0	0	0	0	0	0	0	0	0	0	4	0
d__Eukaryota;k__Fungi;p__Ascomycota;c__Sordariomycetes;o__Phyllachorales;f__Phyllachoraceae;g__Phyllachora			0	0	0	0	0	0	0	0	0	0	0	0	0	0	0	0	4	0	0	0	0	0	0	0	0	0	0	0	0	0	0	0	0	0	0	0	0	0	0	0	0	0	0	0	0	0	0
d__Eukaryota;k__Fungi;p__Ascomycota;c__Sordariomycetes;o__Xylariales;f__Microdochiaceae;g__Idriella			0	0	0	0	0	0	0	0	0	0	0	2	0	0	0	0	0	0	0	0	0	0	0	0	0	0	0	0	0	0	0	0	0	0	0	0	0	0	0	0	0	0	0	0	0	0	0
d__Eukaryota;k__Fungi;p__Ascomycota;c__Sordariomycetes;o__Xylariales;f__Sporocadaceae;g__Pestalotiopsis			0	0	0	0	0	0	0	0	0	0	0	0	0	0	0	0	0	0	0	0	0	0	0	0	0	0	0	0	0	0	2	0	0	2	0	0	0	0	0	0	0	0	0	0	0	0	0
d__Eukaryota;k__Fungi;p__Ascomycota;c__Sordariomycetes;o__Xylariales;f__Xylariaceae;g__Xylaria			0	0	0	0	0	0	0	0	0	0	0	0	0	0	0	0	0	0	0	0	0	0	0	0	0	0	0	0	0	0	0	0	0	0	0	0	0	0	0	0	0	0	0	0	0	0	0
d__Eukaryota;k__Fungi;p__Ascomycota;c__Sordariomycetes;o__Xylariales;f__Xylariales_fam_Incertae_sedis;g__Castanediella			0	0	0	0	0	0	0	0	0	0	0	0	0	0	0	0	0	4	0	0	0	0	0	0	0	0	0	0	0	0	0	0	0	0	0	0	0	0	0	0	0	0	0	0	0	0	0
d__Eukaryota;k__Fungi;p__Basidiomycota;c__Agaricomycetes;o__Agaricales;f__Crepidotaceae;g__Crepidotus			0	0	0	0	3	1	0	0	0	0	0	0	0	0	0	0	0	0	0	0	0	0	0	0	0	0	0	0	0	0	0	0	0	0	0	0	0	0	0	0	0	0	0	0	0	0	0
d__Eukaryota;k__Fungi;p__Basidiomycota;c__Agaricomycetes;o__Agaricales;f__Stephanosporaceae;g__Lindtneria			0	0	0	0	0	0	0	0	0	0	0	0	0	0	0	0	0	0	0	0	0	0	0	0	0	0	0	0	0	0	0	0	0	0	4	0	0	0	0	0	0	0	0	0	0	0	0
d__Eukaryota;k__Fungi;p__Basidiomycota;c__Agaricomycetes;o__Agaricales;f__Tricholomataceae;g__Arrhenia			0	0	0	0	0	0	0	0	0	0	0	0	0	0	0	0	0	0	0	0	0	0	0	0	0	0	0	0	0	0	0	0	0	0	0	0	0	0	0	0	0	0	3	0	0	0	0
d__Eukaryota;k__Fungi;p__Basidiomycota;c__Agaricomycetes;o__Polyporales;f__Meruliaceae;g__Flavodon			0	0	0	4	0	0	0	0	0	0	0	0	0	0	0	0	0	0	0	0	0	0	0	0	0	0	0	0	0	0	0	0	0	0	0	0	0	0	0	0	0	0	0	0	0	0	0
d__Eukaryota;k__Fungi;p__Basidiomycota;c__Agaricomycetes;o__Polyporales;f__Podoscyphaceae;g__Hypochnicium			0	0	0	0	0	0	0	0	0	0	0	0	0	0	0	0	0	0	0	0	0	0	0	0	0	0	0	0	0	0	0	0	0	0	0	1	0	0	0	0	0	0	0	0	0	0	0
d__Eukaryota;k__Fungi;p__Basidiomycota;c__Dacrymycetes;o__Dacrymycetales;f__Dacrymycetaceae;g__unclassified_f__Dacrymycetaceae			0	0	0	0	0	0	3	0	1	0	0	0	0	0	0	0	0	0	0	0	0	0	0	0	0	0	0	0	0	0	0	0	0	0	0	0	0	0	0	0	0	0	0	0	0	0	0
d__Eukaryota;k__Fungi;p__Basidiomycota;c__Microbotryomycetes;o__Microbotryomycetes_ord_Incertae_sedis;f__Microbotryomycetes_fam_Incertae_sedis;g__Curvibasidium			0	0	0	0	0	0	0	0	0	0	0	0	0	0	0	0	0	0	0	0	0	0	0	0	0	0	0	0	0	0	0	0	0	0	0	0	0	0	0	0	0	0	0	0	0	0	0
d__Eukaryota;k__Fungi;p__Basidiomycota;c__Pucciniomycetes;o__Septobasidiales;f__Septobasidiaceae;g__unclassified_f__Septobasidiaceae			0	0	0	0	0	0	0	0	0	0	0	0	0	0	0	0	0	0	0	0	0	0	0	0	0	0	0	0	0	0	0	0	0	0	0	0	0	0	0	0	0	0	0	0	0	0	0
d__Eukaryota;k__Fungi;p__Basidiomycota;c__Tremellomycetes;o__Tremellales;f__Naemateliaceae;g__Dimennazyma			0	0	0	0	0	0	0	0	0	0	0	0	0	0	0	0	0	0	0	0	0	0	0	0	0	0	0	0	0	0	0	0	0	4	0	0	0	0	0	0	0	0	0	0	0	0	0
d__Eukaryota;k__Fungi;p__Basidiomycota;c__Ustilaginomycetes;o__Ustilaginales;f__Ustilaginaceae;g__Anthracocystis			0	0	0	0	2	0	0	0	0	0	0	0	0	0	0	0	0	0	0	0	0	0	0	0	0	0	0	0	0	0	0	0	0	0	0	0	0	0	0	0	0	0	0	0	0	0	0
d__Eukaryota;k__Fungi;p__Glomeromycota;c__Glomeromycetes;o__Diversisporales;f__Diversisporaceae;g__unclassified_f__Diversisporaceae			0	0	0	0	0	0	0	0	0	0	0	0	0	0	0	0	0	0	0	0	0	0	0	0	0	0	0	0	0	0	2	0	0	1	0	0	0	0	0	1	0	0	0	0	0	0	0
d__Eukaryota;k__Fungi;p__Glomeromycota;c__Glomeromycetes;o__Gigasporales;f__Gigasporaceae;g__unclassified_f__Gigasporaceae			0	0	0	0	0	0	0	0	0	0	0	0	0	0	0	0	0	0	0	0	0	0	0	0	0	0	0	0	0	0	4	0	0	0	0	0	0	0	0	0	0	0	0	0	0	0	0
d__Eukaryota;k__Fungi;p__Ascomycota;c__Dothideomycetes;o__Minutisphaerales;f__Minutisphaeraceae;g__Minutisphaera			0	0	0	0	0	0	0	0	0	0	0	0	0	0	0	0	0	0	0	0	0	0	0	0	3	0	0	0	0	0	0	0	0	0	0	0	0	0	0	0	0	0	0	0	0	0	0
d__Eukaryota;k__Fungi;p__Ascomycota;c__Dothideomycetes;o__Pleosporales;f__Arthopyreniaceae;g__Arthopyrenia			0	0	0	0	0	0	0	0	0	0	0	0	0	0	0	0	0	0	0	0	0	0	0	0	0	0	0	0	0	0	0	0	0	0	3	0	0	0	0	0	0	0	0	0	0	0	0
d__Eukaryota;k__Fungi;p__Ascomycota;c__Dothideomycetes;o__Pleosporales;f__Didymellaceae;g__Neodidymella			0	0	0	0	0	0	0	1	0	0	0	0	0	0	0	0	0	0	0	0	0	0	0	0	0	0	0	0	0	0	0	0	0	0	1	0	0	0	0	0	0	0	0	0	1	0	0
d__Eukaryota;k__Fungi;p__Ascomycota;c__Dothideomycetes;o__Pleosporales;f__Didymosphaeriaceae;g__Montagnula			0	0	0	0	0	0	0	0	0	0	0	0	0	0	0	0	0	0	0	0	0	2	0	0	0	0	0	0	0	0	0	0	0	0	0	0	0	0	0	0	0	0	0	0	1	0	0
d__Eukaryota;k__Fungi;p__Ascomycota;c__Dothideomycetes;o__Pleosporales;f__Lentitheciaceae;g__Setoseptoria			0	0	0	0	0	0	0	0	0	0	0	0	0	0	0	0	0	0	0	0	0	0	0	0	0	0	0	0	0	0	0	0	0	0	0	0	0	0	0	0	0	0	0	0	0	3	0
d__Eukaryota;k__Fungi;p__Ascomycota;c__Dothideomycetes;o__Pleosporales;f__Lophiostomataceae;g__Trichometasphaeria			0	0	0	0	0	0	0	0	0	0	0	0	0	0	0	0	0	0	0	0	0	0	0	0	0	0	0	0	0	0	0	0	0	0	0	2	0	0	0	0	0	0	0	0	0	0	0
d__Eukaryota;k__Fungi;p__Ascomycota;c__Dothideomycetes;o__Pleosporales;f__Massariaceae;g__Massaria			0	0	0	1	0	0	0	0	0	0	0	0	0	0	0	0	0	0	0	0	0	0	0	0	0	0	0	0	0	0	0	0	0	2	0	0	0	0	0	0	0	0	0	0	0	0	0
d__Eukaryota;k__Fungi;p__Ascomycota;c__Eurotiomycetes;o__Eurotiales;f__Thermoascaceae;g__Byssochlamys			0	0	0	0	0	0	0	0	0	0	0	0	0	0	0	0	0	0	0	0	0	0	0	0	0	0	0	0	0	0	0	2	0	0	0	1	0	0	0	0	0	0	0	0	0	0	0
d__Eukaryota;k__Fungi;p__Ascomycota;c__Eurotiomycetes;o__Eurotiales;f__Thermoascaceae;g__Thermoascus			0	0	0	0	0	0	0	0	0	0	0	0	0	0	0	0	0	0	0	0	0	0	0	0	0	0	0	0	0	0	0	0	0	0	0	0	0	0	0	0	0	0	0	0	0	0	0
d__Eukaryota;k__Fungi;p__Ascomycota;c__Eurotiomycetes;o__Eurotiales;f__Trichocomaceae;g__Sagenomella			0	0	0	0	0	0	1	0	0	0	0	0	0	0	0	0	0	0	0	0	0	0	0	0	0	0	0	0	0	0	0	0	0	0	0	0	0	0	0	0	0	0	0	0	0	0	0
d__Eukaryota;k__Fungi;p__Ascomycota;c__Eurotiomycetes;o__Onygenales;f__Onygenaceae;g__Amauroascus			0	0	0	0	0	0	0	0	0	0	0	0	0	0	0	0	0	0	0	0	0	0	0	0	0	0	0	0	0	0	0	0	0	0	0	0	0	0	0	0	0	0	0	0	0	0	0
d__Eukaryota;k__Fungi;p__Ascomycota;c__Eurotiomycetes;o__Onygenales;f__Onygenaceae;g__Keratinophyton			0	0	0	0	0	0	0	0	0	0	0	0	0	0	0	0	0	0	0	0	0	0	0	0	0	0	0	0	0	0	0	0	0	0	0	0	0	0	0	0	0	0	0	0	0	0	0
d__Eukaryota;k__Fungi;p__Ascomycota;c__Eurotiomycetes;o__Onygenales;f__Onygenales_fam_Incertae_sedis;g__Diploospora			0	0	0	0	0	0	0	0	0	0	0	0	0	0	0	0	0	0	0	0	0	0	0	0	0	0	0	0	0	0	0	0	0	0	0	0	0	0	0	0	0	0	0	0	0	0	0
d__Eukaryota;k__Fungi;p__Ascomycota;c__Sordariomycetes;o__Boliniales;f__Boliniales_fam_Incertae_sedis;g__Junewangia			0	0	0	0	0	0	0	0	0	0	0	0	0	0	0	0	0	0	0	0	0	0	0	0	0	0	0	0	0	0	0	0	0	0	0	0	0	0	0	0	0	0	0	0	0	0	0
d__Eukaryota;k__Fungi;p__Ascomycota;c__Sordariomycetes;o__Chaetosphaeriales;f__Chaetosphaeriaceae;g__Dinemasporium			0	0	0	0	1	0	2	0	0	0	0	0	0	0	0	0	0	0	0	0	0	0	0	0	0	0	0	0	0	0	0	0	0	0	0	0	0	0	0	0	0	0	0	0	0	0	0
d__Eukaryota;k__Fungi;p__Ascomycota;c__Sordariomycetes;o__Coniochaetales;f__Coniochaetaceae;g__Coniochaeta			0	0	0	0	0	1	0	0	1	0	0	0	0	0	0	1	0	0	0	0	0	0	0	0	0	0	0	0	0	0	0	0	0	0	0	0	0	0	0	0	0	0	0	0	0	0	0
d__Eukaryota;k__Fungi;p__Ascomycota;c__Sordariomycetes;o__Hypocreales;f__Clavicipitaceae;g__Collarina			0	0	0	0	0	0	0	0	0	0	0	0	0	0	0	1	0	0	0	0	0	0	0	0	0	0	0	0	0	0	0	0	0	0	0	0	0	0	0	0	0	0	0	0	0	0	0
d__Eukaryota;k__Fungi;p__Ascomycota;c__Sordariomycetes;o__Magnaporthales;f__Magnaporthaceae;g__Falciphoriella			0	0	0	0	0	0	0	0	0	0	0	0	0	0	0	0	0	0	0	0	0	0	0	0	0	0	0	0	0	0	0	0	0	0	3	0	0	0	0	0	0	0	0	0	0	0	0
d__Eukaryota;k__Fungi;p__Ascomycota;c__Sordariomycetes;o__Sordariales;f__Sordariales_fam_Incertae_sedis;g__Madurella			0	0	0	0	2	0	0	0	0	0	0	0	0	0	0	0	0	0	0	0	0	0	0	0	0	0	0	0	0	0	0	0	0	0	0	0	0	0	0	0	0	0	0	0	0	0	0
d__Eukaryota;k__Fungi;p__Ascomycota;c__Sordariomycetes;o__Xylariales;f__Xylariaceae;g__Calceomyces			0	0	1	0	0	1	0	0	0	0	0	0	0	0	0	0	0	0	0	0	1	0	0	0	0	0	0	0	0	0	0	0	0	0	0	0	0	0	0	0	0	0	0	0	0	0	0
d__Eukaryota;k__Fungi;p__Ascomycota;c__Sordariomycetes;o__Xylariales;f__Xylariaceae;g__unclassified_f__Xylariaceae			0	0	0	0	0	0	0	0	0	0	0	0	0	0	0	0	0	0	0	0	0	0	0	0	0	0	0	0	0	0	0	0	0	0	0	0	0	0	0	0	0	0	0	0	0	0	0
d__Eukaryota;k__Fungi;p__Basidiomycota;c__Agaricomycetes;o__Agaricales;f__Omphalotaceae;g__Lentinula			0	0	0	0	0	0	0	0	0	0	0	0	0	0	0	0	0	0	0	0	0	0	0	0	0	0	0	0	0	0	0	0	0	0	0	0	0	0	0	0	0	0	0	0	0	0	0
d__Eukaryota;k__Fungi;p__Basidiomycota;c__Agaricomycetes;o__Agaricales;f__Pleurotaceae;g__Nematoctonus			0	0	0	0	0	0	0	0	0	0	0	0	0	0	0	0	0	0	0	0	0	0	0	0	0	0	0	0	0	0	0	0	0	0	0	3	0	0	0	0	0	0	0	0	0	0	0
d__Eukaryota;k__Fungi;p__Basidiomycota;c__Agaricomycetes;o__Polyporales;f__Fomitopsidaceae;g__Fomitopsis			0	0	0	0	0	0	0	3	0	0	0	0	0	0	0	0	0	0	0	0	0	0	0	0	0	0	0	0	0	0	0	0	0	0	0	0	0	0	0	0	0	0	0	0	0	0	0
d__Eukaryota;k__Fungi;p__Basidiomycota;c__Microbotryomycetes;o__Microbotryomycetes_ord_Incertae_sedis;f__Chrysozymaceae;g__Spencerozyma			0	0	0	0	0	0	0	0	0	0	0	0	0	0	0	0	0	0	0	3	0	0	0	0	0	0	0	0	0	0	0	0	0	0	0	0	0	0	0	0	0	0	0	0	0	0	0
d__Eukaryota;k__Fungi;p__Basidiomycota;c__Tremellomycetes;o__Trichosporonales;f__Trichosporonaceae;g__Apiotrichum			0	0	0	0	0	0	0	0	0	0	0	0	0	0	1	0	0	0	0	0	0	0	0	0	0	0	0	0	0	0	0	0	0	0	0	0	0	0	0	0	0	0	0	0	0	0	0
d__Eukaryota;k__Fungi;p__Basidiomycota;c__Tremellomycetes;o__Trichosporonales;f__Trichosporonaceae;g__Trichosporon			0	0	0	0	0	0	0	0	0	0	0	0	0	0	2	0	0	0	0	0	0	0	0	0	0	0	0	0	0	0	0	0	0	0	0	0	0	0	0	0	0	0	0	0	0	0	0
d__Eukaryota;k__Fungi;p__Blastocladiomycota;c__Blastocladiomycetes;o__Blastocladiales;f__Catenariaceae;g__unclassified_f__Catenariaceae			0	0	0	0	0	0	0	0	0	0	0	0	0	0	0	0	0	0	0	0	0	0	0	0	0	0	0	0	0	0	0	0	0	0	0	0	0	0	0	0	0	0	0	0	0	0	0
d__Eukaryota;k__Fungi;p__Chytridiomycota;c__Chytridiomycetes;o__Chytridiales;f__Chytridiaceae;g__Phlyctochytrium			0	0	0	0	0	0	0	1	0	0	0	0	0	0	0	0	0	0	0	0	0	0	0	0	0	0	0	0	0	0	0	0	0	0	0	0	0	0	0	0	0	0	0	0	0	0	0
d__Eukaryota;k__Fungi;p__Chytridiomycota;c__Lobulomycetes;o__Lobulomycetales;f__unclassified_o__Lobulomycetales;g__unclassified_o__Lobulomycetales			0	0	0	0	0	0	0	0	0	0	0	0	0	0	0	0	0	0	0	1	0	0	0	0	0	0	0	0	0	0	0	0	1	0	0	0	0	0	0	0	0	0	0	0	0	0	0
d__Eukaryota;k__Fungi;p__Glomeromycota;c__Paraglomeromycetes;o__Paraglomerales;f__Paraglomeraceae;g__Paraglomus			0	0	0	0	0	0	0	0	0	0	0	0	0	0	0	0	0	0	0	0	0	0	0	0	0	0	0	0	0	0	0	0	0	0	3	0	0	0	0	0	0	0	0	0	0	0	0
d__Eukaryota;k__Fungi;p__Mucoromycota;c__Mucoromycetes;o__Mucorales;f__Mucoraceae;g__Pirella			0	0	0	0	2	0	0	0	0	0	0	0	0	0	0	0	0	0	0	0	0	0	0	0	0	0	0	0	0	0	0	0	0	0	0	0	0	0	0	0	0	0	0	0	0	0	0
d__Eukaryota;k__Fungi;p__Ascomycota;c__Arthoniomycetes;o__Lichenostigmatales;f__Phaeococcomycetaceae;g__Phaeococcomyces			1	0	0	0	0	0	0	0	0	0	0	0	0	0	0	0	0	0	0	0	0	0	0	0	0	0	0	0	0	0	0	0	0	0	0	0	0	0	0	0	0	0	0	0	0	0	0
d__Eukaryota;k__Fungi;p__Ascomycota;c__Dothideomycetes;o__Capnodiales;f__Cladosporiaceae;g__Toxicocladosporium			0	0	0	2	0	0	0	0	0	0	0	0	0	0	0	0	0	0	0	0	0	0	0	0	0	0	0	0	0	0	0	0	0	0	0	0	0	0	0	0	0	0	0	0	0	0	0
d__Eukaryota;k__Fungi;p__Ascomycota;c__Dothideomycetes;o__Capnodiales;f__Mycosphaerellaceae;g__Pallidocercospora			0	0	0	0	0	0	0	0	0	0	0	0	0	0	0	0	0	0	0	0	0	0	0	0	0	0	0	0	0	0	0	0	0	0	0	0	0	0	0	0	0	0	0	0	0	0	0
d__Eukaryota;k__Fungi;p__Ascomycota;c__Dothideomycetes;o__Dothideomycetes_ord_Incertae_sedis;f__Eremomycetaceae;g__unclassified_f__Eremomycetaceae			0	0	0	0	0	0	0	0	0	0	0	0	0	0	0	0	0	0	0	0	0	0	0	0	0	0	0	0	0	0	0	0	0	0	0	2	0	0	0	0	0	0	0	0	0	0	0
d__Eukaryota;k__Fungi;p__Ascomycota;c__Dothideomycetes;o__Pleosporales;f__Dictyosporiaceae;g__Dictyocheirospora			0	0	0	0	0	0	0	0	0	0	0	0	0	0	0	0	0	0	0	0	0	0	0	0	0	0	0	0	0	0	0	0	0	0	0	0	0	0	0	0	0	0	0	0	0	0	0
d__Eukaryota;k__Fungi;p__Ascomycota;c__Dothideomycetes;o__Pleosporales;f__Lophiostomataceae;g__Sigarispora			0	0	0	0	0	0	0	0	0	0	0	0	0	0	0	0	0	0	0	0	0	0	0	0	0	0	0	0	0	0	0	0	0	0	2	0	0	0	0	0	0	0	0	0	0	0	0
d__Eukaryota;k__Fungi;p__Ascomycota;c__Dothideomycetes;o__Venturiales;f__Sympoventuriaceae;g__Veronaeopsis			0	0	0	0	0	0	0	0	0	0	0	0	0	0	0	2	0	0	0	0	0	0	0	0	0	0	0	0	0	0	0	0	0	0	0	0	0	0	0	0	0	0	0	0	0	0	0
d__Eukaryota;k__Fungi;p__Ascomycota;c__Eurotiomycetes;o__Onygenales;f__Onygenales_fam_Incertae_sedis;g__Spiromastix			0	0	0	0	0	0	0	0	0	0	0	0	0	0	0	0	0	0	0	0	0	0	0	0	0	0	0	0	0	0	0	0	0	0	0	0	0	0	0	0	0	0	0	0	0	2	0
d__Eukaryota;k__Fungi;p__Ascomycota;c__Orbiliomycetes;o__Orbiliales;f__Orbiliaceae;g__Orbilia			0	0	0	0	0	0	0	0	0	0	0	0	0	0	0	0	0	0	0	0	0	0	0	0	0	0	0	0	0	0	0	0	0	0	2	0	0	0	0	0	0	0	0	0	0	0	0
d__Eukaryota;k__Fungi;p__Ascomycota;c__Saccharomycetes;o__Saccharomycetales;f__Saccharomycetales_fam_Incertae_sedis;g__Starmerella			0	0	0	0	0	2	0	0	0	0	0	0	0	0	0	0	0	0	0	0	0	0	0	0	0	0	0	0	0	0	0	0	0	0	0	0	0	0	0	0	0	0	0	0	0	0	0
d__Eukaryota;k__Fungi;p__Ascomycota;c__Sordariomycetes;o__Fuscosporellales;f__unclassified_o__Fuscosporellales;g__unclassified_o__Fuscosporellales			0	0	0	0	0	0	0	0	0	0	0	0	0	0	0	0	0	0	0	0	0	0	0	0	0	0	0	0	0	0	0	0	0	0	0	0	0	0	0	0	0	0	0	0	0	0	0
d__Eukaryota;k__Fungi;p__Ascomycota;c__Sordariomycetes;o__Glomerellales;f__unclassified_o__Glomerellales;g__unclassified_o__Glomerellales			0	0	0	0	0	0	0	0	0	0	0	0	0	0	0	0	0	0	0	0	0	0	0	0	0	0	0	0	0	0	0	0	0	0	0	0	0	0	0	0	0	0	0	0	0	0	0
d__Eukaryota;k__Fungi;p__Ascomycota;c__Sordariomycetes;o__Hypocreales;f__Clavicipitaceae;g__unclassified_f__Clavicipitaceae			0	0	0	0	1	1	0	0	0	0	0	0	0	0	0	0	0	0	0	0	0	0	0	0	0	0	0	0	0	0	0	0	0	0	0	0	0	0	0	0	0	0	0	0	0	0	0
d__Eukaryota;k__Fungi;p__Ascomycota;c__Sordariomycetes;o__Hypocreales;f__Hypocreales_fam_Incertae_sedis;g__Olpitrichum			0	0	0	0	0	1	0	0	0	0	0	0	0	0	0	0	0	0	0	1	0	0	0	0	0	0	0	0	0	0	0	0	0	0	0	0	0	0	0	0	0	0	0	0	0	0	0
d__Eukaryota;k__Fungi;p__Ascomycota;c__Sordariomycetes;o__Hypocreales;f__Nectriaceae;g__Rectifusarium			0	0	0	0	0	0	1	0	0	0	0	0	0	0	0	0	0	0	0	0	0	1	0	0	0	0	0	0	0	0	0	0	0	0	0	0	0	0	0	0	0	0	0	0	0	0	0
d__Eukaryota;k__Fungi;p__Ascomycota;c__Sordariomycetes;o__Lulworthiales;f__Lulworthiaceae;g__unclassified_f__Lulworthiaceae			0	0	0	0	0	0	0	0	0	0	0	0	0	0	0	0	0	0	0	0	0	0	0	0	0	0	0	0	0	0	0	0	0	0	0	0	0	0	0	0	0	0	0	0	0	0	0
d__Eukaryota;k__Fungi;p__Ascomycota;c__Sordariomycetes;o__Savoryellales;f__Savoryellaceae;g__unclassified_f__Savoryellaceae			0	0	0	0	0	0	0	1	1	0	0	0	0	0	0	0	0	0	0	0	0	0	0	0	0	0	0	0	0	0	0	0	0	0	0	0	0	0	0	0	0	0	0	0	0	0	0
d__Eukaryota;k__Fungi;p__Ascomycota;c__Sordariomycetes;o__Sordariales;f__Chaetomiaceae;g__Crassicarpon			0	0	0	0	0	0	0	0	0	0	0	0	0	0	0	0	0	0	0	0	0	0	0	0	0	0	0	0	0	0	0	0	0	0	2	0	0	0	0	0	0	0	0	0	0	0	0
d__Eukaryota;k__Fungi;p__Ascomycota;c__Sordariomycetes;o__Sordariales;f__Chaetomiaceae;g__Thielavia			0	0	0	0	0	0	0	0	0	0	0	0	0	0	0	0	0	0	0	0	0	0	0	0	0	0	0	0	0	0	0	0	0	0	0	0	0	0	0	0	0	0	0	0	0	0	0
d__Eukaryota;k__Fungi;p__Ascomycota;c__Sordariomycetes;o__Sordariomycetes_ord_Incertae_sedis;f__Sordariomycetes_fam_Incertae_sedis;g__Oncopodiella			0	0	0	0	0	0	0	0	0	0	0	0	0	0	0	0	0	0	0	0	0	0	0	0	0	0	0	0	0	0	0	0	0	0	2	0	0	0	0	0	0	0	0	0	0	0	0
d__Eukaryota;k__Fungi;p__Ascomycota;c__Sordariomycetes;o__Sordariomycetes_ord_Incertae_sedis;f__Sordariomycetes_fam_Incertae_sedis;g__Xylomelasma			0	0	0	0	0	0	0	0	0	0	0	0	0	0	0	0	0	2	0	0	0	0	0	0	0	0	0	0	0	0	0	0	0	0	0	0	0	0	0	0	0	0	0	0	0	0	0
d__Eukaryota;k__Fungi;p__Ascomycota;c__Sordariomycetes;o__Xylariales;f__Amphisphaeriaceae;g__Monochaetia			0	0	0	0	0	0	0	0	0	0	0	0	0	0	0	0	0	0	0	0	0	0	0	0	0	0	0	0	0	0	0	0	0	0	0	0	0	0	0	0	2	0	0	0	0	0	0
d__Eukaryota;k__Fungi;p__Basidiomycota;c__Agaricomycetes;o__Agaricales;f__Agaricaceae;g__Macrolepiota			0	0	0	0	0	0	0	0	0	0	0	0	0	0	0	2	0	0	0	0	0	0	0	0	0	0	0	0	0	0	0	0	0	0	0	0	0	0	0	0	0	0	0	0	0	0	0
d__Eukaryota;k__Fungi;p__Basidiomycota;c__Agaricomycetes;o__Agaricales;f__Agaricaceae;g__unclassified_f__Agaricaceae			0	0	0	0	0	0	0	0	0	0	0	0	0	0	0	0	0	0	0	0	0	0	0	0	0	0	0	0	0	0	0	0	0	0	0	0	0	0	0	0	0	0	0	0	0	0	0
d__Eukaryota;k__Fungi;p__Basidiomycota;c__Agaricomycetes;o__Agaricales;f__Amanitaceae;g__Amanita			0	0	0	0	0	0	0	0	0	0	0	0	2	0	0	0	0	0	0	0	0	0	0	0	0	0	0	0	0	0	0	0	0	0	0	0	0	0	0	0	0	0	0	0	0	0	0
d__Eukaryota;k__Fungi;p__Basidiomycota;c__Agaricomycetes;o__Corticiales;f__unclassified_o__Corticiales;g__unclassified_o__Corticiales			0	0	0	0	0	0	0	0	0	0	0	0	0	0	0	0	0	0	0	0	0	0	0	0	0	0	0	0	0	0	0	0	0	0	0	0	0	0	0	0	0	0	0	0	0	0	0
d__Eukaryota;k__Fungi;p__Basidiomycota;c__Agaricomycetes;o__Hymenochaetales;f__Schizoporaceae;g__Schizopora			0	0	0	0	0	0	0	0	0	0	0	1	1	0	0	0	0	0	0	0	0	0	0	0	0	0	0	0	0	0	0	0	0	0	0	0	0	0	0	0	0	0	0	0	0	0	0
d__Eukaryota;k__Fungi;p__Basidiomycota;c__Agaricomycetes;o__Polyporales;f__Fomitopsidaceae;g__Postia			0	0	0	0	0	0	0	0	0	0	0	0	0	0	0	0	0	0	0	0	0	0	0	0	0	0	0	0	0	0	0	0	0	0	0	2	0	0	0	0	0	0	0	0	0	0	0
d__Eukaryota;k__Fungi;p__Basidiomycota;c__Agaricomycetes;o__Polyporales;f__Podoscyphaceae;g__Abortiporus			0	0	0	0	0	0	0	0	0	0	0	0	0	0	0	0	0	0	0	0	0	0	0	0	0	0	0	0	0	0	0	0	0	1	0	0	1	0	0	0	0	0	0	0	0	0	0
d__Eukaryota;k__Fungi;p__Basidiomycota;c__Agaricomycetes;o__Russulales;f__Lachnocladiaceae;g__Gloiothele			0	0	0	0	0	0	0	0	0	0	0	0	0	0	0	0	0	0	0	0	0	0	0	0	0	0	0	0	0	0	0	0	0	0	0	2	0	0	0	0	0	0	0	0	0	0	0
d__Eukaryota;k__Fungi;p__Basidiomycota;c__Agaricomycetes;o__Tremellodendropsidales;f__unclassified_o__Tremellodendropsidales;g__unclassified_o__Tremellodendropsidales			0	0	0	0	0	0	0	0	0	0	0	0	0	0	0	0	0	0	0	0	0	0	0	0	0	0	0	0	0	0	0	0	0	0	0	0	0	0	0	0	0	0	0	0	0	0	2
d__Eukaryota;k__Fungi;p__Basidiomycota;c__Classiculomycetes;o__Classiculales;f__Classiculaceae;g__unclassified_f__Classiculaceae			0	0	0	2	0	0	0	0	0	0	0	0	0	0	0	0	0	0	0	0	0	0	0	0	0	0	0	0	0	0	0	0	0	0	0	0	0	0	0	0	0	0	0	0	0	0	0
d__Eukaryota;k__Fungi;p__Basidiomycota;c__Tremellomycetes;o__Tremellales;f__Bulleraceae;g__Genolevuria			0	0	0	0	0	0	0	0	0	0	0	0	0	0	0	0	0	0	0	0	0	0	0	0	0	0	0	0	0	0	0	0	0	0	0	0	0	0	0	0	0	0	0	0	0	0	0
d__Eukaryota;k__Fungi;p__Basidiomycota;c__Ustilaginomycetes;o__Ustilaginales;f__Ustilaginaceae;g__Sporisorium			0	0	0	0	0	0	0	0	0	0	0	0	0	0	0	0	0	0	0	1	0	0	0	1	0	0	0	0	0	0	0	0	0	0	0	0	0	0	0	0	0	0	0	0	0	0	0
d__Eukaryota;k__Fungi;p__Basidiomycota;c__Ustilaginomycetes;o__Ustilaginales;f__Ustilaginaceae;g__unclassified_f__Ustilaginaceae			0	0	0	0	0	0	0	0	0	0	0	0	0	0	0	0	0	0	0	0	0	0	0	0	0	0	0	0	0	0	0	0	0	0	0	0	0	0	0	0	0	0	0	0	0	0	0
d__Eukaryota;k__Fungi;p__Chytridiomycota;c__Rhizophydiomycetes;o__Rhizophydiales;f__Halomycetaceae;g__Paranamyces			0	0	0	0	0	0	0	0	0	0	0	0	0	0	0	0	0	0	0	0	0	0	0	0	0	0	0	0	0	0	0	0	0	0	0	0	0	0	0	0	0	0	0	0	0	0	0
d__Eukaryota;k__Fungi;p__Glomeromycota;c__Glomeromycetes;o__Diversisporales;f__Diversisporaceae;g__Corymbiglomus			0	0	0	0	0	0	0	0	0	0	0	0	0	0	0	0	0	0	0	0	0	0	0	0	0	0	0	0	0	0	0	0	0	0	0	0	0	0	0	2	0	0	0	0	0	0	0
d__Eukaryota;k__Fungi;p__Glomeromycota;c__Paraglomeromycetes;o__Paraglomerales;f__Paraglomeraceae;g__unclassified_f__Paraglomeraceae			0	1	0	0	0	0	0	1	0	0	0	0	0	0	0	0	0	0	0	0	0	0	0	0	0	0	0	0	0	0	0	0	0	0	0	0	0	0	0	0	0	0	0	0	0	0	0
d__Eukaryota;k__Fungi;p__Ascomycota;c__Dothideomycetes;o__Botryosphaeriales;f__Botryosphaeriaceae;g__Diplodia			0	0	0	0	0	0	0	0	0	0	0	0	0	0	0	0	0	0	0	0	0	0	0	0	0	0	0	0	0	0	0	0	0	0	0	0	0	0	0	0	0	0	0	1	0	0	0
d__Eukaryota;k__Fungi;p__Ascomycota;c__Dothideomycetes;o__Capnodiales;f__Capnodiales_fam_Incertae_sedis;g__Arthrocatena			0	0	0	0	0	0	0	0	0	0	0	0	0	0	0	0	0	0	0	0	0	0	0	0	0	0	0	0	0	0	0	0	0	0	0	0	0	0	0	0	0	0	0	0	0	0	0
d__Eukaryota;k__Fungi;p__Ascomycota;c__Dothideomycetes;o__Capnodiales;f__Mycosphaerellaceae;g__Passalora			0	0	0	1	0	0	0	0	0	0	0	0	0	0	0	0	0	0	0	0	0	0	0	0	0	0	0	0	0	0	0	0	0	0	0	0	0	0	0	0	0	0	0	0	0	0	0
d__Eukaryota;k__Fungi;p__Ascomycota;c__Dothideomycetes;o__Hysteriales;f__Hysteriaceae;g__unclassified_f__Hysteriaceae			0	0	0	0	0	1	0	0	0	0	0	0	0	0	0	0	0	0	0	0	0	0	0	0	0	0	0	0	0	0	0	0	0	0	0	0	0	0	0	0	0	0	0	0	0	0	0
d__Eukaryota;k__Fungi;p__Ascomycota;c__Dothideomycetes;o__Pleosporales;f__Didymosphaeriaceae;g__Spegazzinia			0	0	0	0	0	0	0	0	0	0	0	0	0	0	0	0	0	0	0	0	0	0	0	0	0	0	0	0	0	0	0	0	0	0	0	0	0	0	0	0	0	0	0	0	0	0	0
d__Eukaryota;k__Fungi;p__Ascomycota;c__Dothideomycetes;o__Pleosporales;f__Lophiostomataceae;g__unclassified_f__Lophiostomataceae			0	0	0	0	1	0	0	0	0	0	0	0	0	0	0	0	0	0	0	0	0	0	0	0	0	0	0	0	0	0	0	0	0	0	0	0	0	0	0	0	0	0	0	0	0	0	0
d__Eukaryota;k__Fungi;p__Ascomycota;c__Dothideomycetes;o__Pleosporales;f__Massarinaceae;g__Helminthosporium			0	0	0	0	0	0	0	0	0	0	0	0	0	0	0	0	0	0	0	0	0	0	0	0	0	0	0	0	0	0	0	0	0	1	0	0	0	0	0	0	0	0	0	0	0	0	0
d__Eukaryota;k__Fungi;p__Ascomycota;c__Dothideomycetes;o__Pleosporales;f__Sporormiaceae;g__unclassified_f__Sporormiaceae			0	0	0	0	0	0	0	0	0	0	0	0	0	0	0	0	0	0	0	0	0	0	1	0	0	0	0	0	0	0	0	0	0	0	0	0	0	0	0	0	0	0	0	0	0	0	0
d__Eukaryota;k__Fungi;p__Ascomycota;c__Dothideomycetes;o__Pleosporales;f__Tetraplosphaeriaceae;g__Tetraplosphaeria			0	0	0	0	0	0	0	0	0	0	0	0	0	0	0	0	0	0	0	0	0	0	0	0	0	0	0	0	0	0	0	0	0	0	0	0	0	0	0	0	0	0	1	0	0	0	0
d__Eukaryota;k__Fungi;p__Ascomycota;c__Eurotiomycetes;o__Chaetothyriales;f__Herpotrichiellaceae;g__Rhinocladiella			0	0	0	0	0	0	1	0	0	0	0	0	0	0	0	0	0	0	0	0	0	0	0	0	0	0	0	0	0	0	0	0	0	0	0	0	0	0	0	0	0	0	0	0	0	0	0
d__Eukaryota;k__Fungi;p__Ascomycota;c__Leotiomycetes;o__Erysiphales;f__Erysiphaceae;g__Erysiphe			1	0	0	0	0	0	0	0	0	0	0	0	0	0	0	0	0	0	0	0	0	0	0	0	0	0	0	0	0	0	0	0	0	0	0	0	0	0	0	0	0	0	0	0	0	0	0
d__Eukaryota;k__Fungi;p__Ascomycota;c__Saccharomycetes;o__Saccharomycetales;f__Debaryomycetaceae;g__Yamadazyma			0	0	1	0	0	0	0	0	0	0	0	0	0	0	0	0	0	0	0	0	0	0	0	0	0	0	0	0	0	0	0	0	0	0	0	0	0	0	0	0	0	0	0	0	0	0	0
d__Eukaryota;k__Fungi;p__Ascomycota;c__Sordariomycetes;o__Coronophorales;f__Nitschkiaceae;g__Coronophora			0	0	0	0	0	0	0	0	0	0	0	0	0	0	0	0	0	0	0	0	0	0	0	0	0	0	0	0	0	0	0	0	0	0	0	0	0	0	0	0	0	0	0	0	0	1	0
d__Eukaryota;k__Fungi;p__Ascomycota;c__Sordariomycetes;o__Diaporthales;f__Valsaceae;g__Cytospora			0	0	0	0	0	0	0	0	0	0	0	0	0	0	0	0	0	0	0	0	0	0	0	0	0	0	0	0	0	0	0	0	0	0	0	0	0	0	0	0	0	0	0	0	0	0	0
d__Eukaryota;k__Fungi;p__Ascomycota;c__Sordariomycetes;o__Hypocreales;f__Bionectriaceae;g__Stilbocrea			0	0	0	0	1	0	0	0	0	0	0	0	0	0	0	0	0	0	0	0	0	0	0	0	0	0	0	0	0	0	0	0	0	0	0	0	0	0	0	0	0	0	0	0	0	0	0
d__Eukaryota;k__Fungi;p__Ascomycota;c__Sordariomycetes;o__Hypocreales;f__Cordycipitaceae;g__Isaria			0	0	0	0	1	0	0	0	0	0	0	0	0	0	0	0	0	0	0	0	0	0	0	0	0	0	0	0	0	0	0	0	0	0	0	0	0	0	0	0	0	0	0	0	0	0	0
d__Eukaryota;k__Fungi;p__Ascomycota;c__Sordariomycetes;o__Hypocreales;f__Nectriaceae;g__Haematonectria			0	0	1	0	0	0	0	0	0	0	0	0	0	0	0	0	0	0	0	0	0	0	0	0	0	0	0	0	0	0	0	0	0	0	0	0	0	0	0	0	0	0	0	0	0	0	0
d__Eukaryota;k__Fungi;p__Ascomycota;c__Sordariomycetes;o__Hypocreales;f__Niessliaceae;g__Niesslia			0	0	0	0	0	1	0	0	0	0	0	0	0	0	0	0	0	0	0	0	0	0	0	0	0	0	0	0	0	0	0	0	0	0	0	0	0	0	0	0	0	0	0	0	0	0	0
d__Eukaryota;k__Fungi;p__Ascomycota;c__Sordariomycetes;o__Hypocreales;f__Tilachlidiaceae;g__unclassified_f__Tilachlidiaceae			0	0	0	0	0	0	0	0	0	0	0	0	0	0	0	0	0	0	0	0	0	0	0	0	0	0	0	0	0	0	0	0	0	0	0	0	0	0	0	0	0	0	0	0	0	0	0
d__Eukaryota;k__Fungi;p__Ascomycota;c__Sordariomycetes;o__Sordariales;f__Chaetomiaceae;g__Subramaniula			0	0	0	0	0	0	0	0	0	0	0	0	0	0	0	0	0	0	0	0	0	0	0	0	0	0	0	0	0	0	0	0	0	0	0	0	0	0	0	0	0	0	0	0	0	1	0
d__Eukaryota;k__Fungi;p__Ascomycota;c__Sordariomycetes;o__Sordariales;f__Lasiosphaeriaceae;g__Arnium			0	0	0	0	0	0	0	0	0	0	0	0	0	0	0	0	0	0	0	0	0	0	0	0	0	0	0	0	0	0	0	0	0	0	0	0	0	0	0	0	0	0	0	0	0	0	0
d__Eukaryota;k__Fungi;p__Ascomycota;c__Sordariomycetes;o__Sordariales;f__Lasiosphaeriaceae;g__Fimetariella			0	0	0	0	0	0	0	0	0	0	0	0	0	0	0	0	0	0	0	0	0	0	0	0	0	0	0	0	0	0	0	0	0	0	0	0	0	0	0	0	0	0	0	0	1	0	0
d__Eukaryota;k__Fungi;p__Ascomycota;c__Sordariomycetes;o__Sordariales;f__Lasiosphaeriaceae;g__Zygopleurage			0	0	0	0	0	0	0	0	0	0	0	0	0	0	0	0	0	0	1	0	0	0	0	0	0	0	0	0	0	0	0	0	0	0	0	0	0	0	0	0	0	0	0	0	0	0	0
d__Eukaryota;k__Fungi;p__Ascomycota;c__Sordariomycetes;o__Xylariales;f__Diatrypaceae;g__Diatrypella			0	0	0	0	0	0	0	0	0	0	0	0	0	0	0	0	0	0	0	0	0	0	0	0	0	0	0	0	0	0	0	0	0	0	0	0	0	0	0	0	0	0	0	0	0	0	0
d__Eukaryota;k__Fungi;p__Ascomycota;c__Sordariomycetes;o__Xylariales;f__Xylariaceae;g__Entoleuca			0	0	0	0	0	0	0	0	0	0	0	0	0	0	0	0	0	0	0	0	0	0	0	0	0	0	0	0	0	0	0	0	0	0	0	0	0	0	0	0	0	0	0	0	0	0	0
d__Eukaryota;k__Fungi;p__Ascomycota;c__Sordariomycetes;o__Xylariales;f__Xylariaceae;g__Nodulisporium			1	0	0	0	0	0	0	0	0	0	0	0	0	0	0	0	0	0	0	0	0	0	0	0	0	0	0	0	0	0	0	0	0	0	0	0	0	0	0	0	0	0	0	0	0	0	0
d__Eukaryota;k__Fungi;p__Ascomycota;c__Sordariomycetes;o__Xylariales;f__Xylariales_fam_Incertae_sedis;g__Hansfordia			0	0	0	0	0	0	0	0	0	0	0	0	0	0	0	0	0	0	0	0	0	0	0	0	0	0	0	0	0	0	0	0	0	0	1	0	0	0	0	0	0	0	0	0	0	0	0
d__Eukaryota;k__Fungi;p__Basidiomycota;c__Agaricomycetes;o__Agaricales;f__Inocybaceae;g__Mallocybe			0	0	0	0	0	0	0	0	0	0	0	0	0	0	0	0	0	0	0	0	0	0	0	0	0	0	0	0	0	0	0	0	0	0	0	1	0	0	0	0	0	0	0	0	0	0	0
d__Eukaryota;k__Fungi;p__Basidiomycota;c__Agaricomycetes;o__Auriculariales;f__Exidiaceae;g__unclassified_f__Exidiaceae			0	0	0	1	0	0	0	0	0	0	0	0	0	0	0	0	0	0	0	0	0	0	0	0	0	0	0	0	0	0	0	0	0	0	0	0	0	0	0	0	0	0	0	0	0	0	0
d__Eukaryota;k__Fungi;p__Basidiomycota;c__Agaricomycetes;o__Hymenochaetales;f__Schizoporaceae;g__Xylodon			0	0	0	1	0	0	0	0	0	0	0	0	0	0	0	0	0	0	0	0	0	0	0	0	0	0	0	0	0	0	0	0	0	0	0	0	0	0	0	0	0	0	0	0	0	0	0
d__Eukaryota;k__Fungi;p__Basidiomycota;c__Agaricomycetes;o__Hymenochaetales;f__unclassified_o__Hymenochaetales;g__unclassified_o__Hymenochaetales			0	0	0	0	1	0	0	0	0	0	0	0	0	0	0	0	0	0	0	0	0	0	0	0	0	0	0	0	0	0	0	0	0	0	0	0	0	0	0	0	0	0	0	0	0	0	0
d__Eukaryota;k__Fungi;p__Basidiomycota;c__Agaricomycetes;o__Polyporales;f__Polyporales_fam_Incertae_sedis;g__Lopharia			0	0	0	0	0	1	0	0	0	0	0	0	0	0	0	0	0	0	0	0	0	0	0	0	0	0	0	0	0	0	0	0	0	0	0	0	0	0	0	0	0	0	0	0	0	0	0
SUM of each sample			43529	43529	43529	43529	43529	43529	43529	43529	43529	43529	43529	43529	43529	43529	43529	43529	43529	43529	43529	43529	43529	43529	43529	43529	43529	43529	43529	43529	43529	43529	43529	43529	43529	43529	43529	43529	43529	43529	43529	43529	43529	43529	43529	43529	43529	43529	43529
[truncated: 34 more columns]

## Sheet: Species_full
#OTU ID	Na1FARS	Na1FARt	Na1FBS	Na1FPRS	Na1FPRt	Na1MARS	Na1MARt	Na1MBS	Na1MPRS	Na1MPRt	Na2FARS	Na2FARt	Na2FBS	Na2FPRS	Na2FPRt	Na2MARS	Na2MARt	Na2MBS	Na2MPRS	Na2MPRt	Na3FARS	Na3FARt	Na3FBS	Na3FPRS	Na3FPRt	Na3MARS	Na3MARt	Na3MBS	Na3MPRS	Na3MPRt	T1FBS	T1FPRS	T1FPRt	T1MARS	T1MARt	T1MBS	T1MPRS	T1MPRt	T2FBS	T2FPRS	T2FPRt	T2abMBS	T2deMARS	T2deMARt	T2deMPRS	T2deMPRt	T3FBS	T3FPRS	T3FPRt
d__Eukaryota;k__Fungi;p__Aphelidiomycota;c__Aphelidiomycetes;o__GS16;f__unclassified_o__GS16;g__unclassified_o__GS16;s__GS16_sp	0	0	0	0	0	0	0	1	1	0	0	0	0	0	0	0	0	0	0	0	0	0	0	0	0	0	0	0	0	0	0	1	0	0	0	2	0	0	8	2	0	2	0	0	0	0	0	3	0
d__Eukaryota;k__Fungi;p__Aphelidiomycota;c__unclassified_p__Aphelidiomycota;o__unclassified_p__Aphelidiomycota;f__unclassified_p__Aphelidiomycota;g__unclassified_p__Aphelidiomycota;s__Aphelidiomycota_sp	0	0	0	0	0	0	0	0	0	0	0	0	0	0	0	0	0	0	0	0	0	0	0	0	0	0	0	0	0	0	0	2	0	0	0	0	0	0	0	0	0	0	0	0	0	0	0	2	0
d__Eukaryota;k__Fungi;p__Aphelidiomycota;c__unclassified_p__Aphelidiomycota;o__unclassified_p__Aphelidiomycota;f__unclassified_p__Aphelidiomycota;g__unclassified_p__Aphelidiomycota;s__unclassified_p__Aphelidiomycota	0	0	0	0	0	0	0	2	0	0	0	0	0	2	0	0	0	4	1	0	0	0	0	0	0	0	0	0	0	0	0	1	0	0	0	0	0	0	1	0	0	0	0	0	0	0	0	0	0
d__Eukaryota;k__Fungi;p__Ascomycota;c__Arthoniomycetes;o__Lichenostigmatales;f__Phaeococcomycetaceae;g__Phaeococcomyces;s__Phaeococcomyces_eucalypti	0	0	1	0	0	0	0	0	0	0	0	0	0	0	0	0	0	0	0	0	0	0	0	0	0	0	0	0	0	0	0	0	0	0	0	0	0	0	0	0	0	0	0	0	0	0	0	0	0
d__Eukaryota;k__Fungi;p__Ascomycota;c__Dothideomycetes;o__Acrospermales;f__Acrospermales_fam_Incertae_sedis;g__Leptodiscella;s__Leptodiscella_sp	0	0	1	1	0	0	0	4	0	0	0	0	0	0	0	1	0	0	0	0	0	0	0	0	0	0	0	0	0	0	0	1	0	0	0	0	0	0	0	4	0	0	0	0	0	0	3	0	0
d__Eukaryota;k__Fungi;p__Ascomycota;c__Dothideomycetes;o__Botryosphaeriales;f__Aplosporellaceae;g__Aplosporella;s__unclassified_g__Aplosporella	0	0	0	0	0	0	0	0	0	0	1	0	0	0	0	0	0	0	0	0	0	0	0	2	0	0	0	0	0	0	0	1	0	0	0	0	0	0	0	0	0	0	0	0	0	0	0	0	0
d__Eukaryota;k__Fungi;p__Ascomycota;c__Dothideomycetes;o__Botryosphaeriales;f__Botryosphaeriaceae;g__Botryosphaeria;s__unclassified_g__Botryosphaeria	0	0	0	0	0	0	0	0	0	0	0	0	0	0	0	1	0	0	0	0	0	0	0	0	0	0	0	0	0	0	0	0	0	0	0	0	0	0	0	0	0	0	0	0	0	0	0	0	2
d__Eukaryota;k__Fungi;p__Ascomycota;c__Dothideomycetes;o__Botryosphaeriales;f__Botryosphaeriaceae;g__Diplodia;s__Diplodia_seriata	0	0	0	0	0	0	0	0	0	0	0	0	0	0	0	0	0	0	0	0	0	0	0	0	0	0	0	0	0	0	0	0	0	0	0	0	0	0	0	0	0	0	1	0	0	0	0	0	0
d__Eukaryota;k__Fungi;p__Ascomycota;c__Dothideomycetes;o__Botryosphaeriales;f__Botryosphaeriaceae;g__Dothiorella;s__Dothiorella_viticola	0	0	0	0	0	0	0	0	0	0	0	0	0	0	0	0	0	0	0	0	0	0	0	0	0	0	0	0	0	0	0	9	0	0	0	0	0	0	0	0	0	0	0	0	0	0	0	0	0
d__Eukaryota;k__Fungi;p__Ascomycota;c__Dothideomycetes;o__Botryosphaeriales;f__Botryosphaeriaceae;g__Lasiodiplodia;s__unclassified_g__Lasiodiplodia	3	0	11	1	0	1	0	6	0	0	4	0	0	0	0	1	0	0	0	0	0	0	0	0	0	0	0	0	0	0	0	23	0	2	0	0	0	0	0	0	0	0	0	0	1	0	0	0	0
d__Eukaryota;k__Fungi;p__Ascomycota;c__Dothideomycetes;o__Botryosphaeriales;f__Botryosphaeriaceae;g__Macrophomina;s__Macrophomina_phaseolina	0	0	0	0	0	0	0	0	0	0	0	0	0	0	0	0	0	0	0	0	0	0	0	0	0	0	0	0	0	0	18	8	0	0	0	0	0	0	2	0	0	0	0	0	0	0	0	2	0
d__Eukaryota;k__Fungi;p__Ascomycota;c__Dothideomycetes;o__Botryosphaeriales;f__Botryosphaeriaceae;g__Microdiplodia;s__Microdiplodia_miyakei	0	0	0	0	0	0	0	0	0	0	0	0	0	0	0	0	0	0	0	0	0	0	0	0	0	0	0	0	0	0	0	0	0	0	0	0	0	0	0	1	0	0	0	0	0	0	0	0	0
d__Eukaryota;k__Fungi;p__Ascomycota;c__Dothideomycetes;o__Botryosphaeriales;f__Botryosphaeriaceae;g__Sardiniella;s__Sardiniella_sp	0	0	0	0	0	0	0	0	0	0	0	0	0	0	0	0	0	0	0	0	0	0	0	0	0	0	0	0	0	0	0	0	0	0	0	0	0	0	0	2	0	0	0	0	2	0	0	0	0
d__Eukaryota;k__Fungi;p__Ascomycota;c__Dothideomycetes;o__Capnodiales;f__Capnodiaceae;g__Leptoxyphium;s__Leptoxyphium_kurandae	0	0	0	0	0	0	0	0	0	0	0	0	0	0	0	0	0	0	0	0	0	0	0	0	0	0	0	0	0	0	0	0	0	0	0	0	0	0	0	0	0	0	7	0	0	0	0	0	0
d__Eukaryota;k__Fungi;p__Ascomycota;c__Dothideomycetes;o__Capnodiales;f__Capnodiaceae;g__Leptoxyphium;s__unclassified_g__Leptoxyphium	0	0	0	0	0	0	0	0	0	0	0	0	0	0	0	0	0	0	0	0	0	0	0	0	0	0	0	0	0	0	0	0	0	0	0	0	0	0	0	0	0	0	0	0	0	0	0	0	0
d__Eukaryota;k__Fungi;p__Ascomycota;c__Dothideomycetes;o__Capnodiales;f__Capnodiales_fam_Incertae_sedis;g__Arthrocatena;s__Arthrocatena_sp	0	0	0	0	0	0	0	0	0	0	0	0	0	0	0	0	0	0	0	0	0	0	0	0	0	0	0	0	0	0	0	0	0	0	0	0	0	0	0	0	0	0	0	0	0	0	0	0	0
d__Eukaryota;k__Fungi;p__Ascomycota;c__Dothideomycetes;o__Capnodiales;f__Cladosporiaceae;g__Cladosporium;s__Cladosporium_aggregatocicatricatum	0	0	0	0	0	4	0	0	2	8	0	0	0	3	0	1	0	0	7	0	0	0	0	0	0	1	0	0	0	0	0	0	0	0	0	0	4	0	0	0	0	0	1	0	1	0	0	0	0
d__Eukaryota;k__Fungi;p__Ascomycota;c__Dothideomycetes;o__Capnodiales;f__Cladosporiaceae;g__Cladosporium;s__Cladosporium_allicinum	0	0	0	2	0	4	1	0	9	1	0	0	0	1	0	11	0	0	8	2	0	0	1	0	0	12	0	3	4	0	0	0	0	0	0	0	3	0	0	0	0	8	6	0	1	0	0	1	0
d__Eukaryota;k__Fungi;p__Ascomycota;c__Dothideomycetes;o__Capnodiales;f__Cladosporiaceae;g__Cladosporium;s__Cladosporium_austrohemisphaericum	0	0	0	0	0	0	0	0	0	0	0	0	0	0	0	0	0	0	0	0	0	0	0	0	0	0	0	0	0	0	0	0	0	3	0	0	0	0	0	0	0	0	0	0	0	0	2	0	0
d__Eukaryota;k__Fungi;p__Ascomycota;c__Dothideomycetes;o__Capnodiales;f__Cladosporiaceae;g__Cladosporium;s__Cladosporium_delicatulum	1017	2	154	673	4	1616	141	190	1522	230	932	15	185	800	4	2446	9	738	2050	35	683	7	148	490	6	998	633	385	639	37	292	311	6	597	2	465	212	3	336	227	4	2024	797	2	629	2	348	1158	7
d__Eukaryota;k__Fungi;p__Ascomycota;c__Dothideomycetes;o__Capnodiales;f__Cladosporiaceae;g__Cladosporium;s__Cladosporium_halotolerans	6	0	1	5	0	0	0	1	0	0	0	0	0	3	0	0	0	2	0	0	0	0	0	3	0	0	0	0	0	0	0	0	0	1	0	0	2	0	1	0	3	0	0	0	0	0	0	0	0
d__Eukaryota;k__Fungi;p__Ascomycota;c__Dothideomycetes;o__Capnodiales;f__Cladosporiaceae;g__Cladosporium;s__Cladosporium_limoniforme	0	0	0	0	0	0	0	0	0	1	0	0	0	0	0	0	0	0	0	0	0	0	0	0	0	0	0	0	0	0	0	0	0	0	0	0	0	0	0	0	0	0	0	0	0	0	0	0	0
d__Eukaryota;k__Fungi;p__Ascomycota;c__Dothideomycetes;o__Capnodiales;f__Cladosporiaceae;g__Cladosporium;s__Cladosporium_sphaerospermum	0	0	0	0	0	1	0	0	0	0	1	0	0	2	0	0	0	0	0	0	0	0	0	0	0	0	0	0	0	0	0	0	0	0	0	0	0	0	0	0	1	4	0	0	0	0	0	2	0
d__Eukaryota;k__Fungi;p__Ascomycota;c__Dothideomycetes;o__Capnodiales;f__Cladosporiaceae;g__Cladosporium;s__Cladosporium_velox	0	0	0	0	0	1	0	0	0	0	0	0	0	0	0	0	0	0	0	0	0	0	0	0	0	0	0	0	0	0	0	0	0	1	0	0	0	0	1	0	0	0	0	0	0	0	0	1	0
d__Eukaryota;k__Fungi;p__Ascomycota;c__Dothideomycetes;o__Capnodiales;f__Cladosporiaceae;g__Cladosporium;s__unclassified_g__Cladosporium	6	0	0	4	0	8	1	0	4	0	7	0	0	2	0	9	0	0	6	0	4	0	0	7	0	4	1	0	1	0	0	3	0	1	0	0	0	0	1	3	0	1	0	0	5	0	0	5	0
d__Eukaryota;k__Fungi;p__Ascomycota;c__Dothideomycetes;o__Capnodiales;f__Cladosporiaceae;g__Toxicocladosporium;s__Toxicocladosporium_irritans	2	0	0	0	0	0	0	0	0	0	0	0	0	0	0	0	0	0	0	0	0	0	0	0	0	0	0	0	0	0	0	0	0	0	0	0	0	0	0	0	0	0	0	0	0	0	0	0	0
d__Eukaryota;k__Fungi;p__Ascomycota;c__Dothideomycetes;o__Capnodiales;f__Dissoconiaceae;g__Dissoconium;s__Dissoconium_sp	1	0	7	0	0	0	0	0	0	0	1	0	1	5	0	2	0	0	2	0	8	0	1	8	0	0	0	0	0	0	10	0	0	0	0	0	0	0	0	0	0	0	0	0	0	0	0	0	0
d__Eukaryota;k__Fungi;p__Ascomycota;c__Dothideomycetes;o__Capnodiales;f__Dissoconiaceae;g__Ramichloridium;s__Ramichloridium_apiculatum	152	0	5	39	0	4	0	17	12	0	20	0	1	16	2	14	0	13	13	0	165	0	14	159	0	12	0	18	7	0	7	12	0	58	0	0	29	0	0	462	1	35	4	0	42	0	7	103	0
d__Eukaryota;k__Fungi;p__Ascomycota;c__Dothideomycetes;o__Capnodiales;f__Dissoconiaceae;g__Ramichloridium;s__Ramichloridium_punctatum	0	0	0	0	0	0	0	0	0	0	0	0	0	2	0	0	0	0	2	0	0	0	0	0	0	0	0	0	0	0	0	0	0	0	0	6	0	0	0	0	0	0	5	0	0	0	1	1	0
d__Eukaryota;k__Fungi;p__Ascomycota;c__Dothideomycetes;o__Capnodiales;f__Dissoconiaceae;g__Ramichloridium;s__unclassified_g__Ramichloridium	1	0	0	0	0	0	0	2	0	0	0	0	0	0	0	0	0	0	0	0	0	0	0	0	0	0	0	0	0	0	0	0	0	0	0	0	0	0	0	0	0	0	0	0	0	0	0	2	0
d__Eukaryota;k__Fungi;p__Ascomycota;c__Dothideomycetes;o__Capnodiales;f__Dissoconiaceae;g__Uwebraunia;s__Uwebraunia_dekkeri	1	0	0	0	0	0	0	0	0	0	1	0	0	1	0	0	0	7	0	0	0	0	0	0	0	0	0	0	0	0	0	0	0	0	0	0	0	0	0	0	0	0	0	0	1	0	0	0	0
d__Eukaryota;k__Fungi;p__Ascomycota;c__Dothideomycetes;o__Capnodiales;f__Dissoconiaceae;g__unclassified_f__Dissoconiaceae;s__unclassified_f__Dissoconiaceae	0	0	0	0	0	0	0	0	0	0	0	0	0	3	0	0	0	0	0	0	0	0	0	0	0	0	0	0	0	0	0	0	0	0	0	0	0	0	0	0	0	0	0	0	0	0	0	0	0
d__Eukaryota;k__Fungi;p__Ascomycota;c__Dothideomycetes;o__Capnodiales;f__Mycosphaerellaceae;g__Cercospora;s__Cercospora_beticola	294	0	31	319	2	105	0	5	53	0	269	0	26	227	0	38	1	11	80	0	300	1	24	190	4	22	1	15	17	0	30	106	0	228	1	29	11	0	15	61	0	193	19	0	19	0	14	193	0
d__Eukaryota;k__Fungi;p__Ascomycota;c__Dothideomycetes;o__Capnodiales;f__Mycosphaerellaceae;g__Cercospora;s__unclassified_g__Cercospora	0	0	0	0	0	0	0	0	0	0	0	0	0	0	0	0	0	0	0	0	0	0	0	0	0	0	0	0	0	0	0	0	0	2	0	0	0	0	0	0	0	0	0	0	0	0	0	0	0
d__Eukaryota;k__Fungi;p__Ascomycota;c__Dothideomycetes;o__Capnodiales;f__Mycosphaerellaceae;g__Pallidocercospora;s__Pallidocercospora_crystallina	0	0	0	0	0	0	0	0	0	0	0	0	0	0	0	0	0	0	0	0	0	0	0	0	0	0	0	0	0	0	0	0	0	0	0	0	0	0	0	0	0	0	0	0	0	0	0	0	0
d__Eukaryota;k__Fungi;p__Ascomycota;c__Dothideomycetes;o__Capnodiales;f__Mycosphaerellaceae;g__Passalora;s__Passalora_sp	1	0	0	0	0	0	0	0	0	0	0	0	0	0	0	0	0	0	0	0	0	0	0	0	0	0	0	0	0	0	0	0	0	0	0	0	0	0	0	0	0	0	0	0	0	0	0	0	0
d__Eukaryota;k__Fungi;p__Ascomycota;c__Dothideomycetes;o__Capnodiales;f__Mycosphaerellaceae;g__Pseudocercospora;s__unclassified_g__Pseudocercospora	0	0	0	1	0	1	0	0	1	2	3	0	0	2	0	2	0	4	1	0	4	0	1	5	0	1	0	4	0	0	11	25	0	83	0	63	6	0	6	27	0	37	26	0	5	0	5	13	0
d__Eukaryota;k__Fungi;p__Ascomycota;c__Dothideomycetes;o__Capnodiales;f__Mycosphaerellaceae;g__Ramularia;s__Ramularia_chamaedryos	0	0	0	0	0	0	0	0	0	0	0	0	0	0	0	0	0	0	0	0	0	0	0	0	0	0	0	0	0	0	0	0	0	0	0	0	0	0	0	0	0	0	0	0	0	0	0	0	0
d__Eukaryota;k__Fungi;p__Ascomycota;c__Dothideomycetes;o__Capnodiales;f__Mycosphaerellaceae;g__Ramularia;s__Ramularia_uredinicola	0	0	0	0	0	0	0	0	0	0	0	0	0	0	0	0	0	0	0	0	0	0	0	0	0	0	0	0	0	0	0	0	0	0	0	0	0	0	0	0	0	4	0	0	0	0	0	0	0
d__Eukaryota;k__Fungi;p__Ascomycota;c__Dothideomycetes;o__Capnodiales;f__Mycosphaerellaceae;g__Ramularia;s__unclassified_g__Ramularia	2	0	2	0	0	5	0	0	1	0	0	0	0	0	0	1	0	0	2	0	1	0	2	0	0	0	0	1	3	0	15	4	0	2	0	16	1	0	0	4	0	18	23	0	0	0	0	5	0
d__Eukaryota;k__Fungi;p__Ascomycota;c__Dothideomycetes;o__Capnodiales;f__Mycosphaerellaceae;g__Teratoramularia;s__Teratoramularia_sp	0	0	0	0	0	0	0	0	0	0	0	0	0	0	0	0	0	0	0	0	0	0	0	0	0	0	0	0	0	0	0	0	0	0	0	0	0	0	4	0	0	0	0	0	0	0	0	0	0
d__Eukaryota;k__Fungi;p__Ascomycota;c__Dothideomycetes;o__Capnodiales;f__Mycosphaerellaceae;g__Zymoseptoria;s__unclassified_g__Zymoseptoria	1	0	0	2	0	1	0	0	2	0	4	0	0	10	0	6	0	0	2	0	5	0	0	0	0	2	0	0	0	0	0	0	0	0	0	0	0	0	0	1	0	0	0	0	0	0	0	3	0
d__Eukaryota;k__Fungi;p__Ascomycota;c__Dothideomycetes;o__Capnodiales;f__Mycosphaerellaceae;g__unclassified_f__Mycosphaerellaceae;s__unclassified_f__Mycosphaerellaceae	3	0	0	0	0	2	0	2	0	0	1	0	0	0	0	1	0	0	2	0	0	1	0	0	0	0	0	0	0	0	0	52	2	13	0	0	0	0	0	0	0	1	0	0	0	0	4	0	0
d__Eukaryota;k__Fungi;p__Ascomycota;c__Dothideomycetes;o__Capnodiales;f__Neodevriesiaceae;g__Neodevriesia;s__Neodevriesia_queenslandica	0	0	0	0	0	0	0	0	0	0	0	0	0	0	0	0	0	0	0	0	0	0	0	0	0	0	0	0	0	0	0	0	0	0	0	0	0	0	0	0	0	0	0	0	0	0	0	0	0
d__Eukaryota;k__Fungi;p__Ascomycota;c__Dothideomycetes;o__Capnodiales;f__Neodevriesiaceae;g__Neodevriesia;s__unclassified_g__Neodevriesia	3	0	0	7	0	3	0	0	1	0	4	0	0	12	0	0	0	1	0	0	8	0	0	1	0	0	0	0	0	0	0	0	0	0	0	0	0	0	0	0	0	0	0	0	2	0	0	2	0
d__Eukaryota;k__Fungi;p__Ascomycota;c__Dothideomycetes;o__Capnodiales;f__Teratosphaeriaceae;g__Devriesia;s__Devriesia_pseudoamericana	0	0	0	0	0	0	0	0	0	0	0	0	0	0	0	0	0	0	0	0	0	0	0	0	0	0	0	0	0	0	0	0	0	0	0	0	0	0	0	0	0	0	0	0	0	0	0	0	0
d__Eukaryota;k__Fungi;p__Ascomycota;c__Dothideomycetes;o__Capnodiales;f__Teratosphaeriaceae;g__unclassified_f__Teratosphaeriaceae;s__unclassified_f__Teratosphaeriaceae	0	0	0	0	0	0	0	0	0	0	0	0	0	0	0	0	0	0	0	0	0	0	0	0	0	0	0	0	0	0	0	0	0	5	0	0	0	0	0	0	0	0	0	0	0	0	0	0	0
d__Eukaryota;k__Fungi;p__Ascomycota;c__Dothideomycetes;o__Capnodiales;f__unclassified_o__Capnodiales;g__unclassified_o__Capnodiales;s__unclassified_o__Capnodiales	0	0	0	0	0	0	0	0	1	0	4	0	7	3	0	0	0	0	2	0	3	0	0	0	0	0	0	0	0	0	0	0	0	0	0	0	0	0	0	0	0	0	0	0	0	0	0	0	0
d__Eukaryota;k__Fungi;p__Ascomycota;c__Dothideomycetes;o__Dothideales;f__Aureobasidiaceae;g__Aureobasidium;s__Aureobasidium_leucospermi	2	0	12	4	0	1	2	0	2	0	0	0	0	1	0	1	0	0	0	0	1	0	7	1	1	2	0	2	0	3	2	3	0	2	0	0	0	0	5	0	1	2	1	0	0	0	0	2	0
d__Eukaryota;k__Fungi;p__Ascomycota;c__Dothideomycetes;o__Dothideales;f__Aureobasidiaceae;g__Aureobasidium;s__Aureobasidium_thailandense	0	0	0	0	0	0	0	0	0	0	0	0	0	0	0	0	0	0	0	0	0	0	0	0	0	0	0	0	0	0	0	0	0	0	0	0	0	0	0	0	0	0	0	0	0	0	0	0	0
d__Eukaryota;k__Fungi;p__Ascomycota;c__Dothideomycetes;o__Dothideales;f__Dothideaceae;g__Rhizosphaera;s__Rhizosphaera_sp	0	0	0	0	0	0	0	0	0	0	0	0	0	0	0	1	0	0	0	0	0	0	0	0	0	0	0	0	0	0	0	1	0	0	0	0	0	0	0	0	0	2	0	0	0	0	0	0	0
d__Eukaryota;k__Fungi;p__Ascomycota;c__Dothideomycetes;o__Dothideales;f__unclassified_o__Dothideales;g__unclassified_o__Dothideales;s__Dothideales_sp	0	0	3	0	0	0	0	0	0	0	0	0	0	0	0	0	0	0	0	0	0	0	0	0	0	0	0	0	0	0	0	0	0	0	0	0	0	0	0	0	0	0	0	0	0	0	0	0	0
d__Eukaryota;k__Fungi;p__Ascomycota;c__Dothideomycetes;o__Dothideales;f__unclassified_o__Dothideales;g__unclassified_o__Dothideales;s__unclassified_o__Dothideales	0	0	0	0	0	0	0	0	0	0	0	0	0	0	0	0	0	0	0	0	0	0	0	0	0	0	0	0	0	0	0	0	0	0	0	0	0	0	0	0	0	12	0	0	0	0	0	0	0
d__Eukaryota;k__Fungi;p__Ascomycota;c__Dothideomycetes;o__Dothideomycetes_ord_Incertae_sedis;f__Dothideomycetes_fam_Incertae_sedis;g__Peltaster;s__Peltaster_sp	2	0	0	0	0	0	0	0	0	0	4	0	0	0	0	0	0	0	0	0	0	0	0	0	0	0	0	0	0	0	0	0	0	0	0	0	0	0	0	0	0	0	0	0	0	0	0	0	0
d__Eukaryota;k__Fungi;p__Ascomycota;c__Dothideomycetes;o__Dothideomycetes_ord_Incertae_sedis;f__Eremomycetaceae;g__Arthrographis;s__Arthrographis_kalrae	2	0	6	1	0	1	0	37	0	0	5	0	5	0	0	0	0	9	1	0	3	0	0	0	0	1	0	10	0	0	0	0	0	0	0	0	0	0	0	0	0	0	0	0	0	0	0	0	0
d__Eukaryota;k__Fungi;p__Ascomycota;c__Dothideomycetes;o__Dothideomycetes_ord_Incertae_sedis;f__Eremomycetaceae;g__unclassified_f__Eremomycetaceae;s__Eremomycetaceae_sp	0	0	0	0	0	0	0	0	0	0	0	0	0	0	0	0	0	0	0	0	0	0	0	0	0	0	0	0	0	0	0	0	0	0	0	0	0	0	0	0	0	0	0	0	0	0	0	2	0
d__Eukaryota;k__Fungi;p__Ascomycota;c__Dothideomycetes;o__Hysteriales;f__Hysteriaceae;g__unclassified_f__Hysteriaceae;s__unclassified_f__Hysteriaceae	0	0	0	0	0	0	0	0	0	0	0	0	0	0	0	0	0	0	0	0	1	0	0	0	0	0	0	0	0	0	0	0	0	0	0	0	0	0	0	0	0	0	0	0	0	0	0	0	0
d__Eukaryota;k__Fungi;p__Ascomycota;c__Dothideomycetes;o__Jahnulales;f__Aliquandostipitaceae;g__unclassified_f__Aliquandostipitaceae;s__Aliquandostipitaceae_sp	0	0	0	0	0	0	0	0	0	0	0	0	0	0	0	0	0	4	0	0	0	0	0	0	0	0	0	0	0	0	0	0	0	0	0	0	0	0	0	0	0	0	0	0	0	0	0	0	0
d__Eukaryota;k__Fungi;p__Ascomycota;c__Dothideomycetes;o__Minutisphaerales;f__Minutisphaeraceae;g__Minutisphaera;s__unclassified_g__Minutisphaera	0	0	0	0	0	0	3	0	0	0	0	0	0	0	0	0	0	0	0	0	0	0	0	0	0	0	0	0	0	0	0	0	0	0	0	0	0	0	0	0	0	0	0	0	0	0	0	0	0
d__Eukaryota;k__Fungi;p__Ascomycota;c__Dothideomycetes;o__Myriangiales;f__Elsinoaceae;g__unclassified_f__Elsinoaceae;s__Elsinoaceae_sp	1	0	0	5	0	0	0	0	1	0	1	0	0	0	0	1	0	0	1	0	0	0	0	1	0	0	0	0	0	0	0	19	0	7	0	0	0	0	6	11	0	7	0	0	0	0	0	7	0
d__Eukaryota;k__Fungi;p__Ascomycota;c__Dothideomycetes;o__Myriangiales;f__Elsinoaceae;g__unclassified_f__Elsinoaceae;s__unclassified_f__Elsinoaceae	0	0	0	0	0	0	0	0	0	0	0	0	0	0	0	0	0	0	0	0	0	0	0	0	0	0	0	0	0	0	0	0	0	0	0	0	0	0	0	1	0	0	0	0	0	0	0	0	0
d__Eukaryota;k__Fungi;p__Ascomycota;c__Dothideomycetes;o__Mytilinidiales;f__Mytilinidiaceae;g__Mytilinidion;s__Mytilinidion_californicum	0	0	0	0	0	0	0	0	0	0	0	0	1	0	0	0	0	0	0	0	0	0	2	0	0	0	0	0	0	0	0	0	0	0	0	0	0	0	0	0	0	0	0	0	0	0	0	0	0
d__Eukaryota;k__Fungi;p__Ascomycota;c__Dothideomycetes;o__Pleosporales;f__Arthopyreniaceae;g__Arthopyrenia;s__Arthopyrenia_salicis	0	0	0	0	0	0	0	0	0	0	0	0	0	0	0	0	0	0	0	0	0	0	0	0	0	0	0	0	0	0	0	0	0	0	0	0	0	0	0	3	0	0	0	0	0	0	0	0	0
d__Eukaryota;k__Fungi;p__Ascomycota;c__Dothideomycetes;o__Pleosporales;f__Arthopyreniaceae;g__unclassified_f__Arthopyreniaceae;s__Arthopyreniaceae_sp	1	0	0	1	0	0	0	0	0	0	2	0	0	4	0	0	0	0	4	1	8	0	13	1	0	1	0	4	0	1	3	6	0	0	0	0	0	0	9	10	0	13	3	0	0	0	7	153	0
d__Eukaryota;k__Fungi;p__Ascomycota;c__Dothideomycetes;o__Pleosporales;f__Biatriosporaceae;g__Biatriospora;s__Biatriospora_sp	0	0	3	5	0	0	0	0	0	0	0	0	0	0	0	0	0	0	0	0	0	0	0	0	0	0	0	0	0	0	0	0	0	0	0	0	0	0	0	2	0	0	0	0	3	0	0	0	0
d__Eukaryota;k__Fungi;p__Ascomycota;c__Dothideomycetes;o__Pleosporales;f__Biatriosporaceae;g__unclassified_f__Biatriosporaceae;s__unclassified_f__Biatriosporaceae	0	0	0	0	0	0	0	0	1	0	3	0	0	0	0	1	0	0	0	0	3	0	0	0	0	0	0	0	0	0	3	0	0	0	0	0	0	0	0	0	0	0	0	0	0	0	0	0	0
d__Eukaryota;k__Fungi;p__Ascomycota;c__Dothideomycetes;o__Pleosporales;f__Coniothyriaceae;g__unclassified_f__Coniothyriaceae;s__unclassified_f__Coniothyriaceae	30	0	149	7	0	23	4	0	22	0	19	0	18	5	0	9	0	11	26	0	34	0	7	5	0	5	1	14	13	0	3	13	0	1	0	8	3	0	6	8	0	5	1	0	10	0	7	42	0
d__Eukaryota;k__Fungi;p__Ascomycota;c__Dothideomycetes;o__Pleosporales;f__Corynesporascaceae;g__Corynespora;s__Corynespora_cassiicola	10	0	0	8	0	4	0	0	1	0	19	0	7	13	1	9	0	1	18	11	32	0	2	21	0	0	1	1	4	0	0	20	0	2	0	0	0	0	0	42	0	0	2	0	1	0	10	18	4
d__Eukaryota;k__Fungi;p__Ascomycota;c__Dothideomycetes;o__Pleosporales;f__Cucurbitariaceae;g__Pyrenochaeta;s__Pyrenochaeta_sp	32	5	60	99	0	32	117	119	11	100	22	20	15	16	0	5	18	77	11	7	16	11	35	18	0	11	2	98	9	13	18	22	0	10	1	33	16	0	35	15	0	4	14	3	12	0	27	13	0
d__Eukaryota;k__Fungi;p__Ascomycota;c__Dothideomycetes;o__Pleosporales;f__Cucurbitariaceae;g__Pyrenochaetopsis;s__Pyrenochaetopsis_decipiens	9	1	13	17	0	22	9	38	12	8	0	2	8	9	0	5	2	15	3	0	4	0	7	9	0	4	0	28	9	3	0	3	3	0	0	0	3	0	6	0	0	0	0	0	2	0	12	5	0
d__Eukaryota;k__Fungi;p__Ascomycota;c__Dothideomycetes;o__Pleosporales;f__Cucurbitariaceae;g__Pyrenochaetopsis;s__Pyrenochaetopsis_sp	33	0	20	42	0	14	2	1	7	6	75	0	2	36	4	22	0	7	10	0	37	0	5	17	2	6	0	0	1	0	0	25	0	18	0	0	0	0	0	12	0	4	0	1	4	0	11	20	0
d__Eukaryota;k__Fungi;p__Ascomycota;c__Dothideomycetes;o__Pleosporales;f__Cucurbitariaceae;g__Pyrenochaetopsis;s__unclassified_g__Pyrenochaetopsis	0	0	2	0	0	0	0	0	0	0	0	0	0	0	0	0	0	0	0	0	0	0	0	0	0	0	0	0	0	0	0	0	0	0	0	0	0	0	0	0	0	0	0	0	0	0	0	0	0
d__Eukaryota;k__Fungi;p__Ascomycota;c__Dothideomycetes;o__Pleosporales;f__Cucurbitariaceae;g__unclassified_f__Cucurbitariaceae;s__Cucurbitariaceae_sp	0	0	0	0	0	1	0	0	1	0	0	0	1	6	0	0	0	0	0	0	1	0	0	0	0	0	0	0	0	0	0	0	0	1	0	0	0	0	14	3	0	0	1	0	0	0	0	5	0
d__Eukaryota;k__Fungi;p__Ascomycota;c__Dothideomycetes;o__Pleosporales;f__Dictyosporiaceae;g__Dictyocheirospora;s__unclassified_g__Dictyocheirospora	0	0	0	0	0	0	0	0	0	0	0	0	0	0	0	0	0	0	0	0	0	0	0	0	0	0	0	0	0	0	0	0	0	0	0	0	0	0	0	0	0	0	0	0	0	0	0	0	0
d__Eukaryota;k__Fungi;p__Ascomycota;c__Dothideomycetes;o__Pleosporales;f__Dictyosporiaceae;g__Dictyosporium;s__unclassified_g__Dictyosporium	0	0	0	0	0	0	0	0	0	0	0	0	0	0	0	0	0	0	0	0	0	0	0	0	0	0	0	0	0	0	0	0	0	0	0	0	0	0	0	0	0	0	0	0	0	0	0	0	0
d__Eukaryota;k__Fungi;p__Ascomycota;c__Dothideomycetes;o__Pleosporales;f__Dictyosporiaceae;g__Pseudocoleophoma;s__Pseudocoleophoma_polygonicola	0	0	0	0	0	0	0	0	0	0	0	0	0	0	0	0	0	0	0	0	0	0	0	0	0	0	0	0	0	0	0	1	0	0	0	0	0	0	0	0	0	0	0	0	0	0	0	0	0
d__Eukaryota;k__Fungi;p__Ascomycota;c__Dothideomycetes;o__Pleosporales;f__Dictyosporiaceae;g__unclassified_f__Dictyosporiaceae;s__Dictyosporiaceae_sp	1	0	0	1	0	0	0	0	0	0	0	0	0	0	0	0	0	0	0	0	2	0	0	0	0	0	0	0	0	0	1	0	0	0	0	0	0	0	0	0	0	0	0	0	0	0	0	1	0
d__Eukaryota;k__Fungi;p__Ascomycota;c__Dothideomycetes;o__Pleosporales;f__Didymellaceae;g__Didymella;s__Didymella_heteroderae	57	0	25	18	0	83	3	73	79	26	180	17	52	93	0	167	0	97	108	1	104	6	111	96	0	235	205	45	189	12	19	48	0	236	1	3	8	0	0	58	3	34	32	0	46	5	5	59	0
d__Eukaryota;k__Fungi;p__Ascomycota;c__Dothideomycetes;o__Pleosporales;f__Didymellaceae;g__Didymella;s__Didymella_rosea	1	0	0	0	0	12	1	0	24	3	0	0	0	0	0	10	0	11	2	0	0	0	0	0	0	0	0	0	7	0	0	4	0	26	0	0	0	0	0	0	0	0	4	0	7	0	0	0	0
d__Eukaryota;k__Fungi;p__Ascomycota;c__Dothideomycetes;o__Pleosporales;f__Didymellaceae;g__Didymella;s__unclassified_g__Didymella	0	0	0	1	0	28	15	0	24	2	0	0	0	0	0	10	0	1	41	0	0	0	13	0	0	4	0	0	1	0	0	0	0	1	0	0	0	0	0	0	0	2	0	0	0	0	0	0	0
d__Eukaryota;k__Fungi;p__Ascomycota;c__Dothideomycetes;o__Pleosporales;f__Didymellaceae;g__Epicoccum;s__Epicoccum_nigrum	9	0	11	8	0	296	265	2	398	129	2	0	2	23	0	351	26	0	336	39	3	0	0	5	0	260	28	26	180	54	0	0	0	18	1	10	30	0	47	1	0	56	2030	21	496	0	4	2	0
d__Eukaryota;k__Fungi;p__Ascomycota;c__Dothideomycetes;o__Pleosporales;f__Didymellaceae;g__Epicoccum;s__Epicoccum_sorghinum	20	0	0	16	0	12	0	0	17	1	60	0	5	27	3	33	0	12	21	0	76	0	23	23	0	31	188	1	31	0	0	8	0	3	0	0	15	0	0	15	0	74	2	0	40	0	0	18	0
d__Eukaryota;k__Fungi;p__Ascomycota;c__Dothideomycetes;o__Pleosporales;f__Didymellaceae;g__Neoascochyta;s__Neoascochyta_sp	0	0	0	0	0	0	0	8	0	0	0	0	0	0	0	0	0	0	0	0	0	0	0	0	0	1	0	0	1	0	0	0	0	0	0	0	0	0	0	0	0	9	0	0	1	0	0	0	0
d__Eukaryota;k__Fungi;p__Ascomycota;c__Dothideomycetes;o__Pleosporales;f__Didymellaceae;g__Neodidymella;s__Neodidymella_thailandicum	0	0	0	0	0	0	0	0	0	0	0	0	0	1	0	0	0	0	0	0	0	0	0	0	0	0	0	0	0	0	0	0	0	0	0	0	0	0	0	1	0	0	0	0	0	0	0	0	0
d__Eukaryota;k__Fungi;p__Ascomycota;c__Dothideomycetes;o__Pleosporales;f__Didymellaceae;g__Phoma;s__Phoma_eupyrena	9	1	25	12	0	33	6	0	35	6	2	0	4	5	0	17	1	2	56	0	3	0	0	6	0	20	18	4	32	0	28	23	0	3	1	136	7	0	24	4	0	9	16	0	28	1	0	9	0
d__Eukaryota;k__Fungi;p__Ascomycota;c__Dothideomycetes;o__Pleosporales;f__Didymellaceae;g__Phomatodes;s__unclassified_g__Phomatodes	4	0	5	0	0	0	0	0	0	0	0	0	0	0	0	0	0	0	0	0	0	0	0	0	0	0	0	0	0	0	0	0	0	0	0	0	0	0	0	0	0	0	0	0	1	0	0	0	0
d__Eukaryota;k__Fungi;p__Ascomycota;c__Dothideomycetes;o__Pleosporales;f__Didymellaceae;g__Stagonosporopsis;s__Stagonosporopsis_cucurbitacearum	74	0	0	30	0	7	0	0	8	2	3	0	0	1	0	18	0	0	11	0	22	1	0	11	0	2	0	0	1	0	0	7	0	15	0	0	7	0	0	21	0	3	2	0	9	0	0	32	0
d__Eukaryota;k__Fungi;p__Ascomycota;c__Dothideomycetes;o__Pleosporales;f__Didymellaceae;g__Stagonosporopsis;s__unclassified_g__Stagonosporopsis	4	0	0	12	0	2	0	0	1	1	1	0	0	0	0	6	0	0	43	0	1	0	0	0	0	0	0	0	0	0	0	6	0	2	0	0	0	0	0	1	0	0	0	0	0	0	0	2	0
d__Eukaryota;k__Fungi;p__Ascomycota;c__Dothideomycetes;o__Pleosporales;f__Didymellaceae;g__unclassified_f__Didymellaceae;s__unclassified_f__Didymellaceae	34	0	1	18	0	26	1	34	21	0	43	0	12	12	0	19	0	3	19	1	29	0	1	23	0	13	3	6	11	3	8	31	0	42	0	12	5	0	30	238	0	12	14	0	37	0	0	67	0
d__Eukaryota;k__Fungi;p__Ascomycota;c__Dothideomycetes;o__Pleosporales;f__Didymosphaeriaceae;g__Didymosphaeria;s__Didymosphaeria_sp	0	0	0	0	0	0	0	0	2	0	0	0	0	1	0	0	0	0	0	0	0	0	0	0	0	1	0	0	1	0	0	0	0	0	0	0	0	0	0	0	0	0	0	0	0	0	0	0	0
d__Eukaryota;k__Fungi;p__Ascomycota;c__Dothideomycetes;o__Pleosporales;f__Didymosphaeriaceae;g__Montagnula;s__unclassified_g__Montagnula	0	0	0	0	0	0	0	0	2	0	0	0	0	0	0	0	0	0	0	0	0	0	0	0	0	0	0	0	0	0	0	0	0	0	0	0	0	0	0	0	0	0	0	0	0	0	0	0	0
d__Eukaryota;k__Fungi;p__Ascomycota;c__Dothideomycetes;o__Pleosporales;f__Didymosphaeriaceae;g__Paraconiothyrium;s__Paraconiothyrium_brasiliense	3	0	0	0	0	0	0	0	1	0	0	0	0	0	0	0	0	0	0	0	0	0	0	0	0	0	0	0	0	0	0	1	0	0	0	0	0	0	0	0	0	0	0	0	0	0	0	0	0
d__Eukaryota;k__Fungi;p__Ascomycota;c__Dothideomycetes;o__Pleosporales;f__Didymosphaeriaceae;g__Paraconiothyrium;s__Paraconiothyrium_sp	0	0	0	0	0	0	0	0	0	0	1	0	0	1	0	1	0	0	1	0	0	0	0	1	0	1	0	0	0	0	0	0	0	0	0	0	0	0	0	1	0	0	0	0	0	0	0	0	0
d__Eukaryota;k__Fungi;p__Ascomycota;c__Dothideomycetes;o__Pleosporales;f__Didymosphaeriaceae;g__Paraconiothyrium;s__Paraconiothyrium_variabile	17	0	0	22	0	9	4	0	8	0	28	0	2	20	0	12	0	8	13	0	10	0	0	11	3	3	0	0	4	0	0	0	0	0	0	0	0	0	0	0	0	0	0	0	1	0	0	2	1
d__Eukaryota;k__Fungi;p__Ascomycota;c__Dothideomycetes;o__Pleosporales;f__Didymosphaeriaceae;g__Paraphaeosphaeria;s__Paraphaeosphaeria_spartii	0	0	0	0	0	1	0	0	0	0	0	0	0	0	0	0	0	0	0	0	0	0	0	0	0	0	0	0	0	0	0	0	0	0	0	0	0	0	0	0	0	0	0	0	0	0	0	0	0
d__Eukaryota;k__Fungi;p__Ascomycota;c__Dothideomycetes;o__Pleosporales;f__Didymosphaeriaceae;g__Paraphaeosphaeria;s__Paraphaeosphaeria_sporulosa	0	0	0	0	0	0	1	6	0	0	0	0	0	0	0	0	0	0	0	0	0	0	0	2	0	0	0	0	0	0	0	0	0	0	0	0	0	0	0	0	0	0	0	0	0	0	0	0	0
d__Eukaryota;k__Fungi;p__Ascomycota;c__Dothideomycetes;o__Pleosporales;f__Didymosphaeriaceae;g__Paraphaeosphaeria;s__unclassified_g__Paraphaeosphaeria	2	0	0	0	0	3	2	2	2	1	3	0	0	0	0	1	0	4	4	0	1	0	0	0	0	4	0	0	1	0	0	0	0	3	0	0	1	0	0	0	0	0	9	0	5	0	0	6	0
d__Eukaryota;k__Fungi;p__Ascomycota;c__Dothideomycetes;o__Pleosporales;f__Didymosphaeriaceae;g__Pseudopithomyces;s__Pseudopithomyces_chartarum	6	0	0	3	0	5	0	0	3	0	33	0	0	2	0	5	0	0	15	0	4	0	0	8	2	0	2	0	0	0	0	3	0	0	0	0	0	0	0	0	0	0	17	0	0	0	17	6	0
d__Eukaryota;k__Fungi;p__Ascomycota;c__Dothideomycetes;o__Pleosporales;f__Didymosphaeriaceae;g__Spegazzinia;s__Spegazzinia_sp	0	0	0	0	0	0	0	0	0	0	0	0	0	0	0	0	0	0	0	0	0	0	0	0	0	0	0	0	0	0	0	0	0	0	0	0	0	0	0	0	0	0	0	0	0	0	0	0	0
d__Eukaryota;k__Fungi;p__Ascomycota;c__Dothideomycetes;o__Pleosporales;f__Didymosphaeriaceae;g__Tremateia;s__Tremateia_sp	1	0	0	0	0	0	0	0	2	0	0	0	0	0	0	0	0	0	0	0	0	0	0	0	0	0	0	0	0	0	0	0	0	33	0	0	0	0	0	0	0	0	0	0	1	0	0	0	0
d__Eukaryota;k__Fungi;p__Ascomycota;c__Dothideomycetes;o__Pleosporales;f__Didymosphaeriaceae;g__unclassified_f__Didymosphaeriaceae;s__unclassified_f__Didymosphaeriaceae	0	0	1	4	0	0	0	0	0	0	0	0	0	0	0	0	0	0	0	0	0	0	0	0	1	0	0	0	0	0	0	0	0	7	0	0	0	0	3	1	0	0	0	0	0	0	0	2	0
d__Eukaryota;k__Fungi;p__Ascomycota;c__Dothideomycetes;o__Pleosporales;f__Lentitheciaceae;g__Keissleriella;s__Keissleriella_cirsii	0	0	0	0	0	0	0	0	0	0	0	0	0	0	0	0	0	0	0	0	0	0	0	0	0	0	0	0	0	0	0	0	0	0	0	0	0	0	0	0	0	0	0	0	0	0	0	5	0
d__Eukaryota;k__Fungi;p__Ascomycota;c__Dothideomycetes;o__Pleosporales;f__Lentitheciaceae;g__Keissleriella;s__unclassified_g__Keissleriella	0	0	0	0	0	0	0	0	0	0	1	0	0	0	0	3	0	0	0	0	0	0	0	0	0	0	0	0	0	0	0	0	0	0	0	0	0	0	0	0	0	0	0	0	0	0	0	0	0
d__Eukaryota;k__Fungi;p__Ascomycota;c__Dothideomycetes;o__Pleosporales;f__Lentitheciaceae;g__Lentithecium;s__unclassified_g__Lentithecium	0	0	0	0	0	0	0	0	0	0	0	0	0	0	0	0	0	0	0	0	1	0	0	0	0	0	0	0	0	0	0	0	0	0	0	0	0	0	0	0	0	0	0	0	0	0	3	0	0
d__Eukaryota;k__Fungi;p__Ascomycota;c__Dothideomycetes;o__Pleosporales;f__Lentitheciaceae;g__Poaceascoma;s__Poaceascoma_helicoides	373	492	118	457	1307	50	207	60	82	132	1002	2269	46	699	1946	97	755	86	175	1823	538	664	65	474	515	43	250	76	138	2070	31	2701	2088	333	551	41	1059	2012	14	2831	2831	100	246	1440	1446	596	113	1184	1247
d__Eukaryota;k__Fungi;p__Ascomycota;c__Dothideomycetes;o__Pleosporales;f__Lentitheciaceae;g__Poaceascoma;s__Poaceascoma_taiwanense	0	0	0	0	0	0	0	0	0	0	0	0	0	0	0	0	0	0	0	0	0	0	0	0	0	0	0	0	0	0	0	0	0	0	0	0	0	0	0	0	0	0	0	0	0	0	0	0	0
d__Eukaryota;k__Fungi;p__Ascomycota;c__Dothideomycetes;o__Pleosporales;f__Lentitheciaceae;g__Setoseptoria;s__Setoseptoria_arundinacea	0	0	0	0	0	0	0	0	0	0	0	0	0	0	0	0	0	0	0	0	0	0	0	0	0	0	0	0	0	0	0	0	0	0	0	0	0	0	0	0	0	0	0	0	0	0	0	0	0
d__Eukaryota;k__Fungi;p__Ascomycota;c__Dothideomycetes;o__Pleosporales;f__Leptosphaeriaceae;g__Ampelomyces;s__Ampelomyces_quisqualis	0	0	1	0	0	0	0	10	0	0	0	0	0	0	0	0	0	0	0	0	0	0	0	0	0	0	0	0	0	0	0	0	0	0	0	0	0	0	0	0	0	0	3	0	0	0	0	0	0
d__Eukaryota;k__Fungi;p__Ascomycota;c__Dothideomycetes;o__Pleosporales;f__Leptosphaeriaceae;g__Leptosphaeria;s__Leptosphaeria_sclerotioides	0	0	0	0	0	0	0	0	0	0	2	0	0	0	0	0	0	0	0	0	0	0	0	0	0	0	0	0	0	0	0	0	0	0	0	0	0	0	0	0	0	0	5	0	0	0	0	0	0
d__Eukaryota;k__Fungi;p__Ascomycota;c__Dothideomycetes;o__Pleosporales;f__Leptosphaeriaceae;g__Sphaerellopsis;s__Sphaerellopsis_filum	14	0	6	9	0	0	0	0	0	0	3	0	0	10	0	2	0	0	2	0	30	0	4	13	0	0	0	0	0	0	2	71	0	3	0	48	2	0	3	42	0	45	0	0	0	0	28	70	0
d__Eukaryota;k__Fungi;p__Ascomycota;c__Dothideomycetes;o__Pleosporales;f__Leptosphaeriaceae;g__Subplenodomus;s__Subplenodomus_iridicola	0	0	0	3	0	2	0	0	1	0	0	0	0	0	0	0	0	0	0	0	0	0	0	0	0	0	0	0	0	0	0	0	0	0	0	0	0	0	0	0	0	0	0	0	0	0	0	1	0
d__Eukaryota;k__Fungi;p__Ascomycota;c__Dothideomycetes;o__Pleosporales;f__Leptosphaeriaceae;g__Subplenodomus;s__unclassified_g__Subplenodomus	0	0	0	0	0	0	0	0	0	0	0	0	0	0	0	0	0	2	0	0	0	0	0	0	0	0	0	0	0	0	0	0	0	0	0	0	0	0	0	0	0	0	0	0	1	0	0	0	0
d__Eukaryota;k__Fungi;p__Ascomycota;c__Dothideomycetes;o__Pleosporales;f__Lophiostomataceae;g__Biappendiculispora;s__Biappendiculispora_japonica	1	0	0	0	0	0	0	0	0	0	3	0	0	6	0	2	0	0	0	0	3	0	0	0	0	0	0	0	0	0	0	0	0	1	0	0	0	0	0	0	0	0	0	0	0	0	0	0	0
d__Eukaryota;k__Fungi;p__Ascomycota;c__Dothideomycetes;o__Pleosporales;f__Lophiostomataceae;g__Sigarispora;s__Sigarispora_sp	0	0	0	0	0	0	0	0	0	0	0	0	0	0	0	0	0	0	0	0	0	0	0	0	0	0	0	0	0	0	0	0	0	0	0	0	0	0	0	2	0	0	0	0	0	0	0	0	0
d__Eukaryota;k__Fungi;p__Ascomycota;c__Dothideomycetes;o__Pleosporales;f__Lophiostomataceae;g__Trichometasphaeria;s__Trichometasphaeria_sp	0	0	0	0	0	0	0	0	0	0	0	0	0	0	0	0	0	0	0	0	0	0	0	0	0	0	0	0	0	0	0	0	0	0	0	0	0	0	0	0	0	0	0	0	0	0	0	2	0
d__Eukaryota;k__Fungi;p__Ascomycota;c__Dothideomycetes;o__Pleosporales;f__Lophiostomataceae;g__unclassified_f__Lophiostomataceae;s__unclassified_f__Lophiostomataceae	0	0	0	0	0	0	0	0	0	0	1	0	0	0	0	0	0	0	0	0	0	0	0	0	0	0	0	0	0	0	0	0	0	0	0	0	0	0	0	0	0	0	0	0	0	0	0	0	0
d__Eukaryota;k__Fungi;p__Ascomycota;c__Dothideomycetes;o__Pleosporales;f__Lophiotremataceae;g__Lophiotrema;s__Lophiotrema_sp	0	0	0	0	0	0	0	0	0	0	1	0	0	4	0	0	0	2	0	0	2	0	0	0	0	0	0	0	0	0	0	0	0	0	0	0	0	0	0	0	0	0	0	0	0	0	0	0	0
d__Eukaryota;k__Fungi;p__Ascomycota;c__Dothideomycetes;o__Pleosporales;f__Massariaceae;g__Massaria;s__unclassified_g__Massaria	1	0	0	0	0	0	0	0	0	0	0	0	0	0	0	0	0	0	0	0	0	0	0	0	0	0	0	0	0	0	0	2	0	0	0	0	0	0	0	0	0	0	0	0	0	0	0	0	0
d__Eukaryota;k__Fungi;p__Ascomycota;c__Dothideomycetes;o__Pleosporales;f__Massarinaceae;g__Helminthosporium;s__Helminthosporium_asterinum	0	0	0	0	0	0	0	0	0	0	0	0	0	0	0	0	0	0	0	0	0	0	0	0	0	0	0	0	0	0	0	1	0	0	0	0	0	0	0	0	0	0	0	0	0	0	0	0	0
d__Eukaryota;k__Fungi;p__Ascomycota;c__Dothideomycetes;o__Pleosporales;f__Massarinaceae;g__Stagonospora;s__Stagonospora_sp	109	0	7	85	0	84	7	0	78	8	112	0	2	71	0	59	1	13	56	0	46	0	22	34	4	26	50	1	10	0	109	14	0	51	0	21	11	0	37	50	0	93	21	0	23	0	12	102	0
d__Eukaryota;k__Fungi;p__Ascomycota;c__Dothideomycetes;o__Pleosporales;f__Massarinaceae;g__unclassified_f__Massarinaceae;s__Massarinaceae_sp	0	0	0	1	0	0	0	10	0	0	0	0	0	0	0	0	0	0	0	0	0	0	0	0	0	0	0	0	0	0	0	0	0	0	0	0	0	0	0	0	0	0	0	0	0	0	0	0	0
d__Eukaryota;k__Fungi;p__Ascomycota;c__Dothideomycetes;o__Pleosporales;f__Melanommataceae;g__unclassified_f__Melanommataceae;s__Melanommataceae_sp	0	0	0	0	0	0	0	0	0	0	0	0	0	0	0	57	866	65	47	2	0	0	0	0	0	0	0	0	0	0	0	0	0	0	0	0	0	0	0	0	0	0	0	0	0	0	0	0	0
d__Eukaryota;k__Fungi;p__Ascomycota;c__Dothideomycetes;o__Pleosporales;f__Melanommataceae;g__unclassified_f__Melanommataceae;s__unclassified_f__Melanommataceae	5	0	0	59	1	0	0	0	0	0	0	0	0	0	0	0	0	0	0	400	0	0	0	0	0	0	0	0	0	0	0	0	0	0	0	0	0	0	0	0	0	0	0	0	0	0	0	0	0
d__Eukaryota;k__Fungi;p__Ascomycota;c__Dothideomycetes;o__Pleosporales;f__Morosphaeriaceae;g__Acrocalymma;s__Acrocalymma_medicaginis	13	0	0	8	0	0	0	0	1	0	17	0	0	2	0	2	1	0	2	0	14	0	0	5	0	2	1	0	0	0	0	6	0	50	0	0	3	0	0	3	606	0	1	0	1	0	0	6	0
d__Eukaryota;k__Fungi;p__Ascomycota;c__Dothideomycetes;o__Pleosporales;f__Morosphaeriaceae;g__Acrocalymma;s__Acrocalymma_vagum	4	5	2	2	0	1	14	29	3	0	5	23	5	12	7	3	4	15	3	0	6	3	0	3	5	0	0	3	0	0	20	32	2	11	7	176	5	0	14	53	25	33	13	15	8	1	5	23	23
d__Eukaryota;k__Fungi;p__Ascomycota;c__Dothideomycetes;o__Pleosporales;f__Morosphaeriaceae;g__unclassified_f__Morosphaeriaceae;s__unclassified_f__Morosphaeriaceae	0	1	4	4	0	4	0	45	3	0	0	0	1	0	0	0	0	0	0	0	3	0	0	1	0	0	0	0	0	0	0	2	0	24	0	30	2	0	0	3	0	19	0	0	5	0	11	5	0
d__Eukaryota;k__Fungi;p__Ascomycota;c__Dothideomycetes;o__Pleosporales;f__Occultibambusaceae;g__Occultibambusa;s__unclassified_g__Occultibambusa	2	0	0	0	0	0	0	3	0	0	1	0	0	0	0	0	0	0	1	0	0	0	0	2	0	0	0	0	0	0	0	0	0	0	0	0	0	0	0	0	0	0	0	0	0	0	0	0	0
d__Eukaryota;k__Fungi;p__Ascomycota;c__Dothideomycetes;o__Pleosporales;f__Periconiaceae;g__Periconia;s__Periconia_byssoides	33	0	9	23	0	46	15	4	86	19	9	0	1	3	0	64	0	0	26	1	19	1	1	24	1	25	10	0	5	1	5	153	1	52	3	3	43	3	10	25	5	193	10	0	13	3	8	48	0
d__Eukaryota;k__Fungi;p__Ascomycota;c__Dothideomycetes;o__Pleosporales;f__Periconiaceae;g__Periconia;s__Periconia_elaeidis	0	0	0	0	0	0	0	0	0	0	0	0	0	0	0	0	0	0	0	0	0	0	0	0	0	0	0	0	0	0	0	0	0	0	0	0	0	0	0	1	0	0	1	0	0	0	0	1	0
d__Eukaryota;k__Fungi;p__Ascomycota;c__Dothideomycetes;o__Pleosporales;f__Periconiaceae;g__Periconia;s__Periconia_homothallica	3	0	0	0	0	0	1	0	2	5	0	0	0	2	0	12	0	0	25	1	0	0	0	0	0	7	0	0	6	5	0	0	0	0	0	0	0	0	0	0	0	0	0	0	0	0	0	0	0
d__Eukaryota;k__Fungi;p__Ascomycota;c__Dothideomycetes;o__Pleosporales;f__Periconiaceae;g__Periconia;s__Periconia_macrospinosa	163	63	39	190	68	30	329	32	42	1084	146	437	7	115	22	21	209	62	49	83	334	24	1	102	23	10	15	23	15	35	0	46	1	131	249	25	5	13	6	53	109	26	51	445	45	312	16	186	41
d__Eukaryota;k__Fungi;p__Ascomycota;c__Dothideomycetes;o__Pleosporales;f__Periconiaceae;g__Periconia;s__Periconia_sp	1	0	0	0	0	2	1	0	2	2	4	0	0	0	0	0	0	0	7	0	1	1	0	0	0	0	0	0	0	0	0	0	0	1	1	0	0	0	0	0	0	0	0	0	1	0	0	0	0
d__Eukaryota;k__Fungi;p__Ascomycota;c__Dothideomycetes;o__Pleosporales;f__Periconiaceae;g__Periconia;s__unclassified_g__Periconia	0	0	2	1	0	0	0	0	0	0	4	0	0	0	0	0	0	0	0	2	0	0	0	0	0	2	0	0	0	0	0	0	0	0	0	0	2	0	0	0	0	0	0	0	0	0	0	0	0
d__Eukaryota;k__Fungi;p__Ascomycota;c__Dothideomycetes;o__Pleosporales;f__Phaeosphaeriaceae;g__Leptospora;s__Leptospora_rubella	12	0	0	13	0	6	0	0	8	0	35	0	2	21	0	9	2	8	18	2	6	0	0	12	0	13	2	3	2	0	0	1	0	13	0	0	6	0	4	29	0	9	13	0	12	0	3	20	0
d__Eukaryota;k__Fungi;p__Ascomycota;c__Dothideomycetes;o__Pleosporales;f__Phaeosphaeriaceae;g__Leptospora;s__Leptospora_sp	0	0	0	4	0	1	0	0	3	0	2	0	0	2	0	0	0	0	0	0	2	0	0	0	0	0	0	1	1	0	2	3	0	1	0	0	0	0	12	0	0	0	0	0	0	0	0	9	0
d__Eukaryota;k__Fungi;p__Ascomycota;c__Dothideomycetes;o__Pleosporales;f__Phaeosphaeriaceae;g__Neosetophoma;s__unclassified_g__Neosetophoma	0	0	0	3	0	3	1	0	1	1	0	0	0	2	0	4	0	0	6	1	1	0	0	1	0	0	1	0	0	0	0	0	0	0	0	0	0	0	0	0	0	0	0	0	1	0	0	0	0
d__Eukaryota;k__Fungi;p__Ascomycota;c__Dothideomycetes;o__Pleosporales;f__Phaeosphaeriaceae;g__Ophiosphaerella;s__Ophiosphaerella_agrostidis	20	0	0	9	0	3	2	3	1	0	30	0	2	18	0	6	0	0	4	0	21	0	0	9	3	1	0	0	0	0	5	8	0	3	0	8	0	0	0	15	1	0	0	0	2	0	0	19	0
d__Eukaryota;k__Fungi;p__Ascomycota;c__Dothideomycetes;o__Pleosporales;f__Phaeosphaeriaceae;g__Paraphoma;s__Paraphoma_chrysanthemicola	11	4	15	13	0	13	8	17	12	2	21	48	6	7	17	14	22	84	15	18	4	2	3	4	8	7	2	16	9	7	0	5	0	6	0	40	12	1	0	3	0	0	0	0	3	0	8	5	0
d__Eukaryota;k__Fungi;p__Ascomycota;c__Dothideomycetes;o__Pleosporales;f__Phaeosphaeriaceae;g__Paraphoma;s__Paraphoma_radicina	7	0	1	5	0	2	16	7	3	1	1	1	0	0	0	2	1	0	3	0	1	1	0	0	0	0	0	0	3	1	17	15	6	37	0	2	1	8	4	9	2	8	4	11	5	533	6	6	0
d__Eukaryota;k__Fungi;p__Ascomycota;c__Dothideomycetes;o__Pleosporales;f__Phaeosphaeriaceae;g__Paraphoma;s__Paraphoma_sp	2	0	2	0	0	2	0	0	0	0	0	0	0	0	0	1	0	4	0	0	0	0	0	0	0	0	0	0	0	0	0	0	0	0	0	0	0	0	0	0	0	0	0	0	0	0	4	1	0
d__Eukaryota;k__Fungi;p__Ascomycota;c__Dothideomycetes;o__Pleosporales;f__Phaeosphaeriaceae;g__Paraphoma;s__unclassified_g__Paraphoma	1	0	0	0	0	0	0	0	0	0	0	0	0	0	0	0	0	0	0	0	4	0	2	3	0	0	0	0	1	0	0	1	0	0	0	0	0	0	0	0	0	3	0	0	0	0	0	0	0
d__Eukaryota;k__Fungi;p__Ascomycota;c__Dothideomycetes;o__Pleosporales;f__Phaeosphaeriaceae;g__Phaeosphaeria;s__Phaeosphaeria_fuckelii	34	0	13	26	0	15	0	0	21	0	77	0	10	59	0	19	5	0	25	0	83	2	0	33	0	13	4	6	6	0	0	6	0	103	0	0	0	0	8	19	0	0	16	0	1	0	0	39	0
d__Eukaryota;k__Fungi;p__Ascomycota;c__Dothideomycetes;o__Pleosporales;f__Phaeosphaeriaceae;g__Phaeosphaeria;s__Phaeosphaeria_microscopica	263	0	21	181	1	324	5	22	258	5	300	13	19	189	0	308	4	46	289	1	387	1	41	96	1	112	271	57	65	4	1275	136	0	448	0	56	31	0	1706	77	1	83	137	0	116	0	555	379	0
d__Eukaryota;k__Fungi;p__Ascomycota;c__Dothideomycetes;o__Pleosporales;f__Phaeosphaeriaceae;g__Phaeosphaeria;s__Phaeosphaeria_papayae	0	0	0	0	0	0	0	0	0	0	0	0	0	1	0	0	0	0	0	0	0	0	0	0	0	0	0	0	0	0	0	0	0	1	0	0	0	0	0	0	0	0	0	0	0	0	0	0	0
d__Eukaryota;k__Fungi;p__Ascomycota;c__Dothideomycetes;o__Pleosporales;f__Phaeosphaeriaceae;g__Phaeosphaeria;s__Phaeosphaeria_sp	0	0	0	0	0	0	0	0	0	0	0	0	0	0	0	0	0	0	1	0	0	0	0	0	0	0	0	0	0	0	0	0	0	0	0	0	0	0	0	0	0	0	0	0	6	0	0	16	0
d__Eukaryota;k__Fungi;p__Ascomycota;c__Dothideomycetes;o__Pleosporales;f__Phaeosphaeriaceae;g__Phaeosphaeria;s__unclassified_g__Phaeosphaeria	0	0	0	0	0	0	0	0	0	0	0	0	0	1	0	1	0	0	0	0	1	0	0	0	0	0	2	0	0	0	0	0	0	0	0	0	0	0	0	0	0	0	0	0	0	0	0	1	0
d__Eukaryota;k__Fungi;p__Ascomycota;c__Dothideomycetes;o__Pleosporales;f__Phaeosphaeriaceae;g__Phaeosphaeriopsis;s__Phaeosphaeriopsis_musae	182	0	5	79	0	80	0	6	69	0	119	0	1	83	0	65	0	3	45	0	219	0	3	84	0	34	65	8	7	0	4	18	0	389	0	0	2	0	6	26	0	0	5	1	23	0	4	38	0
d__Eukaryota;k__Fungi;p__Ascomycota;c__Dothideomycetes;o__Pleosporales;f__Phaeosphaeriaceae;g__Phaeosphaeriopsis;s__Phaeosphaeriopsis_sp	10	0	0	5	0	2	0	0	1	0	4	0	0	3	0	6	0	0	0	0	6	0	0	0	0	2	0	0	1	0	0	2	0	7	0	0	1	0	0	0	0	0	0	0	6	0	0	5	0
d__Eukaryota;k__Fungi;p__Ascomycota;c__Dothideomycetes;o__Pleosporales;f__Phaeosphaeriaceae;g__Septoriella;s__Septoriella_sp	0	0	0	0	0	0	0	1	0	0	1	0	0	0	0	1	0	0	2	0	0	0	0	0	0	0	0	0	0	0	0	0	0	0	0	5	0	0	0	0	0	0	0	0	0	0	0	0	0
d__Eukaryota;k__Fungi;p__Ascomycota;c__Dothideomycetes;o__Pleosporales;f__Phaeosphaeriaceae;g__Setophaeosphaeria;s__Setophaeosphaeria_citricola	7	0	0	0	0	11	0	0	0	0	5	0	0	13	0	12	0	3	18	0	5	0	3	3	0	0	0	0	0	0	0	2	0	10	0	0	1	0	0	7	0	0	5	1	8	0	0	3	0
d__Eukaryota;k__Fungi;p__Ascomycota;c__Dothideomycetes;o__Pleosporales;f__Phaeosphaeriaceae;g__Setophaeosphaeria;s__unclassified_g__Setophaeosphaeria	0	0	0	0	0	0	0	0	0	0	0	0	0	0	0	0	0	0	0	0	0	0	0	0	0	0	0	0	0	0	0	0	0	3	0	0	0	0	0	0	0	0	0	0	0	0	1	0	0
d__Eukaryota;k__Fungi;p__Ascomycota;c__Dothideomycetes;o__Pleosporales;f__Phaeosphaeriaceae;g__Setophoma;s__Setophoma_sp	247	70	7	329	90	57	594	46	57	419	93	385	6	168	167	37	15	13	35	25	148	36	0	119	29	16	9	5	25	62	24	206	116	248	74	3	181	195	1	339	181	35	22	15	29	2	1	91	5
d__Eukaryota;k__Fungi;p__Ascomycota;c__Dothideomycetes;o__Pleosporales;f__Phaeosphaeriaceae;g__unclassified_f__Phaeosphaeriaceae;s__unclassified_f__Phaeosphaeriaceae	222	1	16	98	0	135	9	8	105	13	125	0	6	115	0	105	1	20	100	49	107	0	4	37	2	57	55	15	40	2	96	23	0	69	0	0	12	0	460	118	0	31	24	4	33	0	30	213	0
d__Eukaryota;k__Fungi;p__Ascomycota;c__Dothideomycetes;o__Pleosporales;f__Pleosporaceae;g__Alternaria;s__Alternaria_chlamydospora	0	0	0	0	0	0	0	0	0	0	0	0	0	0	0	0	0	0	0	0	0	0	0	0	0	0	0	0	0	0	0	0	0	0	0	0	0	0	0	0	0	0	0	0	0	0	0	0	0
d__Eukaryota;k__Fungi;p__Ascomycota;c__Dothideomycetes;o__Pleosporales;f__Pleosporaceae;g__Alternaria;s__Alternaria_japonica	0	0	0	4	0	0	0	8	0	0	0	0	5	2	0	0	0	0	0	0	0	0	0	0	0	0	0	0	0	0	0	0	0	0	0	0	0	0	0	0	0	0	0	0	0	0	0	0	0
d__Eukaryota;k__Fungi;p__Ascomycota;c__Dothideomycetes;o__Pleosporales;f__Pleosporaceae;g__Alternaria;s__Alternaria_longissima	0	0	0	0	0	0	0	0	0	0	0	0	0	1	0	0	0	0	0	0	0	0	0	1	0	0	0	0	0	0	0	0	0	0	0	0	0	0	0	0	0	0	0	0	0	0	0	0	0
d__Eukaryota;k__Fungi;p__Ascomycota;c__Dothideomycetes;o__Pleosporales;f__Pleosporaceae;g__Alternaria;s__Alternaria_tenuissima	169	4	114	66	6	1328	204	80	1423	209	148	7	69	44	3	1798	54	235	1242	75	169	68	60	81	3	1161	648	207	867	36	162	195	4	803	2	256	369	2	139	102	26	452	8188	25	2599	8	254	627	7
d__Eukaryota;k__Fungi;p__Ascomycota;c__Dothideomycetes;o__Pleosporales;f__Pleosporaceae;g__Alternaria;s__Alternaria_terricola	0	0	0	0	0	0	0	0	0	0	0	0	0	0	0	0	0	0	4	0	0	0	0	0	0	1	0	0	0	0	0	0	0	0	0	0	0	0	0	0	0	0	0	0	0	0	0	0	0
d__Eukaryota;k__Fungi;p__Ascomycota;c__Dothideomycetes;o__Pleosporales;f__Pleosporaceae;g__Alternaria;s__Alternaria_vanuatuensis	0	0	0	0	0	0	0	0	0	0	0	0	0	0	0	0	0	0	0	0	0	0	0	0	0	0	0	0	0	0	0	0	0	0	0	0	0	0	0	0	0	0	0	0	0	0	0	0	0
d__Eukaryota;k__Fungi;p__Ascomycota;c__Dothideomycetes;o__Pleosporales;f__Pleosporaceae;g__Alternaria;s__unclassified_g__Alternaria	0	0	0	0	0	0	0	0	0	0	0	0	0	0	0	0	0	0	0	0	0	0	0	0	0	0	0	0	0	0	0	0	0	0	0	0	0	0	0	0	0	0	0	0	0	0	0	0	0
d__Eukaryota;k__Fungi;p__Ascomycota;c__Dothideomycetes;o__Pleosporales;f__Pleosporaceae;g__Bipolaris;s__Bipolaris_cynodontis	1	0	0	1	0	26	40	0	16	1	1	0	0	1	0	3	0	13	5	0	3	0	0	0	0	0	0	0	2	0	0	0	0	0	0	0	0	0	0	0	0	0	0	0	1	0	0	2	0
d__Eukaryota;k__Fungi;p__Ascomycota;c__Dothideomycetes;o__Pleosporales;f__Pleosporaceae;g__Bipolaris;s__Bipolaris_maydis	4	0	0	1	0	0	0	0	0	0	0	1	0	0	0	0	0	0	0	0	4	0	3	9	0	0	0	0	0	0	0	0	0	0	0	0	0	0	0	4	0	0	0	0	0	0	0	4	0
d__Eukaryota;k__Fungi;p__Ascomycota;c__Dothideomycetes;o__Pleosporales;f__Pleosporaceae;g__Bipolaris;s__Bipolaris_yamadae	8	0	1	11	0	5	0	0	3	0	11	1	1	2	1	7	0	0	5	0	10	2	0	3	0	3	0	2	4	0	0	0	0	3	0	0	0	0	0	7	0	0	0	0	1	0	0	10	0
d__Eukaryota;k__Fungi;p__Ascomycota;c__Dothideomycetes;o__Pleosporales;f__Pleosporaceae;g__Cochliobolus;s__Cochliobolus_bicolor	37	1	4	33	4	5	0	2	2	0	14	0	4	14	0	9	0	0	12	1	35	2	1	17	0	10	19	0	2	0	0	46	2	1	0	0	0	0	7	19	1	0	13	0	14	0	0	9	0
d__Eukaryota;k__Fungi;p__Ascomycota;c__Dothideomycetes;o__Pleosporales;f__Pleosporaceae;g__Cochliobolus;s__Cochliobolus_geniculatus	8	0	0	2	0	0	0	0	0	0	3	0	0	1	0	0	0	15	0	0	5	0	0	3	0	0	2	0	0	0	0	0	0	0	0	0	0	0	0	0	0	0	0	0	2	0	0	5	0
d__Eukaryota;k__Fungi;p__Ascomycota;c__Dothideomycetes;o__Pleosporales;f__Pleosporaceae;g__Curvularia;s__Curvularia_americana	26	0	9	21	1	25	1	29	17	0	183	18	17	56	4	81	4	21	67	0	150	4	53	134	3	65	14	14	67	0	0	0	0	0	0	0	0	0	0	0	0	0	0	0	0	0	0	2	0
d__Eukaryota;k__Fungi;p__Ascomycota;c__Dothideomycetes;o__Pleosporales;f__Pleosporaceae;g__Curvularia;s__Curvularia_hominis	58	0	11	40	0	7	0	24	11	0	343	10	35	199	4	100	12	93	89	8	319	3	11	198	19	37	5	45	40	0	10	10	0	5	0	0	0	0	0	56	0	0	4	0	4	0	0	21	0
d__Eukaryota;k__Fungi;p__Ascomycota;c__Dothideomycetes;o__Pleosporales;f__Pleosporaceae;g__Curvularia;s__Curvularia_intermedia	1	0	0	0	0	0	0	0	0	0	0	0	0	0	0	2	0	0	0	0	0	0	0	0	0	0	0	0	0	0	0	0	0	0	0	0	0	0	0	0	0	0	0	0	0	0	0	0	0
d__Eukaryota;k__Fungi;p__Ascomycota;c__Dothideomycetes;o__Pleosporales;f__Pleosporaceae;g__Curvularia;s__Curvularia_nodulosa	3	0	4	0	0	0	0	2	0	0	8	0	24	0	0	1	0	1	4	0	2	0	4	6	0	2	0	4	0	0	9	4	0	0	0	0	0	0	0	4	3	23	4	0	2	0	0	3	0
d__Eukaryota;k__Fungi;p__Ascomycota;c__Dothideomycetes;o__Pleosporales;f__Pleosporaceae;g__Curvularia;s__Curvularia_soli	13	2	2	23	0	7	0	5	0	0	32	3	1	18	0	22	0	22	20	0	79	0	11	35	0	25	1	22	14	0	0	3	0	2	0	0	0	0	0	3	1	0	0	0	2	0	0	8	0
d__Eukaryota;k__Fungi;p__Ascomycota;c__Dothideomycetes;o__Pleosporales;f__Pleosporaceae;g__Curvularia;s__Curvularia_sp	0	0	0	0	0	0	0	0	0	0	0	0	0	0	0	0	0	0	1	0	1	0	0	0	0	0	0	0	0	0	0	0	0	0	0	0	0	0	0	0	0	0	0	0	0	0	0	0	0
d__Eukaryota;k__Fungi;p__Ascomycota;c__Dothideomycetes;o__Pleosporales;f__Pleosporaceae;g__Curvularia;s__Curvularia_spicifera	0	0	0	6	0	3	0	6	1	0	3	0	0	4	0	9	0	1	4	0	13	1	0	6	0	6	0	0	3	0	8	1	0	3	0	0	0	0	0	2	0	0	0	0	2	0	2	1	0
d__Eukaryota;k__Fungi;p__Ascomycota;c__Dothideomycetes;o__Pleosporales;f__Pleosporaceae;g__Curvularia;s__Curvularia_trifolii	0	0	0	0	0	0	0	0	0	0	0	0	0	0	0	0	0	0	0	0	0	0	0	0	0	0	0	20	0	0	0	0	0	0	0	0	0	0	0	0	0	0	0	0	0	0	0	0	0
d__Eukaryota;k__Fungi;p__Ascomycota;c__Dothideomycetes;o__Pleosporales;f__Pleosporaceae;g__Curvularia;s__Curvularia_tuberculata	0	0	0	0	0	0	0	0	0	0	0	0	0	0	0	0	0	0	0	0	0	0	0	0	0	0	0	0	0	0	0	0	0	0	0	0	0	0	0	0	0	0	0	0	0	0	0	0	0
d__Eukaryota;k__Fungi;p__Ascomycota;c__Dothideomycetes;o__Pleosporales;f__Pleosporaceae;g__Curvularia;s__Curvularia_verruculosa	97	1	5	38	0	23	0	3	7	0	94	11	14	139	1	63	4	58	59	1	254	4	0	101	4	17	19	41	16	0	0	0	0	5	0	0	1	0	11	2	0	0	0	0	0	0	0	1	0
d__Eukaryota;k__Fungi;p__Ascomycota;c__Dothideomycetes;o__Pleosporales;f__Pleosporaceae;g__Curvularia;s__unclassified_g__Curvularia	14	0	0	0	0	0	0	0	0	0	0	0	0	1	0	1	0	0	2	0	8	0	7	0	0	0	0	0	2	0	0	0	0	0	0	0	0	0	0	0	0	0	0	0	0	0	1	2	0
d__Eukaryota;k__Fungi;p__Ascomycota;c__Dothideomycetes;o__Pleosporales;f__Pleosporaceae;g__Dendryphiella;s__Dendryphiella_eucalyptorum	0	0	0	0	0	0	0	2	0	0	0	0	0	0	0	0	0	0	0	0	0	0	0	0	0	0	0	0	1	0	0	0	0	0	0	0	0	0	0	0	0	0	9	0	0	0	0	3	0
d__Eukaryota;k__Fungi;p__Ascomycota;c__Dothideomycetes;o__Pleosporales;f__Pleosporaceae;g__Edenia;s__Edenia_gomezpompae	38	0	0	36	0	12	1	2	5	0	87	0	0	26	1	17	0	4	14	0	44	0	0	18	0	1	1	1	2	0	0	48	0	99	0	0	2	0	0	39	0	1	1	0	13	0	0	77	0
d__Eukaryota;k__Fungi;p__Ascomycota;c__Dothideomycetes;o__Pleosporales;f__Pleosporaceae;g__Edenia;s__Edenia_sp	0	0	0	0	0	3	0	0	0	0	2	0	0	1	0	0	0	0	1	0	2	0	0	1	0	1	0	0	1	0	0	0	0	4	0	0	0	0	0	1	0	0	0	0	3	0	0	2	0
d__Eukaryota;k__Fungi;p__Ascomycota;c__Dothideomycetes;o__Pleosporales;f__Pleosporaceae;g__Exserohilum;s__Exserohilum_fusiforme	1	0	0	0	0	0	0	0	0	0	0	0	0	0	0	0	0	0	0	0	0	0	0	0	0	0	0	0	0	0	0	0	0	0	0	0	0	0	0	0	0	0	0	0	0	0	0	0	0
d__Eukaryota;k__Fungi;p__Ascomycota;c__Dothideomycetes;o__Pleosporales;f__Pleosporaceae;g__Exserohilum;s__Exserohilum_mcginnisii	0	0	0	1	0	1	0	0	0	0	0	0	0	1	0	0	0	0	0	0	0	0	0	2	0	1	0	0	2	0	0	3	0	0	0	0	0	0	0	1	1	0	0	0	3	0	0	5	0
d__Eukaryota;k__Fungi;p__Ascomycota;c__Dothideomycetes;o__Pleosporales;f__Pleosporaceae;g__Exserohilum;s__Exserohilum_turcicum	0	0	0	0	0	0	0	0	0	0	0	0	0	0	0	0	0	0	0	0	1	0	0	0	0	0	0	0	0	0	0	0	0	0	0	0	0	0	0	0	0	0	0	0	0	0	0	0	0
d__Eukaryota;k__Fungi;p__Ascomycota;c__Dothideomycetes;o__Pleosporales;f__Pleosporaceae;g__Pithomyces;s__Pithomyces_sacchari	0	0	0	2	0	0	0	0	0	0	0	0	0	0	0	0	0	0	0	0	0	0	0	0	0	0	0	0	0	0	0	0	0	0	0	0	0	0	0	0	0	0	0	0	0	0	0	0	0
d__Eukaryota;k__Fungi;p__Ascomycota;c__Dothideomycetes;o__Pleosporales;f__Pleosporaceae;g__Pithomyces;s__unclassified_g__Pithomyces	0	0	0	0	0	0	0	0	0	0	0	0	0	0	0	0	0	0	0	0	0	0	0	0	0	0	0	0	0	0	0	0	0	3	0	0	0	0	0	0	0	0	0	0	0	0	0	0	0
d__Eukaryota;k__Fungi;p__Ascomycota;c__Dothideomycetes;o__Pleosporales;f__Pleosporaceae;g__Setosphaeria;s__Setosphaeria_monoceras	0	0	0	0	0	0	0	0	0	0	0	0	0	1	0	0	0	0	0	0	0	0	0	0	0	0	0	3	0	0	0	0	0	0	0	0	0	0	0	0	0	0	0	0	0	0	0	0	0
d__Eukaryota;k__Fungi;p__Ascomycota;c__Dothideomycetes;o__Pleosporales;f__Pleosporaceae;g__Stemphylium;s__Stemphylium_lycopersici	7	0	17	2	0	21	0	10	12	0	7	0	8	3	0	75	3	1	45	1	7	0	0	2	0	13	4	6	6	0	0	0	0	0	0	0	0	0	0	3	0	0	0	0	0	0	0	4	0
d__Eukaryota;k__Fungi;p__Ascomycota;c__Dothideomycetes;o__Pleosporales;f__Pleosporaceae;g__unclassified_f__Pleosporaceae;s__unclassified_f__Pleosporaceae	0	0	0	0	0	0	0	0	0	0	0	0	0	0	0	1	0	0	1	0	0	0	0	0	0	0	0	0	2	0	0	0	0	0	0	0	0	0	0	0	0	0	0	0	0	0	0	0	0
d__Eukaryota;k__Fungi;p__Ascomycota;c__Dothideomycetes;o__Pleosporales;f__Pleosporales_fam_Incertae_sedis;g__Dokmaia;s__Dokmaia_sp	104	0	9	60	0	50	0	8	32	4	178	0	9	72	0	48	0	14	45	0	153	0	5	92	1	34	39	0	16	2	0	10	0	0	0	0	0	0	0	15	0	0	1	0	9	0	5	12	0
d__Eukaryota;k__Fungi;p__Ascomycota;c__Dothideomycetes;o__Pleosporales;f__Pleosporales_fam_Incertae_sedis;g__Latorua;s__Latorua_caligans	0	0	0	2	0	0	0	0	0	0	0	0	0	1	0	0	0	0	1	0	0	0	0	0	0	0	0	0	0	0	0	0	0	2	0	0	0	0	0	0	0	0	0	0	0	0	0	5	0
d__Eukaryota;k__Fungi;p__Ascomycota;c__Dothideomycetes;o__Pleosporales;f__Pleosporales_fam_Incertae_sedis;g__Neomassarina;s__Neomassarina_sp	0	0	0	0	0	0	0	0	0	0	0	0	0	0	0	0	0	0	0	0	0	0	0	0	0	1	0	0	0	0	0	0	0	0	0	0	0	0	0	0	0	0	0	0	0	0	0	2	0
d__Eukaryota;k__Fungi;p__Ascomycota;c__Dothideomycetes;o__Pleosporales;f__Pleosporales_fam_Incertae_sedis;g__Paradictyoarthrinium;s__Paradictyoarthrinium_diffractum	0	0	0	0	0	0	0	0	0	0	0	0	0	0	0	0	0	0	0	0	0	0	0	0	0	0	0	0	0	0	0	0	0	0	0	0	0	0	0	0	0	0	0	0	0	0	0	0	0
d__Eukaryota;k__Fungi;p__Ascomycota;c__Dothideomycetes;o__Pleosporales;f__Pleosporales_fam_Incertae_sedis;g__Paradictyoarthrinium;s__Paradictyoarthrinium_hydei	0	0	0	0	0	0	0	0	0	0	0	0	0	0	0	0	0	0	0	0	0	0	0	0	0	0	0	0	0	0	0	0	0	0	0	0	0	0	0	0	0	0	0	0	0	0	0	0	0
d__Eukaryota;k__Fungi;p__Ascomycota;c__Dothideomycetes;o__Pleosporales;f__Pleosporales_fam_Incertae_sedis;g__Pseudorobillarda;s__Pseudorobillarda_siamensis	0	0	0	0	0	0	0	0	0	0	0	0	0	3	0	0	0	0	0	0	1	0	0	0	0	0	0	0	0	0	0	0	0	0	0	0	0	0	0	3	0	0	0	0	0	0	0	7	0
d__Eukaryota;k__Fungi;p__Ascomycota;c__Dothideomycetes;o__Pleosporales;f__Pleosporales_fam_Incertae_sedis;g__Pseudorobillarda;s__Pseudorobillarda_sp	0	0	0	0	0	0	0	0	0	0	0	0	0	0	0	0	0	0	0	0	0	0	0	0	0	0	0	0	0	0	0	0	0	0	0	0	0	0	0	0	0	0	0	0	2	0	0	0	0
d__Eukaryota;k__Fungi;p__Ascomycota;c__Dothideomycetes;o__Pleosporales;f__Pleosporales_fam_Incertae_sedis;g__Pseudorobillarda;s__unclassified_g__Pseudorobillarda	0	0	0	0	0	0	0	0	0	0	0	0	0	0	0	0	0	0	0	0	0	0	0	0	0	0	0	0	0	0	0	0	0	0	0	0	0	0	0	0	0	0	0	0	0	0	0	4	0
d__Eukaryota;k__Fungi;p__Ascomycota;c__Dothideomycetes;o__Pleosporales;f__Pleosporales_fam_Incertae_sedis;g__Trichobotrys;s__Trichobotrys_effusa	0	0	0	0	0	0	0	0	0	0	0	0	0	0	0	0	0	7	0	0	0	0	0	0	0	0	0	0	0	0	0	0	0	0	0	0	0	0	0	0	0	0	0	0	0	0	0	0	0
d__Eukaryota;k__Fungi;p__Ascomycota;c__Dothideomycetes;o__Pleosporales;f__Sporormiaceae;g__Preussia;s__Preussia_flanaganii	0	0	4	18	0	8	0	0	3	2	0	0	0	0	0	5	0	0	5	0	1	0	0	7	1	16	0	0	17	1	1	0	0	0	0	0	0	0	0	7	0	0	0	0	2	0	0	5	0
d__Eukaryota;k__Fungi;p__Ascomycota;c__Dothideomycetes;o__Pleosporales;f__Sporormiaceae;g__Preussia;s__Preussia_globosa	1	0	18	12	0	4	0	1	1	0	15	0	14	7	0	3	0	18	0	0	6	0	30	4	0	1	0	21	7	2	8	6	0	0	0	0	0	0	3	2	0	0	6	0	5	0	0	0	0
d__Eukaryota;k__Fungi;p__Ascomycota;c__Dothideomycetes;o__Pleosporales;f__Sporormiaceae;g__Preussia;s__Preussia_polymorpha	0	0	0	0	0	0	0	0	0	0	0	0	0	0	0	0	0	0	0	0	0	0	0	0	0	0	0	0	0	0	0	0	0	0	0	0	0	0	0	0	0	0	0	0	0	0	0	0	0
d__Eukaryota;k__Fungi;p__Ascomycota;c__Dothideomycetes;o__Pleosporales;f__Sporormiaceae;g__Preussia;s__Preussia_terricola	13	0	169	56	0	14	1	22	5	0	8	0	23	11	0	3	0	2	7	1	33	0	3	12	0	0	0	45	8	0	3	13	1	28	0	0	6	0	10	2	1	0	20	5	30	5	39	128	0
d__Eukaryota;k__Fungi;p__Ascomycota;c__Dothideomycetes;o__Pleosporales;f__Sporormiaceae;g__Preussia;s__unclassified_g__Preussia	23	0	3	11	3	8	97	0	10	0	11	0	0	8	2	1	104	1	0	1	13	30	1	20	19	0	4	0	2	2	0	5	0	7	0	0	0	0	0	4	0	5	4	2	9	0	12	12	0
d__Eukaryota;k__Fungi;p__Ascomycota;c__Dothideomycetes;o__Pleosporales;f__Sporormiaceae;g__Sporormiella;s__Sporormiella_minima	0	0	0	0	0	0	0	0	0	0	0	0	0	0	0	0	0	0	0	0	0	0	0	0	0	0	0	0	0	0	0	0	0	0	0	0	0	0	0	0	0	0	0	0	0	0	0	0	0
d__Eukaryota;k__Fungi;p__Ascomycota;c__Dothideomycetes;o__Pleosporales;f__Sporormiaceae;g__Westerdykella;s__Westerdykella_multispora	0	0	0	0	0	2	0	1	0	0	0	0	0	1	0	0	0	0	0	0	1	0	0	0	0	1	0	29	0	0	0	0	0	0	0	0	0	0	0	0	0	0	0	0	0	0	0	0	0
d__Eukaryota;k__Fungi;p__Ascomycota;c__Dothideomycetes;o__Pleosporales;f__Sporormiaceae;g__unclassified_f__Sporormiaceae;s__unclassified_f__Sporormiaceae	0	0	0	0	0	0	0	0	0	0	0	0	0	0	0	0	0	0	1	0	0	0	0	0	0	0	0	0	0	0	0	0	0	0	0	0	0	0	0	0	0	0	0	0	0	0	0	0	0
d__Eukaryota;k__Fungi;p__Ascomycota;c__Dothideomycetes;o__Pleosporales;f__Tetraplosphaeriaceae;g__Tetraplosphaeria;s__Tetraplosphaeria_tetraploa	0	0	0	0	0	0	0	0	0	0	0	0	0	0	0	0	0	0	0	0	0	0	0	0	0	0	0	0	0	0	0	0	0	1	0	0	0	0	0	0	0	0	0	0	0	0	0	0	0
d__Eukaryota;k__Fungi;p__Ascomycota;c__Dothideomycetes;o__Pleosporales;f__Thyridariaceae;g__Parathyridaria;s__Parathyridaria_rosae	0	0	0	0	0	0	0	0	0	0	0	0	0	0	0	0	0	0	0	0	0	0	0	0	0	0	0	0	0	0	0	0	0	2	0	0	0	0	0	0	0	0	0	0	0	0	0	0	0
d__Eukaryota;k__Fungi;p__Ascomycota;c__Dothideomycetes;o__Pleosporales;f__Thyridariaceae;g__Roussoella;s__Roussoella_solani	0	0	3	0	0	7	0	0	0	0	7	0	7	1	0	0	0	3	0	0	3	0	7	1	0	2	0	2	3	0	12	5	0	3	0	10	1	0	8	1	0	0	0	0	0	0	2	3	0
d__Eukaryota;k__Fungi;p__Ascomycota;c__Dothideomycetes;o__Pleosporales;f__Thyridariaceae;g__Roussoella;s__Roussoella_sp	0	0	5	0	0	0	0	0	0	0	5	0	0	6	0	1	0	0	0	0	0	0	0	0	0	0	2	0	1	0	0	0	0	0	0	0	0	0	0	0	0	0	0	0	0	0	0	0	0
d__Eukaryota;k__Fungi;p__Ascomycota;c__Dothideomycetes;o__Pleosporales;f__Thyridariaceae;g__unclassified_f__Thyridariaceae;s__unclassified_f__Thyridariaceae	0	0	0	0	0	0	0	0	0	0	0	0	0	0	0	1	0	0	0	0	1	0	0	0	0	0	0	0	0	0	0	0	0	5	0	0	0	0	0	1	0	0	0	0	0	0	0	0	0
d__Eukaryota;k__Fungi;p__Ascomycota;c__Dothideomycetes;o__Pleosporales;f__Torulaceae;g__Torula;s__Torula_herbarum	0	0	0	0	0	0	0	0	0	0	1	0	0	0	0	0	0	15	0	0	0	0	0	0	0	0	0	0	2	0	0	0	0	0	0	0	0	0	0	0	0	0	0	0	0	0	0	0	0
d__Eukaryota;k__Fungi;p__Ascomycota;c__Dothideomycetes;o__Pleosporales;f__Torulaceae;g__Torula;s__Torula_hollandica	0	0	0	0	0	0	0	0	0	0	0	0	0	0	0	0	0	5	0	0	0	0	0	0	0	0	0	0	0	0	0	0	0	0	0	0	0	0	0	0	0	0	0	0	0	0	0	0	0
d__Eukaryota;k__Fungi;p__Ascomycota;c__Dothideomycetes;o__Pleosporales;f__Torulaceae;g__Torula;s__Torula_sp	0	0	0	0	1	1	2	0	0	0	1	0	0	4	0	1	0	1	0	0	10	0	0	21	0	0	0	1	0	0	0	0	0	0	0	0	1	0	0	1	1	0	0	0	0	0	0	2	0
d__Eukaryota;k__Fungi;p__Ascomycota;c__Dothideomycetes;o__Pleosporales;f__Trematosphaeriaceae;g__Trematosphaeria;s__Trematosphaeria_grisea	0	0	0	0	0	0	0	0	0	0	0	0	0	0	0	1	0	0	0	0	2	0	0	0	0	0	0	0	0	0	0	0	0	0	0	0	0	0	0	0	0	0	0	0	0	0	0	0	0
d__Eukaryota;k__Fungi;p__Ascomycota;c__Dothideomycetes;o__Pleosporales;f__Trematosphaeriaceae;g__Trematosphaeria;s__Trematosphaeria_sp	0	0	0	0	0	0	0	0	0	0	0	0	0	0	0	0	0	0	0	0	0	0	0	0	0	0	0	0	0	0	0	0	0	0	0	0	0	0	0	0	0	0	0	0	0	0	0	0	0
d__Eukaryota;k__Fungi;p__Ascomycota;c__Dothideomycetes;o__Pleosporales;f__unclassified_o__Pleosporales;g__unclassified_o__Pleosporales;s__unclassified_o__Pleosporales	1008	637	317	1734	2492	312	724	233	255	429	913	354	147	1620	1598	477	713	175	478	371	390	127	101	394	57	185	200	147	220	97	319	3762	7596	1645	12761	227	2498	2602	91	1317	27	868	398	740	456	161	152	1369	18
d__Eukaryota;k__Fungi;p__Ascomycota;c__Dothideomycetes;o__Tubeufiales;f__Tubeufiaceae;g__Boerlagiomyces;s__Boerlagiomyces_websteri	0	0	0	2	0	0	0	0	0	0	0	0	0	3	0	0	0	0	0	0	0	0	0	0	0	0	0	2	0	0	0	0	0	0	0	0	0	0	0	0	0	0	0	0	0	0	0	0	0
d__Eukaryota;k__Fungi;p__Ascomycota;c__Dothideomycetes;o__Tubeufiales;f__Tubeufiaceae;g__Helicoma;s__Helicoma_sp	0	0	2	3	0	2	0	0	0	0	0	0	0	1	0	0	0	13	1	0	0	0	0	0	0	0	0	0	1	0	0	0	0	0	0	0	0	0	8	0	0	0	0	0	0	0	0	0	0
d__Eukaryota;k__Fungi;p__Ascomycota;c__Dothideomycetes;o__Tubeufiales;f__Tubeufiaceae;g__Titaea;s__Titaea_maxilliformis	97	55	731	119	1	424	2193	655	674	5906	25	40	306	60	1	283	1624	611	256	891	29	28	946	40	49	69	87	320	82	7428	1815	43	5	883	30	3388	3084	4297	1913	47	8	572	483	236	407	6168	1477	37	2
d__Eukaryota;k__Fungi;p__Ascomycota;c__Dothideomycetes;o__Tubeufiales;f__Tubeufiaceae;g__unclassified_f__Tubeufiaceae;s__unclassified_f__Tubeufiaceae	0	0	0	0	0	0	0	0	0	0	0	0	0	1	0	0	0	0	0	0	0	0	0	0	0	0	0	0	0	0	0	0	0	6	0	0	0	0	0	1	0	1	5	0	0	0	0	3	0
d__Eukaryota;k__Fungi;p__Ascomycota;c__Dothideomycetes;o__Tubeufiales;f__Wiesneriomycetaceae;g__Spissiomyces;s__Spissiomyces_sp	0	0	0	0	0	0	0	0	0	0	0	0	0	0	0	0	0	0	0	0	0	0	0	0	0	0	0	0	0	0	1	2	0	0	0	2	0	0	0	0	0	0	0	0	0	0	0	0	0
d__Eukaryota;k__Fungi;p__Ascomycota;c__Dothideomycetes;o__Valsariales;f__Valsariaceae;g__Valsaria;s__Valsaria_sp	0	0	0	0	0	1	0	0	0	0	0	0	0	0	0	0	0	0	0	0	0	0	0	0	0	0	0	0	0	0	0	1	0	0	0	0	1	0	0	4	0	0	0	0	0	0	0	0	0
d__Eukaryota;k__Fungi;p__Ascomycota;c__Dothideomycetes;o__Venturiales;f__Sympoventuriaceae;g__Ochroconis;s__Ochroconis_cordanae	0	0	0	0	0	0	0	0	0	0	0	0	0	0	0	0	0	0	0	0	1	0	0	0	0	0	0	0	0	0	0	0	0	0	0	0	0	0	0	0	0	0	0	0	0	0	0	1	0
d__Eukaryota;k__Fungi;p__Ascomycota;c__Dothideomycetes;o__Venturiales;f__Sympoventuriaceae;g__Ochroconis;s__Ochroconis_minima	0	0	0	0	0	0	0	0	0	0	0	0	0	0	0	0	0	0	0	0	0	0	0	0	0	0	0	0	0	0	0	0	0	0	0	0	0	0	0	1	0	0	0	0	1	0	0	0	0
d__Eukaryota;k__Fungi;p__Ascomycota;c__Dothideomycetes;o__Venturiales;f__Sympoventuriaceae;g__Ochroconis;s__Ochroconis_mirabilis	0	0	0	0	0	0	0	0	0	0	0	0	0	0	0	0	0	0	0	0	0	0	0	0	0	0	0	0	0	0	0	0	0	4	0	0	0	0	0	0	0	0	0	0	0	0	0	0	0
d__Eukaryota;k__Fungi;p__Ascomycota;c__Dothideomycetes;o__Venturiales;f__Sympoventuriaceae;g__Ochroconis;s__Ochroconis_tshawytschae	0	0	3	1	0	1	0	10	0	0	2	2	6	1	0	0	0	7	0	0	2	0	13	1	0	0	0	15	1	2	3	0	0	1	0	0	1	0	2	1	0	1	0	0	1	0	1	1	0
d__Eukaryota;k__Fungi;p__Ascomycota;c__Dothideomycetes;o__Venturiales;f__Sympoventuriaceae;g__Ochroconis;s__unclassified_g__Ochroconis	0	0	0	0	0	0	0	0	0	0	0	0	0	0	0	0	0	1	0	0	0	0	0	0	0	1	0	0	0	0	0	0	0	0	0	0	0	0	0	0	0	0	0	0	0	0	0	0	0
d__Eukaryota;k__Fungi;p__Ascomycota;c__Dothideomycetes;o__Venturiales;f__Sympoventuriaceae;g__Scolecobasidium;s__Scolecobasidium_constrictum	0	0	0	1	0	0	1	0	0	0	0	0	0	0	0	0	0	0	0	0	1	0	0	0	0	0	0	0	0	0	0	3	0	0	0	0	0	0	0	0	0	0	2	0	0	0	0	1	0
d__Eukaryota;k__Fungi;p__Ascomycota;c__Dothideomycetes;o__Venturiales;f__Sympoventuriaceae;g__Scolecobasidium;s__Scolecobasidium_sp	0	0	1	1	0	0	0	0	0	0	2	0	1	0	0	0	0	1	0	0	0	0	0	0	0	0	0	0	0	0	0	1	0	0	0	0	0	0	0	0	0	0	0	0	0	0	0	0	0
d__Eukaryota;k__Fungi;p__Ascomycota;c__Dothideomycetes;o__Venturiales;f__Sympoventuriaceae;g__Scolecobasidium;s__Scolecobasidium_terreum	0	0	0	0	0	0	0	0	0	0	0	0	0	0	0	1	0	0	0	0	0	0	0	0	0	0	0	2	0	0	0	0	0	0	0	0	0	0	0	0	0	0	0	0	0	0	0	0	0
d__Eukaryota;k__Fungi;p__Ascomycota;c__Dothideomycetes;o__Venturiales;f__Sympoventuriaceae;g__Veronaeopsis;s__Veronaeopsis_simplex	0	0	0	0	0	0	0	2	0	0	0	0	0	0	0	0	0	0	0	0	0	0	0	0	0	0	0	0	0	0	0	0	0	0	0	0	0	0	0	0	0	0	0	0	0	0	0	0	0
d__Eukaryota;k__Fungi;p__Ascomycota;c__Dothideomycetes;o__Venturiales;f__Sympoventuriaceae;g__unclassified_f__Sympoventuriaceae;s__unclassified_f__Sympoventuriaceae	0	0	0	0	0	0	0	0	0	0	0	0	0	1	0	0	0	0	0	0	2	0	0	0	0	0	0	0	0	0	0	0	0	0	0	0	0	0	0	0	0	0	0	0	0	0	0	0	0
d__Eukaryota;k__Fungi;p__Ascomycota;c__Dothideomycetes;o__unclassified_c__Dothideomycetes;f__unclassified_c__Dothideomycetes;g__unclassified_c__Dothideomycetes;s__unclassified_c__Dothideomycetes	1	0	0	0	1	0	1	2	1	1	6	0	0	0	0	1	0	0	0	0	1	0	0	2	0	0	0	0	0	0	0	8	0	1	0	0	0	0	0	3	0	7	5	0	2	0	0	3	0
d__Eukaryota;k__Fungi;p__Ascomycota;c__Eurotiomycetes;o__Chaetothyriales;f__Chaetothyriales_fam_Incertae_sedis;g__Strelitziana;s__Strelitziana_africana	0	0	0	0	0	2	0	0	2	0	0	0	2	1	0	1	0	7	4	0	0	0	0	0	0	0	0	1	1	0	0	0	0	17	0	0	2	0	0	2	0	7	2	0	0	0	0	8	0
d__Eukaryota;k__Fungi;p__Ascomycota;c__Eurotiomycetes;o__Chaetothyriales;f__Chaetothyriales_fam_Incertae_sedis;g__Strelitziana;s__Strelitziana_albiziae	3	0	0	0	0	0	0	0	0	0	0	0	0	0	0	0	0	0	0	0	0	0	0	0	0	0	0	0	0	0	0	0	0	0	0	0	0	0	0	0	0	0	0	0	0	0	0	0	0
d__Eukaryota;k__Fungi;p__Ascomycota;c__Eurotiomycetes;o__Chaetothyriales;f__Chaetothyriales_fam_Incertae_sedis;g__Strelitziana;s__Strelitziana_mali	0	0	1	0	0	0	0	0	0	0	1	0	0	1	0	1	0	0	2	0	0	0	0	1	0	0	0	1	0	0	0	1	0	0	0	0	0	0	0	8	0	19	5	0	0	0	0	4	0
d__Eukaryota;k__Fungi;p__Ascomycota;c__Eurotiomycetes;o__Chaetothyriales;f__Chaetothyriales_fam_Incertae_sedis;g__Strelitziana;s__unclassified_g__Strelitziana	0	0	0	0	0	0	0	0	1	0	0	0	0	0	0	0	0	0	0	0	0	0	0	0	0	0	0	0	0	0	0	0	0	0	0	8	0	0	0	0	0	0	3	0	0	0	0	1	0
d__Eukaryota;k__Fungi;p__Ascomycota;c__Eurotiomycetes;o__Chaetothyriales;f__Cyphellophoraceae;g__Cyphellophora;s__Cyphellophora_fusarioides	616	4	4	410	0	335	2	0	211	0	466	1	7	191	0	131	15	11	121	0	266	0	2	103	4	56	14	5	9	0	0	16	0	15	0	0	2	0	0	9	0	4	6	0	6	0	2	47	0
d__Eukaryota;k__Fungi;p__Ascomycota;c__Eurotiomycetes;o__Chaetothyriales;f__Cyphellophoraceae;g__Cyphellophora;s__Cyphellophora_jingdongensis	0	0	0	0	0	0	0	0	0	0	0	0	0	0	0	0	0	0	0	0	0	0	0	0	0	0	0	0	0	0	0	0	0	0	0	0	0	0	0	0	0	0	0	0	0	0	0	1	0
d__Eukaryota;k__Fungi;p__Ascomycota;c__Eurotiomycetes;o__Chaetothyriales;f__Cyphellophoraceae;g__Cyphellophora;s__Cyphellophora_laciniata	0	0	0	1	0	0	0	0	0	0	0	0	0	0	0	2	0	0	0	0	0	0	0	0	0	0	0	0	0	0	0	0	0	0	0	0	0	0	0	0	0	0	0	0	0	0	0	0	0
d__Eukaryota;k__Fungi;p__Ascomycota;c__Eurotiomycetes;o__Chaetothyriales;f__Cyphellophoraceae;g__Cyphellophora;s__Cyphellophora_musae	0	0	0	0	0	0	0	0	0	0	0	0	1	1	0	1	0	0	0	0	0	0	0	0	0	1	0	2	0	0	0	1	0	0	0	0	0	0	0	0	0	0	0	0	0	0	0	0	0
d__Eukaryota;k__Fungi;p__Ascomycota;c__Eurotiomycetes;o__Chaetothyriales;f__Cyphellophoraceae;g__Cyphellophora;s__Cyphellophora_sp	0	0	0	2	0	0	0	0	0	0	0	0	0	0	0	0	0	0	0	0	0	0	0	0	0	0	0	0	0	6	0	0	0	0	0	0	0	0	0	0	0	0	0	0	0	0	0	0	0
d__Eukaryota;k__Fungi;p__Ascomycota;c__Eurotiomycetes;o__Chaetothyriales;f__Cyphellophoraceae;g__Cyphellophora;s__unclassified_g__Cyphellophora	14	0	0	23	0	28	0	0	23	0	39	0	0	28	0	10	0	0	14	0	9	0	3	6	0	2	2	0	2	0	4	0	0	7	0	0	2	0	0	3	0	0	1	0	0	0	2	3	0
d__Eukaryota;k__Fungi;p__Ascomycota;c__Eurotiomycetes;o__Chaetothyriales;f__Herpotrichiellaceae;g__Cladophialophora;s__Cladophialophora_emmonsii	0	0	0	0	0	0	0	0	0	0	0	0	1	0	0	0	0	0	0	0	0	0	1	1	0	0	0	1	1	0	0	0	0	0	0	0	0	0	0	0	0	0	0	0	0	0	0	0	0
d__Eukaryota;k__Fungi;p__Ascomycota;c__Eurotiomycetes;o__Chaetothyriales;f__Herpotrichiellaceae;g__Cladophialophora;s__Cladophialophora_immunda	2	0	0	0	0	1	0	3	0	0	0	0	7	0	0	0	0	0	0	0	4	0	2	0	0	0	0	16	1	0	0	0	0	0	0	0	0	0	0	0	0	0	0	0	0	0	0	0	0
d__Eukaryota;k__Fungi;p__Ascomycota;c__Eurotiomycetes;o__Chaetothyriales;f__Herpotrichiellaceae;g__Cladophialophora;s__Cladophialophora_saturnica	2	0	0	1	0	0	0	0	0	0	0	0	2	0	0	0	0	0	1	0	0	0	0	0	0	0	0	0	0	0	0	0	0	0	0	0	0	0	0	0	0	0	0	0	0	0	0	0	0
d__Eukaryota;k__Fungi;p__Ascomycota;c__Eurotiomycetes;o__Chaetothyriales;f__Herpotrichiellaceae;g__Cladophialophora;s__unclassified_g__Cladophialophora	1	0	0	1	0	0	0	0	0	0	0	0	1	0	0	0	1	0	0	0	1	0	0	0	0	0	0	2	0	0	0	0	0	0	0	0	0	0	0	0	0	0	0	0	0	0	0	0	0
d__Eukaryota;k__Fungi;p__Ascomycota;c__Eurotiomycetes;o__Chaetothyriales;f__Herpotrichiellaceae;g__Coniosporium;s__Coniosporium_apollinis	0	0	1	0	0	0	0	0	0	0	0	0	0	0	0	0	0	0	0	0	0	0	0	0	0	0	0	0	0	0	0	0	0	0	0	0	0	0	5	0	0	0	0	0	0	0	0	0	0
d__Eukaryota;k__Fungi;p__Ascomycota;c__Eurotiomycetes;o__Chaetothyriales;f__Herpotrichiellaceae;g__Coniosporium;s__Coniosporium_sp	0	0	0	0	0	0	0	0	0	0	0	0	0	0	0	0	0	0	0	0	0	0	3	0	0	0	0	0	0	0	0	0	0	0	0	0	0	0	0	0	0	0	0	0	0	0	0	0	0
d__Eukaryota;k__Fungi;p__Ascomycota;c__Eurotiomycetes;o__Chaetothyriales;f__Herpotrichiellaceae;g__Exophiala;s__Exophiala_bonariae	0	0	0	0	0	0	0	0	0	0	5	0	0	1	0	3	0	0	0	28	4	0	0	1	0	2	0	5	3	0	0	0	0	0	0	0	0	0	0	0	0	1	0	0	1	0	2	0	0
d__Eukaryota;k__Fungi;p__Ascomycota;c__Eurotiomycetes;o__Chaetothyriales;f__Herpotrichiellaceae;g__Exophiala;s__Exophiala_equina	0	0	0	4	0	1	3	12	2	2	4	0	1	0	0	0	0	4	0	1	5	3	2	1	3	0	0	7	0	1	0	0	0	7	0	0	15	2	0	1	0	0	0	0	0	0	0	0	0
d__Eukaryota;k__Fungi;p__Ascomycota;c__Eurotiomycetes;o__Chaetothyriales;f__Herpotrichiellaceae;g__Exophiala;s__Exophiala_pisciphila	0	0	0	0	0	0	0	0	0	0	0	0	0	0	0	0	0	0	0	0	0	0	0	1	0	0	0	0	0	0	0	0	0	0	0	0	0	0	0	0	0	0	0	0	0	0	0	0	0
d__Eukaryota;k__Fungi;p__Ascomycota;c__Eurotiomycetes;o__Chaetothyriales;f__Herpotrichiellaceae;g__Exophiala;s__Exophiala_sp	0	0	0	0	3	0	1	0	0	0	0	0	3	0	0	0	0	0	0	0	0	0	0	0	0	0	0	6	0	0	0	2	0	2	2	0	3	0	0	1	0	0	0	0	0	0	0	0	0
d__Eukaryota;k__Fungi;p__Ascomycota;c__Eurotiomycetes;o__Chaetothyriales;f__Herpotrichiellaceae;g__Minimelanolocus;s__Minimelanolocus_asiaticus	0	0	0	0	0	0	0	0	0	0	0	0	0	0	0	0	0	0	0	0	0	0	0	0	0	0	0	0	0	0	0	0	0	0	0	0	9	0	0	0	0	0	0	0	0	0	0	0	0
d__Eukaryota;k__Fungi;p__Ascomycota;c__Eurotiomycetes;o__Chaetothyriales;f__Herpotrichiellaceae;g__Phialophora;s__Phialophora_cyanescens	0	0	0	0	0	0	0	0	0	0	1	0	0	1	0	1	0	0	0	0	0	0	1	0	0	0	0	0	0	0	0	0	0	0	0	0	0	0	0	0	0	0	0	0	0	0	0	7	0
d__Eukaryota;k__Fungi;p__Ascomycota;c__Eurotiomycetes;o__Chaetothyriales;f__Herpotrichiellaceae;g__Phialophora;s__Phialophora_geniculata	5	0	0	1	0	0	0	28	7	0	39	0	0	30	0	5	0	7	1	0	0	0	0	2	0	0	0	0	0	0	0	0	0	0	0	0	0	0	0	0	0	0	0	0	1	0	7	7	0
d__Eukaryota;k__Fungi;p__Ascomycota;c__Eurotiomycetes;o__Chaetothyriales;f__Herpotrichiellaceae;g__Phialophora;s__Phialophora_verrucosa	0	0	2	0	0	0	0	0	0	0	0	0	0	0	0	0	0	0	0	0	0	0	0	0	0	0	0	0	0	0	0	0	0	3	0	0	0	0	0	0	0	0	0	0	0	0	0	0	0
d__Eukaryota;k__Fungi;p__Ascomycota;c__Eurotiomycetes;o__Chaetothyriales;f__Herpotrichiellaceae;g__Rhinocladiella;s__Rhinocladiella_similis	0	0	0	1	0	0	0	0	0	0	0	0	0	0	0	0	0	0	0	0	0	0	0	0	0	0	0	0	0	0	0	0	0	0	0	0	0	0	0	0	0	0	0	0	0	0	0	0	0
d__Eukaryota;k__Fungi;p__Ascomycota;c__Eurotiomycetes;o__Chaetothyriales;f__Herpotrichiellaceae;g__unclassified_f__Herpotrichiellaceae;s__unclassified_f__Herpotrichiellaceae	6	8	21	7	0	8	25	60	4	18	11	38	7	16	1	24	11	26	12	4	16	10	8	24	2	7	0	4	2	6	14	42	8	73	7	119	43	13	27	80	18	18	41	58	31	10	23	86	2
d__Eukaryota;k__Fungi;p__Ascomycota;c__Eurotiomycetes;o__Chaetothyriales;f__Trichomeriaceae;g__Bradymyces;s__Bradymyces_sp	0	0	0	0	0	1	0	0	0	0	0	0	0	0	0	0	0	0	0	0	0	0	0	0	0	0	0	0	0	0	0	0	0	0	0	0	0	0	0	0	0	0	0	0	0	0	0	0	0
d__Eukaryota;k__Fungi;p__Ascomycota;c__Eurotiomycetes;o__Chaetothyriales;f__Trichomeriaceae;g__Knufia;s__Knufia_epidermidis	0	0	0	1	0	0	0	0	0	0	0	0	0	0	0	0	0	0	0	0	0	0	0	0	0	0	0	4	0	0	7	0	0	0	0	0	0	0	0	0	0	0	0	0	0	0	0	0	0
d__Eukaryota;k__Fungi;p__Ascomycota;c__Eurotiomycetes;o__Chaetothyriales;f__Trichomeriaceae;g__Knufia;s__Knufia_tsunedae	0	0	0	0	0	0	0	0	0	0	0	0	0	0	0	0	0	0	0	0	0	0	0	0	0	0	0	0	0	0	0	0	0	0	0	0	0	0	0	0	0	0	0	0	0	0	0	0	0
d__Eukaryota;k__Fungi;p__Ascomycota;c__Eurotiomycetes;o__Chaetothyriales;f__Trichomeriaceae;g__Lithophila;s__Lithophila_guttulata	0	0	0	0	0	0	0	0	0	0	0	0	0	0	1	0	0	0	0	0	0	0	2	0	0	0	0	0	0	0	0	0	0	0	0	0	0	0	0	0	0	0	0	0	0	0	0	0	0
d__Eukaryota;k__Fungi;p__Ascomycota;c__Eurotiomycetes;o__Chaetothyriales;f__Trichomeriaceae;g__Trichomerium;s__Trichomerium_deniquelatum	0	0	0	0	0	0	0	0	0	0	0	0	0	0	0	0	0	0	0	0	0	0	0	0	0	0	0	0	0	0	0	0	0	0	0	11	0	0	0	0	0	0	0	0	0	0	0	0	0
d__Eukaryota;k__Fungi;p__Ascomycota;c__Eurotiomycetes;o__Chaetothyriales;f__Trichomeriaceae;g__Trichomerium;s__Trichomerium_sp	1	0	0	0	0	0	0	0	0	0	0	0	0	0	0	0	0	0	1	0	0	0	2	0	0	0	0	0	0	0	0	0	0	1	0	0	0	0	0	1	0	0	5	0	0	0	3	1	0
d__Eukaryota;k__Fungi;p__Ascomycota;c__Eurotiomycetes;o__Chaetothyriales;f__Trichomeriaceae;g__unclassified_f__Trichomeriaceae;s__Trichomeriaceae_sp	6	0	7	0	0	1	0	10	2	0	1	0	2	1	0	3	0	18	2	0	3	0	0	2	0	1	0	0	0	0	0	0	0	23	0	0	0	0	3	0	0	9	1	0	3	0	0	4	0
d__Eukaryota;k__Fungi;p__Ascomycota;c__Eurotiomycetes;o__Chaetothyriales;f__unclassified_o__Chaetothyriales;g__unclassified_o__Chaetothyriales;s__unclassified_o__Chaetothyriales	6	0	0	1	0	5	0	2	3	0	2	0	1	3	0	3	0	4	5	0	2	0	7	6	1	0	0	3	0	0	24	16	0	3	0	0	3	0	10	15	0	18	1	0	7	0	0	11	0
d__Eukaryota;k__Fungi;p__Ascomycota;c__Eurotiomycetes;o__Eurotiales;f__Aspergillaceae;g__Aspergillus;s__Aspergillus_aculeatus	1	0	0	0	0	1	0	0	0	0	0	0	0	0	0	0	0	3	0	0	0	0	0	3	0	0	0	0	0	0	2	0	0	0	0	0	0	0	0	0	0	0	0	0	0	0	0	1	0
d__Eukaryota;k__Fungi;p__Ascomycota;c__Eurotiomycetes;o__Eurotiales;f__Aspergillaceae;g__Aspergillus;s__Aspergillus_baarnensis	0	0	0	1	0	0	0	5	0	0	0	0	0	0	1	0	0	0	0	0	0	0	0	0	0	0	0	0	0	0	1	0	0	0	0	0	0	0	0	0	0	0	0	0	0	0	0	0	0
d__Eukaryota;k__Fungi;p__Ascomycota;c__Eurotiomycetes;o__Eurotiales;f__Aspergillaceae;g__Aspergillus;s__Aspergillus_calidoustus	46	0	106	41	0	15	1	121	11	0	22	2	83	21	0	24	1	135	56	0	32	0	41	36	0	13	0	36	22	1	0	0	0	5	0	0	0	0	0	0	0	0	0	0	0	0	7	3	0
d__Eukaryota;k__Fungi;p__Ascomycota;c__Eurotiomycetes;o__Eurotiales;f__Aspergillaceae;g__Aspergillus;s__Aspergillus_candidus	0	0	0	0	0	0	0	0	0	0	0	0	0	0	0	0	0	0	0	0	0	0	0	0	0	0	0	0	0	0	0	0	0	0	0	0	0	0	0	0	0	3	0	0	0	0	0	0	0
d__Eukaryota;k__Fungi;p__Ascomycota;c__Eurotiomycetes;o__Eurotiales;f__Aspergillaceae;g__Aspergillus;s__Aspergillus_chlamydosporus	0	0	0	0	0	0	0	0	0	0	0	0	0	0	0	0	0	0	0	0	0	0	0	0	0	0	0	2	0	0	0	6	0	5	0	0	1	0	0	8	0	0	0	0	0	0	0	2	0
d__Eukaryota;k__Fungi;p__Ascomycota;c__Eurotiomycetes;o__Eurotiales;f__Aspergillaceae;g__Aspergillus;s__Aspergillus_cibarius	0	0	0	1	0	1	0	8	0	0	0	0	0	0	0	2	0	0	1	0	0	0	0	0	0	0	0	0	2	0	0	0	0	0	0	8	0	0	0	0	0	9	0	0	1	0	0	0	0
d__Eukaryota;k__Fungi;p__Ascomycota;c__Eurotiomycetes;o__Eurotiales;f__Aspergillaceae;g__Aspergillus;s__Aspergillus_crustosus	0	0	0	0	0	0	0	0	0	0	0	0	0	0	0	0	0	0	0	0	0	0	0	0	0	0	0	0	0	0	0	0	0	0	0	0	0	0	0	0	0	0	0	0	0	0	0	1	0
d__Eukaryota;k__Fungi;p__Ascomycota;c__Eurotiomycetes;o__Eurotiales;f__Aspergillaceae;g__Aspergillus;s__Aspergillus_foetidus	8	0	9	8	0	1	0	0	0	0	6	0	3	1	0	1	0	13	1	0	2	0	12	12	0	1	0	7	0	2	24	0	0	0	0	0	0	0	6	2	0	0	0	0	1	0	0	0	0
d__Eukaryota;k__Fungi;p__Ascomycota;c__Eurotiomycetes;o__Eurotiales;f__Aspergillaceae;g__Aspergillus;s__Aspergillus_gracilis	0	0	0	0	0	0	0	0	0	0	0	0	0	0	0	0	0	0	0	0	0	0	0	0	0	0	0	1	0	0	0	0	0	0	0	0	0	0	0	0	0	4	2	0	0	0	0	0	0
d__Eukaryota;k__Fungi;p__Ascomycota;c__Eurotiomycetes;o__Eurotiales;f__Aspergillaceae;g__Aspergillus;s__Aspergillus_halophilicus	0	0	0	1	0	0	0	7	0	0	0	0	0	0	0	0	0	5	0	0	0	0	0	0	0	0	0	2	0	0	0	0	0	0	0	0	0	0	0	0	0	4	0	0	0	0	0	0	0
d__Eukaryota;k__Fungi;p__Ascomycota;c__Eurotiomycetes;o__Eurotiales;f__Aspergillaceae;g__Aspergillus;s__Aspergillus_minisclerotigenes	0	0	3	7	0	0	0	9	0	0	1	0	9	0	0	0	0	0	0	0	5	0	0	2	0	0	0	6	1	0	10	10	1	0	0	14	2	0	0	11	0	27	16	0	0	0	0	2	0
d__Eukaryota;k__Fungi;p__Ascomycota;c__Eurotiomycetes;o__Eurotiales;f__Aspergillaceae;g__Aspergillus;s__Aspergillus_neoniveus	0	0	0	0	0	0	0	0	0	0	0	0	0	0	0	0	0	0	0	0	0	0	0	0	0	0	0	0	0	0	0	0	0	0	0	0	0	0	0	0	0	0	0	0	0	0	0	0	0
d__Eukaryota;k__Fungi;p__Ascomycota;c__Eurotiomycetes;o__Eurotiales;f__Aspergillaceae;g__Aspergillus;s__Aspergillus_ochraceus	0	0	0	0	0	0	0	7	0	0	0	0	0	0	0	0	0	13	0	0	0	0	0	0	0	0	0	0	0	0	0	0	0	0	0	0	0	0	0	0	0	0	0	0	0	0	0	0	0
d__Eukaryota;k__Fungi;p__Ascomycota;c__Eurotiomycetes;o__Eurotiales;f__Aspergillaceae;g__Aspergillus;s__Aspergillus_penicillioides	0	0	1	3	1	0	0	21	0	0	3	0	1	0	1	1	0	14	0	0	0	3	3	1	2	0	0	7	0	1	0	0	0	0	0	0	0	0	10	0	0	44	0	0	0	0	1	0	1
d__Eukaryota;k__Fungi;p__Ascomycota;c__Eurotiomycetes;o__Eurotiales;f__Aspergillaceae;g__Aspergillus;s__Aspergillus_sydowii	0	4	2	1	25	0	0	24	0	0	0	4	0	1	20	0	0	0	0	0	3	3	0	0	0	0	0	22	0	0	0	0	0	0	0	0	0	0	0	0	3	50	0	0	0	0	1	0	0
d__Eukaryota;k__Fungi;p__Ascomycota;c__Eurotiomycetes;o__Eurotiales;f__Aspergillaceae;g__Aspergillus;s__Aspergillus_tamarii	0	0	0	0	0	0	0	0	0	0	0	0	0	0	0	0	0	0	0	0	18	0	1	1	0	0	0	1	0	0	0	0	0	0	0	0	0	0	0	0	0	0	0	0	1	0	0	0	0
d__Eukaryota;k__Fungi;p__Ascomycota;c__Eurotiomycetes;o__Eurotiales;f__Aspergillaceae;g__Aspergillus;s__Aspergillus_terreus	0	0	0	0	0	0	0	0	0	0	3	0	24	0	0	0	0	0	1	0	0	0	3	0	0	0	0	12	0	0	0	0	0	0	0	0	0	0	0	6	0	0	0	0	1	0	1	0	0
d__Eukaryota;k__Fungi;p__Ascomycota;c__Eurotiomycetes;o__Eurotiales;f__Aspergillaceae;g__Aspergillus;s__unclassified_g__Aspergillus	5	0	7	2	0	1	0	9	3	0	1	0	0	1	0	0	0	6	3	0	10	1	5	4	0	0	0	0	0	0	0	0	0	0	0	0	0	0	0	0	0	0	2	0	0	0	9	3	0
d__Eukaryota;k__Fungi;p__Ascomycota;c__Eurotiomycetes;o__Eurotiales;f__Aspergillaceae;g__Penicillium;s__Penicillium_brasilianum	0	0	0	0	0	0	0	0	0	0	0	0	0	1	0	0	0	0	0	0	0	0	0	0	0	0	0	0	0	0	0	0	0	0	0	0	0	0	0	0	0	0	0	0	0	0	0	0	0
d__Eukaryota;k__Fungi;p__Ascomycota;c__Eurotiomycetes;o__Eurotiales;f__Aspergillaceae;g__Penicillium;s__Penicillium_citrinum	0	0	0	0	0	0	0	0	0	0	0	0	0	0	0	0	0	0	0	0	0	0	0	0	0	0	0	0	0	0	0	3	0	0	0	0	0	0	0	0	0	0	0	0	0	0	0	0	0
d__Eukaryota;k__Fungi;p__Ascomycota;c__Eurotiomycetes;o__Eurotiales;f__Aspergillaceae;g__Penicillium;s__Penicillium_glaucoalbidum	0	0	0	0	0	0	0	0	0	0	0	0	0	0	0	0	0	0	0	0	0	0	0	0	0	0	0	0	0	0	0	0	0	0	0	0	0	0	0	0	0	0	0	0	0	0	0	0	0
d__Eukaryota;k__Fungi;p__Ascomycota;c__Eurotiomycetes;o__Eurotiales;f__Aspergillaceae;g__Penicillium;s__Penicillium_kongii	0	0	0	0	0	0	0	0	0	0	0	0	0	0	0	0	0	0	0	0	0	0	0	0	0	0	0	1	0	0	0	0	0	0	0	0	0	0	0	0	0	0	0	0	0	0	0	0	0
d__Eukaryota;k__Fungi;p__Ascomycota;c__Eurotiomycetes;o__Eurotiales;f__Aspergillaceae;g__Penicillium;s__Penicillium_oxalicum	4	0	1	4	0	0	0	0	0	0	5	0	0	11	0	6	0	4	2	0	3	0	2	8	0	2	0	0	0	1	0	6	0	15	0	7	0	0	6	14	0	0	0	0	1	0	5	11	0
d__Eukaryota;k__Fungi;p__Ascomycota;c__Eurotiomycetes;o__Eurotiales;f__Aspergillaceae;g__Penicillium;s__unclassified_g__Penicillium	0	0	0	0	0	0	0	1	0	0	0	0	0	0	0	1	0	1	0	0	1	1	0	0	0	1	0	0	0	0	0	0	0	0	0	0	0	0	3	1	0	0	0	0	0	0	1	0	0
d__Eukaryota;k__Fungi;p__Ascomycota;c__Eurotiomycetes;o__Eurotiales;f__Thermoascaceae;g__Byssochlamys;s__Byssochlamys_lagunculariae	0	0	0	0	0	0	0	0	0	0	0	0	0	0	0	0	0	0	0	0	0	0	0	0	0	0	0	0	0	0	0	0	0	0	0	0	0	0	2	0	0	0	0	0	0	0	0	1	0
d__Eukaryota;k__Fungi;p__Ascomycota;c__Eurotiomycetes;o__Eurotiales;f__Thermoascaceae;g__Thermoascus;s__Thermoascus_aurantiacus	0	0	0	0	0	0	0	0	0	0	0	0	0	0	0	0	0	0	0	0	0	0	0	0	0	0	0	0	0	0	0	0	0	0	0	0	0	0	0	0	0	0	0	0	0	0	0	0	0
d__Eukaryota;k__Fungi;p__Ascomycota;c__Eurotiomycetes;o__Eurotiales;f__Trichocomaceae;g__Sagenomella;s__Sagenomella_oligospora	0	0	0	1	0	0	0	0	0	0	0	0	0	0	0	0	0	0	0	0	0	0	0	0	0	0	0	0	0	0	0	0	0	0	0	0	0	0	0	0	0	0	0	0	0	0	0	0	0
d__Eukaryota;k__Fungi;p__Ascomycota;c__Eurotiomycetes;o__Eurotiales;f__Trichocomaceae;g__Talaromyces;s__Talaromyces_assiutensis	0	0	0	2	0	0	0	1	0	0	1	0	2	0	0	0	0	0	1	0	6	0	6	5	0	1	0	1	0	1	0	0	0	0	0	0	0	0	0	0	0	0	0	0	0	0	0	0	0
d__Eukaryota;k__Fungi;p__Ascomycota;c__Eurotiomycetes;o__Eurotiales;f__Trichocomaceae;g__Talaromyces;s__Talaromyces_aurantiacus	0	0	0	2	0	0	0	0	0	0	0	0	0	0	0	0	0	0	0	0	0	0	0	1	0	0	0	0	0	0	0	0	0	0	0	0	0	0	0	2	0	0	0	0	0	0	0	1	0
d__Eukaryota;k__Fungi;p__Ascomycota;c__Eurotiomycetes;o__Eurotiales;f__Trichocomaceae;g__Talaromyces;s__Talaromyces_funiculosus	0	0	0	0	0	0	0	0	0	0	0	0	0	0	0	0	0	0	0	0	0	0	0	0	0	0	0	0	0	0	0	0	0	0	0	0	0	0	0	0	0	0	3	0	0	0	0	0	0
d__Eukaryota;k__Fungi;p__Ascomycota;c__Eurotiomycetes;o__Eurotiales;f__Trichocomaceae;g__Talaromyces;s__Talaromyces_piceae	0	0	0	0	0	0	0	0	0	0	0	0	3	0	0	0	0	0	0	0	0	0	0	0	0	0	0	0	0	0	0	0	0	1	0	0	0	0	0	0	0	0	0	0	0	0	0	0	0
d__Eukaryota;k__Fungi;p__Ascomycota;c__Eurotiomycetes;o__Eurotiales;f__Trichocomaceae;g__Talaromyces;s__Talaromyces_purpureogenus	0	0	0	4	0	0	0	3	0	0	0	0	4	0	0	0	0	0	0	0	0	0	0	0	0	0	0	3	0	0	4	0	0	0	0	0	0	0	12	10	0	0	0	0	0	0	2	0	0
d__Eukaryota;k__Fungi;p__Ascomycota;c__Eurotiomycetes;o__Eurotiales;f__Trichocomaceae;g__Talaromyces;s__Talaromyces_radicus	2	0	0	0	0	0	0	5	2	0	0	0	10	1	0	0	0	3	2	0	8	0	3	1	0	0	0	7	0	0	0	0	0	0	0	0	0	0	0	0	0	0	0	0	0	0	0	0	0
d__Eukaryota;k__Fungi;p__Ascomycota;c__Eurotiomycetes;o__Eurotiales;f__Trichocomaceae;g__Talaromyces;s__Talaromyces_rugulosus	0	0	9	1	0	1	0	0	0	0	0	0	2	0	0	0	0	0	0	0	0	0	0	0	0	0	0	0	0	0	0	0	0	0	0	0	0	0	0	0	0	0	0	0	0	0	0	0	0
d__Eukaryota;k__Fungi;p__Ascomycota;c__Eurotiomycetes;o__Eurotiales;f__Trichocomaceae;g__Talaromyces;s__Talaromyces_stipitatus	0	0	0	0	0	0	0	0	0	0	0	0	0	0	0	0	0	6	0	0	1	0	0	0	0	0	0	0	0	0	0	0	0	0	0	0	0	0	0	0	0	0	0	0	0	0	0	0	0
d__Eukaryota;k__Fungi;p__Ascomycota;c__Eurotiomycetes;o__Eurotiales;f__Trichocomaceae;g__Talaromyces;s__Talaromyces_ucrainicus	0	0	1	0	0	0	0	0	0	0	2	0	3	0	0	0	0	3	2	0	4	0	2	1	0	0	0	4	0	0	0	0	0	0	0	0	0	0	0	0	0	0	0	0	0	0	0	0	0
d__Eukaryota;k__Fungi;p__Ascomycota;c__Eurotiomycetes;o__Eurotiales;f__Trichocomaceae;g__Talaromyces;s__unclassified_g__Talaromyces	75	1	179	96	2	24	5	732	20	1	195	2	650	139	0	108	0	765	163	6	270	1	635	330	0	83	0	969	75	0	1	1	1	0	0	6	7	0	0	0	0	10	0	1	0	0	1	6	0
d__Eukaryota;k__Fungi;p__Ascomycota;c__Eurotiomycetes;o__Eurotiales;f__Trichocomaceae;g__Thermomyces;s__Thermomyces_dupontii	0	0	0	1	0	0	0	0	0	0	0	0	0	0	0	0	0	0	0	0	1	0	0	0	0	0	0	0	0	0	0	0	0	0	0	0	0	0	0	0	0	0	0	0	0	0	0	0	0
d__Eukaryota;k__Fungi;p__Ascomycota;c__Eurotiomycetes;o__Eurotiales;f__Trichocomaceae;g__Thermomyces;s__Thermomyces_lanuginosus	0	0	0	0	0	1	0	0	1	0	0	0	0	0	0	0	0	0	0	0	0	0	0	0	0	0	0	0	0	0	0	0	0	2	0	0	0	0	0	4	0	0	0	0	1	0	0	0	0
d__Eukaryota;k__Fungi;p__Ascomycota;c__Eurotiomycetes;o__Eurotiales;f__unclassified_o__Eurotiales;g__unclassified_o__Eurotiales;s__unclassified_o__Eurotiales	4	0	11	3	0	0	0	7	1	0	8	1	63	5	2	4	0	31	17	0	4	0	23	7	0	1	0	94	1	0	0	0	0	0	0	0	0	0	0	0	0	0	0	0	0	0	0	0	0
d__Eukaryota;k__Fungi;p__Ascomycota;c__Eurotiomycetes;o__Onygenales;f__Arachnomycetaceae;g__Arachnomyces;s__Arachnomyces_sp	0	0	0	0	0	0	0	5	0	0	0	0	0	0	0	0	0	0	0	0	0	0	0	0	0	0	0	0	0	0	0	0	0	0	0	0	0	0	0	0	0	0	0	0	0	0	0	0	0
d__Eukaryota;k__Fungi;p__Ascomycota;c__Eurotiomycetes;o__Onygenales;f__Arthrodermataceae;g__Arthroderma;s__Arthroderma_curreyi	0	0	0	0	0	0	0	0	0	0	0	0	0	0	0	0	0	0	0	0	0	0	0	0	0	0	0	0	0	0	0	0	0	0	0	0	0	0	0	0	0	0	0	0	0	0	0	0	0
d__Eukaryota;k__Fungi;p__Ascomycota;c__Eurotiomycetes;o__Onygenales;f__Gymnoascaceae;g__Arachniotus;s__Arachniotus_hebridensis	0	0	2	0	0	0	0	0	0	0	0	0	0	0	0	5	1	5	4	0	0	0	0	0	0	0	0	0	0	0	0	0	0	0	0	0	0	0	0	0	0	1	0	0	0	0	0	0	0
d__Eukaryota;k__Fungi;p__Ascomycota;c__Eurotiomycetes;o__Onygenales;f__Gymnoascaceae;g__Gymnascella;s__Gymnascella_aurantiaca	3	0	0	0	0	0	0	5	0	0	0	0	0	0	0	0	0	0	0	0	0	0	0	1	0	0	0	0	0	0	0	0	0	0	0	0	0	0	0	0	0	0	0	0	0	0	0	0	0
d__Eukaryota;k__Fungi;p__Ascomycota;c__Eurotiomycetes;o__Onygenales;f__Gymnoascaceae;g__Gymnoascus;s__Gymnoascus_reessii	0	0	0	0	0	0	0	16	0	0	0	0	0	0	0	0	0	6	1	0	0	0	0	1	0	0	0	0	0	0	0	0	0	0	0	8	0	0	5	0	0	0	0	0	0	0	0	0	0
d__Eukaryota;k__Fungi;p__Ascomycota;c__Eurotiomycetes;o__Onygenales;f__Gymnoascaceae;g__Gymnoascus;s__Gymnoascus_sp	3	0	0	0	0	0	0	0	0	0	0	0	0	0	0	0	0	0	0	0	0	0	0	0	0	0	0	0	0	0	0	0	0	0	0	0	0	0	0	0	0	0	0	0	0	0	0	0	0
d__Eukaryota;k__Fungi;p__Ascomycota;c__Eurotiomycetes;o__Onygenales;f__Gymnoascaceae;g__Gymnoascus;s__Gymnoascus_udagawae	0	0	0	0	0	0	0	2	0	0	0	0	0	0	0	0	0	0	0	0	0	0	0	0	0	0	0	0	0	0	0	0	0	0	0	0	0	0	0	0	0	0	0	0	0	0	0	0	0
d__Eukaryota;k__Fungi;p__Ascomycota;c__Eurotiomycetes;o__Onygenales;f__Gymnoascaceae;g__Leucothecium;s__Leucothecium_emdenii	1	0	5	3	0	0	0	6	0	0	0	0	0	0	0	0	0	0	0	0	3	0	2	0	0	0	0	0	0	0	0	0	0	2	0	0	0	0	0	0	0	0	0	0	0	0	0	0	0
d__Eukaryota;k__Fungi;p__Ascomycota;c__Eurotiomycetes;o__Onygenales;f__Onygenaceae;g__Amauroascus;s__Amauroascus_kuehnii	0	0	0	0	0	0	0	0	0	0	0	0	0	0	0	0	0	0	0	0	0	0	0	0	0	0	0	0	0	0	0	0	0	0	0	0	0	0	0	0	0	0	0	0	0	0	0	0	0
d__Eukaryota;k__Fungi;p__Ascomycota;c__Eurotiomycetes;o__Onygenales;f__Onygenaceae;g__Aphanoascus;s__Aphanoascus_durus	0	0	0	0	0	0	0	0	0	0	0	0	0	0	0	0	0	0	0	0	0	0	0	0	0	0	0	0	0	0	0	0	0	0	0	0	0	0	0	0	0	0	1	0	1	0	0	0	0
d__Eukaryota;k__Fungi;p__Ascomycota;c__Eurotiomycetes;o__Onygenales;f__Onygenaceae;g__Aphanoascus;s__Aphanoascus_fulvescens	0	0	0	0	0	0	0	0	0	0	0	0	0	0	0	1	0	0	4	0	0	0	0	0	0	0	0	0	0	0	0	0	0	0	0	0	0	0	0	0	0	0	0	0	0	0	0	0	0
d__Eukaryota;k__Fungi;p__Ascomycota;c__Eurotiomycetes;o__Onygenales;f__Onygenaceae;g__Auxarthron;s__Auxarthron_zuffianum	0	0	0	0	0	0	0	0	0	0	0	0	0	0	0	0	0	0	0	0	0	0	0	0	0	0	0	0	0	0	0	0	0	0	0	0	0	0	0	7	0	0	0	0	0	0	0	0	0
d__Eukaryota;k__Fungi;p__Ascomycota;c__Eurotiomycetes;o__Onygenales;f__Onygenaceae;g__Keratinophyton;s__Keratinophyton_sp	0	0	0	0	0	0	0	0	0	0	0	0	0	0	0	0	0	0	0	0	0	0	0	0	0	0	0	0	0	0	0	0	0	0	0	0	0	0	0	0	0	0	0	0	0	0	0	0	0
d__Eukaryota;k__Fungi;p__Ascomycota;c__Eurotiomycetes;o__Onygenales;f__Onygenaceae;g__unclassified_f__Onygenaceae;s__Onygenaceae_sp	0	0	3	1	0	0	0	0	1	0	0	0	0	0	0	0	0	2	0	0	0	0	0	0	0	0	0	2	1	0	0	0	0	1	0	0	3	0	0	0	0	0	2	0	0	0	0	1	0
d__Eukaryota;k__Fungi;p__Ascomycota;c__Eurotiomycetes;o__Onygenales;f__Onygenales_fam_Incertae_sedis;g__Arthropsis;s__Arthropsis_hispanica	0	0	1	0	0	0	0	0	0	0	0	0	0	0	0	0	0	0	0	0	0	0	0	0	0	0	0	0	0	0	0	0	0	0	0	0	0	0	0	1	0	0	0	0	0	0	0	0	0
d__Eukaryota;k__Fungi;p__Ascomycota;c__Eurotiomycetes;o__Onygenales;f__Onygenales_fam_Incertae_sedis;g__Chrysosporium;s__Chrysosporium_lobatum	0	0	0	0	0	0	0	1	0	0	0	0	0	0	0	0	0	0	0	0	0	0	0	0	0	0	0	0	0	0	0	0	0	0	0	0	0	0	0	0	0	0	0	0	0	0	0	0	0
d__Eukaryota;k__Fungi;p__Ascomycota;c__Eurotiomycetes;o__Onygenales;f__Onygenales_fam_Incertae_sedis;g__Chrysosporium;s__Chrysosporium_merdarium	9	0	6	4	0	10	0	11	17	0	0	0	10	1	0	6	0	10	5	0	2	0	1	2	0	8	0	12	5	0	21	0	0	0	0	2	5	0	6	4	0	4	126	1	1	0	4	5	1
d__Eukaryota;k__Fungi;p__Ascomycota;c__Eurotiomycetes;o__Onygenales;f__Onygenales_fam_Incertae_sedis;g__Chrysosporium;s__Chrysosporium_minutisporosum	0	0	0	0	0	0	0	0	0	0	0	0	0	0	0	0	0	0	0	0	0	0	0	0	0	0	0	0	0	0	0	0	0	0	0	0	0	0	0	0	0	0	0	0	0	0	0	0	0
d__Eukaryota;k__Fungi;p__Ascomycota;c__Eurotiomycetes;o__Onygenales;f__Onygenales_fam_Incertae_sedis;g__Chrysosporium;s__Chrysosporium_pannicola	0	0	0	0	0	3	0	0	0	0	0	0	0	0	0	0	0	0	0	0	0	0	0	0	0	0	0	0	0	0	0	0	0	0	0	0	0	0	0	0	0	0	0	0	0	0	0	0	0
d__Eukaryota;k__Fungi;p__Ascomycota;c__Eurotiomycetes;o__Onygenales;f__Onygenales_fam_Incertae_sedis;g__Diploospora;s__Diploospora_sp	0	0	0	0	0	0	0	0	0	0	0	0	0	0	0	0	0	0	0	0	0	0	0	0	0	0	0	0	0	0	0	0	0	0	0	0	0	0	0	0	0	0	0	0	0	0	0	0	0
d__Eukaryota;k__Fungi;p__Ascomycota;c__Eurotiomycetes;o__Onygenales;f__Onygenales_fam_Incertae_sedis;g__Spiromastix;s__Spiromastix_sp	0	0	0	0	0	0	0	0	0	0	0	0	0	0	0	0	0	0	0	0	0	0	0	0	0	0	0	0	0	0	0	0	0	0	0	0	0	0	0	0	0	0	0	0	0	0	0	0	0
d__Eukaryota;k__Fungi;p__Ascomycota;c__Eurotiomycetes;o__Onygenales;f__unclassified_o__Onygenales;g__unclassified_o__Onygenales;s__unclassified_o__Onygenales	0	0	0	0	0	0	0	0	0	0	0	0	0	0	0	0	0	0	0	0	0	0	0	0	0	0	0	2	0	0	0	8	0	0	0	0	0	0	0	0	0	0	0	0	0	0	0	0	0
d__Eukaryota;k__Fungi;p__Ascomycota;c__Eurotiomycetes;o__Verrucariales;f__Verrucariaceae;g__unclassified_f__Verrucariaceae;s__unclassified_f__Verrucariaceae	0	0	0	0	0	0	0	0	0	0	0	0	0	0	0	0	0	0	0	0	0	0	0	0	0	0	0	0	0	0	0	0	0	0	0	0	0	0	0	0	0	38	0	0	0	0	0	0	0
d__Eukaryota;k__Fungi;p__Ascomycota;c__Eurotiomycetes;o__unclassified_c__Eurotiomycetes;f__unclassified_c__Eurotiomycetes;g__unclassified_c__Eurotiomycetes;s__unclassified_c__Eurotiomycetes	0	0	0	0	0	0	0	0	0	0	0	0	0	0	0	0	0	0	0	0	0	0	0	0	0	0	0	0	0	0	0	0	0	0	0	0	0	0	0	0	0	0	11	0	0	0	0	3	0
d__Eukaryota;k__Fungi;p__Ascomycota;c__Laboulbeniomycetes;o__Pyxidiophorales;f__Pyxidiophoraceae;g__Pyxidiophora;s__Pyxidiophora_arvernensis	6	0	3	20	0	1	0	0	1	0	1	0	0	0	0	0	0	0	0	0	1	0	0	0	0	0	0	0	0	0	3	2	0	0	0	0	0	0	3	0	0	5	0	0	3	0	4	0	0
d__Eukaryota;k__Fungi;p__Ascomycota;c__Laboulbeniomycetes;o__Pyxidiophorales;f__unclassified_o__Pyxidiophorales;g__unclassified_o__Pyxidiophorales;s__Pyxidiophorales_sp	0	0	0	0	0	0	0	0	0	0	2	0	0	0	0	0	0	0	0	0	0	0	0	0	0	0	0	0	0	0	0	0	0	0	0	0	0	0	0	0	0	0	0	0	0	0	0	0	0
d__Eukaryota;k__Fungi;p__Ascomycota;c__Lecanoromycetes;o__Ostropales;f__Stictidaceae;g__Cyanodermella;s__Cyanodermella_viridula	0	0	0	0	0	0	0	0	0	0	0	0	0	0	0	0	0	0	0	0	0	0	0	0	0	0	0	0	0	0	0	0	0	0	0	0	0	0	0	0	0	0	3	0	0	0	0	1	0
d__Eukaryota;k__Fungi;p__Ascomycota;c__Leotiomycetes;o__Erysiphales;f__Erysiphaceae;g__Erysiphe;s__Erysiphe_platani	0	0	1	0	0	0	0	0	0	0	0	0	0	0	0	0	0	0	0	0	0	0	0	0	0	0	0	0	0	0	0	0	0	0	0	0	0	0	0	0	0	0	0	0	0	0	0	0	0
d__Eukaryota;k__Fungi;p__Ascomycota;c__Leotiomycetes;o__Erysiphales;f__Erysiphaceae;g__Podosphaera;s__Podosphaera_fusca	0	0	137	0	0	0	0	0	0	0	0	0	1	0	0	0	0	0	0	0	0	0	0	0	0	0	0	0	0	0	0	0	0	0	0	0	0	0	0	0	0	0	0	0	0	0	0	0	0
d__Eukaryota;k__Fungi;p__Ascomycota;c__Leotiomycetes;o__Erysiphales;f__Erysiphaceae;g__unclassified_f__Erysiphaceae;s__unclassified_f__Erysiphaceae	0	0	0	0	0	0	0	0	0	0	0	0	0	0	0	0	0	0	0	0	0	0	0	0	0	0	0	0	0	0	0	0	0	0	0	0	0	0	0	0	0	0	5	0	0	0	0	0	0
d__Eukaryota;k__Fungi;p__Ascomycota;c__Leotiomycetes;o__Helotiales;f__Helotiaceae;g__Articulospora;s__Articulospora_sp	7	0	0	2	0	4	0	4	6	0	5	0	0	9	0	4	0	2	3	0	33	0	0	13	0	31	0	0	12	0	0	0	0	7	0	0	0	0	2	0	0	2	0	0	2	0	0	8	0
d__Eukaryota;k__Fungi;p__Ascomycota;c__Leotiomycetes;o__Helotiales;f__Helotiaceae;g__Hymenoscyphus;s__Hymenoscyphus_herbarum	7	0	58	35	0	29	6	7	28	19	6	0	14	7	0	44	0	401	24	0	2	0	40	8	0	15	2	140	21	0	1	4	0	6	0	98	10	0	0	0	0	0	16	0	0	0	0	0	0
d__Eukaryota;k__Fungi;p__Ascomycota;c__Leotiomycetes;o__Helotiales;f__Helotiaceae;g__Scytalidium;s__Scytalidium_circinatum	5	0	0	2	0	0	5	0	0	0	10	0	0	0	0	2	0	0	0	0	1	0	0	0	0	0	0	0	0	0	0	2	0	0	0	0	0	0	0	0	0	0	14	0	0	0	0	0	0
d__Eukaryota;k__Fungi;p__Ascomycota;c__Leotiomycetes;o__Helotiales;f__Helotiaceae;g__Scytalidium;s__Scytalidium_fulvum	0	0	0	0	0	0	0	0	0	0	0	0	0	0	0	0	0	0	0	0	0	0	0	0	0	0	0	0	0	0	0	0	0	0	0	0	4	0	0	0	0	0	0	0	5	0	4	11	0
d__Eukaryota;k__Fungi;p__Ascomycota;c__Leotiomycetes;o__Helotiales;f__Helotiaceae;g__Scytalidium;s__Scytalidium_infestans	0	0	2	0	0	0	0	0	0	0	0	0	0	0	0	0	0	0	0	0	0	0	0	0	0	0	0	0	0	0	0	0	0	0	0	0	0	0	0	0	0	0	0	0	0	0	0	0	0
d__Eukaryota;k__Fungi;p__Ascomycota;c__Leotiomycetes;o__Helotiales;f__Helotiaceae;g__Scytalidium;s__Scytalidium_lignicola	2	0	9	0	0	0	0	0	0	0	0	0	1	0	0	1	0	0	3	0	0	0	0	2	0	0	0	0	0	0	0	0	0	0	0	0	0	0	0	0	0	2	0	0	0	0	0	0	0
d__Eukaryota;k__Fungi;p__Ascomycota;c__Leotiomycetes;o__Helotiales;f__Helotiaceae;g__Scytalidium;s__Scytalidium_sp	5	0	0	0	0	1	0	0	0	0	2	0	0	0	0	0	0	2	0	0	0	0	0	0	0	2	0	5	1	0	0	0	0	0	0	0	0	0	0	0	0	0	0	0	0	0	0	0	0
d__Eukaryota;k__Fungi;p__Ascomycota;c__Leotiomycetes;o__Helotiales;f__Helotiaceae;g__Scytalidium;s__unclassified_g__Scytalidium	0	0	0	0	0	0	0	0	0	0	0	0	0	0	0	0	0	4	0	0	0	0	0	0	0	0	0	0	0	0	0	0	0	0	0	0	0	0	0	0	0	0	0	0	0	0	0	0	0
d__Eukaryota;k__Fungi;p__Ascomycota;c__Leotiomycetes;o__Helotiales;f__Helotiaceae;g__Tetracladium;s__Tetracladium_furcatum	30	2	17	25	7	4	11	40	2	8	24	17	8	11	0	11	9	12	20	1	46	2	29	36	13	1	0	19	5	6	9	53	1	57	2	35	16	2	12	75	5	17	12	2	3	6	27	101	3
d__Eukaryota;k__Fungi;p__Ascomycota;c__Leotiomycetes;o__Helotiales;f__Helotiaceae;g__Tetracladium;s__Tetracladium_sp	2	0	8	2	0	9	2	9	2	1	3	1	10	1	0	17	1	10	17	1	6	0	17	6	0	13	0	6	28	19	14	7	0	16	0	81	1	0	56	1	0	5	4	0	12	1	2	1	0
d__Eukaryota;k__Fungi;p__Ascomycota;c__Leotiomycetes;o__Helotiales;f__Helotiaceae;g__Tetracladium;s__unclassified_g__Tetracladium	0	0	11	0	0	0	0	0	1	1	0	1	1	0	0	0	0	0	2	1	2	0	2	1	0	0	0	0	1	1	4	1	0	0	0	0	2	2	3	1	0	0	0	0	0	2	1	0	0
d__Eukaryota;k__Fungi;p__Ascomycota;c__Leotiomycetes;o__Helotiales;f__Helotiales_fam_Incertae_sedis;g__Amphobotrys;s__Amphobotrys_ricini	25	0	0	23	0	1	0	0	0	0	15	0	0	4	0	5	0	0	7	0	25	0	1	14	0	0	0	0	0	0	0	16	0	1	0	0	0	0	5	9	0	0	0	0	0	0	0	15	0
d__Eukaryota;k__Fungi;p__Ascomycota;c__Leotiomycetes;o__Helotiales;f__Helotiales_fam_Incertae_sedis;g__Chalara;s__Chalara_heteroderae	0	0	4	7	0	0	0	0	0	0	0	0	0	0	0	0	0	0	9	0	3	0	4	2	0	0	0	0	0	0	0	0	0	0	0	0	0	0	0	0	0	0	0	0	0	0	0	5	0
d__Eukaryota;k__Fungi;p__Ascomycota;c__Leotiomycetes;o__Helotiales;f__Helotiales_fam_Incertae_sedis;g__Leohumicola;s__Leohumicola_sp	3	1	6	1	0	2	8	26	1	8	5	7	12	13	0	0	6	44	2	16	3	2	5	0	2	1	0	1	2	11	52	14	2	56	4	8	14	4	81	15	2	40	39	29	7	58	26	12	0
d__Eukaryota;k__Fungi;p__Ascomycota;c__Leotiomycetes;o__Helotiales;f__Helotiales_fam_Incertae_sedis;g__Mycoarthris;s__Mycoarthris_sp	0	0	18	0	0	2	0	0	2	0	2	0	0	0	0	1	0	0	0	0	0	0	0	0	0	0	0	0	0	0	0	0	0	0	0	0	0	0	8	0	0	0	2	0	0	0	0	0	0
d__Eukaryota;k__Fungi;p__Ascomycota;c__Leotiomycetes;o__Helotiales;f__Hyaloscyphaceae;g__Cistella;s__Cistella_sp	12	8	3	9	1	3	9	9	10	33	0	3	5	2	0	5	6	51	14	40	4	0	7	5	0	1	1	7	1	2	24	10	0	1	1	17	16	27	39	6	0	10	7	9	34	10	28	0	0
d__Eukaryota;k__Fungi;p__Ascomycota;c__Leotiomycetes;o__Helotiales;f__Hyaloscyphaceae;g__Cistella;s__unclassified_g__Cistella	0	0	0	0	0	0	0	0	0	0	1	1	0	1	0	0	0	0	0	0	0	0	0	0	0	0	0	0	0	6	0	5	0	2	0	0	2	0	0	0	2	0	0	0	0	0	0	0	0
d__Eukaryota;k__Fungi;p__Ascomycota;c__Leotiomycetes;o__Helotiales;f__Hyaloscyphaceae;g__Pezizella;s__Pezizella_sp	0	0	0	0	0	0	0	0	0	0	0	0	0	0	0	0	0	0	0	0	0	0	0	0	0	0	0	0	0	0	0	0	0	0	0	0	0	0	0	0	0	0	0	0	0	0	0	0	0
d__Eukaryota;k__Fungi;p__Ascomycota;c__Leotiomycetes;o__Helotiales;f__Leotiaceae;g__Halenospora;s__unclassified_g__Halenospora	0	0	0	0	0	0	0	0	1	0	0	0	0	0	0	0	0	0	0	0	0	0	0	0	0	0	0	0	0	0	0	0	0	0	0	0	0	4	0	0	0	0	0	0	0	0	4	0	0
d__Eukaryota;k__Fungi;p__Ascomycota;c__Leotiomycetes;o__Helotiales;f__Leotiaceae;g__Neobulgaria;s__Neobulgaria_sp	5	0	0	1	0	0	0	0	0	0	8	0	5	0	0	3	0	5	0	0	0	0	0	4	0	0	0	18	0	0	0	0	0	0	0	0	0	0	0	4	0	0	0	0	0	0	3	0	0
d__Eukaryota;k__Fungi;p__Ascomycota;c__Leotiomycetes;o__Helotiales;f__Myxotrichaceae;g__Oidiodendron;s__Oidiodendron_cereale	14	1	37	24	0	8	1	121	8	0	3	0	7	6	0	2	0	36	2	0	3	0	0	3	0	2	0	12	0	0	0	0	0	0	0	0	0	0	0	0	0	0	0	0	0	0	0	0	0
d__Eukaryota;k__Fungi;p__Ascomycota;c__Leotiomycetes;o__Helotiales;f__Myxotrichaceae;g__Oidiodendron;s__Oidiodendron_truncatum	0	0	0	0	0	0	0	0	0	0	0	0	0	0	0	0	0	0	0	0	0	0	0	0	0	0	0	0	0	0	0	0	0	0	0	0	0	0	0	0	0	0	0	0	0	0	0	0	0
d__Eukaryota;k__Fungi;p__Ascomycota;c__Leotiomycetes;o__Helotiales;f__Sclerotiniaceae;g__Botrytis;s__unclassified_g__Botrytis	0	0	3	0	0	34	17	0	81	22	2	0	0	0	0	78	1	0	119	35	2	0	2	2	0	46	0	0	33	2	7	2	0	0	0	0	1	0	0	0	0	23	3	0	2	0	0	0	0
d__Eukaryota;k__Fungi;p__Ascomycota;c__Leotiomycetes;o__Helotiales;f__Sclerotiniaceae;g__Ciboria;s__Ciboria_shiraiana	0	0	0	0	0	1	0	0	0	0	0	0	0	0	0	0	0	0	3	0	0	0	0	0	0	0	0	0	0	0	0	0	0	0	0	0	0	0	10	0	0	0	0	0	0	0	0	0	0
d__Eukaryota;k__Fungi;p__Ascomycota;c__Leotiomycetes;o__Helotiales;f__Vibrisseaceae;g__Phialocephala;s__Phialocephala_humicola	0	0	0	0	0	0	0	0	0	0	0	0	0	0	0	0	0	0	0	0	0	0	0	0	0	0	0	0	0	0	12	0	0	0	0	0	0	0	0	0	0	0	0	0	1	0	0	0	0
d__Eukaryota;k__Fungi;p__Ascomycota;c__Leotiomycetes;o__Helotiales;f__unclassified_o__Helotiales;g__unclassified_o__Helotiales;s__unclassified_o__Helotiales	89	31	14	46	32	36	33	24	14	20	28	72	10	20	2	79	31	44	55	5	116	15	17	96	17	14	4	25	14	16	14	47	0	124	55	113	33	15	13	81	6	42	16	2	20	1	10	27	2
d__Eukaryota;k__Fungi;p__Ascomycota;c__Leotiomycetes;o__Thelebolales;f__Pseudeurotiaceae;g__Geomyces;s__Geomyces_sp	0	0	0	1	0	0	0	0	1	0	0	0	0	1	0	1	0	0	0	0	0	0	2	0	0	4	0	13	16	0	0	5	0	0	0	10	0	0	0	0	0	2	3	0	0	0	0	0	0
d__Eukaryota;k__Fungi;p__Ascomycota;c__Leotiomycetes;o__Thelebolales;f__Pseudeurotiaceae;g__Hyphozyma;s__unclassified_g__Hyphozyma	0	0	0	0	0	0	0	0	0	0	0	0	0	0	0	0	0	5	0	0	0	0	0	0	0	0	0	0	0	0	0	0	0	0	0	0	0	0	0	0	0	0	0	0	0	0	0	0	0
d__Eukaryota;k__Fungi;p__Ascomycota;c__Leotiomycetes;o__Thelebolales;f__Pseudeurotiaceae;g__Leuconeurospora;s__Leuconeurospora_pulcherrima	0	0	0	1	0	8	0	0	10	0	0	0	0	0	0	4	0	0	4	0	0	0	0	0	0	0	0	0	9	0	0	0	0	1	0	0	0	0	0	0	0	0	10	0	0	0	0	0	0
d__Eukaryota;k__Fungi;p__Ascomycota;c__Leotiomycetes;o__Thelebolales;f__Pseudeurotiaceae;g__Pseudeurotium;s__Pseudeurotium_ovale	0	0	0	0	0	0	0	8	0	0	1	0	3	1	0	0	0	1	1	0	0	0	0	2	0	0	0	5	0	0	0	0	0	0	0	0	0	0	0	0	0	0	0	0	0	0	0	0	0
d__Eukaryota;k__Fungi;p__Ascomycota;c__Leotiomycetes;o__Thelebolales;f__Pseudeurotiaceae;g__Pseudeurotium;s__Pseudeurotium_sp	32	2	113	25	0	41	3	249	37	0	65	2	190	43	0	69	3	270	75	3	93	8	241	146	1	69	1	402	54	31	302	7	0	6	0	135	14	0	169	12	0	50	5	1	5	1	189	7	0
d__Eukaryota;k__Fungi;p__Ascomycota;c__Leotiomycetes;o__Thelebolales;f__Pseudeurotiaceae;g__Pseudeurotium;s__unclassified_g__Pseudeurotium	47	3	83	51	1	29	2	355	36	0	253	18	717	202	1	133	4	551	174	4	301	2	628	398	11	183	0	1209	169	16	4	10	0	0	0	50	0	0	0	3	0	3	6	2	0	0	6	6	0
d__Eukaryota;k__Fungi;p__Ascomycota;c__Leotiomycetes;o__Thelebolales;f__Pseudeurotiaceae;g__Pseudogymnoascus;s__Pseudogymnoascus_sp	19	0	41	18	0	126	5	104	112	43	26	1	45	5	0	49	1	58	46	4	18	0	68	33	2	90	1	68	69	43	1315	19	1	17	0	168	11	2	359	11	0	16	112	1	63	2	1058	10	0
d__Eukaryota;k__Fungi;p__Ascomycota;c__Leotiomycetes;o__Thelebolales;f__Thelebolaceae;g__Thelebolus;s__Thelebolus_globosus	0	0	0	0	0	4	0	0	27	0	0	0	0	0	0	10	0	0	18	0	11	0	0	4	0	25	0	0	28	2	0	0	0	0	0	0	0	0	0	0	0	4	0	0	0	0	0	0	0
d__Eukaryota;k__Fungi;p__Ascomycota;c__Leotiomycetes;o__Thelebolales;f__Thelebolaceae;g__Thelebolus;s__Thelebolus_stercoreus	0	0	0	0	0	0	0	0	0	0	0	0	0	0	0	0	0	0	0	0	0	0	0	3	0	0	0	0	0	0	0	0	0	1	0	0	0	0	0	0	0	0	0	0	0	0	0	0	0
d__Eukaryota;k__Fungi;p__Ascomycota;c__Leotiomycetes;o__unclassified_c__Leotiomycetes;f__unclassified_c__Leotiomycetes;g__unclassified_c__Leotiomycetes;s__unclassified_c__Leotiomycetes	0	0	0	0	0	0	0	0	0	0	0	0	0	0	0	0	1	0	0	0	0	0	0	0	0	0	0	2	0	0	0	0	0	1	0	0	0	0	0	0	0	0	0	0	0	0	0	0	0
d__Eukaryota;k__Fungi;p__Ascomycota;c__Orbiliomycetes;o__Orbiliales;f__Orbiliaceae;g__Arthrobotrys;s__Arthrobotrys_amerospora	0	0	0	0	0	0	0	0	0	0	0	0	0	0	0	0	0	0	0	0	0	0	0	1	0	0	0	0	1	0	0	23	0	65	0	0	1	0	0	12	0	0	0	0	1	0	0	20	0
d__Eukaryota;k__Fungi;p__Ascomycota;c__Orbiliomycetes;o__Orbiliales;f__Orbiliaceae;g__Arthrobotrys;s__Arthrobotrys_scaphoides	0	0	0	0	0	0	0	0	0	0	0	0	0	0	0	0	0	5	0	0	0	0	0	0	0	0	0	0	0	0	0	0	0	0	0	0	0	0	0	0	0	0	0	0	0	0	0	0	0
d__Eukaryota;k__Fungi;p__Ascomycota;c__Orbiliomycetes;o__Orbiliales;f__Orbiliaceae;g__Arthrobotrys;s__Arthrobotrys_thaumasia	0	0	0	0	0	1	0	0	0	0	0	0	0	2	0	0	0	5	0	0	0	6	0	1	0	0	0	1	0	0	0	0	0	0	0	0	0	0	0	0	0	0	0	0	0	0	0	0	0
d__Eukaryota;k__Fungi;p__Ascomycota;c__Orbiliomycetes;o__Orbiliales;f__Orbiliaceae;g__Arthrobotrys;s__unclassified_g__Arthrobotrys	4	2	0	0	0	0	0	18	1	0	0	54	12	5	2	0	3	7	0	0	12	7	1	14	0	3	0	0	3	0	0	4	0	0	0	0	0	0	0	7	2	0	0	0	5	0	0	3	0
d__Eukaryota;k__Fungi;p__Ascomycota;c__Orbiliomycetes;o__Orbiliales;f__Orbiliaceae;g__Dactylella;s__Dactylella_heptameres	0	0	0	0	0	0	0	0	0	0	0	0	0	0	0	0	0	0	0	0	1	0	0	0	0	0	0	0	0	0	0	0	0	17	0	0	0	0	0	0	0	0	0	0	0	0	0	0	0
d__Eukaryota;k__Fungi;p__Ascomycota;c__Orbiliomycetes;o__Orbiliales;f__Orbiliaceae;g__Dactylella;s__unclassified_g__Dactylella	1	0	0	0	0	1	0	0	0	0	10	0	0	0	0	4	0	20	0	0	2	0	0	1	0	2	0	0	0	0	0	0	0	2	0	0	0	0	0	0	0	0	0	0	0	0	0	3	0
d__Eukaryota;k__Fungi;p__Ascomycota;c__Orbiliomycetes;o__Orbiliales;f__Orbiliaceae;g__Duddingtonia;s__Duddingtonia_flagrans	0	0	0	0	0	0	0	0	0	0	0	0	0	0	0	0	0	0	1	0	0	0	0	0	0	0	0	0	0	0	0	0	0	3	0	0	0	0	0	3	0	0	0	0	0	0	0	0	0
d__Eukaryota;k__Fungi;p__Ascomycota;c__Orbiliomycetes;o__Orbiliales;f__Orbiliaceae;g__Orbilia;s__Orbilia_sp	0	0	0	0	0	0	0	0	0	0	0	0	0	0	0	0	0	0	0	0	0	0	0	0	0	0	0	0	0	0	0	0	0	0	0	0	0	0	0	2	0	0	0	0	0	0	0	0	0
d__Eukaryota;k__Fungi;p__Ascomycota;c__Orbiliomycetes;o__Orbiliales;f__Orbiliaceae;g__unclassified_f__Orbiliaceae;s__unclassified_f__Orbiliaceae	5	0	2	12	0	1	0	8	3	0	24	0	10	9	0	1	0	0	1	0	16	0	1	15	0	1	0	33	2	0	0	15	0	8	0	0	0	0	0	16	0	0	0	0	0	0	0	22	0
d__Eukaryota;k__Fungi;p__Ascomycota;c__Orbiliomycetes;o__Orbiliales;f__Orbiliales_fam_Incertae_sedis;g__Vermispora;s__Vermispora_spermatophaga	0	0	0	0	0	0	0	0	0	0	8	0	0	4	0	0	0	0	0	0	0	0	0	0	0	0	0	0	0	0	0	0	0	0	0	0	0	0	0	1	0	0	0	0	0	0	0	0	0
d__Eukaryota;k__Fungi;p__Ascomycota;c__Pezizomycetes;o__Pezizales;f__Ascobolaceae;g__Ascobolus;s__Ascobolus_furfuraceus	0	0	0	0	0	0	0	0	0	0	0	0	0	0	0	0	0	0	0	0	0	0	0	0	0	0	0	0	0	0	0	0	0	0	0	0	0	0	0	0	0	0	0	0	0	0	0	0	0
d__Eukaryota;k__Fungi;p__Ascomycota;c__Pezizomycetes;o__Pezizales;f__Ascobolaceae;g__Ascobolus;s__Ascobolus_sp	104	1	162	152	0	32	12	729	95	5	91	1	107	47	0	196	12	293	165	3	99	0	36	217	4	30	1	930	37	165	114	652	2	1388	0	1193	559	17	181	97	0	743	60	348	28	1	89	317	0
d__Eukaryota;k__Fungi;p__Ascomycota;c__Pezizomycetes;o__Pezizales;f__Ascobolaceae;g__Ascobolus;s__unclassified_g__Ascobolus	0	0	2	0	0	0	0	0	0	0	0	0	1	0	0	0	0	0	0	0	0	0	0	0	0	0	0	0	0	0	5	0	0	0	0	20	0	0	0	0	0	2	5	0	0	0	9	0	0
d__Eukaryota;k__Fungi;p__Ascomycota;c__Pezizomycetes;o__Pezizales;f__Ascodesmidaceae;g__Cephaliophora;s__Cephaliophora_sp	2	0	10	0	0	0	0	16	1	0	1	0	14	0	0	1	0	12	1	0	8	0	2	0	0	0	0	0	0	0	0	3	0	0	0	0	1	0	5	4	0	0	0	0	0	0	1	0	0
d__Eukaryota;k__Fungi;p__Ascomycota;c__Pezizomycetes;o__Pezizales;f__Ascodesmidaceae;g__Cephaliophora;s__Cephaliophora_tropica	0	0	49	79	0	0	0	0	0	0	0	0	0	0	0	0	0	0	0	0	0	0	0	0	0	0	0	0	0	0	0	0	0	0	0	0	0	0	0	0	0	0	0	0	0	0	0	0	0
d__Eukaryota;k__Fungi;p__Ascomycota;c__Pezizomycetes;o__Pezizales;f__Ascodesmidaceae;g__Cephaliophora;s__unclassified_g__Cephaliophora	4	0	22	26	0	3	2	22	3	0	1	0	8	1	0	0	0	25	0	0	4	0	4	6	0	1	0	0	2	3	13	6	0	16	0	0	16	0	4	6	0	8	38	0	3	0	15	10	0
d__Eukaryota;k__Fungi;p__Ascomycota;c__Pezizomycetes;o__Pezizales;f__Ascodesmidaceae;g__Eleutherascus;s__Eleutherascus_cristatus	26	1	45	51	0	12	1	93	7	1	0	0	2	0	0	1	0	0	3	0	0	0	0	0	0	0	0	0	0	0	0	0	0	0	0	0	0	0	0	0	0	10	0	0	0	0	0	0	0
d__Eukaryota;k__Fungi;p__Ascomycota;c__Pezizomycetes;o__Pezizales;f__Pezizaceae;g__Iodophanus;s__Iodophanus_carneus	0	0	0	0	0	0	0	0	0	0	0	0	0	0	0	1	0	0	0	0	0	0	0	0	0	0	0	0	0	0	0	0	0	0	0	0	0	0	0	0	0	0	0	0	0	0	0	0	0
d__Eukaryota;k__Fungi;p__Ascomycota;c__Pezizomycetes;o__Pezizales;f__Pezizaceae;g__Oedocephalum;s__Oedocephalum_nayoroense	7	0	109	0	0	4	0	131	1	0	1	0	295	3	0	101	0	374	22	0	3	0	106	10	0	15	0	353	48	0	13	0	0	0	0	165	0	0	23	0	0	198	36	1	14	1	203	7	0
d__Eukaryota;k__Fungi;p__Ascomycota;c__Pezizomycetes;o__Pezizales;f__Pezizaceae;g__Peziza;s__Peziza_aurata	0	0	16	2	0	7	0	25	2	0	0	0	0	0	0	4	0	0	15	0	0	0	3	0	0	1	0	6	0	0	47	12	0	17	0	1139	0	0	14	2	0	204	4	0	1	0	64	0	0
d__Eukaryota;k__Fungi;p__Ascomycota;c__Pezizomycetes;o__Pezizales;f__Pezizaceae;g__Peziza;s__Peziza_howsei	0	0	17	0	0	0	0	1	0	0	0	0	0	0	0	0	0	32	0	0	0	0	0	0	0	0	0	0	0	0	0	0	0	0	0	10	1	0	0	0	0	0	0	0	0	0	0	2	0
d__Eukaryota;k__Fungi;p__Ascomycota;c__Pezizomycetes;o__Pezizales;f__Pezizaceae;g__Peziza;s__Peziza_phyllogena	0	0	0	0	0	0	0	4	0	0	0	0	0	0	0	0	0	0	0	0	3	0	0	0	0	0	0	0	0	0	0	0	0	0	275	221	1552	1123	3	0	0	0	0	0	0	0	0	0	0
d__Eukaryota;k__Fungi;p__Ascomycota;c__Pezizomycetes;o__Pezizales;f__Pezizaceae;g__Peziza;s__unclassified_g__Peziza	0	0	0	0	0	0	0	0	0	0	0	0	0	0	0	0	0	0	0	0	0	0	0	0	0	0	0	0	0	0	0	0	0	0	0	0	0	0	0	0	0	0	0	0	0	0	0	0	0
d__Eukaryota;k__Fungi;p__Ascomycota;c__Pezizomycetes;o__Pezizales;f__Pezizaceae;g__unclassified_f__Pezizaceae;s__Pezizaceae_sp	1	0	0	0	0	0	0	33	0	0	6	0	0	0	0	0	0	0	10	0	1	0	0	0	0	0	0	0	0	0	0	10	0	1	0	3	0	0	61	31	0	0	0	0	0	0	0	2	0
d__Eukaryota;k__Fungi;p__Ascomycota;c__Pezizomycetes;o__Pezizales;f__Pezizaceae;g__unclassified_f__Pezizaceae;s__unclassified_f__Pezizaceae	1	0	2	3	0	0	0	3	0	0	1	0	0	0	0	0	0	0	0	0	0	0	0	0	0	0	0	0	1	0	0	0	0	0	0	3	0	0	0	0	0	0	0	0	0	0	1	5	0
d__Eukaryota;k__Fungi;p__Ascomycota;c__Pezizomycetes;o__Pezizales;f__Pezizales_fam_Incertae_sedis;g__Coprotus;s__Coprotus_sexdecimsporus	0	0	0	0	0	0	0	0	0	0	0	0	0	0	0	0	0	4	0	1	7	0	14	1	0	0	0	0	0	0	0	62	0	14	0	12	0	0	29	34	0	14	1	0	4	0	54	259	2
d__Eukaryota;k__Fungi;p__Ascomycota;c__Pezizomycetes;o__Pezizales;f__Pyronemataceae;g__Byssonectria;s__Byssonectria_deformis	0	0	0	0	0	1	0	0	3	0	0	0	12	0	0	0	0	5	14	0	0	0	0	0	0	0	0	0	2	0	0	0	0	0	0	0	0	0	0	0	0	0	0	0	0	0	0	0	0
d__Eukaryota;k__Fungi;p__Ascomycota;c__Pezizomycetes;o__Pezizales;f__Pyronemataceae;g__Cheilymenia;s__Cheilymenia_theleboloides	2	0	18	2	0	62	2	62	68	0	5	0	0	5	0	35	0	0	20	1	13	19	4	7	0	60	0	0	18	0	0	0	0	0	0	0	0	0	0	0	0	0	21	0	3	0	0	0	0
d__Eukaryota;k__Fungi;p__Ascomycota;c__Pezizomycetes;o__Pezizales;f__Pyronemataceae;g__Geopora;s__Geopora_sp	0	0	14	0	0	0	0	0	0	0	0	0	0	0	0	0	0	0	0	0	0	0	0	0	0	0	0	0	2	0	110	33	0	0	0	0	0	0	0	1	0	0	1	0	0	0	0	2	0
d__Eukaryota;k__Fungi;p__Ascomycota;c__Pezizomycetes;o__Pezizales;f__Pyronemataceae;g__Kotlabaea;s__Kotlabaea_sp	1	0	0	0	0	3	1	0	2	0	2	0	4	7	0	0	2	27	4	1	0	0	2	6	1	0	0	10	2	2	0	0	0	0	0	0	1	1	1	0	0	3	1	0	2	0	10	0	0
d__Eukaryota;k__Fungi;p__Ascomycota;c__Pezizomycetes;o__Pezizales;f__Pyronemataceae;g__Lasiobolidium;s__Lasiobolidium_spirale	0	0	0	0	0	0	0	0	1	0	0	0	0	0	0	0	0	0	0	0	0	0	0	0	0	0	0	5	0	0	0	8	0	40	0	0	0	0	0	1	0	0	0	0	3	0	0	20	0
d__Eukaryota;k__Fungi;p__Ascomycota;c__Pezizomycetes;o__Pezizales;f__Pyronemataceae;g__Octospora;s__Octospora_leucoloma	0	0	0	0	0	0	0	9	0	0	0	0	0	0	0	0	0	0	0	0	0	0	0	0	0	0	0	0	0	0	0	0	0	0	0	0	0	0	0	0	0	0	0	0	0	0	0	0	0
d__Eukaryota;k__Fungi;p__Ascomycota;c__Pezizomycetes;o__Pezizales;f__Pyronemataceae;g__Paurocotylis;s__Paurocotylis_sp	8	0	7	9	0	1	0	0	1	0	0	0	0	0	0	2	1	5	2	0	0	0	0	0	0	0	0	0	0	0	0	12	0	0	0	0	2	0	4	20	0	0	0	0	2	0	2	6	0
d__Eukaryota;k__Fungi;p__Ascomycota;c__Pezizomycetes;o__Pezizales;f__Pyronemataceae;g__Pseudaleuria;s__Pseudaleuria_sp	0	1	3	2	0	3	1	0	23	0	402	0	41	3	0	437	0	0	402	5	32	2	372	28	0	260	3	6	386	2	0	0	0	0	0	0	0	0	0	0	1	0	0	0	0	0	0	0	0
d__Eukaryota;k__Fungi;p__Ascomycota;c__Pezizomycetes;o__Pezizales;f__Pyronemataceae;g__Pseudombrophila;s__Pseudombrophila_hepatica	0	0	0	0	0	0	0	0	2	0	0	0	0	0	0	0	0	0	0	0	1	0	0	0	0	0	0	0	0	0	0	0	0	0	0	0	0	0	0	0	0	0	0	0	0	0	0	7	0
d__Eukaryota;k__Fungi;p__Ascomycota;c__Pezizomycetes;o__Pezizales;f__Pyronemataceae;g__Pseudotricharina;s__unclassified_g__Pseudotricharina	17	0	3	37	0	14	0	2	5	0	0	3	3	16	0	431	378	37	286	3	217	5	51	338	448	65	8	4	171	2	0	0	0	0	0	0	0	0	0	0	0	0	0	0	0	0	0	0	0
d__Eukaryota;k__Fungi;p__Ascomycota;c__Pezizomycetes;o__Pezizales;f__Pyronemataceae;g__Scutellinia;s__Scutellinia_sp	0	0	0	0	0	0	0	0	0	0	0	0	0	0	0	0	0	6	0	0	0	0	0	0	0	0	0	0	0	0	0	0	0	0	0	0	0	0	0	10	0	0	0	0	0	0	0	0	0
d__Eukaryota;k__Fungi;p__Ascomycota;c__Pezizomycetes;o__Pezizales;f__Pyronemataceae;g__Scutellinia;s__unclassified_g__Scutellinia	2	0	0	0	0	0	0	0	1	0	0	0	17	0	0	2	0	2	2	0	3	0	1	7	0	3	0	0	17	0	3	0	0	0	0	0	0	0	0	0	0	0	0	0	0	0	0	3	0
d__Eukaryota;k__Fungi;p__Ascomycota;c__Pezizomycetes;o__Pezizales;f__Pyronemataceae;g__Smardaea;s__Smardaea_sp	51	0	20	85	1	3	0	24	7	0	8	0	13	24	0	6	0	33	10	0	5	0	2	7	0	3	0	60	1	0	0	0	0	1	0	18	0	0	0	4	0	5	8	0	0	0	2	1	0
d__Eukaryota;k__Fungi;p__Ascomycota;c__Pezizomycetes;o__Pezizales;f__Pyronemataceae;g__Tricharina;s__Tricharina_sp	0	0	0	0	0	0	0	0	0	0	0	0	0	13	0	0	0	0	0	0	0	0	0	0	0	0	0	0	0	0	0	0	0	0	0	0	0	0	0	0	0	0	0	0	0	0	0	0	0
d__Eukaryota;k__Fungi;p__Ascomycota;c__Pezizomycetes;o__Pezizales;f__Pyronemataceae;g__unclassified_f__Pyronemataceae;s__Pyronemataceae_sp	4	0	5	3	0	0	0	185	4	0	0	0	99	18	0	3	0	0	0	0	9	0	0	12	0	4	0	0	0	5	0	0	0	0	0	0	0	0	0	0	0	0	0	0	0	0	0	0	0
d__Eukaryota;k__Fungi;p__Ascomycota;c__Pezizomycetes;o__Pezizales;f__Pyronemataceae;g__unclassified_f__Pyronemataceae;s__unclassified_f__Pyronemataceae	94	0	54	94	0	108	46	31	203	0	66	9	1009	62	0	492	0	0	239	0	227	1	55	171	0	507	23	50	462	47	0	0	0	0	0	0	1	0	0	2	0	0	0	1	2	0	0	0	0
d__Eukaryota;k__Fungi;p__Ascomycota;c__Pezizomycetes;o__Pezizales;f__unclassified_o__Pezizales;g__unclassified_o__Pezizales;s__unclassified_o__Pezizales	0	0	0	0	0	0	0	0	0	0	0	0	0	0	0	0	0	0	0	0	0	0	0	0	0	0	0	1	0	0	0	0	0	0	0	0	0	0	0	0	0	5	0	0	0	0	0	1	0
d__Eukaryota;k__Fungi;p__Ascomycota;c__Pezizomycotina_cls_Incertae_sedis;o__Pezizomycotina_ord_Incertae_sedis;f__Pezizomycotina_fam_Incertae_sedis;g__Badarisama;s__Badarisama_sojae	50	0	760	125	0	19	4	78	5	4	181	45	246	160	0	84	1	401	26	0	670	3	573	156	0	71	0	228	149	0	588	200	0	72	0	9	0	0	0	0	0	0	11	0	31	0	0	40	0
d__Eukaryota;k__Fungi;p__Ascomycota;c__Pezizomycotina_cls_Incertae_sedis;o__Pezizomycotina_ord_Incertae_sedis;f__Pezizomycotina_fam_Incertae_sedis;g__Isthmolongispora;s__Isthmolongispora_ampulliformis	0	0	0	0	0	0	0	0	0	0	0	0	0	0	0	0	0	0	0	0	0	0	0	0	0	0	0	0	0	0	0	0	0	0	0	0	0	0	0	0	0	0	0	0	0	0	0	5	0
d__Eukaryota;k__Fungi;p__Ascomycota;c__Saccharomycetes;o__Saccharomycetales;f__Debaryomycetaceae;g__Yamadazyma;s__Yamadazyma_mexicana	0	0	0	0	0	0	0	0	0	0	0	0	0	0	0	0	0	0	0	0	0	0	1	0	0	0	0	0	0	0	0	0	0	0	0	0	0	0	0	0	0	0	0	0	0	0	0	0	0
d__Eukaryota;k__Fungi;p__Ascomycota;c__Saccharomycetes;o__Saccharomycetales;f__Pichiaceae;g__Pichia;s__Pichia_kluyveri	0	0	0	0	0	0	0	0	0	0	0	0	0	0	0	0	0	0	0	0	0	0	0	0	0	0	0	0	0	0	0	0	0	0	0	0	0	0	0	0	0	0	0	0	0	0	0	0	0
d__Eukaryota;k__Fungi;p__Ascomycota;c__Saccharomycetes;o__Saccharomycetales;f__Saccharomycetaceae;g__Issatchenkia;s__Issatchenkia_orientalis	3	0	0	0	0	0	0	0	0	0	0	0	0	0	0	0	0	0	0	0	0	0	0	0	0	0	0	7	0	0	0	0	0	0	0	0	0	0	0	6	0	0	0	0	0	0	3	0	0
d__Eukaryota;k__Fungi;p__Ascomycota;c__Saccharomycetes;o__Saccharomycetales;f__Saccharomycetaceae;g__Saccharomyces;s__Saccharomyces_sp	0	0	0	0	0	0	0	2	0	0	0	0	0	0	0	0	0	0	0	0	0	0	0	0	0	0	0	5	0	0	0	0	0	0	0	0	0	0	0	0	0	0	0	0	0	0	1	0	0
d__Eukaryota;k__Fungi;p__Ascomycota;c__Saccharomycetes;o__Saccharomycetales;f__Saccharomycetales_fam_Incertae_sedis;g__Candida;s__Candida_quercitrusa	2	0	0	0	0	0	0	0	0	0	0	0	0	0	0	0	0	0	0	0	2	0	0	0	0	0	0	0	0	0	0	0	0	0	0	0	0	0	0	0	0	0	2	0	0	0	0	0	0
d__Eukaryota;k__Fungi;p__Ascomycota;c__Saccharomycetes;o__Saccharomycetales;f__Saccharomycetales_fam_Incertae_sedis;g__Candida;s__Candida_sake	2	0	1	1	0	1	0	0	1	0	0	0	0	0	0	0	0	0	0	0	0	0	0	0	0	0	0	0	0	0	0	0	0	0	0	0	0	0	0	0	0	0	0	0	0	0	0	0	0
d__Eukaryota;k__Fungi;p__Ascomycota;c__Saccharomycetes;o__Saccharomycetales;f__Saccharomycetales_fam_Incertae_sedis;g__Candida;s__Candida_sp	0	0	0	0	0	0	0	0	0	0	0	0	0	0	0	0	0	0	0	0	0	0	0	0	0	0	0	0	0	0	0	1	0	0	0	0	0	0	0	1	0	0	0	0	0	0	0	0	0
d__Eukaryota;k__Fungi;p__Ascomycota;c__Saccharomycetes;o__Saccharomycetales;f__Saccharomycetales_fam_Incertae_sedis;g__Candida;s__Candida_stellimalicola	0	0	0	0	0	0	0	0	0	0	0	0	0	0	0	0	0	0	0	0	0	0	0	0	0	0	0	0	0	0	0	0	0	0	0	0	0	0	0	0	0	0	0	0	0	0	0	0	0
d__Eukaryota;k__Fungi;p__Ascomycota;c__Saccharomycetes;o__Saccharomycetales;f__Saccharomycetales_fam_Incertae_sedis;g__Candida;s__Candida_tropicalis	0	0	0	0	0	0	0	0	0	0	0	0	1	0	0	0	0	13	0	0	0	0	0	0	0	0	0	3	0	0	0	0	0	0	0	0	0	0	0	0	0	0	0	0	0	0	0	0	0
d__Eukaryota;k__Fungi;p__Ascomycota;c__Saccharomycetes;o__Saccharomycetales;f__Saccharomycetales_fam_Incertae_sedis;g__Candida;s__unclassified_g__Candida	0	0	0	0	0	0	0	0	0	0	0	0	0	0	0	0	0	0	0	0	0	0	0	0	0	0	0	0	0	0	0	0	1	0	0	0	0	0	0	0	1	63	0	0	0	0	92	0	0
d__Eukaryota;k__Fungi;p__Ascomycota;c__Saccharomycetes;o__Saccharomycetales;f__Saccharomycetales_fam_Incertae_sedis;g__Starmerella;s__Starmerella_sp	0	0	0	0	0	0	0	0	0	0	0	0	0	0	0	0	0	0	0	0	2	0	0	0	0	0	0	0	0	0	0	0	0	0	0	0	0	0	0	0	0	0	0	0	0	0	0	0	0
d__Eukaryota;k__Fungi;p__Ascomycota;c__Saccharomycetes;o__Saccharomycetales;f__Saccharomycodaceae;g__Hanseniaspora;s__Hanseniaspora_uvarum	0	0	0	0	0	0	0	0	0	0	0	0	0	1	0	0	0	0	0	0	0	0	0	0	0	0	0	0	0	0	0	0	0	0	0	0	0	0	0	0	0	0	0	0	0	0	0	0	0
d__Eukaryota;k__Fungi;p__Ascomycota;c__Saccharomycetes;o__Saccharomycetales;f__Saccharomycopsidaceae;g__Saccharomycopsis;s__Saccharomycopsis_fibuligera	0	0	0	0	0	0	0	0	0	0	0	0	0	0	0	0	0	0	0	0	0	0	0	0	0	0	0	5	0	0	0	0	0	0	0	0	0	0	0	0	0	0	0	0	0	0	0	0	0
d__Eukaryota;k__Fungi;p__Ascomycota;c__Saccharomycetes;o__Saccharomycetales;f__Trichomonascaceae;g__Blastobotrys;s__Blastobotrys_sp	0	0	0	0	0	0	0	0	0	0	5	0	0	0	0	0	0	0	0	0	0	0	0	0	0	0	0	0	0	0	0	0	0	0	0	0	0	0	0	0	0	0	0	0	0	0	0	0	0
d__Eukaryota;k__Fungi;p__Ascomycota;c__Saccharomycetes;o__Saccharomycetales;f__Trichomonascaceae;g__Zygoascus;s__Zygoascus_polysorbophila	0	0	0	0	0	0	0	0	0	0	0	0	0	0	0	0	0	1	0	0	0	0	1	2	0	0	0	0	0	0	0	0	0	0	0	0	0	0	0	0	0	0	0	0	0	0	0	0	0
d__Eukaryota;k__Fungi;p__Ascomycota;c__Saccharomycetes;o__Saccharomycetales;f__unclassified_o__Saccharomycetales;g__unclassified_o__Saccharomycetales;s__unclassified_o__Saccharomycetales	0	0	0	0	0	0	0	0	0	0	0	0	0	0	0	0	0	0	0	0	3	0	0	0	0	0	0	0	0	0	0	0	0	0	0	0	0	0	0	0	0	0	0	0	0	0	0	0	0
d__Eukaryota;k__Fungi;p__Ascomycota;c__Sordariomycetes;o__Boliniales;f__Boliniales_fam_Incertae_sedis;g__Junewangia;s__Junewangia_sp	0	0	0	0	0	0	0	0	0	0	0	0	0	0	0	0	0	0	0	0	0	0	0	0	0	0	0	0	0	0	0	0	0	0	0	0	0	0	0	0	0	0	0	0	0	0	0	0	0
d__Eukaryota;k__Fungi;p__Ascomycota;c__Sordariomycetes;o__Boliniales;f__Boliniales_fam_Incertae_sedis;g__Paramicrothyrium;s__Paramicrothyrium_sp	2	0	0	0	0	0	0	0	0	0	2	0	0	0	0	1	0	3	1	0	1	0	1	1	0	0	0	0	0	0	0	0	0	1	0	0	0	0	0	0	0	0	2	2	0	0	0	2	0
d__Eukaryota;k__Fungi;p__Ascomycota;c__Sordariomycetes;o__Boliniales;f__Boliniales_fam_Incertae_sedis;g__Rhexoacrodictys;s__Rhexoacrodictys_erecta	0	0	0	0	0	0	0	1	0	0	0	0	7	0	0	0	0	0	0	0	0	0	0	0	0	0	0	0	0	0	0	1	0	0	0	0	0	0	0	4	0	0	0	0	0	0	0	0	0
d__Eukaryota;k__Fungi;p__Ascomycota;c__Sordariomycetes;o__Branch06;f__unclassified_o__Branch06;g__unclassified_o__Branch06;s__Branch06_sp	1236	1587	279	1994	298	143	2446	1497	207	709	1436	2345	281	1605	187	403	2071	1884	476	770	1377	3917	277	2066	1019	83	336	1150	199	1191	161	1895	682	1657	345	2395	1069	622	54	1633	197	1757	622	760	482	64	164	1471	1268
d__Eukaryota;k__Fungi;p__Ascomycota;c__Sordariomycetes;o__Calosphaeriales;f__Pleurostomataceae;g__Pleurostoma;s__Pleurostoma_richardsiae	0	0	0	0	0	0	0	0	0	0	0	0	5	1	0	0	0	0	0	0	0	0	0	3	0	0	0	2	0	0	0	0	0	0	0	0	0	0	0	0	0	0	0	0	0	0	0	0	0
d__Eukaryota;k__Fungi;p__Ascomycota;c__Sordariomycetes;o__Chaetosphaeriales;f__Chaetosphaeriaceae;g__Dinemasporium;s__unclassified_g__Dinemasporium	0	0	0	2	0	0	0	0	0	0	1	0	0	0	0	0	0	0	0	0	0	0	0	0	0	0	0	0	0	0	0	0	0	0	0	0	0	0	0	0	0	0	0	0	0	0	0	0	0
d__Eukaryota;k__Fungi;p__Ascomycota;c__Sordariomycetes;o__Coniochaetales;f__Coniochaetaceae;g__Coniochaeta;s__Coniochaeta_fasciculata	0	0	0	0	0	0	0	1	0	0	0	0	0	0	0	0	0	0	0	0	1	0	0	1	0	0	0	0	0	0	0	0	0	0	0	0	0	0	0	0	0	0	0	0	0	0	0	0	0
d__Eukaryota;k__Fungi;p__Ascomycota;c__Sordariomycetes;o__Coniochaetales;f__Coniochaetaceae;g__Lecythophora;s__Lecythophora_sp	0	0	2	3	0	4	0	8	2	0	0	0	0	0	0	0	0	0	3	0	0	0	0	0	0	0	0	0	0	0	0	0	0	0	0	0	0	0	0	0	0	0	0	0	0	0	0	0	0
d__Eukaryota;k__Fungi;p__Ascomycota;c__Sordariomycetes;o__Coniochaetales;f__unclassified_o__Coniochaetales;g__unclassified_o__Coniochaetales;s__Coniochaetales_sp	1	0	4	4	0	0	0	23	1	0	0	0	2	3	0	1	1	7	1	0	0	0	4	0	0	0	0	12	6	0	0	0	0	1	0	0	0	0	11	3	0	15	3	0	0	0	11	0	0
d__Eukaryota;k__Fungi;p__Ascomycota;c__Sordariomycetes;o__Coniochaetales;f__unclassified_o__Coniochaetales;g__unclassified_o__Coniochaetales;s__unclassified_o__Coniochaetales	2	0	7	5	0	0	0	20	1	0	0	0	7	0	0	5	1	34	4	0	0	0	0	4	0	0	0	1	0	0	0	0	0	0	0	0	0	0	0	0	0	0	0	0	0	0	1	4	0
d__Eukaryota;k__Fungi;p__Ascomycota;c__Sordariomycetes;o__Coronophorales;f__Nitschkiaceae;g__Coronophora;s__Coronophora_sp	0	0	0	0	0	0	0	0	0	0	0	0	0	0	0	0	0	0	0	0	0	0	0	0	0	0	0	0	0	0	0	0	0	0	0	0	0	0	0	0	0	0	0	0	0	0	0	0	0
d__Eukaryota;k__Fungi;p__Ascomycota;c__Sordariomycetes;o__Diaporthales;f__Diaporthaceae;g__Diaporthe;s__Diaporthe_caulivora	6	0	0	11	0	0	0	0	0	0	3	0	0	4	0	2	0	0	0	0	0	0	0	3	0	0	0	0	0	0	0	0	0	0	0	0	0	0	0	0	0	0	0	0	0	0	0	0	0
d__Eukaryota;k__Fungi;p__Ascomycota;c__Sordariomycetes;o__Diaporthales;f__Diaporthaceae;g__Diaporthe;s__Diaporthe_masirevicii	0	0	0	2	0	0	0	0	0	0	3	0	2	0	0	0	0	0	1	0	0	0	0	0	0	0	0	0	0	0	0	1	0	0	0	0	0	0	0	0	0	0	1	0	0	0	0	0	0
d__Eukaryota;k__Fungi;p__Ascomycota;c__Sordariomycetes;o__Diaporthales;f__Diaporthaceae;g__Diaporthe;s__Diaporthe_melonis	1	0	0	4	0	0	0	0	0	0	0	0	0	1	0	1	1	0	0	0	3	0	0	2	0	2	1575	0	2	0	0	0	0	0	0	0	0	0	0	1	0	0	0	0	0	0	0	0	0
d__Eukaryota;k__Fungi;p__Ascomycota;c__Sordariomycetes;o__Diaporthales;f__Diaporthaceae;g__Diaporthe;s__Diaporthe_nobilis	0	0	0	0	0	0	0	0	0	0	0	0	0	0	0	0	0	0	0	0	0	0	0	0	0	0	0	0	0	0	0	0	0	0	0	0	0	0	0	0	0	0	0	0	0	0	0	0	0
d__Eukaryota;k__Fungi;p__Ascomycota;c__Sordariomycetes;o__Diaporthales;f__Diaporthaceae;g__Diaporthe;s__Diaporthe_sackstonii	0	0	0	0	0	0	0	0	0	0	0	0	0	0	0	0	0	0	0	0	1	0	0	0	0	0	0	0	0	0	0	0	0	0	0	0	0	0	0	0	0	0	0	0	0	0	0	0	0
d__Eukaryota;k__Fungi;p__Ascomycota;c__Sordariomycetes;o__Diaporthales;f__Diaporthaceae;g__Diaporthe;s__Diaporthe_subordinaria	0	0	0	0	0	0	0	0	0	0	0	1	0	0	0	0	0	0	0	0	0	0	0	0	0	0	0	0	0	0	0	0	0	0	0	0	0	0	0	0	0	0	0	0	0	0	0	0	0
d__Eukaryota;k__Fungi;p__Ascomycota;c__Sordariomycetes;o__Diaporthales;f__Diaporthaceae;g__Diaporthe;s__unclassified_g__Diaporthe	0	0	0	0	0	0	0	0	0	0	2	0	0	2	0	0	0	0	0	0	0	0	0	0	0	0	0	0	0	0	0	0	0	2	0	0	0	0	0	2	0	0	0	0	0	0	0	4	0
d__Eukaryota;k__Fungi;p__Ascomycota;c__Sordariomycetes;o__Diaporthales;f__Gnomoniaceae;g__Gnomoniopsis;s__Gnomoniopsis_fructicola	0	0	0	0	0	0	0	0	0	0	0	0	0	0	0	1	0	0	9	0	2	0	0	8	0	3	0	0	3	0	0	0	0	0	0	0	0	0	0	0	0	0	0	0	0	0	0	0	0
d__Eukaryota;k__Fungi;p__Ascomycota;c__Sordariomycetes;o__Diaporthales;f__Valsaceae;g__Cryptosphaeria;s__unclassified_g__Cryptosphaeria	0	0	0	0	0	0	0	0	0	0	0	0	0	0	0	0	0	0	0	0	1	0	0	0	0	0	0	0	0	0	0	0	0	0	0	0	0	0	0	0	0	0	0	0	0	0	0	0	0
d__Eukaryota;k__Fungi;p__Ascomycota;c__Sordariomycetes;o__Diaporthales;f__Valsaceae;g__Cytospora;s__unclassified_g__Cytospora	0	0	0	0	0	0	0	0	0	0	0	0	0	0	0	0	0	0	0	0	0	0	0	0	0	0	0	0	0	0	0	0	0	0	0	0	0	0	0	0	0	0	0	0	0	0	0	0	0
d__Eukaryota;k__Fungi;p__Ascomycota;c__Sordariomycetes;o__Diaporthales;f__Valsaceae;g__Valsa;s__unclassified_g__Valsa	0	0	0	0	0	0	0	0	0	0	0	0	0	0	0	0	0	0	0	0	0	0	0	0	0	2	0	0	0	0	0	0	0	0	0	0	0	0	0	0	0	0	0	0	0	0	0	0	0
d__Eukaryota;k__Fungi;p__Ascomycota;c__Sordariomycetes;o__Fuscosporellales;f__unclassified_o__Fuscosporellales;g__unclassified_o__Fuscosporellales;s__Fuscosporellales_sp	0	0	0	0	0	0	0	0	0	0	0	0	0	0	0	0	0	0	0	0	0	0	0	0	0	0	0	0	0	0	0	0	0	0	0	0	0	0	0	0	0	0	0	0	0	0	0	0	0
d__Eukaryota;k__Fungi;p__Ascomycota;c__Sordariomycetes;o__Glomerellales;f__Glomerellaceae;g__Colletotrichum;s__Colletotrichum_magnum	0	0	2	1	0	0	0	0	0	0	4	0	1	2	0	3	0	1	0	0	0	0	0	1	0	0	0	0	0	0	0	3	0	0	0	0	0	0	0	3	0	0	0	0	0	0	0	3	0
d__Eukaryota;k__Fungi;p__Ascomycota;c__Sordariomycetes;o__Glomerellales;f__Glomerellaceae;g__Colletotrichum;s__Colletotrichum_pisi	0	0	0	0	0	0	0	0	0	0	0	0	0	0	0	0	0	0	0	0	0	0	0	0	0	0	0	0	0	0	0	1	0	0	0	0	0	0	0	0	0	0	0	0	0	0	0	0	0
d__Eukaryota;k__Fungi;p__Ascomycota;c__Sordariomycetes;o__Glomerellales;f__Glomerellaceae;g__Colletotrichum;s__Colletotrichum_truncatum	1	0	0	0	0	0	0	0	0	0	0	0	0	0	0	2	0	0	0	0	0	0	0	0	0	0	0	0	0	0	2	6	0	0	0	0	0	0	4	6	0	0	0	0	0	0	4	2	0
d__Eukaryota;k__Fungi;p__Ascomycota;c__Sordariomycetes;o__Glomerellales;f__Glomerellaceae;g__Colletotrichum;s__unclassified_g__Colletotrichum	0	0	4	11	0	0	0	0	2	0	9	0	18	0	0	0	0	1	0	0	1	0	0	0	0	0	0	0	1	0	0	15	0	24	0	0	6	0	1	18	0	21	16	0	0	0	1	21	0
d__Eukaryota;k__Fungi;p__Ascomycota;c__Sordariomycetes;o__Glomerellales;f__Plectosphaerellaceae;g__Acrostalagmus;s__Acrostalagmus_annulatus	2	0	0	2	0	3	0	5	0	0	20	3	5	10	0	0	0	0	0	0	1	0	25	6	0	0	0	5	1	0	0	0	0	0	0	0	0	0	0	0	0	0	0	0	0	0	0	9	0
d__Eukaryota;k__Fungi;p__Ascomycota;c__Sordariomycetes;o__Glomerellales;f__Plectosphaerellaceae;g__Acrostalagmus;s__Acrostalagmus_luteoalbus	0	0	0	0	0	0	0	0	0	0	0	0	0	0	0	0	0	0	0	0	0	0	0	0	0	0	0	0	0	0	0	0	0	0	0	0	0	0	0	0	0	0	0	0	0	0	0	0	0
d__Eukaryota;k__Fungi;p__Ascomycota;c__Sordariomycetes;o__Glomerellales;f__Plectosphaerellaceae;g__Gibellulopsis;s__Gibellulopsis_chrysanthemi	0	0	0	0	0	0	0	0	1	0	0	0	0	0	0	0	0	0	0	0	0	0	0	0	0	0	0	0	0	0	0	2	0	0	0	0	0	0	0	0	0	0	0	0	0	0	0	0	0
d__Eukaryota;k__Fungi;p__Ascomycota;c__Sordariomycetes;o__Glomerellales;f__Plectosphaerellaceae;g__Gibellulopsis;s__Gibellulopsis_nigrescens	5420	16	396	3276	12	1662	3	244	1401	5	3067	38	473	2037	19	1810	8	373	2118	10	3275	5	444	2139	17	834	4430	386	549	8	8	23	1	30	1	2	14	0	5	51	0	53	6	1	14	2	32	49	0
d__Eukaryota;k__Fungi;p__Ascomycota;c__Sordariomycetes;o__Glomerellales;f__Plectosphaerellaceae;g__Gibellulopsis;s__Gibellulopsis_sp	0	0	0	1	0	2	0	3	2	0	7	0	0	6	0	2	0	0	3	0	1	0	0	3	0	0	15	0	0	0	0	1	0	0	0	0	0	0	0	0	0	14	0	0	0	0	0	0	0
d__Eukaryota;k__Fungi;p__Ascomycota;c__Sordariomycetes;o__Glomerellales;f__Plectosphaerellaceae;g__Gibellulopsis;s__unclassified_g__Gibellulopsis	1	0	2	0	0	0	0	0	0	0	0	0	0	4	0	1	0	0	0	0	2	0	0	0	0	0	1	2	0	0	0	0	0	1	0	0	0	0	0	2	0	0	0	0	0	0	0	0	0
d__Eukaryota;k__Fungi;p__Ascomycota;c__Sordariomycetes;o__Glomerellales;f__Plectosphaerellaceae;g__Lectera;s__Lectera_sp	0	0	0	0	0	0	0	0	0	0	0	0	0	0	0	0	0	0	0	0	1	0	0	0	0	0	0	0	0	0	0	0	0	0	0	0	0	0	0	0	0	0	0	0	0	0	0	5	0
d__Eukaryota;k__Fungi;p__Ascomycota;c__Sordariomycetes;o__Glomerellales;f__Plectosphaerellaceae;g__Lectera;s__unclassified_g__Lectera	3	0	0	2	0	5	0	0	0	0	3	0	0	0	0	1	0	12	3	0	55	0	22	17	0	4	1	4	1	0	0	0	0	0	0	0	8	0	4	8	0	0	2	0	2	0	0	0	0
d__Eukaryota;k__Fungi;p__Ascomycota;c__Sordariomycetes;o__Glomerellales;f__Plectosphaerellaceae;g__Plectosphaerella;s__Plectosphaerella_sp	131	14	316	270	1	104	2	282	53	1	103	2	303	79	1	52	3	160	77	1	260	15	393	211	3	47	7	398	49	10	13	38	0	34	1	5	16	0	15	100	0	175	15	1	20	0	27	106	0
d__Eukaryota;k__Fungi;p__Ascomycota;c__Sordariomycetes;o__Glomerellales;f__Plectosphaerellaceae;g__Plectosphaerella;s__unclassified_g__Plectosphaerella	2756	15	187	1425	0	1043	52	172	972	18	1205	172	120	585	2	1254	13	101	983	15	2257	4	137	997	21	381	947	109	237	6	42	85	2	850	0	35	41	0	206	134	2	171	29	0	119	1	31	86	0
d__Eukaryota;k__Fungi;p__Ascomycota;c__Sordariomycetes;o__Glomerellales;f__Plectosphaerellaceae;g__Sodiomyces;s__Sodiomyces_magadii	9	0	57	39	0	6	0	90	10	0	2	0	9	5	0	7	0	6	0	2	0	0	1	3	0	0	0	22	3	0	0	0	0	0	0	0	0	0	0	0	0	0	0	0	0	0	0	0	0
d__Eukaryota;k__Fungi;p__Ascomycota;c__Sordariomycetes;o__Glomerellales;f__Plectosphaerellaceae;g__Stachylidium;s__Stachylidium_sp	6	0	0	1	0	1	0	0	1	0	10	0	3	3	0	0	0	0	0	0	9	0	3	6	0	1	0	0	0	0	0	7	0	1	0	0	0	0	0	4	0	2	0	0	1	0	14	36	1
d__Eukaryota;k__Fungi;p__Ascomycota;c__Sordariomycetes;o__Glomerellales;f__Plectosphaerellaceae;g__Verticillium;s__Verticillium_biguttatum	0	0	0	0	0	0	0	2	0	0	0	0	0	0	0	0	0	0	0	0	0	0	0	0	0	0	0	0	0	0	0	0	0	0	0	0	0	0	0	0	0	0	0	0	0	0	0	0	0
d__Eukaryota;k__Fungi;p__Ascomycota;c__Sordariomycetes;o__Glomerellales;f__Plectosphaerellaceae;g__Verticillium;s__Verticillium_zaregamsianum	10	0	3	6	0	0	0	0	0	0	0	0	3	0	0	3	0	0	10	0	16	0	0	5	0	3	3	1	4	4	0	1	0	2	0	0	0	0	0	0	0	0	0	0	2	0	0	0	0
d__Eukaryota;k__Fungi;p__Ascomycota;c__Sordariomycetes;o__Glomerellales;f__Plectosphaerellaceae;g__unclassified_f__Plectosphaerellaceae;s__unclassified_f__Plectosphaerellaceae	45	0	1	27	0	18	0	0	18	0	25	0	1	13	0	19	0	0	14	0	55	0	2	14	0	11	87	0	3	0	0	0	0	2	0	0	0	0	0	0	0	0	0	0	1	0	0	0	0
d__Eukaryota;k__Fungi;p__Ascomycota;c__Sordariomycetes;o__Glomerellales;f__unclassified_o__Glomerellales;g__unclassified_o__Glomerellales;s__unclassified_o__Glomerellales	0	0	0	0	0	0	0	0	0	0	0	0	0	0	0	0	0	0	0	0	0	0	0	0	0	0	0	0	0	0	0	0	0	0	0	0	0	0	0	0	0	0	0	0	0	0	0	0	0
d__Eukaryota;k__Fungi;p__Ascomycota;c__Sordariomycetes;o__Hypoceales;f__Catabotrydaceae;g__Botryosporium;s__Botryosporium_longibrachiatum	1	0	0	0	0	0	0	0	1	0	0	0	0	1	0	0	0	0	0	0	1	0	0	0	0	0	0	0	0	0	0	0	0	1	0	0	0	0	0	0	0	0	0	0	0	0	0	0	0
d__Eukaryota;k__Fungi;p__Ascomycota;c__Sordariomycetes;o__Hypocreales;f__Bionectriaceae;g__Bionectria;s__Bionectria_rossmaniae	0	0	0	0	0	0	0	0	0	0	0	0	0	0	0	0	0	0	0	0	0	0	0	0	0	0	0	0	0	0	0	0	0	0	0	0	0	0	0	0	0	0	0	0	0	0	0	0	0
d__Eukaryota;k__Fungi;p__Ascomycota;c__Sordariomycetes;o__Hypocreales;f__Bionectriaceae;g__Clonostachys;s__Clonostachys_epichloe	126	0	6	71	0	22	0	13	10	0	55	0	10	78	0	19	1	33	23	0	64	0	12	38	0	6	3	11	4	0	0	16	0	39	0	51	5	0	7	38	0	25	0	0	6	0	13	50	0
d__Eukaryota;k__Fungi;p__Ascomycota;c__Sordariomycetes;o__Hypocreales;f__Bionectriaceae;g__Clonostachys;s__Clonostachys_phyllophila	1	0	0	0	0	0	0	0	0	0	0	0	0	0	0	0	0	0	0	0	1	0	0	0	0	0	0	0	0	0	0	0	0	0	0	0	0	0	0	0	0	0	0	0	0	0	0	0	0
d__Eukaryota;k__Fungi;p__Ascomycota;c__Sordariomycetes;o__Hypocreales;f__Bionectriaceae;g__Clonostachys;s__Clonostachys_rogersoniana	1	0	0	0	0	0	0	0	0	0	0	0	0	3	0	0	0	0	0	0	0	0	0	3	0	0	0	1	0	0	2	0	0	0	0	0	0	0	0	3	0	0	0	0	1	0	6	1	0
d__Eukaryota;k__Fungi;p__Ascomycota;c__Sordariomycetes;o__Hypocreales;f__Bionectriaceae;g__Clonostachys;s__Clonostachys_sp	2	0	10	3	0	0	0	0	1	1	1	0	4	1	0	0	0	8	0	0	0	0	9	1	0	0	0	0	0	0	0	5	0	0	0	5	0	0	18	7	0	21	2	0	0	0	1	3	0
d__Eukaryota;k__Fungi;p__Ascomycota;c__Sordariomycetes;o__Hypocreales;f__Bionectriaceae;g__Clonostachys;s__unclassified_g__Clonostachys	70	0	52	36	0	3	2	80	10	155	34	3	93	27	0	7	0	91	6	0	40	2	215	81	7	5	1	97	2	3	140	89	4	10	0	78	13	0	62	108	0	328	38	0	24	7	69	102	1
d__Eukaryota;k__Fungi;p__Ascomycota;c__Sordariomycetes;o__Hypocreales;f__Bionectriaceae;g__Nectriella;s__Nectriella_pironii	0	0	0	0	0	1	0	0	0	0	0	0	0	0	0	0	0	0	0	0	0	0	0	0	0	0	0	0	0	0	0	0	0	0	0	0	0	0	0	0	0	0	0	0	0	0	0	3	0
d__Eukaryota;k__Fungi;p__Ascomycota;c__Sordariomycetes;o__Hypocreales;f__Bionectriaceae;g__Ochronectria;s__Ochronectria_thailandica	6	0	0	0	0	4	0	0	1	0	4	0	0	0	0	1	0	0	3	0	4	0	0	0	0	0	0	0	0	0	0	0	0	0	0	0	0	0	0	0	0	0	0	0	1	0	0	0	0
d__Eukaryota;k__Fungi;p__Ascomycota;c__Sordariomycetes;o__Hypocreales;f__Bionectriaceae;g__Stilbocrea;s__Stilbocrea_sp	0	0	0	0	0	0	0	0	0	0	1	0	0	0	0	0	0	0	0	0	0	0	0	0	0	0	0	0	0	0	0	0	0	0	0	0	0	0	0	0	0	0	0	0	0	0	0	0	0
d__Eukaryota;k__Fungi;p__Ascomycota;c__Sordariomycetes;o__Hypocreales;f__Bionectriaceae;g__Valsonectria;s__Valsonectria_pulchella	0	0	3	2	0	0	0	0	0	0	0	0	0	0	0	0	0	0	1	0	0	0	3	0	0	0	0	0	0	0	2	0	0	0	0	0	0	0	0	2	0	9	1	0	2	0	6	10	1
d__Eukaryota;k__Fungi;p__Ascomycota;c__Sordariomycetes;o__Hypocreales;f__Bionectriaceae;g__unclassified_f__Bionectriaceae;s__unclassified_f__Bionectriaceae	0	0	3	1	0	0	0	11	0	0	0	0	0	0	0	0	0	3	0	0	2	0	0	0	0	0	0	0	0	0	0	0	0	0	0	0	0	0	0	0	0	0	0	0	0	0	0	0	0
d__Eukaryota;k__Fungi;p__Ascomycota;c__Sordariomycetes;o__Hypocreales;f__Clavicipitaceae;g__Aschersonia;s__Aschersonia_sp	2	0	0	0	0	0	0	0	0	0	11	0	0	1	0	0	0	0	0	0	0	0	0	0	0	0	0	0	0	0	0	3	0	1	0	0	7	0	0	12	0	0	0	0	0	0	0	19	0
d__Eukaryota;k__Fungi;p__Ascomycota;c__Sordariomycetes;o__Hypocreales;f__Clavicipitaceae;g__Collarina;s__Collarina_aurantiaca	0	0	0	0	0	0	0	1	0	0	0	0	0	0	0	0	0	0	0	0	0	0	0	0	0	0	0	0	0	0	0	0	0	0	0	0	0	0	0	0	0	0	0	0	0	0	0	0	0
d__Eukaryota;k__Fungi;p__Ascomycota;c__Sordariomycetes;o__Hypocreales;f__Clavicipitaceae;g__Metarhizium;s__Metarhizium_carneum	2	0	0	0	0	0	0	0	0	0	2	0	0	0	0	0	0	0	0	0	1	0	0	5	0	0	0	3	0	0	0	0	0	1	0	0	0	0	0	0	0	0	0	0	0	0	0	0	0
d__Eukaryota;k__Fungi;p__Ascomycota;c__Sordariomycetes;o__Hypocreales;f__Clavicipitaceae;g__Metarhizium;s__Metarhizium_indigoticum	0	0	0	0	0	0	0	0	0	0	0	0	0	0	0	0	0	0	0	0	0	0	0	0	0	0	0	0	0	0	0	0	0	0	0	0	0	0	0	0	0	0	0	0	1	0	0	0	0
d__Eukaryota;k__Fungi;p__Ascomycota;c__Sordariomycetes;o__Hypocreales;f__Clavicipitaceae;g__Metarhizium;s__Metarhizium_marquandii	13	0	19	24	0	3	2	52	4	0	0	0	1	3	0	3	0	13	0	0	3	1	23	5	0	0	0	2	1	3	70	25	0	4	0	20	7	0	0	1	0	54	3	1	0	0	49	6	2
d__Eukaryota;k__Fungi;p__Ascomycota;c__Sordariomycetes;o__Hypocreales;f__Clavicipitaceae;g__Metarhizium;s__Metarhizium_pemphigi	0	0	0	0	0	0	0	2	0	0	0	0	0	0	0	0	0	0	0	0	0	0	0	0	0	0	0	0	0	0	0	0	0	0	0	0	0	0	0	0	0	0	0	0	0	0	0	0	0
d__Eukaryota;k__Fungi;p__Ascomycota;c__Sordariomycetes;o__Hypocreales;f__Clavicipitaceae;g__Metarhizium;s__Metarhizium_rileyi	3	0	1	8	0	1	0	3	0	0	3	0	0	0	1	6	0	21	47	0	2	0	0	2	0	0	0	0	0	0	0	0	0	0	0	0	0	0	0	5	0	0	0	0	0	0	0	5	0
d__Eukaryota;k__Fungi;p__Ascomycota;c__Sordariomycetes;o__Hypocreales;f__Clavicipitaceae;g__Metarhizium;s__unclassified_g__Metarhizium	0	0	13	0	0	0	0	4	0	0	1	0	0	0	0	0	0	0	0	0	43	0	53	16	0	0	0	0	0	0	63	29	0	0	0	10	0	0	57	24	0	55	11	0	24	2	671	17	0
d__Eukaryota;k__Fungi;p__Ascomycota;c__Sordariomycetes;o__Hypocreales;f__Clavicipitaceae;g__Paecilomyces;s__Paecilomyces_formosa	0	0	0	0	0	0	0	0	0	0	0	0	0	0	0	0	0	0	0	0	0	0	0	0	0	0	0	0	0	0	0	2	0	0	0	0	0	0	0	0	0	0	0	0	0	0	0	0	0
d__Eukaryota;k__Fungi;p__Ascomycota;c__Sordariomycetes;o__Hypocreales;f__Clavicipitaceae;g__Paecilomyces;s__Paecilomyces_subglobosus	0	0	0	0	0	0	0	0	0	0	0	0	0	0	0	0	0	0	0	0	0	0	0	0	0	0	0	5	0	0	0	0	0	0	0	0	0	0	0	0	0	0	0	0	0	0	0	0	0
d__Eukaryota;k__Fungi;p__Ascomycota;c__Sordariomycetes;o__Hypocreales;f__Clavicipitaceae;g__unclassified_f__Clavicipitaceae;s__unclassified_f__Clavicipitaceae	0	0	0	0	0	0	0	0	0	0	1	0	0	0	0	0	0	0	0	0	1	0	0	0	0	0	0	0	0	0	0	0	0	0	0	0	0	0	0	0	0	0	0	0	0	0	0	0	0
d__Eukaryota;k__Fungi;p__Ascomycota;c__Sordariomycetes;o__Hypocreales;f__Cordycipitaceae;g__Beauveria;s__Beauveria_bassiana	52	0	1	76	0	8	0	3	1	1	1618	7	44	2796	1	96	0	10	50	0	16	0	2	3	4	36	0	0	33	0	4	0	0	0	0	12	6	0	0	9	0	5	1	0	14	0	5	307	0
d__Eukaryota;k__Fungi;p__Ascomycota;c__Sordariomycetes;o__Hypocreales;f__Cordycipitaceae;g__Beauveria;s__unclassified_g__Beauveria	0	0	0	0	0	0	0	0	0	0	8	0	0	5	0	1	0	0	0	0	0	0	0	0	0	0	0	0	0	0	0	0	0	0	0	0	0	0	0	0	0	0	0	0	0	0	0	0	0
d__Eukaryota;k__Fungi;p__Ascomycota;c__Sordariomycetes;o__Hypocreales;f__Cordycipitaceae;g__Cordyceps;s__Cordyceps_brongniartii	0	0	0	0	0	0	0	0	0	0	0	0	0	2	0	0	0	0	0	0	14	0	0	13	0	0	0	0	0	0	0	0	0	0	0	0	0	0	0	0	0	0	0	0	0	0	0	0	0
d__Eukaryota;k__Fungi;p__Ascomycota;c__Sordariomycetes;o__Hypocreales;f__Cordycipitaceae;g__Cordyceps;s__Cordyceps_memorabilis	15	0	0	21	0	5	2	0	2	0	14	0	2	6	0	6	0	0	2	0	13	0	0	9	0	4	0	0	1	0	0	3	0	0	0	0	0	0	0	0	0	0	0	0	0	0	1	4	0
d__Eukaryota;k__Fungi;p__Ascomycota;c__Sordariomycetes;o__Hypocreales;f__Cordycipitaceae;g__Cordyceps;s__Cordyceps_militaris	0	0	0	0	0	0	0	0	0	0	0	0	0	0	0	0	0	0	0	0	0	0	0	0	0	0	0	0	0	0	0	0	0	0	0	0	0	0	0	0	0	0	0	0	0	0	0	0	0
d__Eukaryota;k__Fungi;p__Ascomycota;c__Sordariomycetes;o__Hypocreales;f__Cordycipitaceae;g__Engyodontium;s__Engyodontium_sp	0	0	0	0	0	0	0	0	0	0	0	0	0	0	0	0	0	0	0	0	0	0	0	0	1	0	0	0	0	0	0	0	0	0	0	0	0	0	0	0	0	3	0	0	0	1	0	0	0
d__Eukaryota;k__Fungi;p__Ascomycota;c__Sordariomycetes;o__Hypocreales;f__Cordycipitaceae;g__Isaria;s__Isaria_cateniannulata	0	0	0	0	0	0	0	0	0	0	1	0	0	0	0	0	0	0	0	0	0	0	0	0	0	0	0	0	0	0	0	0	0	0	0	0	0	0	0	0	0	0	0	0	0	0	0	0	0
d__Eukaryota;k__Fungi;p__Ascomycota;c__Sordariomycetes;o__Hypocreales;f__Cordycipitaceae;g__Lecanicillium;s__Lecanicillium_antillanum	0	0	0	0	1	0	0	0	0	0	0	0	0	0	0	0	0	0	0	0	0	0	0	2	0	0	0	0	0	0	0	0	0	0	0	0	0	0	0	0	0	0	0	0	0	0	0	0	0
d__Eukaryota;k__Fungi;p__Ascomycota;c__Sordariomycetes;o__Hypocreales;f__Cordycipitaceae;g__Lecanicillium;s__Lecanicillium_aphanocladii	0	0	0	0	0	0	0	0	1	0	0	0	0	0	0	0	0	0	0	0	1	0	0	0	0	0	0	0	0	0	5	0	0	0	0	0	0	0	0	0	0	0	0	0	0	0	0	0	0
d__Eukaryota;k__Fungi;p__Ascomycota;c__Sordariomycetes;o__Hypocreales;f__Cordycipitaceae;g__Lecanicillium;s__Lecanicillium_attenuatum	0	0	0	0	0	0	0	0	0	0	2	0	0	0	0	0	0	0	2	0	0	0	0	0	0	0	0	0	0	0	0	0	0	0	0	0	0	0	0	0	0	0	0	0	0	0	0	0	0
d__Eukaryota;k__Fungi;p__Ascomycota;c__Sordariomycetes;o__Hypocreales;f__Cordycipitaceae;g__Lecanicillium;s__unclassified_g__Lecanicillium	0	0	0	0	0	0	0	0	0	0	0	0	0	0	0	0	0	0	0	0	0	0	0	0	0	0	0	0	0	0	0	0	0	0	0	0	0	0	0	0	0	0	0	0	0	0	0	0	0
d__Eukaryota;k__Fungi;p__Ascomycota;c__Sordariomycetes;o__Hypocreales;f__Cordycipitaceae;g__Simplicillium;s__Simplicillium_chinense	0	0	0	0	0	0	0	0	0	0	0	0	0	0	0	0	0	0	0	0	0	0	0	0	0	0	0	0	0	0	0	0	0	0	0	0	0	0	0	0	0	0	0	0	0	0	0	0	0
d__Eukaryota;k__Fungi;p__Ascomycota;c__Sordariomycetes;o__Hypocreales;f__Cordycipitaceae;g__Simplicillium;s__Simplicillium_obclavatum	0	0	0	0	0	0	0	0	0	0	0	0	0	0	0	0	0	0	0	0	0	0	0	0	0	0	0	0	0	0	0	0	0	0	0	0	0	0	0	0	0	0	0	0	0	0	0	0	0
d__Eukaryota;k__Fungi;p__Ascomycota;c__Sordariomycetes;o__Hypocreales;f__Cordycipitaceae;g__Simplicillium;s__Simplicillium_sp	0	0	0	1	0	0	0	0	0	0	0	0	0	0	0	0	0	0	0	0	0	0	0	3	0	0	0	0	0	0	0	0	0	0	0	0	0	0	0	0	0	0	0	0	0	0	0	1	0
d__Eukaryota;k__Fungi;p__Ascomycota;c__Sordariomycetes;o__Hypocreales;f__Cordycipitaceae;g__unclassified_f__Cordycipitaceae;s__unclassified_f__Cordycipitaceae	1	0	0	1	0	0	0	0	0	0	3	0	0	4	0	1	0	0	0	0	1	0	0	0	7	0	0	0	0	0	0	0	0	0	0	0	0	0	0	0	0	0	0	0	0	0	0	1	0
d__Eukaryota;k__Fungi;p__Ascomycota;c__Sordariomycetes;o__Hypocreales;f__Hypocreaceae;g__Monocillium;s__Monocillium_indicum	1	0	0	0	0	0	0	0	0	0	0	0	0	0	0	0	0	0	0	0	0	0	0	0	0	0	0	0	0	0	0	0	0	0	0	0	0	0	0	0	0	0	0	0	0	0	0	0	0
d__Eukaryota;k__Fungi;p__Ascomycota;c__Sordariomycetes;o__Hypocreales;f__Hypocreaceae;g__Monocillium;s__Monocillium_mucidum	10	0	1	3	0	1	0	9	2	0	8	2	12	8	0	7	0	24	0	0	18	0	52	8	0	5	0	31	1	0	0	2	1	0	0	4	0	0	1	6	0	20	0	0	1	0	0	4	0
d__Eukaryota;k__Fungi;p__Ascomycota;c__Sordariomycetes;o__Hypocreales;f__Hypocreaceae;g__Trichoderma;s__Trichoderma_asperellum	0	0	1	0	0	0	0	0	0	0	0	0	0	1	0	0	0	0	1	0	4	0	1	3	1	0	0	7	0	0	0	0	0	0	0	0	0	0	0	0	0	0	0	0	0	0	0	0	0
d__Eukaryota;k__Fungi;p__Ascomycota;c__Sordariomycetes;o__Hypocreales;f__Hypocreaceae;g__Trichoderma;s__Trichoderma_brevicompactum	2	0	4	1	0	1	0	10	0	1	3	0	3	0	0	0	0	5	0	0	0	0	3	1	0	0	0	0	1	0	47	7	0	2	0	36	3	0	74	12	0	104	7	0	4	0	8	2	0
d__Eukaryota;k__Fungi;p__Ascomycota;c__Sordariomycetes;o__Hypocreales;f__Hypocreaceae;g__Trichoderma;s__Trichoderma_longibrachiatum	0	0	0	0	0	0	0	0	0	0	0	0	0	0	0	0	0	0	0	0	0	0	0	0	0	0	0	0	0	0	0	0	0	0	0	0	0	0	0	0	0	0	0	0	0	0	0	0	0
d__Eukaryota;k__Fungi;p__Ascomycota;c__Sordariomycetes;o__Hypocreales;f__Hypocreaceae;g__Trichoderma;s__unclassified_g__Trichoderma	27	4	80	42	0	17	0	297	9	1	56	1	117	27	0	15	0	210	18	3	97	3	181	117	1	9	2	180	9	3	19	3	0	0	0	10	5	0	0	5	1	13	0	0	3	0	0	2	0
d__Eukaryota;k__Fungi;p__Ascomycota;c__Sordariomycetes;o__Hypocreales;f__Hypocreales_fam_Incertae_sedis;g__Acremonium;s__Acremonium_acutatum	1	0	4	2	0	0	0	0	0	0	0	0	2	1	0	0	0	0	0	0	0	0	0	0	0	0	0	0	0	0	0	0	0	0	0	0	0	0	0	0	0	0	0	0	0	0	0	0	0
d__Eukaryota;k__Fungi;p__Ascomycota;c__Sordariomycetes;o__Hypocreales;f__Hypocreales_fam_Incertae_sedis;g__Acremonium;s__Acremonium_alternatum	0	0	0	0	0	0	0	0	2	0	0	0	0	2	0	0	0	0	0	0	0	0	0	0	0	0	1	0	0	0	0	0	0	0	0	0	0	0	0	4	0	0	0	0	0	0	0	0	0
d__Eukaryota;k__Fungi;p__Ascomycota;c__Sordariomycetes;o__Hypocreales;f__Hypocreales_fam_Incertae_sedis;g__Acremonium;s__Acremonium_breve	2	0	0	0	0	0	0	0	0	0	1	0	0	5	0	0	0	0	0	0	1	0	3	0	0	0	0	0	0	0	0	0	0	0	0	0	0	0	0	0	0	0	0	0	0	0	0	0	0
d__Eukaryota;k__Fungi;p__Ascomycota;c__Sordariomycetes;o__Hypocreales;f__Hypocreales_fam_Incertae_sedis;g__Acremonium;s__Acremonium_brunnescens	11	0	0	7	0	2	0	0	0	0	7	0	0	11	0	0	0	0	0	0	0	0	0	0	0	0	7	0	0	0	0	0	0	0	0	0	0	0	0	0	0	0	0	0	0	0	0	0	0
d__Eukaryota;k__Fungi;p__Ascomycota;c__Sordariomycetes;o__Hypocreales;f__Hypocreales_fam_Incertae_sedis;g__Acremonium;s__Acremonium_charticola	0	0	0	0	0	1	0	0	1	0	0	0	0	0	0	1	0	0	0	0	0	0	0	0	0	0	0	0	0	0	0	0	0	0	0	0	0	0	0	0	0	7	0	0	0	0	0	0	0
d__Eukaryota;k__Fungi;p__Ascomycota;c__Sordariomycetes;o__Hypocreales;f__Hypocreales_fam_Incertae_sedis;g__Acremonium;s__Acremonium_collariferum	0	0	0	0	0	0	0	0	0	0	0	0	0	0	0	0	0	0	0	0	0	0	1	0	0	0	0	0	0	0	0	0	0	0	0	0	0	0	0	0	0	0	0	0	0	0	0	0	0
d__Eukaryota;k__Fungi;p__Ascomycota;c__Sordariomycetes;o__Hypocreales;f__Hypocreales_fam_Incertae_sedis;g__Acremonium;s__Acremonium_curvulum	0	0	0	0	0	0	0	0	0	0	0	0	0	0	0	0	0	0	0	0	0	0	0	0	0	0	0	0	0	0	0	0	0	0	0	0	0	0	0	0	0	0	0	0	0	0	0	30	0
d__Eukaryota;k__Fungi;p__Ascomycota;c__Sordariomycetes;o__Hypocreales;f__Hypocreales_fam_Incertae_sedis;g__Acremonium;s__Acremonium_felinum	35	2	12	31	0	12	18	111	6	7	91	3	94	42	0	13	0	37	17	0	91	9	94	89	1	22	3	105	5	0	0	0	0	0	0	0	3	0	1	0	0	1	0	0	0	0	1	0	0
d__Eukaryota;k__Fungi;p__Ascomycota;c__Sordariomycetes;o__Hypocreales;f__Hypocreales_fam_Incertae_sedis;g__Acremonium;s__Acremonium_furcatum	0	0	0	0	0	0	0	0	0	0	0	0	0	0	0	0	0	0	0	0	0	0	0	0	0	0	0	0	0	0	0	0	0	0	0	0	0	0	0	0	0	0	0	0	0	0	0	0	0
d__Eukaryota;k__Fungi;p__Ascomycota;c__Sordariomycetes;o__Hypocreales;f__Hypocreales_fam_Incertae_sedis;g__Acremonium;s__Acremonium_fusidioides	4	0	1	2	0	0	0	0	0	0	8	0	0	5	0	2	0	0	1	0	10	0	0	7	0	3	0	0	0	0	0	0	0	0	0	0	0	0	0	0	0	3	0	0	0	0	0	5	0
d__Eukaryota;k__Fungi;p__Ascomycota;c__Sordariomycetes;o__Hypocreales;f__Hypocreales_fam_Incertae_sedis;g__Acremonium;s__Acremonium_hyalinulum	2	0	6	4	0	0	0	3	1	0	6	0	2	1	0	5	0	5	1	0	9	0	8	8	0	2	10	18	0	0	3	0	0	0	0	0	0	0	0	0	0	7	0	0	0	0	0	1	0
d__Eukaryota;k__Fungi;p__Ascomycota;c__Sordariomycetes;o__Hypocreales;f__Hypocreales_fam_Incertae_sedis;g__Acremonium;s__Acremonium_masseei	1	0	0	3	0	3	0	8	0	0	6	0	3	3	0	0	0	14	3	0	2	0	8	11	0	1	0	5	0	0	0	0	0	0	0	0	1	0	0	0	0	0	1	0	0	0	0	1	0
d__Eukaryota;k__Fungi;p__Ascomycota;c__Sordariomycetes;o__Hypocreales;f__Hypocreales_fam_Incertae_sedis;g__Acremonium;s__Acremonium_persicinum	2555	3	23	1921	1	377	76	18	144	0	1491	41	17	327	3	99	1	6	61	1	468	1	6	343	0	49	13	13	8	2	31	277	2	9	0	60	7	0	4	33	0	32	3	0	8	0	21	265	1
d__Eukaryota;k__Fungi;p__Ascomycota;c__Sordariomycetes;o__Hypocreales;f__Hypocreales_fam_Incertae_sedis;g__Acremonium;s__Acremonium_pilosum	2	0	0	0	0	1	0	0	1	0	1	0	0	0	0	0	0	0	0	0	1	0	3	0	0	0	0	0	0	0	0	2	0	0	0	13	3	0	0	1	0	0	0	0	0	0	0	0	0
d__Eukaryota;k__Fungi;p__Ascomycota;c__Sordariomycetes;o__Hypocreales;f__Hypocreales_fam_Incertae_sedis;g__Acremonium;s__Acremonium_rutilum	0	0	0	1	0	0	0	0	0	0	5	0	0	2	0	0	0	0	2	0	13	0	0	1	0	1	0	0	1	0	0	0	0	18	0	0	0	0	0	1	0	0	0	0	0	0	0	3	0
d__Eukaryota;k__Fungi;p__Ascomycota;c__Sordariomycetes;o__Hypocreales;f__Hypocreales_fam_Incertae_sedis;g__Acremonium;s__Acremonium_sclerotigenum	46	0	0	51	1	41	1	0	17	0	74	0	0	15	1	4	0	0	16	0	1	1	0	10	0	3	0	0	2	0	107	11	0	93	0	0	1	0	0	13	0	31	0	0	6	0	0	57	0
d__Eukaryota;k__Fungi;p__Ascomycota;c__Sordariomycetes;o__Hypocreales;f__Hypocreales_fam_Incertae_sedis;g__Acremonium;s__Acremonium_sp	2	0	0	1	0	0	0	0	0	0	4	0	0	0	0	0	0	0	0	0	1	0	0	2	0	0	0	0	0	0	0	0	0	1	0	0	0	0	0	0	0	0	0	0	0	0	0	0	0
d__Eukaryota;k__Fungi;p__Ascomycota;c__Sordariomycetes;o__Hypocreales;f__Hypocreales_fam_Incertae_sedis;g__Acremonium;s__Acremonium_stromaticum	77	0	15	51	1	57	0	4	20	0	591	7	22	297	3	54	1	4	47	0	160	1	25	145	1	46	158	12	12	0	0	21	0	4	0	0	12	0	3	20	0	34	5	0	11	0	32	23	0
d__Eukaryota;k__Fungi;p__Ascomycota;c__Sordariomycetes;o__Hypocreales;f__Hypocreales_fam_Incertae_sedis;g__Acremonium;s__unclassified_g__Acremonium	54	0	6	100	0	17	0	3	13	0	169	0	20	81	0	17	0	0	29	0	202	0	11	72	0	50	3	0	31	0	0	1	0	2	0	0	0	0	0	5	0	0	0	0	1	0	0	7	0
d__Eukaryota;k__Fungi;p__Ascomycota;c__Sordariomycetes;o__Hypocreales;f__Hypocreales_fam_Incertae_sedis;g__Chlamydocillium;s__Chlamydocillium_sp	0	0	0	1	0	0	0	0	0	0	0	0	0	0	0	0	0	0	0	0	0	0	0	0	0	0	0	0	0	0	0	0	1	8	0	0	0	0	0	10	0	0	0	0	0	0	0	3	0
d__Eukaryota;k__Fungi;p__Ascomycota;c__Sordariomycetes;o__Hypocreales;f__Hypocreales_fam_Incertae_sedis;g__Emericellopsis;s__Emericellopsis_terricola	5	0	7	10	0	2	0	6	0	0	0	0	2	11	0	6	0	19	1	1	9	0	9	5	0	1	0	12	0	0	0	2	0	0	0	41	1	0	0	5	0	0	0	0	0	0	3	0	0
d__Eukaryota;k__Fungi;p__Ascomycota;c__Sordariomycetes;o__Hypocreales;f__Hypocreales_fam_Incertae_sedis;g__Fusariella;s__Fusariella_sinensis	122	0	7	53	0	11	1	10	12	0	277	0	3	80	0	110	0	24	44	0	58	0	5	52	0	10	0	0	2	0	0	45	0	25	0	0	11	0	3	3	0	4	3	0	0	0	0	18	1
[truncated: 723 more rows]
[truncated: 30 more columns]

## Sheet: OTU_full
OTU ID	Na1FBS	Na2FBS	Na3FBS	Na1FARS	Na2FARS	Na3FARS	Na1FPRS	Na2FPRS	Na3FPRS	Na1FARt	Na2FARt	Na3FARt	Na1FPRt	Na2FPRt	Na3FPRt	Na1MBS	Na2MBS	Na3MBS	Na1MARS	Na2MARS	Na3MARS	Na1MPRS	Na2MPRS	Na3MPRS	Na1MARt	Na2MARt	Na3MARt	Na1MPRt	Na2MPRt	Na3MPRt	T1FBS	T2FBS	T3FBS	T1FPRS	T2FPRS	T3FPRS	T1FPRt	T2FPRt	T3FPRt	T1MBS	T2abMBS	T3MBS	T1MARS	T2deMARS	T3acMARS	T3bdMARS	T1MPRS	T2deMPRS	T3acMPRS
[truncated: 5,786 more rows]
[truncated: 30 more columns]
