# Supplementary material for: Root-associated fungal microbiota of the perennial sweet sorghum cultivar under field growth
Source: Front Microbiol. 2022 Oct 26;13:1026339. doi: 10.3389/fmicb.2022.1026339 (PMC9643593; doi:10.3389/fmicb.2022.1026339)
Supplement: Supplementary file 6 [file Table_6.xls]

## Sheet: Function predicion by FUNGuild
OTU ID	NaFBS	NaFARS	NaFPRS	NaFARt	NaFPRt	NaMBS	NaMARS	NaMPRS	NaMARt	NaMPRt	TPFBS	TPFPRS	TPMBS	TPMARS	TPMPRS	TPMARt	TPMPRt	TTFBS	TTFPRS	TTFPRt	TTMBS	TTMARS	TTMPRS	TTMARt	TTMPRt	Taxonomy d	Taxonomy k	Taxonomy p	Taxonomy c	Taxonomy o	Taxonomy f	Taxonomy g	Taxonomy s	Trophic Mode	Guild	Confidence	Growth Morphology	Trait	Notes	Citation/Source
OTU4372	121.333	767	834.667	26198.7	25970	154	224	190	15147.3	20680	6.33333	1352	26.3333	2185	1448.33	18970.3	20885.7	0.666667	308.667	12721.3	83.6667	1011.75	406.25	6630.25	8020.25	d__Eukaryota	k__Fungi	p__unclassified_k__Fungi	c__unclassified_k__Fungi	o__unclassified_k__Fungi	f__unclassified_k__Fungi	g__unclassified_k__Fungi	s__unclassified_k__Fungi	-	-	-	-	-	Unassigned	-
OTU3906	47	1154.67	2402.33	3284.67	4031.33	63.3333	81	139	821.333	134.667	234	4750.67	313	3065	6832	4526.67	2829.33	125.667	4677.67	12646.3	305	2447	3202	8456.75	7516.25	d__Eukaryota	k__Fungi	p__Ascomycota	c__Sordariomycetes	o__unclassified_c__Sordariomycetes	f__unclassified_c__Sordariomycetes	g__unclassified_c__Sordariomycetes	s__unclassified_c__Sordariomycetes	-	-	-	-	-	Unassigned	-
OTU3596	5080.33	216.667	288	9.33333	8.33333	2853.67	1203.67	1594.33	91	76	10288.7	498	5775.67	1753.33	1572	13.6667	14.6667	12432.3	333.333	4.66667	4951	1171.75	1155.25	9.25	7.5	d__Eukaryota	k__Fungi	p__Mortierellomycota	c__Mortierellomycetes	o__Mortierellales	f__Mortierellaceae	g__Mortierella	s__Mortierella_alpina	Saprotroph-Symbiotroph	Endophyte-Litter Saprotroph-Soil Saprotroph-Undefined Saprotroph	Possible	Microfungus	-	Saprobic in soil and thus frequenctly isolated from soil and material contaminated with soil such as hay or rotten silage and spoil tips (Cannon & Kirk 2007)	Cannon PF, Kirk PM. 2007. Fungal Families of the World. CAB International, Cambridge; Purahong W, et al. 2016. Molecular Ecology 25:4059-4074
OTU3754	140.667	514	988.333	1860.33	2864.67	124.333	85.3333	256	1041.67	391	133.667	1239.67	146	1556	3039.67	1594.33	2488	211.333	4535.67	3774.67	484.667	1997.75	3731.75	4791	5339.75	d__Eukaryota	k__Fungi	p__Ascomycota	c__Sordariomycetes	o__Sordariales	f__unclassified_o__Sordariales	g__unclassified_o__Sordariales	s__unclassified_o__Sordariales	-	-	-	-	-	Unassigned	-
OTU3672	4293.67	188.667	218	2.66667	8	1760.67	948.333	1280.67	52.6667	52.3333	8750.33	531.333	4376	995	907.667	8	8	11357.3	350	6.33333	4527.33	931.75	1136.75	11.75	11.75	d__Eukaryota	k__Fungi	p__Mortierellomycota	c__Mortierellomycetes	o__Mortierellales	f__Mortierellaceae	g__Mortierella	s__Mortierella_alpina	Saprotroph-Symbiotroph	Endophyte-Litter Saprotroph-Soil Saprotroph-Undefined Saprotroph	Possible	Microfungus	-	Saprobic in soil and thus frequenctly isolated from soil and material contaminated with soil such as hay or rotten silage and spoil tips (Cannon & Kirk 2007)	Cannon PF, Kirk PM. 2007. Fungal Families of the World. CAB International, Cambridge; Purahong W, et al. 2016. Molecular Ecology 25:4059-4074
OTU4147	660.333	50.3333	73	41	17	528	257.333	337	1301.33	4741.67	1889	39.6667	1219.67	894.333	2035.67	560	1727.67	1735	42.3333	5	1478.33	491.5	1110.5	135.5	2744	d__Eukaryota	k__Fungi	p__Ascomycota	c__Dothideomycetes	o__Tubeufiales	f__Tubeufiaceae	g__Titaea	s__Titaea_maxilliformis	Saprotroph	Undefined Saprotroph	Probable	-	-	-	Tedersoo L, et al. 2014. Science 346:1256688
OTU4122	278.333	1339.67	1877.33	2589.67	496.667	1495.33	208.333	292.333	1595	846	126.333	1883.33	461	1463	696.333	1047.33	355	119.667	1558	507	1828	852.5	727	452.5	399.25	d__Eukaryota	k__Fungi	p__Ascomycota	c__Sordariomycetes	o__Branch06	f__unclassified_o__Branch06	g__unclassified_o__Branch06	s__Branch06_sp	-	-	-	-	-	Unassigned	-
OTU4168	47	439.333	1031.67	360.333	1379.33	103.667	77.6667	137.333	458	264.667	40	177.667	10.6667	314	231	431.667	182	38.6667	2022.33	2544.67	355	952	1113.5	4784.5	1700.75	d__Eukaryota	k__Fungi	p__Ascomycota	c__Dothideomycetes	o__Pleosporales	f__unclassified_o__Pleosporales	g__unclassified_o__Pleosporales	s__unclassified_o__Pleosporales	-	-	-	-	-	Unassigned	-
OTU3719	433.667	2777	2080.33	67.3333	28.6667	691	1327.67	1150.67	5250.33	20	260	1181.67	680.667	503.333	186	13.3333	5.66667	187	730.333	1.66667	366.333	699.75	423.5	6.5	4	d__Eukaryota	k__Fungi	p__Ascomycota	c__Sordariomycetes	o__Hypocreales	f__Nectriaceae	g__Gibberella	s__Gibberella_intricans	Pathotroph	Plant Pathogen	Probable	-	-	-	Tedersoo L, et al. 2014. Science 346:1256688
OTU4022	45	694	485	1.33333	1.66667	221	2611.67	2151.67	1403.67	11.6667	652.333	484.667	564	2107	1630	10.6667	8.66667	144.667	502.667	3.66667	286.667	2896.75	1953.25	3	5.75	d__Eukaryota	k__Fungi	p__Basidiomycota	c__Tremellomycetes	o__Tremellales	f__Rhynchogastremataceae	g__Papiliotrema	s__Papiliotrema_flavescens	Pathotroph-Saprotroph-Symbiotroph	Fungal Parasite-Undefined Saprotroph	Possible	Tremelloid-Yeast	-	The order contains both teleomorphic and anamorphic species, most of the latter being yeasts	Sterkenburg E, et al. 2015. New Phytologist 207:1145-1158
OTU3734	2047	94.6667	119.667	2	1.33333	1095.67	638.333	667.667	44	32.6667	4327.67	182	1486.67	585.667	477.667	4	6.66667	3060	126.667	0.666667	2096.33	592.5	746	7	3	d__Eukaryota	k__Fungi	p__Mortierellomycota	c__Mortierellomycetes	o__Mortierellales	f__Mortierellaceae	g__Mortierella	s__Mortierella_alpina	Saprotroph-Symbiotroph	Endophyte-Litter Saprotroph-Soil Saprotroph-Undefined Saprotroph	Possible	Microfungus	-	Saprobic in soil and thus frequenctly isolated from soil and material contaminated with soil such as hay or rotten silage and spoil tips (Cannon & Kirk 2007)	Cannon PF, Kirk PM. 2007. Fungal Families of the World. CAB International, Cambridge; Purahong W, et al. 2016. Molecular Ecology 25:4059-4074
OTU3993	53.6667	700.667	1829.33	350.667	3569.33	409.333	249	321.333	158.667	223	34	3470	259	290	268	301	60.6667	26.6667	2411	1978.33	240	198.75	460.5	470.25	86.25	d__Eukaryota	k__Fungi	p__Basidiomycota	c__Agaricomycetes	o__Cantharellales	f__Ceratobasidiaceae	g__Ceratobasidium	s__unclassified_g__Ceratobasidium	Pathotroph-Saprotroph-Symbiotroph	Endomycorrhizal-Plant Pathogen-Undefined Saprotroph	Possible	Microfungus	-	Best known as plant pathogens, but also saprobic. Species are endomycorrhizal with a wide range of plant roots - especially of Orchidaceae but also even bryophytes (Cannon & Kirk 2007)	Cannon PF, Kirk PM. 2007. Fungal Families of the World. CAB International, Cambridge
OTU3523	2289.33	562	433.333	2.33333	1	630.333	3269.33	3104	21	27.6667	46.3333	19	1252.67	660	514.667	1	2.66667	170	43.3333	2.33333	1190.67	426.25	667	3.25	0	d__Eukaryota	k__Fungi	p__Mortierellomycota	c__Mortierellomycetes	o__Mortierellales	f__Mortierellaceae	g__Mortierella	s__Mortierella_alpina	Saprotroph-Symbiotroph	Endophyte-Litter Saprotroph-Soil Saprotroph-Undefined Saprotroph	Possible	Microfungus	-	Saprobic in soil and thus frequenctly isolated from soil and material contaminated with soil such as hay or rotten silage and spoil tips (Cannon & Kirk 2007)	Cannon PF, Kirk PM. 2007. Fungal Families of the World. CAB International, Cambridge; Purahong W, et al. 2016. Molecular Ecology 25:4059-4074
OTU3581	2354.67	1294.33	1390	18.3333	17.6667	2232	2638.67	2849.33	46	128.333	184.333	105.667	92	153	65.3333	0.333333	0	168	54	2.66667	43.6667	65.25	78.25	0.5	10.25	d__Eukaryota	k__Fungi	p__Ascomycota	c__Sordariomycetes	o__Sordariales	f__Chaetomiaceae	g__Trichocladium	s__Trichocladium_asperum	Saprotroph	Undefined Saprotroph	Probable	-	-	-	Tedersoo L, et al. 2014. Science 346:1256688
OTU3644	162.333	877.333	654.333	8	4.66667	437.667	1686.67	1403.67	261	100.667	192.333	294.667	1962.33	1067	774	14	13.3333	325.333	565.333	5.66667	965	969	636	3.5	4.25	d__Eukaryota	k__Fungi	p__Ascomycota	c__Dothideomycetes	o__Capnodiales	f__Cladosporiaceae	g__Cladosporium	s__Cladosporium_delicatulum	Pathotroph-Saprotroph-Symbiotroph	Animal Pathogen-Endophyte-Lichen Parasite-Plant Pathogen-Wood Saprotroph	Possible	Microfungus	-	-	Seehann G, et al. 1975. List of Fungi in Soft-Rot Tissue Tests. Institute fur Holzbiologie und Holzschutz, Bundesforschungsanstalt fur Forst - und Holzwirtshaft, Hamburg - Lohbrugge, Germany; Lawrey JD, Diederich P. 2016. URL: http://www.lichenicolous.net [24 May 2017]; http://www.apsnet.org/publications/commonnames/Pages/default.aspx
OTU4387	437.667	3920.67	2484	19.6667	16	334.333	1435.33	1356	1480.33	7.66667	30.6667	755.667	98.6667	112	56	3.66667	2	15	41	0.333333	28.3333	29.5	17.5	0.5	2.5	d__Eukaryota	k__Fungi	p__Ascomycota	c__Sordariomycetes	o__Glomerellales	f__Plectosphaerellaceae	g__Gibellulopsis	s__Gibellulopsis_nigrescens	Pathotroph	Plant Pathogen	Probable	-	-	-	Tedersoo L, et al. 2014. Science 346:1256688
OTU3880	34	266.333	314.667	571	697.667	30	33.6667	48	91.6667	884.333	24.3333	332	72.3333	350	291.333	573	118.667	47	2102.67	2007.67	86.3333	393.75	1067.75	1013	1108.5	d__Eukaryota	k__Fungi	p__Ascomycota	c__Dothideomycetes	o__Pleosporales	f__Lentitheciaceae	g__Poaceascoma	s__Poaceascoma_helicoides	-	-	-	-	-	Unassigned	-
OTU4148	81	162	63.6667	26.3333	4	174	1429	1177.33	302	106.667	25.6667	85.6667	654	1441	1224	27.6667	39.6667	185	308	12.3333	271.333	3108	1531.5	8	17	d__Eukaryota	k__Fungi	p__Ascomycota	c__Dothideomycetes	o__Pleosporales	f__Pleosporaceae	g__Alternaria	s__Alternaria_tenuissima	Pathotroph-Saprotroph-Symbiotroph	Animal Pathogen-Endophyte-Plant Pathogen-Wood Saprotroph	Possible	Microfungus	Soft Rot	-	Duncan CG, Eslyn WE. 1966. Mycologia 58:642-664; Seehann G, et al. 1975. List of Fungi in Soft-Rot Tissue Tests. Institute fur Holzbiologie und Holzschutz, Bundesforschungsanstalt fur Forst - und Holzwirtshaft, Hamburg - Lohbrugge, Germany; Tedersoo L, et al. 2014. Science 346:125688
OTU4273	506.667	643	542.667	557.667	262.667	803.333	324.333	333.333	384.333	621.333	186	735.333	306	223.667	558.667	401.667	962	141.667	458.333	37.6667	292	567.5	378.25	165.5	1592.5	d__Eukaryota	k__Fungi	p__Ascomycota	c__Sordariomycetes	o__Hypocreales	f__Nectriaceae	g__Fusarium	s__Fusarium_commune	Pathotroph-Saprotroph-Symbiotroph	Animal Pathogen-Endophyte-Lichen Parasite-Plant Pathogen-Soil Saprotroph-Wood Saprotroph	Possible	Microfungus	-	Likely opportunistic human pathogen (Irinyi et al. 2015)	Duncan CG, Eslyn WE. 1966. Mycologia 58:642-664; Seehann G, et al. 1975. List of Fungi in Soft-Rot Tissue Tests. Institute fur Holzbiologie und Holzschutz, Bundesforschungsanstalt fur Forst - und Holzwirtshaft, Hamburg - Lohbrugge, Germany; Costa IPMW, et al. 2012. Mycotaxon 119:26; Tedersoo L, et al. 2014. Science 346:1256688; Irinyi L, et al. 2015. Medical Mycology 53:313-337; Schroers et al. 2…
OTU4413	4892.67	71	94	0.333333	4.66667	688.667	514	756	86	70.6667	212.667	21.6667	494	802.667	647.333	10	3	174	27.6667	0	1665	204.25	196.5	3.25	1.5	d__Eukaryota	k__Fungi	p__Mortierellomycota	c__Mortierellomycetes	o__Mortierellales	f__Mortierellaceae	g__Mortierella	s__unclassified_g__Mortierella	Saprotroph-Symbiotroph	Endophyte-Litter Saprotroph-Soil Saprotroph-Undefined Saprotroph	Possible	Microfungus	-	Saprobic in soil and thus frequenctly isolated from soil and material contaminated with soil such as hay or rotten silage and spoil tips (Cannon & Kirk 2007)	Cannon PF, Kirk PM. 2007. Fungal Families of the World. CAB International, Cambridge; Purahong W, et al. 2016. Molecular Ecology 25:4059-4074
OTU3541	1.33333	1004.33	1409.67	676.667	220	9	146.667	242.667	359	100.667	0.333333	3217.33	8.66667	243.667	174.667	131	90	2.66667	1356	200.667	9.33333	547.5	860.75	301.25	110	d__Eukaryota	k__Fungi	p__Basidiomycota	c__Agaricomycetes	o__Cantharellales	f__Ceratobasidiaceae	g__unclassified_f__Ceratobasidiaceae	s__unclassified_f__Ceratobasidiaceae	Pathotroph-Saprotroph-Symbiotroph	Endomycorrhizal-Plant Pathogen-Undefined Saprotroph	Possible	Microfungus	-	Best known as plant pathogens, but also saprobic. Species are endomycorrhizal with a wide range of plant roots - especially of Orchidaceae but also even bryophytes (Cannon & Kirk 2007)	Cannon PF, Kirk PM. 2007. Fungal Families of the World. CAB International, Cambridge
OTU3975	6	23.6667	14.6667	2.33333	2	26	4375.67	4531.33	284.667	557.667	5.33333	2.66667	27	64.3333	94	0.666667	9.33333	6.66667	0	3	25	114.75	76	0.5	0	d__Eukaryota	k__Fungi	p__Basidiomycota	c__Tremellomycetes	o__Cystofilobasidiales	f__Cystofilobasidiaceae	g__Cystofilobasidium	s__Cystofilobasidium_macerans	Saprotroph	Leaf Saprotroph	Possible	Yeast	-	-	Oberwinkler F, et al. 1983. Systematic and Applied Microbiology 4:114-122 (https://doi.org/10.1016/S0723-2020(83)80039-3)
OTU1216	0.333333	28.6667	36.3333	44.3333	21.6667	47.3333	3	10.3333	3.66667	2669.33	0	0	5	1155.33	77.3333	5277.67	217	0.666667	16	14.6667	13.3333	0.75	59	0.5	0.25	d__Eukaryota	k__Fungi	p__Basidiomycota	c__Agaricomycetes	o__Agaricales	f__Marasmiaceae	g__Marasmius	s__Marasmius_rotalis	Pathotroph-Saprotroph-Symbiotroph	Endophyte-Plant Pathogen-Undefined Saprotroph	Probable	Agaricoid	-	Species in Moniliophthora are devastating pathogens of tree crops, causing witches broom disease; Saprobic on litter and dead wood, or parasitic on woody plants - often one of the most prominent fungal components of tropical forests, playing a major role in nutrient cycling (Cannon & Kirk 2007)	Cannon PF, Kirk PM. 2007. Fungal Families of the World. CAB International, Cambridge; David AS, et al. 2016. Microbial Ecology 71:912-926
OTU3959	130.333	333.667	476.667	290.667	468.667	176	18.3333	62.3333	164.667	395.333	118	732.667	381.667	683.667	543	616	826.333	56	245.333	112	571.667	208.5	632.25	308.75	954.5	d__Eukaryota	k__Fungi	p__Basidiomycota	c__Agaricomycetes	o__Cantharellales	f__Ceratobasidiaceae	g__unclassified_f__Ceratobasidiaceae	s__Ceratobasidiaceae_sp	Pathotroph-Saprotroph-Symbiotroph	Endomycorrhizal-Plant Pathogen-Undefined Saprotroph	Possible	Microfungus	-	Best known as plant pathogens, but also saprobic. Species are endomycorrhizal with a wide range of plant roots - especially of Orchidaceae but also even bryophytes (Cannon & Kirk 2007)	Cannon PF, Kirk PM. 2007. Fungal Families of the World. CAB International, Cambridge
OTU4223	530	309.667	339	114	85.3333	583	102.667	101.333	24.3333	89.3333	331.333	621	776.333	242.667	248.667	274.667	309.333	554	657.667	305.333	635.333	332	294	857	389.75	d__Eukaryota	k__Fungi	p__Ascomycota	c__Sordariomycetes	o__Hypocreales	f__Nectriaceae	g__Neocosmospora	s__Neocosmospora_rubicola	Saprotroph	Undefined Saprotroph	Probable	-	-	-	Tedersoo L, et al. 2014. Science 346:1256688
OTU4063	136.667	541.333	661.667	275	162.667	10.6667	47	91	690.333	649	10.6667	342	20.3333	223.333	83.6667	52.3333	114	9	1345.33	1172	34.3333	28.5	326.75	1496	216	d__Eukaryota	k__Fungi	p__Ascomycota	c__Sordariomycetes	o__Sordariales	f__Lasiosphaeriaceae	g__Apodus	s__Apodus_oryzae	Saprotroph	Undefined Saprotroph	Probable	-	-	-	Tedersoo L, et al. 2014. Science 346:1256688
OTU3824	23.6667	54	46	187	22.6667	74.6667	26	38.3333	590.667	431	118.667	182	132	245	932.667	351	1419.67	101.667	131	62.6667	124	409.5	589.25	992	1240.25	d__Eukaryota	k__Fungi	p__Ascomycota	c__Sordariomycetes	o__Hypocreales	f__Nectriaceae	g__Dactylonectria	s__Dactylonectria_torresensis	Saprotroph	Undefined Saprotroph	Possible	Microfungus	-	-	Sterkenburg E, et al. 2015. New Phytologist 207:1145-1158
OTU3921	95.6667	257	529	616.333	180.667	194	67.3333	108.667	1219.33	416	43.6667	200.667	94.6667	684.667	475.667	1124.67	430.333	19.6667	266.333	64.6667	78.6667	130.75	274	743.75	192.25	d__Eukaryota	k__Fungi	p__Ascomycota	c__Sordariomycetes	o__Sordariales	f__Lasiosphaeriaceae	g__unclassified_f__Lasiosphaeriaceae	s__unclassified_f__Lasiosphaeriaceae	Saprotroph	Undefined Saprotroph	Probable	Microfungus	-	Saprobes found dung, soil and rotting vegetation (Cannon & Kirk 2007)	Cannon PF, Kirk PM. 2007. Fungal Families of the World. CAB International, Cambridge
OTU3649	319.333	43	42	2.33333	1.33333	46	1418.67	1414	98.6667	198.333	185.333	21	48	1011	1260	6	68.6667	228.333	16	1.33333	74.3333	1017.5	732.25	13.25	14	d__Eukaryota	k__Fungi	p__Basidiomycota	c__Tremellomycetes	o__Cystofilobasidiales	f__Cystofilobasidiaceae	g__Cystofilobasidium	s__Cystofilobasidium_macerans	Saprotroph	Leaf Saprotroph	Possible	Yeast	-	-	Oberwinkler F, et al. 1983. Systematic and Applied Microbiology 4:114-122 (https://doi.org/10.1016/S0723-2020(83)80039-3)
OTU1184	924.333	78.6667	476	6	0.666667	351.333	105.667	347.667	3	4.33333	980	605.333	1749.67	1135.67	15	41.6667	0.333333	524	23.6667	0.666667	154.333	8	58.25	0	0.25	d__Eukaryota	k__Fungi	p__unclassified_k__Fungi	c__unclassified_k__Fungi	o__unclassified_k__Fungi	f__unclassified_k__Fungi	g__unclassified_k__Fungi	s__unclassified_k__Fungi	-	-	-	-	-	Unassigned	-
OTU3161	0	0.333333	0	0	0.333333	0	0	0.666667	0	0.333333	5.33333	671	14.3333	455.333	1234	613	377.667	0.666667	61.3333	71	47	2291.25	473.25	254	854.75	d__Eukaryota	k__Fungi	p__Basidiomycota	c__Agaricomycetes	o__unclassified_c__Agaricomycetes	f__unclassified_c__Agaricomycetes	g__unclassified_c__Agaricomycetes	s__unclassified_c__Agaricomycetes	-	-	-	-	-	Unassigned	-
OTU3846	148	2066.33	997.333	63.6667	7.66667	127.333	891.667	729.333	336	13	203	356.667	275.667	286.333	163.333	3	3.66667	93	101.333	1.33333	73.6667	286.5	121	0	2	d__Eukaryota	k__Fungi	p__Ascomycota	c__Sordariomycetes	o__Glomerellales	f__Plectosphaerellaceae	g__Plectosphaerella	s__unclassified_g__Plectosphaerella	Pathotroph	Plant Pathogen	Probable	-	-	-	Tedersoo L, et al. 2014. Science 346:1256688
OTU1151	47.3333	213.667	258.333	94.6667	13	326.667	24	64.3333	317.333	469.333	28.3333	246.667	53.6667	274.333	580.333	284	3018.33	0	63	5.66667	50	9.75	28.75	48.5	243.25	d__Eukaryota	k__Fungi	p__Basidiomycota	c__Agaricomycetes	o__Cantharellales	f__Ceratobasidiaceae	g__unclassified_f__Ceratobasidiaceae	s__Ceratobasidiaceae_sp	Pathotroph-Saprotroph-Symbiotroph	Endomycorrhizal-Plant Pathogen-Undefined Saprotroph	Possible	Microfungus	-	Best known as plant pathogens, but also saprobic. Species are endomycorrhizal with a wide range of plant roots - especially of Orchidaceae but also even bryophytes (Cannon & Kirk 2007)	Cannon PF, Kirk PM. 2007. Fungal Families of the World. CAB International, Cambridge
OTU3707	0.333333	69.3333	60.3333	650	3.33333	0.666667	2	6.66667	698.667	375.333	0	15	0.333333	316.333	47.3333	349	5.66667	0	22.3333	0	0	123.75	335	1613	1888.25	d__Eukaryota	k__Fungi	p__Ascomycota	c__Sordariomycetes	o__unclassified_c__Sordariomycetes	f__unclassified_c__Sordariomycetes	g__unclassified_c__Sordariomycetes	s__unclassified_c__Sordariomycetes	-	-	-	-	-	Unassigned	-
OTU158	0	0	0	1.33333	0.333333	3.33333	3081.67	2412.67	101	205	9	0	5	27.3333	166.333	0.666667	0	0	0	2.33333	2	7.75	8.25	0	0	d__Eukaryota	k__Fungi	p__Basidiomycota	c__Tremellomycetes	o__Cystofilobasidiales	f__unclassified_o__Cystofilobasidiales	g__unclassified_o__Cystofilobasidiales	s__unclassified_o__Cystofilobasidiales	-	-	-	-	-	Unassigned	-
OTU4339	1097.33	470.667	537	16.3333	0.333333	1385.33	478	442	4.33333	6.33333	39.3333	110.667	295.667	21.3333	156.667	0	0.666667	75.6667	199.667	2.33333	160.333	49	62	0.75	0.25	d__Eukaryota	k__Fungi	p__Ascomycota	c__Sordariomycetes	o__Sordariales	f__Chaetomiaceae	g__Humicola	s__Humicola_nigrescens	Saprotroph	Undefined Saprotroph-Wood Saprotroph	Probable	-	Soft Rot	-	Seehann G, et al. 1975. List of Fungi in Soft-Rot Tissue Tests. Institute fur Holzbiologie und Holzschutz, Bundesforschungsanstalt fur Forst - und Holzwirtshaft, Hamburg - Lohbrugge, Germany; Costa IPMW, et al. 2012. Mycotaxon 119:26; Tedersoo L, et al. 2014. Science 346:1256688
OTU4251	8	12.3333	8.33333	1.66667	1.66667	114.667	697	719.333	10.3333	82.3333	22.6667	19	650.667	582.333	602.333	2.66667	4	79	33.3333	1.33333	497	672.5	680	6	17.5	d__Eukaryota	k__Fungi	p__Basidiomycota	c__Tremellomycetes	o__Filobasidiales	f__Filobasidiaceae	g__Filobasidium	s__Filobasidium_sp	Saprotroph	Undefined Saprotroph	Highly Probable	Facultative Yeast	-	-	Kurtzman CP, et al. (eds.) 2011. The Yeasts, a Taxonomic Study. Fifth Edition. Vols 1-3. Elsevier, San Diego
OTU3562	21.3333	295	136	4.66667	0.666667	38	222.333	183	89	3	1448	143.667	158	317.667	140.667	0.333333	0.666667	1127	180	0.333333	52	490.5	283.25	0	1	d__Eukaryota	k__Fungi	p__Ascomycota	c__Dothideomycetes	o__Pleosporales	f__Phaeosphaeriaceae	g__Phaeosphaeria	s__Phaeosphaeria_microscopica	Saprotroph	Undefined Saprotroph	Probable	-	-	-	Tedersoo L, et al. 2014. Science 346:1256688
OTU3765	10.6667	113.667	190.667	80.6667	18	37.3333	28.6667	116.667	229.333	102.333	18.6667	466.667	59.6667	760	353	995.667	201.333	4.33333	571	35.6667	16.6667	251.75	181.5	286.25	28.25	d__Eukaryota	k__Fungi	p__Ascomycota	c__unclassified_p__Ascomycota	o__unclassified_p__Ascomycota	f__unclassified_p__Ascomycota	g__unclassified_p__Ascomycota	s__unclassified_p__Ascomycota	-	-	-	-	-	Unassigned	-
OTU3931	826.667	309.333	348.333	17	18.3333	947.667	105	99.3333	9	5.66667	211	220.667	398.333	125.333	142.667	5	3.33333	203	265.667	4.33333	434	163.25	120.75	1.5	1	d__Eukaryota	k__Fungi	p__Ascomycota	c__Sordariomycetes	o__Sordariales	f__Chaetomiaceae	g__Chaetomium	s__Chaetomium_sp	Pathotroph-Saprotroph-Symbiotroph	Animal Pathogen-Dung Saprotroph-Endophyte-Epiphyte-Plant Saprotroph-Wood Saprotroph	Possible	Microfungus	Soft Rot	Saprobic, acting as key decay organisms of plant materials and plant-derived commodities (Cannon & Kirk 2007); Epiphyte detection method-culture (Massimo et al. 2015); Endophyte detection method-culture (Busby et al. 2016, David et al. 2016); Likely opportunistic human pathogen (Irinyi et al. 2015)	Seehann G, et al. 1975. List of Fungi in Soft-Rot Tissue Tests. Institute fur Holzbiologie und Holzschutz, Bundesforschungsanstalt fur Forst - und Holzwirtshaft, Hamburg - Lohbrugge, Germany; Cannon PF, Kirk PM. 2007. Fungal Families of the World. CAB International, Cambridge; Bills GF, et al. 2013. Current Opinion in microbiology, 16:549-565; Tedersoo L, et al. 2014. Science 346:1256688; Irinyi …
OTU4282	760	35.3333	51.3333	3.33333	1.66667	235.667	184.667	278	19.3333	12.6667	334.333	118.667	333.333	291.667	126.667	2.66667	0.666667	536	78	1.33333	732	375.5	408	2.25	1.5	d__Eukaryota	k__Fungi	p__Mortierellomycota	c__Mortierellomycetes	o__Mortierellales	f__Mortierellaceae	g__Mortierella	s__Mortierella_elongata	Saprotroph-Symbiotroph	Endophyte-Litter Saprotroph-Soil Saprotroph-Undefined Saprotroph	Possible	Microfungus	-	Saprobic in soil and thus frequenctly isolated from soil and material contaminated with soil such as hay or rotten silage and spoil tips (Cannon & Kirk 2007)	Cannon PF, Kirk PM. 2007. Fungal Families of the World. CAB International, Cambridge; Purahong W, et al. 2016. Molecular Ecology 25:4059-4074
OTU3953	0.333333	670	673.333	470.667	151	16.6667	80.3333	131.333	241	46	0.333333	725	0	67.3333	87.3333	17	25	0	440.333	119.667	4	378.25	298	206.75	30.5	d__Eukaryota	k__Fungi	p__Basidiomycota	c__Agaricomycetes	o__Cantharellales	f__Ceratobasidiaceae	g__Ceratorhiza	s__Ceratorhiza_sp	Pathotroph	Plant Pathogen	Probable	-	-	-	Tedersoo L, et al. 2014. Science 346:1256688
OTU4013	22	4.66667	3	0.333333	0	17.6667	22.3333	24.3333	1398.67	37.6667	1.66667	1	4.66667	6	554.667	0	95	9	0	0	11.3333	267.5	160.25	2069.5	161.75	d__Eukaryota	k__Fungi	p__Basidiomycota	c__Agaricomycetes	o__Agaricales	f__unclassified_o__Agaricales	g__unclassified_o__Agaricales	s__unclassified_o__Agaricales	-	-	-	-	-	Unassigned	-
OTU3595	158.667	58.6667	59	23	6	167.333	288.333	291.667	765.667	40.3333	192.667	111.667	290.667	210	96.3333	10	4.66667	148	81.3333	4	105.667	406.5	416.5	5.75	308.25	d__Eukaryota	k__Fungi	p__Ascomycota	c__Sordariomycetes	o__Hypocreales	f__Nectriaceae	g__Gibberella	s__Gibberella_avenacea	Pathotroph	Plant Pathogen	Probable	-	-	-	Tedersoo L, et al. 2014. Science 346:1256688
OTU3815	2.33333	9	3.66667	0	0	0	61.3333	27.6667	4.66667	0	21	1.66667	6.66667	33.6667	18	3.33333	0	6	1	0	0.666667	198.75	286.5	136.75	3196	d__Eukaryota	k__Fungi	p__Basidiomycota	c__Agaricomycetes	o__Cantharellales	f__Ceratobasidiaceae	g__Thanatephorus	s__Thanatephorus_cucumeris	Pathotroph	Plant Pathogen	Probable	-	-	-	Tedersoo L, et al. 2014. Science 346:1256688
OTU3992	18.6667	43	88.3333	222	9.66667	83.3333	19	30	43.6667	9.66667	14.6667	273.333	100	267.667	322.667	302.667	143.333	3.33333	61.6667	642.333	86	123.75	215	487.5	371	d__Eukaryota	k__Fungi	p__Basidiomycota	c__Agaricomycetes	o__unclassified_c__Agaricomycetes	f__unclassified_c__Agaricomycetes	g__unclassified_c__Agaricomycetes	s__unclassified_c__Agaricomycetes	-	-	-	-	-	Unassigned	-
OTU5899	0.666667	2	1.33333	0.333333	0	25	2.66667	6.66667	73.3333	18.6667	25.6667	176.333	91.3333	448.333	226.667	826.667	1990.33	0	6.33333	0	1.66667	0	1.5	1.25	0	d__Eukaryota	k__Fungi	p__Basidiomycota	c__Agaricomycetes	o__Cantharellales	f__Ceratobasidiaceae	g__unclassified_f__Ceratobasidiaceae	s__Ceratobasidiaceae_sp	Pathotroph-Saprotroph-Symbiotroph	Endomycorrhizal-Plant Pathogen-Undefined Saprotroph	Possible	Microfungus	-	Best known as plant pathogens, but also saprobic. Species are endomycorrhizal with a wide range of plant roots - especially of Orchidaceae but also even bryophytes (Cannon & Kirk 2007)	Cannon PF, Kirk PM. 2007. Fungal Families of the World. CAB International, Cambridge
OTU3667	322.333	298.333	335.333	7	2	721.667	692	780	15.6667	18	35	87	14	37	39	0	0	50.3333	30	1.33333	32	40	29.5	0.5	0	d__Eukaryota	k__Fungi	p__Ascomycota	c__Sordariomycetes	o__Sordariales	f__Chaetomiaceae	g__Chaetomium	s__Chaetomium_piluliferum	Pathotroph-Saprotroph-Symbiotroph	Animal Pathogen-Dung Saprotroph-Endophyte-Epiphyte-Plant Saprotroph-Wood Saprotroph	Possible	Microfungus	Soft Rot	Saprobic, acting as key decay organisms of plant materials and plant-derived commodities (Cannon & Kirk 2007); Epiphyte detection method-culture (Massimo et al. 2015); Endophyte detection method-culture (Busby et al. 2016, David et al. 2016); Likely opportunistic human pathogen (Irinyi et al. 2015)	Seehann G, et al. 1975. List of Fungi in Soft-Rot Tissue Tests. Institute fur Holzbiologie und Holzschutz, Bundesforschungsanstalt fur Forst - und Holzwirtshaft, Hamburg - Lohbrugge, Germany; Cannon PF, Kirk PM. 2007. Fungal Families of the World. CAB International, Cambridge; Bills GF, et al. 2013. Current Opinion in microbiology, 16:549-565; Tedersoo L, et al. 2014. Science 346:1256688; Irinyi …
OTU4178	115	61.6667	50.3333	1.66667	0.666667	889.333	19	39.3333	2	5.66667	15.6667	10.3333	824.333	399.333	149.333	15.3333	11	9.33333	43	1.33333	795.333	46.75	76.25	2.25	0.25	d__Eukaryota	k__Fungi	p__unclassified_k__Fungi	c__unclassified_k__Fungi	o__unclassified_k__Fungi	f__unclassified_k__Fungi	g__unclassified_k__Fungi	s__unclassified_k__Fungi	-	-	-	-	-	Unassigned	-
OTU3640	52.6667	65.6667	102	0.333333	1	165.333	22.3333	35.6667	6	57.3333	190.333	111.667	173.667	106.667	250	1.66667	1057	78.3333	258.333	0.333333	375.667	149.5	161.25	87	9.25	d__Eukaryota	k__Fungi	p__Ascomycota	c__Pezizomycetes	o__Pezizales	f__Ascobolaceae	g__Ascobolus	s__Ascobolus_sp	Saprotroph	Dung Saprotroph-Wood Saprotroph	Probable	-	Soft Rot	-	Duncan CG, Eslyn WE. 1966. Mycologia 58:642-645; Bell A.1983. Dung Fungi: An Illustrated Guide to Coprophilous Fungi in New Zealand. Victoria University Press, Wellington; Tedersoo L, et al. 2014. Science 346:1256691
OTU4353	15.3333	1504.67	863.667	15	1.33333	12.3333	175	71	30	1	28.3333	379.333	49	13.3333	10.3333	0	0	18.6667	191.667	1	35	35.25	48.5	0.75	0.75	d__Eukaryota	k__Fungi	p__Ascomycota	c__Sordariomycetes	o__Hypocreales	f__Hypocreales_fam_Incertae_sedis	g__Acremonium	s__Acremonium_persicinum	Pathogen-Saprotroph-Symbiotroph	Animal Pathogen-Endophyte-Fungal Parasite-Plant Pathogen-Wood Saprotroph	Possible	Microfungus	Soft Rot	Endophyte detection method-culture (Hanada et al. 2010, Del Olmo-Ruiz & Arnold 2014); Likely opportunistic human pathogen (Irinyi et al. 2015)	Duncan CG, Eslyn WE. 1966. Mycologia 58:642-64; Nilsson T. 1973. Studies on wood degradation and cellulolytic activity of microfungi. No. 104; Worrall JJ, et al. 1997. Mycologia 89: 199-219; Hanada RE, et al. 2010. Fungal Biology 114:901-910; Del Olmo-Ruiz M, Arnold AE. 2014. Mycologia 106:8-21; Tedersoo L, et al. 2014. Science 346:1256688; Irinyi L, et al. 2015. Medical Mycology 53:313-337
OTU4200	41.3333	56.6667	79	1.33333	51.3333	447.667	348.333	399.667	80	9.33333	43.3333	1	31.6667	2	2.33333	0	0	96.3333	1.66667	0	343	460	429	455	36.5	d__Eukaryota	k__Fungi	p__unclassified_k__Fungi	c__unclassified_k__Fungi	o__unclassified_k__Fungi	f__unclassified_k__Fungi	g__unclassified_k__Fungi	s__unclassified_k__Fungi	-	-	-	-	-	Unassigned	-
OTU3539	19.3333	93.3333	53.3333	0	0	33.3333	44	49.3333	3	1.66667	38	1187.67	185	254.333	272	0.666667	1.66667	34.3333	499.667	0	66	208.25	198.25	0	0.5	d__Eukaryota	k__Fungi	p__Basidiomycota	c__Tremellomycetes	o__Tremellales	f__Tremellaceae	g__Cryptococcus_f__Tremellaceae	s__Cryptococcus_rajasthanensis	Pathotroph-Saprotroph-Symbiotroph	Fungal Parasite-Undefined Saprotroph	Possible	Tremelloid-Yeast	-	The order contains both teleomorphic and anamorphic species, most of the latter being yeasts	Sterkenburg E, et al. 2015. New Phytologist 207:1145-1158
OTU3825	42.3333	369.667	224.667	567	553	44	29.3333	83.3333	312	455.333	2.66667	13	1.33333	18.3333	15	22	12.3333	5.66667	132	35.6667	13	29.25	59.75	30.25	35.5	d__Eukaryota	k__Fungi	p__Ascomycota	c__Dothideomycetes	o__Pleosporales	f__Lentitheciaceae	g__Poaceascoma	s__Poaceascoma_helicoides	-	-	-	-	-	Unassigned	-
OTU3743	86.3333	22.3333	24	0.666667	2.66667	114.667	125	108	48.3333	63.6667	70	46.3333	295.333	190	60.6667	7	54	161	34	2	535.667	216.25	280	0	396.5	d__Eukaryota	k__Fungi	p__Ascomycota	c__Sordariomycetes	o__Hypocreales	f__Nectriaceae	g__Neonectria	s__unclassified_g__Neonectria	Pathotroph	Plant Pathogen	Probable	-	-	-	Tedersoo L, et al. 2014. Science 346:1256688
OTU4009	4.33333	156	200.667	162.333	94.6667	21.3333	33.6667	35	202.667	167.333	2	271	8.66667	72.3333	142.667	23.6667	328.333	8.66667	208	99.6667	14	116.5	159.5	98	225.5	d__Eukaryota	k__Fungi	p__Ascomycota	c__Dothideomycetes	o__Pleosporales	f__Phaeosphaeriaceae	g__Setophoma	s__Setophoma_sp	Pathotroph-Saprotroph	Fungal Parasite-Plant Pathogen-Plant Saprotroph	Probable	Microfungus	-	Necrotrophic or saprobic on a wide range of plants, especially monocotyledons; a few species parasitic on other fungi (Cannon & Kirk 2007)	Cannon PF, Kirk PM. 2007. Fungal Families of the World. CAB International, Cambridge
OTU3794	15.6667	214	135.667	174.667	37.6667	39	20.3333	35.3333	184.333	400.667	3	60.3333	23.6667	32.6667	38.3333	30	9.66667	7.33333	94.6667	50.3333	24.6667	160.5	162	650.75	226.5	d__Eukaryota	k__Fungi	p__Ascomycota	c__Dothideomycetes	o__Pleosporales	f__Periconiaceae	g__Periconia	s__Periconia_macrospinosa	Pathotroph-Saprotroph-Symbiotroph	Endophyte-Plant Pathogen-Wood Saprotroph	Possible	Microfungus	Soft Rot	Dark Septate Endophyte, known from plant roots (Mandyam et al. 2010); Endophyte Host - Asteraceae, Musaceae (Costa et al. 2012)	Duncan CG, Eslyn WE. 1966. Mycologia 58:642-645; Costa IPMW, et al. 2012. Mycotaxon 119:26; Mandyam K, et al. 2012. Mycorrhiza 22:109-119; Knapp DG, et al. 2012. PLOS ONE 7:e32570; http://www.apsnet.org/publications/commonnames/Pages/default.aspx
OTU4119	32.3333	263	163	1.66667	0.666667	67	160	159.333	19.3333	2.33333	26	282.667	401	287.667	174.333	0	1	44.6667	148.333	0	139.333	187.75	152.75	0.25	1	d__Eukaryota	k__Fungi	p__Basidiomycota	c__Tremellomycetes	o__Tremellales	f__Bulleribasidiaceae	g__Hannaella	s__Hannaella_sinensis	Pathotroph-Saprotroph-Symbiotroph	Fungal Parasite-Undefined Saprotroph	Possible	Tremelloid-Yeast	-	The order contains both teleomorphic and anamorphic species, most of the latter being yeasts	Sterkenburg E, et al. 2015. New Phytologist 207:1145-1158
OTU4034	24.6667	3.66667	11	1.33333	0	139.333	4.66667	12	11.6667	2109.33	37.6667	14	15	38.6667	9.33333	24	2.66667	16.6667	2.33333	1.33333	64	12.5	18.75	12.5	30.75	d__Eukaryota	k__Fungi	p__Ascomycota	c__unclassified_p__Ascomycota	o__unclassified_p__Ascomycota	f__unclassified_p__Ascomycota	g__unclassified_p__Ascomycota	s__unclassified_p__Ascomycota	-	-	-	-	-	Unassigned	-
OTU3675	0.333333	0	0	0	0	0	0	0	0	0.333333	0	1	0	0.666667	0	14.6667	0	0.666667	75	686.667	14.3333	51.75	1230.5	3.5	526	d__Eukaryota	k__Fungi	p__Basidiomycota	c__Agaricomycetes	o__Auriculariales	f__Auriculariales_fam_Incertae_sedis	g__Oliveonia	s__unclassified_g__Oliveonia	Saprotroph	Undefined Saprotroph	Probable	-	-	-	Tedersoo L, et al. 2014. Science 346:1256688
OTU3781	36.3333	277.333	193.667	0.666667	0.666667	24.6667	360.333	341	57.6667	5	34	210.667	164.333	176	135.333	12.6667	1.66667	21.6667	129.667	0.333333	60	162.25	108.25	0.5	0.25	d__Eukaryota	k__Fungi	p__Basidiomycota	c__Tremellomycetes	o__Tremellales	f__Bulleribasidiaceae	g__Hannaella	s__Hannaella_oryzae	Pathotroph-Saprotroph-Symbiotroph	Fungal Parasite-Undefined Saprotroph	Possible	Tremelloid-Yeast	-	The order contains both teleomorphic and anamorphic species, most of the latter being yeasts	Sterkenburg E, et al. 2015. New Phytologist 207:1145-1158
OTU3729	1242.33	41.3333	45	0.333333	0.333333	317.333	184.333	267.333	24.6667	7	6	2.33333	143.333	10.3333	18	0	3	9.33333	6.66667	0	147.667	15.25	21.5	0.5	0	d__Eukaryota	k__Fungi	p__Mortierellomycota	c__Mortierellomycetes	o__Mortierellales	f__Mortierellaceae	g__Mortierella	s__unclassified_g__Mortierella	Saprotroph-Symbiotroph	Endophyte-Litter Saprotroph-Soil Saprotroph-Undefined Saprotroph	Possible	Microfungus	-	Saprobic in soil and thus frequenctly isolated from soil and material contaminated with soil such as hay or rotten silage and spoil tips (Cannon & Kirk 2007)	Cannon PF, Kirk PM. 2007. Fungal Families of the World. CAB International, Cambridge; Purahong W, et al. 2016. Molecular Ecology 25:4059-4074
OTU3977	11.6667	244.333	276.333	334.667	123.667	15.3333	42.3333	75.6667	130.667	80.3333	3.66667	108	5.33333	84	367.667	130.333	21	0.666667	63.3333	52	11.3333	106	58.75	98	67	d__Eukaryota	k__Fungi	p__Ascomycota	c__Sordariomycetes	o__Xylariales	f__Diatrypaceae	g__Monosporascus	s__Monosporascus_sp	Pathotroph	Plant Pathogen	Probable	-	-	-	http://www.apsnet.org/publications/commonnames/Pages/default.aspx
OTU3689	0	0	0.666667	0	0	0	0	0	0	0	0	32.6667	0.333333	2	8	0	3	2.66667	164.667	264	10.6667	193.25	55.75	1632.25	136	d__Eukaryota	k__Fungi	p__Ascomycota	c__Sordariomycetes	o__Magnaporthales	f__Magnaporthaceae	g__Magnaporthiopsis	s__Magnaporthiopsis_poae	Pathotroph	Plant Pathogen	Probable	Microfungus	-	Species in this family cause rice blast and take-all; Usually necrotrophic on roots (Cannon & Kirk 2007)	Cannon PF, Kirk PM. 2007. Fungal Families of the World. CAB International, Cambridge
OTU4393	3	1	0.333333	0.333333	1	1	55.3333	47.3333	11	4.33333	1900.67	1	4.33333	78.6667	73.3333	1.33333	7.33333	41	0	0	9.33333	123.75	108.5	2.25	0	d__Eukaryota	k__Fungi	p__Basidiomycota	c__Tremellomycetes	o__Cystofilobasidiales	f__Cystofilobasidiaceae	g__Cystofilobasidium	s__unclassified_g__Cystofilobasidium	Saprotroph	Leaf Saprotroph	Possible	Yeast	-	-	Oberwinkler F, et al. 1983. Systematic and Applied Microbiology 4:114-122 (https://doi.org/10.1016/S0723-2020(83)80039-3)
OTU4172	51.3333	21	18.6667	0.333333	0.666667	76.6667	88.3333	75.6667	2.33333	30	923	8.33333	21.6667	31.6667	11.3333	0	0	910.667	13.3333	0.333333	78.6667	40	27.5	0.75	1	d__Eukaryota	k__Fungi	p__Ascomycota	c__Leotiomycetes	o__Thelebolales	f__Pseudeurotiaceae	g__Pseudogymnoascus	s__Pseudogymnoascus_sp	Pathotroph-Saprotroph-Symbiotroph	Animal Pathogen-Soil Saprotroph	Possible	-	-	It is important to note that the majority of species that comprise this genus, including the White-Nose Bat Syndrome causing Pseudogymnoascus destructans, were once placed in the genus Geomyces (see Minnis & Lindner 2013),and including Pseudogymnoascus panorum (as Geomyces panorum) that had been widely applied to a number of isolates from cold places, including those found in soil, on living root…	Minnis AM, Lindner DL. 2013. Fungal Biology 117:638-649; Tedersoo L, et al. 2014. Science 346:1256688
OTU4014	5.66667	90	47.6667	36.6667	6	21.3333	3.33333	4.66667	41	34.6667	43	110	157	343.667	166	277.333	645	6.33333	78	3.66667	70.3333	56	56.25	60.75	61.5	d__Eukaryota	k__Fungi	p__Basidiomycota	c__Agaricomycetes	o__Cantharellales	f__Ceratobasidiaceae	g__unclassified_f__Ceratobasidiaceae	s__Ceratobasidiaceae_sp	Pathotroph-Saprotroph-Symbiotroph	Endomycorrhizal-Plant Pathogen-Undefined Saprotroph	Possible	Microfungus	-	Best known as plant pathogens, but also saprobic. Species are endomycorrhizal with a wide range of plant roots - especially of Orchidaceae but also even bryophytes (Cannon & Kirk 2007)	Cannon PF, Kirk PM. 2007. Fungal Families of the World. CAB International, Cambridge
OTU1149	16.6667	87.3333	216	732.333	225	29.3333	20.6667	76.3333	75	302.333	5.33333	54	5	13	3.33333	6.66667	2	0.333333	28.6667	42.6667	26.3333	53	84.5	210.5	57.25	d__Eukaryota	k__Fungi	p__Ascomycota	c__Sordariomycetes	o__unclassified_c__Sordariomycetes	f__unclassified_c__Sordariomycetes	g__unclassified_c__Sordariomycetes	s__unclassified_c__Sordariomycetes	-	-	-	-	-	Unassigned	-
OTU669	617.667	202.333	260.333	8.66667	6.33333	842.667	113.667	109.333	6.33333	7.33333	19.3333	16	45.3333	6.66667	5	0	0	8.33333	13	0.666667	47.3333	11.5	13.75	0.5	0.5	d__Eukaryota	k__Fungi	p__Ascomycota	c__Sordariomycetes	o__Sordariales	f__Chaetomiaceae	g__Chaetomium	s__Chaetomium_sphaerale	Pathotroph-Saprotroph-Symbiotroph	Animal Pathogen-Dung Saprotroph-Endophyte-Epiphyte-Plant Saprotroph-Wood Saprotroph	Possible	Microfungus	Soft Rot	Saprobic, acting as key decay organisms of plant materials and plant-derived commodities (Cannon & Kirk 2007); Epiphyte detection method-culture (Massimo et al. 2015); Endophyte detection method-culture (Busby et al. 2016, David et al. 2016); Likely opportunistic human pathogen (Irinyi et al. 2015)	Seehann G, et al. 1975. List of Fungi in Soft-Rot Tissue Tests. Institute fur Holzbiologie und Holzschutz, Bundesforschungsanstalt fur Forst - und Holzwirtshaft, Hamburg - Lohbrugge, Germany; Cannon PF, Kirk PM. 2007. Fungal Families of the World. CAB International, Cambridge; Bills GF, et al. 2013. Current Opinion in microbiology, 16:549-565; Tedersoo L, et al. 2014. Science 346:1256688; Irinyi …
OTU5873	393.667	22.6667	21.3333	0.666667	0	52.6667	192.667	272	3.33333	3.33333	372.333	27	159.667	99	44.3333	0	0	263.667	19	0.333333	232.333	47.75	120	0.5	0.25	d__Eukaryota	k__Fungi	p__Mortierellomycota	c__Mortierellomycetes	o__Mortierellales	f__Mortierellaceae	g__Mortierella	s__Mortierella_alpina	Saprotroph-Symbiotroph	Endophyte-Litter Saprotroph-Soil Saprotroph-Undefined Saprotroph	Possible	Microfungus	-	Saprobic in soil and thus frequenctly isolated from soil and material contaminated with soil such as hay or rotten silage and spoil tips (Cannon & Kirk 2007)	Cannon PF, Kirk PM. 2007. Fungal Families of the World. CAB International, Cambridge; Purahong W, et al. 2016. Molecular Ecology 25:4059-4074
OTU4369	4.33333	4.66667	12	0	0	9.33333	302.333	304.667	106.333	74	246.333	2.66667	86.3333	237.333	115	6	7.66667	17	1	0	25.6667	537.5	152.5	5.5	0.75	d__Eukaryota	k__Fungi	p__Ascomycota	c__Dothideomycetes	o__Pleosporales	f__Didymellaceae	g__Epicoccum	s__Epicoccum_nigrum	Pathotroph-Saprotroph	Animal Pathogen-Plant Pathogen-Undefined Saprotroph	Possible	Microfungus	-	-	Tedersoo L, et al. 2014. Science 346:1256688 (doi:10.1126/science.1256688)
OTU3936	337.333	164.667	186.667	10.3333	1.66667	280	67.6667	59.6667	4	4	74.6667	207.333	312	55	54.3333	1.33333	0	18.3333	81.3333	0	91.6667	31.75	43	0.5	0	d__Eukaryota	k__Fungi	p__Ascomycota	c__Sordariomycetes	o__Glomerellales	f__Plectosphaerellaceae	g__Plectosphaerella	s__Plectosphaerella_sp	Pathotroph	Plant Pathogen	Probable	-	-	-	Tedersoo L, et al. 2014. Science 346:1256688
OTU3615	1	76.6667	76.6667	7.66667	0.333333	1.66667	0	1	13.3333	0	1.66667	268	28.3333	186.667	201	86.6667	120.667	0	378.333	26.3333	13	214	266	9	9.25	d__Eukaryota	k__Fungi	p__Basidiomycota	c__Agaricomycetes	o__Cantharellales	f__Ceratobasidiaceae	g__Rhizoctonia	s__Rhizoctonia_sp	Saprotroph-Pathotroph-Symbiotroph	Orchid Mycorrhizal-Plant Pathogen-Wood Saprotroph	Probable	-	Soft Rot	Only symbiotic (perhaps leaning parasitic) in special cases with orchids, otherwise typically a plant pathogen.	Seehann G, et al. 1975. List of Fungi in Soft-Rot Tissue Tests. Institute fur Holzbiologie und Holzschutz, Bundesforschungsanstalt fur Forst - und Holzwirtshaft, Hamburg - Lohbrugge, Germany; Costa IPMW, et al. 2012. Mycotaxon 119:26; Tedersoo L, et al. 2014. Science 346:1256688; List compiled by Sara Branco with input from Nhu Nguyen and Else Vellinga; http://www.apsnet.org/publications/commonna…
OTU4019	4	55.3333	89	5.66667	8.33333	8	10.3333	17.3333	4.66667	40.3333	3	90.6667	4.33333	20.6667	324.333	448	646	0	25.6667	0.666667	3.33333	22	44	1.75	27	d__Eukaryota	k__Fungi	p__Ascomycota	c__Sordariomycetes	o__Hypocreales	f__Stachybotryaceae	g__Achroiostachys	s__Achroiostachys_humicola	Saprotroph	Undefined Saprotroph	Possible	Microfungus	-	-	Sterkenburg E, et al. 2015. New Phytologist 207:1145-1158
OTU1239	15.6667	562	958.333	2.33333	1.66667	4.33333	46.6667	28	0	0.333333	5.66667	5	3	13.6667	10.6667	0	0	3	105.333	0	5.66667	23.5	12.75	0	0.25	d__Eukaryota	k__Fungi	p__Ascomycota	c__Sordariomycetes	o__Hypocreales	f__Cordycipitaceae	g__Beauveria	s__Beauveria_bassiana	Pathotroph	Animal Pathogen	Probable	-	-	-	Tedersoo L, et al. 2014. Science 346:1256688
OTU4186	443.333	183.667	196.333	5.66667	4	643.667	110.667	122	1.33333	6	7.33333	4	9.66667	3	0.333333	0	0.333333	3	5.33333	0	22.6667	4.5	0	0.5	0	d__Eukaryota	k__Fungi	p__Ascomycota	c__Leotiomycetes	o__Thelebolales	f__Pseudeurotiaceae	g__Pseudeurotium	s__unclassified_g__Pseudeurotium	Saprotroph	Undefined Saprotroph	Probable	-	-	-	Tedersoo L, et al. 2014. Science 346:1256688
OTU3763	18	42.3333	54	0.333333	0	38.3333	206	182.667	4.66667	1.33333	21	299	110.333	103.333	108.667	1	2	14	58.3333	0	77	206	188.25	0.25	0.25	d__Eukaryota	k__Fungi	p__Basidiomycota	c__Tremellomycetes	o__Tremellales	f__Tremellaceae	g__Cryptococcus_f__Tremellaceae	s__Cryptococcus_aureus	Pathotroph-Saprotroph-Symbiotroph	Fungal Parasite-Undefined Saprotroph	Possible	Tremelloid-Yeast	-	The order contains both teleomorphic and anamorphic species, most of the latter being yeasts	Sterkenburg E, et al. 2015. New Phytologist 207:1145-1158
OTU4405	249	121.333	126	33.3333	64.3333	285.333	45.6667	38.6667	11	19	25	70.6667	40.6667	18.6667	24	116.333	1	51.3333	76	43.3333	88.6667	41.5	26.75	51.5	27.25	d__Eukaryota	k__Fungi	p__Ascomycota	c__Sordariomycetes	o__Hypocreales	f__Nectriaceae	g__Neocosmospora	s__Neocosmospora_rubicola	Saprotroph	Undefined Saprotroph	Probable	-	-	-	Tedersoo L, et al. 2014. Science 346:1256688
OTU3535	27	287.667	245.333	0.333333	2	10.3333	55	50	0.666667	0	61	354.667	57.3333	73.6667	33.6667	0	0.666667	19.6667	120	0	83.3333	127.25	51.25	0.25	0	d__Eukaryota	k__Fungi	p__Ascomycota	c__Dothideomycetes	o__Capnodiales	f__Mycosphaerellaceae	g__Cercospora	s__Cercospora_beticola	Pathotroph-Saprotroph	Plant Pathogen-Undefined Saprotroph	Probable	Microfungus	-	Biotrophic, necrotrophic or saprobic on various plant tissues (Cannon & Kirk 2007)	Cannon PF, Kirk PM. 2007. Fungal Families of the World. CAB International, Cambridge
OTU3927	2.66667	34.3333	25.3333	0	0	5.66667	55.3333	38	1151.33	3	5.33333	31.6667	37	94.6667	56	0	0	1.33333	26.3333	0	23.6667	31.25	32.75	0	0	d__Eukaryota	k__Fungi	p__Ascomycota	c__Sordariomycetes	o__Hypocreales	f__Nectriaceae	g__Fusarium	s__Fusarium_acaciae-mearnsii	Pathotroph-Saprotroph-Symbiotroph	Animal Pathogen-Endophyte-Lichen Parasite-Plant Pathogen-Soil Saprotroph-Wood Saprotroph	Possible	Microfungus	-	Likely opportunistic human pathogen (Irinyi et al. 2015)	Duncan CG, Eslyn WE. 1966. Mycologia 58:642-664; Seehann G, et al. 1975. List of Fungi in Soft-Rot Tissue Tests. Institute fur Holzbiologie und Holzschutz, Bundesforschungsanstalt fur Forst - und Holzwirtshaft, Hamburg - Lohbrugge, Germany; Costa IPMW, et al. 2012. Mycotaxon 119:26; Tedersoo L, et al. 2014. Science 346:1256688; Irinyi L, et al. 2015. Medical Mycology 53:313-337; Schroers et al. 2…
OTU4066	8.66667	31.6667	26	0.333333	0	52.6667	270	242	38.3333	16.3333	5.33333	43.6667	152	165	120.667	0	0.333333	14.3333	14.3333	0	84.3333	181	178.75	0.75	2.25	d__Eukaryota	k__Fungi	p__Basidiomycota	c__Tremellomycetes	o__Tremellales	f__Bulleraceae	g__Bullera	s__Bullera_alba	Pathotroph-Saprotroph-Symbiotroph	Fungal Parasite-Undefined Saprotroph	Possible	Tremelloid-Yeast	-	The order contains both teleomorphic and anamorphic species, most of the latter being yeasts	Sterkenburg E, et al. 2015. New Phytologist 207:1145-1158
OTU4209	104	112.667	86	26.3333	3.33333	136.333	35.6667	32.6667	11	1.66667	151	135.667	165.333	24	22	2	0.666667	155	112	1.66667	266	23	31.5	1.25	4.25	d__Eukaryota	k__Fungi	p__Ascomycota	c__Sordariomycetes	o__Hypocreales	f__Stachybotryaceae	g__unclassified_f__Stachybotryaceae	s__unclassified_f__Stachybotryaceae	Saprotroph	Undefined Saprotroph	Possible	Microfungus	-	-	Sterkenburg E, et al. 2015. New Phytologist 207:1145-1158
OTU736	445.333	159	163	0.333333	0.333333	707.667	64.3333	80	1	0.333333	0	0	0.333333	0	0	0	0	0	0	0.333333	3.66667	0	0	0.25	0	d__Eukaryota	k__Fungi	p__Ascomycota	c__Eurotiomycetes	o__Eurotiales	f__Trichocomaceae	g__Talaromyces	s__unclassified_g__Talaromyces	Saprotroph	Undefined Saprotroph	Probable	-	-	-	Tedersoo L, et al. 2014. Science 346:1256688
OTU3730	11.6667	3.33333	2.33333	0	0	46.3333	11.3333	18.3333	29.3333	102	89.6667	0.666667	59	118.667	254	55.3333	105.333	43.3333	2	0	18.3333	61	189.25	10	303.5	d__Eukaryota	k__Fungi	p__Basidiomycota	c__Agaricomycetes	o__Sebacinales	f__Sebacinaceae	g__Paulisebacina	s__Paulisebacina_allantoidea	Symbiotroph	Ectomycorrhizal	Probable	Coralloid	-	Terrestrial forming mycorrhizas with a wide range of plants including orchids, Ericaceae and liverworts as well as ectomycorrhizas with conifers and angiosperm trees (Cannon & Kirk 2007)	Cannon PF, Kirk PM. 2007. Fungal Families of the World. CAB International, Cambridge
OTU4121	30.3333	93.6667	156	26.3333	127	98.3333	26.6667	31	7.33333	187	1.66667	103.333	41	63	39.3333	12	43	22	108.333	20	70.6667	76	77	19	22	d__Eukaryota	k__Fungi	p__Ascomycota	c__Sordariomycetes	o__unclassified_c__Sordariomycetes	f__unclassified_c__Sordariomycetes	g__unclassified_c__Sordariomycetes	s__unclassified_c__Sordariomycetes	-	-	-	-	-	Unassigned	-
OTU5483	0	0	1	0	0	0	1	0	0	0	1.66667	23	2.33333	25.6667	33	8.66667	5.33333	1.33333	319	1039	22	1.75	1.5	3.5	7.75	d__Eukaryota	k__Fungi	p__Basidiomycota	c__Agaricomycetes	o__Auriculariales	f__unclassified_o__Auriculariales	g__unclassified_o__Auriculariales	s__Auriculariales_sp	-	-	-	-	-	Unassigned	-
OTU3813	0	0	0.333333	0	0	0	0	0.333333	0	0	0	23	7	41.3333	0.666667	24.6667	0	0	0	0	8.33333	376	663	251.25	95.75	d__Eukaryota	k__Fungi	p__Basidiomycota	c__Agaricomycetes	o__Cantharellales	f__Ceratobasidiaceae	g__Rhizoctonia	s__Rhizoctonia_fragariae	Saprotroph-Pathotroph-Symbiotroph	Orchid Mycorrhizal-Plant Pathogen-Wood Saprotroph	Probable	-	Soft Rot	Only symbiotic (perhaps leaning parasitic) in special cases with orchids, otherwise typically a plant pathogen.	Seehann G, et al. 1975. List of Fungi in Soft-Rot Tissue Tests. Institute fur Holzbiologie und Holzschutz, Bundesforschungsanstalt fur Forst - und Holzwirtshaft, Hamburg - Lohbrugge, Germany; Costa IPMW, et al. 2012. Mycotaxon 119:26; Tedersoo L, et al. 2014. Science 346:1256688; List compiled by Sara Branco with input from Nhu Nguyen and Else Vellinga; http://www.apsnet.org/publications/commonna…
OTU3829	149	56.6667	64.3333	3.66667	0.333333	278.333	41.6667	37	2.33333	11.3333	411	5	60	3	9	0	0.333333	195	8	0	70.6667	9.5	4.25	0.25	0.25	d__Eukaryota	k__Fungi	p__Ascomycota	c__Leotiomycetes	o__Thelebolales	f__Pseudeurotiaceae	g__Pseudeurotium	s__Pseudeurotium_sp	Saprotroph	Undefined Saprotroph	Probable	-	-	-	Tedersoo L, et al. 2014. Science 346:1256688
OTU3699	1	10	11.3333	5.33333	3.66667	3.66667	2.66667	4.66667	2.66667	2.66667	10	22.3333	4	3.66667	1191.67	0	0	1	35.3333	17	11.3333	18.5	21.75	9	4.75	d__Eukaryota	k__Fungi	p__Ascomycota	c__Sordariomycetes	o__Magnaporthales	f__Magnaporthaceae	g__Magnaporthiopsis	s__Magnaporthiopsis_sp	Pathotroph	Plant Pathogen	Probable	Microfungus	-	Species in this family cause rice blast and take-all; Usually necrotrophic on roots (Cannon & Kirk 2007)	Cannon PF, Kirk PM. 2007. Fungal Families of the World. CAB International, Cambridge
OTU3812	29	176.333	131	1	0	19.3333	11.6667	12	0	0	91.3333	407.667	72	12	11.6667	0	0	38	320.333	1.33333	9.66667	24.25	18.5	0	0	d__Eukaryota	k__Fungi	p__Basidiomycota	c__Ustilaginomycetes	o__Ustilaginales	f__Ustilaginaceae	g__Moesziomyces	s__Moesziomyces_antarcticus	Pathotroph	Plant Pathogen	Probable	Facultative Yeast	-	-	Tedersoo L, et al. 2014. Science 346:1256688
OTU3039	45.6667	3	1.66667	0	0	114	28.3333	69.6667	97	29.3333	352	0.333333	81	21.3333	133.333	7.33333	57	73.3333	0	0	74.6667	19	34	33	78	d__Eukaryota	k__Fungi	p__Basidiomycota	c__Agaricomycetes	o__Cantharellales	f__Ceratobasidiaceae	g__unclassified_f__Ceratobasidiaceae	s__Ceratobasidiaceae_sp	Pathotroph-Saprotroph-Symbiotroph	Endomycorrhizal-Plant Pathogen-Undefined Saprotroph	Possible	Microfungus	-	Best known as plant pathogens, but also saprobic. Species are endomycorrhizal with a wide range of plant roots - especially of Orchidaceae but also even bryophytes (Cannon & Kirk 2007)	Cannon PF, Kirk PM. 2007. Fungal Families of the World. CAB International, Cambridge
OTU3119	0	0	0	0	0	0	0	0	0	0.333333	0	5.33333	5	161.667	35	293.333	2.66667	0	80.3333	0.666667	15.3333	0	309.75	207	219.5	d__Eukaryota	k__Fungi	p__Basidiomycota	c__Agaricomycetes	o__Auriculariales	f__Auriculariales_fam_Incertae_sedis	g__Oliveonia	s__unclassified_g__Oliveonia	Saprotroph	Undefined Saprotroph	Probable	-	-	-	Tedersoo L, et al. 2014. Science 346:1256688
OTU4408	78.6667	4.66667	40.3333	10.3333	2.33333	581	278.667	243.333	0	0	0	0.333333	12.3333	2.33333	0	0	0	0	0.666667	0	17	13.5	45.25	0	0	d__Eukaryota	k__Fungi	p__unclassified_k__Fungi	c__unclassified_k__Fungi	o__unclassified_k__Fungi	f__unclassified_k__Fungi	g__unclassified_k__Fungi	s__unclassified_k__Fungi	-	-	-	-	-	Unassigned	-
OTU1164	169	49	49.3333	2	0	140	96.3333	54	0.666667	0.666667	11.6667	10	83.6667	514	28.6667	70.3333	0	6.33333	3.33333	0	12.6667	1.75	2.75	0	0	d__Eukaryota	k__Fungi	p__Olpidiomycota	c__Olpidiomycetes	o__Olpidiales	f__Olpidiaceae	g__unclassified_f__Olpidiaceae	s__unclassified_f__Olpidiaceae	Pathotroph	Animal Parasite-Fungal Parasite	Probable	-	-	Parasitic on algae, fungi, mosses, pollen grains and vegetative tissues of flowering and crop plants	Devasahayam HL, Henry LDC. 2009. Illustrated Plant Pathology: Basic Concepts, New India Publishing, New Delhi
OTU3679	120	47	47.3333	1.66667	2.33333	89.3333	4.66667	5.66667	1	52.6667	92.3333	98.3333	186.667	19	20	0.333333	0.666667	90.3333	99.6667	1.66667	225.667	31.5	23.5	3	19	d__Eukaryota	k__Fungi	p__Ascomycota	c__Sordariomycetes	o__Hypocreales	f__Bionectriaceae	g__Clonostachys	s__unclassified_g__Clonostachys	Pathotroph	Plant Pathogen	Probable	-	-	-	Tedersoo L, et al. 2014. Science 346:1256688
OTU4154	4.33333	449.333	234.667	1.66667	1.33333	5.33333	174	113.667	10.3333	0	1	28	24	84.3333	16.6667	1	0	0.666667	24	0	1.33333	45	58	1	0	d__Eukaryota	k__Fungi	p__Ascomycota	c__Eurotiomycetes	o__Chaetothyriales	f__Cyphellophoraceae	g__Cyphellophora	s__Cyphellophora_fusarioides	Pathotroph-Saprotroph	Animal Pathogen-Undefined Saprotroph	Probable	Facultative Yeast-Microfungus	-	Consult the current literature for updated names on this group that included the Black Yeasts; Some species are likely opportunistic human pathogen (Irinyi et al. 2015)	Tedersoo L, et al. 2014. Science 346:1256688 (doi:10.1126/science.1256688); Irinyi L, et al. 2015. Medical Mycology 53:313-337
OTU4337	19.3333	489.333	260.333	3	0.666667	21.3333	51.3333	60	5	5.66667	2.33333	53.6667	14	30.6667	10.6667	1.33333	3.33333	20.3333	29	0	23.6667	27.25	17.5	20.25	96	d__Eukaryota	k__Fungi	p__Ascomycota	c__Sordariomycetes	o__Xylariales	f__Microdochiaceae	g__Microdochium	s__unclassified_g__Microdochium	Pathotroph-Symbiotroph	Endophyte-Plant Pathogen	Possible	Dark Septate Endophyte	-	-	Tedersoo L, et al. 2014. Science 346:1256688 (as plant pathogen); Mandyam et al. 2012. Mycorrhiza 22:109-119 (as DSE).
OTU4380	395.667	124	95.6667	8	0	162.667	25	24.3333	1.33333	0	10.6667	67	18	0.333333	0.333333	0	0	196	66.6667	0	3	37	12	0	0.25	d__Eukaryota	k__Fungi	p__Ascomycota	c__Pezizomycotina_cls_Incertae_sedis	o__Pezizomycotina_ord_Incertae_sedis	f__Pezizomycotina_fam_Incertae_sedis	g__Badarisama	s__Badarisama_sojae	-	-	-	-	-	Unassigned	-
OTU4027	62	254.333	209.667	1	0	43	89	68.3333	1	0	12.6667	81	32.3333	69	28.3333	1.33333	0.333333	17.3333	132.667	1	6.66667	65.5	47.5	0	0	d__Eukaryota	k__Fungi	p__Ascomycota	c__Sordariomycetes	o__Trichosphaeriales	f__Trichosphaeriaceae	g__Nigrospora	s__Nigrospora_oryzae	Saprotroph	Undefined Saprotroph	Probable	-	-	-	Tedersoo L, et al. 2014. Science 346:1256688
OTU5487	0	0.333333	0	0	0	0	0.333333	0	0	0	0	121.667	7.66667	393.333	2.33333	446.333	0	0	156	55	2	8.25	16	10.5	2.25	d__Eukaryota	k__Fungi	p__Ascomycota	c__Sordariomycetes	o__Magnaporthales	f__Magnaporthaceae	g__Magnaporthiopsis	s__Magnaporthiopsis_incrustans	Pathotroph	Plant Pathogen	Probable	Microfungus	-	Species in this family cause rice blast and take-all; Usually necrotrophic on roots (Cannon & Kirk 2007)	Cannon PF, Kirk PM. 2007. Fungal Families of the World. CAB International, Cambridge
OTU1162	1.66667	160.667	243.333	53.6667	3.33333	5.66667	2.33333	4.33333	4.66667	3	0	67.6667	0.333333	56.3333	462.333	51.3333	40.6667	0	0	0	0	57.5	0	0	0	d__Eukaryota	k__Fungi	p__Ascomycota	c__Sordariomycetes	o__Sordariales	f__Lasiosphaeriaceae	g__Cercophora	s__Cercophora_striata	Saprotroph	Dung Saprotroph	Highly Probable	-	-	-	Bell A. 1983. Dung Fungi: An Illustrated Guide to Coprophilous Fungi in New Zealand. Victoria University Press, Wellington
OTU3698	1.66667	0	1.66667	0	0	438.667	0.333333	5	0	0	22.6667	7.33333	45	13.3333	0.666667	0	0	30	60	0.333333	449.333	8.25	134.5	0	0	d__Eukaryota	k__Fungi	p__Ascomycota	c__Pezizomycetes	o__Pezizales	f__Ascobolaceae	g__Ascobolus	s__Ascobolus_sp	Saprotroph	Dung Saprotroph-Wood Saprotroph	Probable	-	Soft Rot	-	Duncan CG, Eslyn WE. 1966. Mycologia 58:642-645; Bell A.1983. Dung Fungi: An Illustrated Guide to Coprophilous Fungi in New Zealand. Victoria University Press, Wellington; Tedersoo L, et al. 2014. Science 346:1256691
OTU1181	129.667	262	172.333	85.3333	139.333	89.3333	59.3333	39.3333	58	137.333	0	6.66667	0	1.66667	5.66667	0	0	0	15.6667	0	0	1.25	5.75	9.75	0	d__Eukaryota	k__Fungi	p__Ascomycota	c__Sordariomycetes	o__Hypocreales	f__unclassified_o__Hypocreales	g__unclassified_o__Hypocreales	s__unclassified_o__Hypocreales	Saprotroph	Undefined Saprotroph	Possible	Microfungus	-	-	Sterkenburg E, et al. 2015. New Phytologist 207:1145-1158
OTU3593	15.3333	58.3333	70.6667	13.6667	0	90.6667	23	32.6667	5.66667	0	24	166.333	94.6667	61	28	0.333333	0.666667	9	162.667	6.33333	46	160.5	101.5	2.75	0.5	d__Eukaryota	k__Fungi	p__Glomeromycota	c__Glomeromycetes	o__Glomerales	f__Glomeraceae	g__Funneliformis	s__Funneliformis_sp	Symbiotroph	Arbuscular Mycorrhizal	Highly Probable	-	-	-	Redecker D, et al. 2013. Mycorrhiza 23:515-531
OTU4363	170	3.66667	4.33333	0	0	286	40	23.6667	0	0	38	1	205.333	44	1	0.333333	0	79.6667	2.33333	0	157.333	66.25	41.5	0.25	0.25	d__Eukaryota	k__Fungi	p__Ascomycota	c__Pezizomycetes	o__Pezizales	f__Pezizaceae	g__Oedocephalum	s__Oedocephalum_nayoroense	Saprotroph-Symbiotroph	Dung Saprotroph-Ectomycorrhizal-Litter Saprotroph-Undefined Saprotroph	Possible	Pezizoid	-	Saprobic or ectomycorrhizal, on or in soil, leafmould etc., some species associated with dung or fire sites (Cannon & Kirk 2007)	Cannon PF, Kirk PM. 2007. Fungal Families of the World. CAB International, Cambridge
OTU4410	0.333333	15	17.3333	4.66667	0.333333	7.66667	0.333333	2.33333	5.66667	129.667	27.3333	85.3333	35	5.33333	9.33333	0.333333	0	13	113	34.3333	71	156.75	222	144.75	59.5	d__Eukaryota	k__Fungi	p__Ascomycota	c__Sordariomycetes	o__unclassified_c__Sordariomycetes	f__unclassified_c__Sordariomycetes	g__unclassified_c__Sordariomycetes	s__unclassified_c__Sordariomycetes	-	-	-	-	-	Unassigned	-
OTU1237	369.667	113.667	95.6667	3.33333	0	21.6667	252	222	19.6667	15.6667	0.666667	0	0	14.6667	0	0	0	0	0	0	0	0	0.25	0.25	0	d__Eukaryota	k__Fungi	p__Ascomycota	c__Pezizomycetes	o__Pezizales	f__Pyronemataceae	g__unclassified_f__Pyronemataceae	s__unclassified_f__Pyronemataceae	Saprotroph-Symbiotroph	Dung Saprotroph-Ectomycorrhizal-Soil Saprotroph-Wood Saprotroph	Possible	Gasteroid-Pezizoid	-	Saprobic on soil, dung or rotten wood or mycorrhizal, some species hypogeous, others associated with fire sites (Cannon & Kirk 2007)	Cannon PF, Kirk PM. 2007. Fungal Families of the World. CAB International, Cambridge
OTU3864	6.66667	106	59	0	0.666667	11.6667	66.3333	51	9.33333	0.666667	45	42.3333	53.3333	139	44.3333	0	0	185	73	0	11.6667	130.5	87.5	0	0	d__Eukaryota	k__Fungi	p__Ascomycota	c__Dothideomycetes	o__Pleosporales	f__Phaeosphaeriaceae	g__unclassified_f__Phaeosphaeriaceae	s__unclassified_f__Phaeosphaeriaceae	Pathotroph-Saprotroph	Fungal Parasite-Plant Pathogen-Plant Saprotroph	Probable	Microfungus	-	Necrotrophic or saprobic on a wide range of plants, especially monocotyledons; a few species parasitic on other fungi (Cannon & Kirk 2007)	Cannon PF, Kirk PM. 2007. Fungal Families of the World. CAB International, Cambridge
OTU4362	27	424	324	0.666667	1	2.33333	41	46	5	0.333333	70.6667	33.6667	10.3333	11.3333	15.3333	0	0	2	58	0.333333	0.666667	19.75	25.25	0	0.25	d__Eukaryota	k__Fungi	p__Ascomycota	c__Sordariomycetes	o__Hypocreales	f__Hypocreales_fam_Incertae_sedis	g__Sarocladium	s__Sarocladium_terricola	Saprotroph	Undefined Saprotroph	Probable	-	-	-	Tedersoo L, et al. 2014. Science 346:1256688
OTU4095	21.6667	6.66667	3.66667	0	0	1.33333	0	0	0	0	13.6667	7.33333	167.667	0.666667	2	0	0	263.667	23.3333	0	169	64	323.25	0	0.75	d__Eukaryota	k__Fungi	p__Ascomycota	c__Sordariomycetes	o__Hypocreales	f__Clavicipitaceae	g__Metarhizium	s__unclassified_g__Metarhizium	Pathotroph	Animal Pathogen	Probable	-	-	-	Tedersoo L, et al. 2014. Science 346:1256688
OTU4354	62.6667	113.667	69	7.66667	0	71.6667	161.667	125.333	69.3333	13	3	26.6667	11.3333	36.6667	19.6667	0.333333	0.666667	8	55	1	17.3333	121.75	60.5	0.75	1.5	d__Eukaryota	k__Fungi	p__Ascomycota	c__Dothideomycetes	o__Pleosporales	f__Didymellaceae	g__Didymella	s__Didymella_heteroderae	Pathotroph-Saprotroph	Animal Pathogen-Plant Pathogen-Undefined Saprotroph	Probable	Microfungus	-	-	Tedersoo L, et al. 2014. Science 346:1256688 (doi:10.1126/science.1256688)
OTU4314	28.3333	208.667	108	2	2	31	157	98.3333	41.6667	4.66667	9.33333	20.6667	9.66667	153	17.3333	0.333333	0	0.333333	28.6667	0	19	63.75	49.75	0	0.5	d__Eukaryota	k__Fungi	p__Ascomycota	c__Dothideomycetes	o__Pleosporales	f__unclassified_o__Pleosporales	g__unclassified_o__Pleosporales	s__unclassified_o__Pleosporales	-	-	-	-	-	Unassigned	-
OTU4224	20.6667	65	47.6667	0	0	6	31.6667	30	12	0	34.3333	29.3333	440.333	39.3333	25.6667	0	0	75	47.6667	0.333333	28	46.75	41.75	0.5	0	d__Eukaryota	k__Fungi	p__Ascomycota	c__Dothideomycetes	o__Pleosporales	f__unclassified_o__Pleosporales	g__unclassified_o__Pleosporales	s__unclassified_o__Pleosporales	-	-	-	-	-	Unassigned	-
OTU3808	38.3333	16	33.6667	10.3333	1	12	13.3333	15.3333	31.3333	27	2.33333	23.6667	25.6667	85.6667	97	37.3333	47	22.3333	22	1.66667	83.6667	64.75	70.75	173.5	54	d__Eukaryota	k__Fungi	p__Ascomycota	c__Dothideomycetes	o__Pleosporales	f__unclassified_o__Pleosporales	g__unclassified_o__Pleosporales	s__unclassified_o__Pleosporales	-	-	-	-	-	Unassigned	-
OTU919	1	0.333333	0.333333	0	0	135	6.33333	5.66667	0.666667	0	0	2.33333	843	0	3.66667	0	0	0	3.33333	0	0	0	0	0	0	d__Eukaryota	k__Fungi	p__Ascomycota	c__Sordariomycetes	o__Sordariales	f__Lasiosphaeriaceae	g__unclassified_f__Lasiosphaeriaceae	s__unclassified_f__Lasiosphaeriaceae	Saprotroph	Undefined Saprotroph	Probable	Microfungus	-	Saprobes found dung, soil and rotting vegetation (Cannon & Kirk 2007)	Cannon PF, Kirk PM. 2007. Fungal Families of the World. CAB International, Cambridge
OTU5777	0	0	0	0	0	0	3.33333	0.333333	0	0	0	0	535	0	0	0	0	0.333333	0	0	402.333	0	0	0	0	d__Eukaryota	k__Fungi	p__unclassified_k__Fungi	c__unclassified_k__Fungi	o__unclassified_k__Fungi	f__unclassified_k__Fungi	g__unclassified_k__Fungi	s__unclassified_k__Fungi	-	-	-	-	-	Unassigned	-
OTU3520	3.66667	20.3333	16.6667	0.333333	0.333333	1.33333	45	39	8.33333	7	11.3333	36.6667	5.33333	203.667	319.333	2	2.33333	7.66667	75.3333	2	70.6667	25.5	23.75	0.75	2.25	d__Eukaryota	k__Fungi	p__Ascomycota	c__Dothideomycetes	o__Pleosporales	f__Periconiaceae	g__Periconia	s__Periconia_byssoides	Pathotroph-Saprotroph-Symbiotroph	Endophyte-Plant Pathogen-Wood Saprotroph	Possible	Microfungus	Soft Rot	Dark Septate Endophyte, known from plant roots (Mandyam et al. 2010); Endophyte Host - Asteraceae, Musaceae (Costa et al. 2012)	Duncan CG, Eslyn WE. 1966. Mycologia 58:642-645; Costa IPMW, et al. 2012. Mycotaxon 119:26; Mandyam K, et al. 2012. Mycorrhiza 22:109-119; Knapp DG, et al. 2012. PLOS ONE 7:e32570; http://www.apsnet.org/publications/commonnames/Pages/default.aspx
OTU3612	0.333333	7.66667	5.66667	0	0	26	90	75.3333	3.33333	4.66667	6.33333	128.333	29.6667	96.6667	79.6667	0	2	17.3333	20	0.333333	86.6667	134.5	106	0	0	d__Eukaryota	k__Fungi	p__Basidiomycota	c__Tremellomycetes	o__Tremellales	f__Tremellaceae	g__Cryptococcus_f__Tremellaceae	s__Cryptococcus_sp_g__Cryptococcus_f__Tremellaceae	Pathotroph-Saprotroph-Symbiotroph	Fungal Parasite-Undefined Saprotroph	Possible	Tremelloid-Yeast	-	The order contains both teleomorphic and anamorphic species, most of the latter being yeasts	Sterkenburg E, et al. 2015. New Phytologist 207:1145-1158
OTU3571	6.66667	112.333	71.3333	0	0.666667	16	10	10.6667	0	0	16.3333	71	4.33333	37.3333	55.6667	0	0	4.66667	192.333	0.333333	27.3333	61.5	222	0	0	d__Eukaryota	k__Fungi	p__Ascomycota	c__Dothideomycetes	o__Capnodiales	f__Dissoconiaceae	g__Ramichloridium	s__Ramichloridium_apiculatum	Pathotroph	Plant Pathogen	Probable	-	-	-	Tedersoo L, et al. 2014. Science 346:1256688
OTU5033	0	7	45.3333	0.333333	31.3333	0	1.66667	4.33333	3	0	0	87.3333	0	16.6667	147	5.66667	2.33333	0	329.333	93	24.3333	39.75	4.5	26.75	3.25	d__Eukaryota	k__Fungi	p__Ascomycota	c__Sordariomycetes	o__Magnaporthales	f__Magnaporthaceae	g__Magnaporthiopsis	s__unclassified_g__Magnaporthiopsis	Pathotroph	Plant Pathogen	Probable	Microfungus	-	Species in this family cause rice blast and take-all; Usually necrotrophic on roots (Cannon & Kirk 2007)	Cannon PF, Kirk PM. 2007. Fungal Families of the World. CAB International, Cambridge
OTU4136	1	14.3333	8.33333	8	0	0.666667	2.66667	2.66667	0.333333	174.333	65.3333	141	10.6667	51.3333	10	15.3333	5	1.66667	12	5	28	37.5	38	41.25	198.25	d__Eukaryota	k__Fungi	p__Ascomycota	c__Sordariomycetes	o__Sordariales	f__unclassified_o__Sordariales	g__unclassified_o__Sordariales	s__unclassified_o__Sordariales	-	-	-	-	-	Unassigned	-
OTU4373	213.667	119.667	7.33333	0	0	0	6.33333	2	4.33333	2.33333	98.3333	1.66667	146.333	0	0	0	0	0	150.667	0.333333	7.66667	36.5	65.25	0	0	d__Eukaryota	k__Fungi	p__Basidiomycota	c__Agaricomycetes	o__Cantharellales	f__Cantharellales_fam_Incertae_sedis	g__Minimedusa	s__Minimedusa_sp	-	-	-	-	-	Unassigned	-
OTU1185	19	78	130.333	2.66667	149.333	14.3333	170	154	128.667	1.66667	0	0	0.666667	7	2.66667	0.333333	0.666667	0	0	0	0	0	0	0	0	d__Eukaryota	k__Fungi	p__Ascomycota	c__Pezizomycetes	o__Pezizales	f__Pyronemataceae	g__Pseudotricharina	s__unclassified_g__Pseudotricharina	Saprotroph-Symbiotroph	Dung Saprotroph-Ectomycorrhizal-Soil Saprotroph-Wood Saprotroph	Possible	Gasteroid-Pezizoid	-	Saprobic on soil, dung or rotten wood or mycorrhizal, some species hypogeous, others associated with fire sites (Cannon & Kirk 2007)	Cannon PF, Kirk PM. 2007. Fungal Families of the World. CAB International, Cambridge
OTU4226	11.3333	41	26.3333	38	15.6667	29	24.3333	15.3333	21.3333	12.6667	19	22	106.667	67	150	10	33.3333	4.33333	48.3333	2.66667	51.6667	47.75	31.5	16.5	10.75	d__Eukaryota	k__Fungi	p__Ascomycota	c__Leotiomycetes	o__Helotiales	f__unclassified_o__Helotiales	g__unclassified_o__Helotiales	s__unclassified_o__Helotiales	-	-	-	-	-	Unassigned	-
OTU2579	0	1	0	0	0	1.33333	0	0	0	0	0	0	13	1	14.6667	0	0	1	0	0	73.6667	0	388	68.75	280.75	d__Eukaryota	k__Fungi	p__Ascomycota	c__Pezizomycetes	o__Pezizales	f__Pezizaceae	g__Peziza	s__Peziza_phyllogena	Saprotroph-Symbiotroph	Dung Saprotroph-Ectomycorrhizal-Litter Saprotroph-Undefined Saprotroph	Possible	Pezizoid	-	Saprobic or ectomycorrhizal, on or in soil, leafmould etc., some species associated with dung or fire sites (Cannon & Kirk 2007)	Cannon PF, Kirk PM. 2007. Fungal Families of the World. CAB International, Cambridge; Rinaldi AC, et al. 2008. Fungal Diversity 33:1-45; Tedersoo L, et al. 2010. Mycorrhiza 20:217-263 (pro parte)
OTU4237	20.6667	276	164.333	2.66667	1.66667	6.66667	52.3333	26.3333	53	0	37.6667	63.6667	25.3333	12.6667	6	0.333333	0	11.6667	21.3333	0	28	12	17.25	0	0.5	d__Eukaryota	k__Fungi	p__Ascomycota	c__Sordariomycetes	o__Hypocreales	f__Hypocreales_fam_Incertae_sedis	g__Acremonium	s__Acremonium_stromaticum	Pathogen-Saprotroph-Symbiotroph	Animal Pathogen-Endophyte-Fungal Parasite-Plant Pathogen-Wood Saprotroph	Possible	Microfungus	Soft Rot	Endophyte detection method-culture (Hanada et al. 2010, Del Olmo-Ruiz & Arnold 2014); Likely opportunistic human pathogen (Irinyi et al. 2015)	Duncan CG, Eslyn WE. 1966. Mycologia 58:642-64; Nilsson T. 1973. Studies on wood degradation and cellulolytic activity of microfungi. No. 104; Worrall JJ, et al. 1997. Mycologia 89: 199-219; Hanada RE, et al. 2010. Fungal Biology 114:901-910; Del Olmo-Ruiz M, Arnold AE. 2014. Mycologia 106:8-21; Tedersoo L, et al. 2014. Science 346:1256688; Irinyi L, et al. 2015. Medical Mycology 53:313-337
OTU3652	38.3333	17.6667	26.3333	0	0	22.6667	5.66667	5	0.333333	0.333333	143	25.3333	10.6667	27.3333	274.333	0.666667	18.6667	17.3333	44.3333	0.666667	28.6667	36.5	65	1.75	3.25	d__Eukaryota	k__Fungi	p__Ascomycota	c__Dothideomycetes	o__Pleosporales	f__Sporormiaceae	g__Preussia	s__Preussia_terricola	Saprotroph	Dung Saprotroph-Plant Saprotroph	Probable	Microfungus	-	Saprobic, associated with dung and rotting vegetation (Cannon & Kirk 2007)	Cannon PF, Kirk PM. 2007. Fungal Families of the World. CAB International, Cambridge
OTU4302	0	4.66667	11.6667	1	10.6667	0	4	0.333333	0	0	7	91	4.33333	17	6.33333	5	27	4.66667	280	0.666667	47.3333	84.5	154.25	17.25	35	d__Eukaryota	k__Fungi	p__Ascomycota	c__Sordariomycetes	o__unclassified_c__Sordariomycetes	f__unclassified_c__Sordariomycetes	g__unclassified_c__Sordariomycetes	s__unclassified_c__Sordariomycetes	-	-	-	-	-	Unassigned	-
OTU3856	76	21.6667	29.6667	1.33333	0.666667	99.3333	7.33333	7	0.333333	0	54	76.3333	106.667	10	9	0	0.666667	53.6667	72	0	153.333	15.75	16.75	0	0	d__Eukaryota	k__Fungi	p__unclassified_k__Fungi	c__unclassified_k__Fungi	o__unclassified_k__Fungi	f__unclassified_k__Fungi	g__unclassified_k__Fungi	s__unclassified_k__Fungi	-	-	-	-	-	Unassigned	-
OTU3835	29	3	8.66667	0	0	119	0	2	0.333333	0	15	5	211	110	30.3333	2.66667	1.33333	8	10.6667	0.666667	226.333	10.25	17.25	0.25	0	d__Eukaryota	k__Fungi	p__unclassified_k__Fungi	c__unclassified_k__Fungi	o__unclassified_k__Fungi	f__unclassified_k__Fungi	g__unclassified_k__Fungi	s__unclassified_k__Fungi	-	-	-	-	-	Unassigned	-
OTU150	138.667	144.667	11	1	0	2	233.333	270.333	1.33333	2.33333	0	0	0	0	0	0	0	0	0	0.333333	0	1	0.5	0	0	d__Eukaryota	k__Fungi	p__Ascomycota	c__Pezizomycetes	o__Pezizales	f__Pyronemataceae	g__Pseudaleuria	s__Pseudaleuria_sp	Saprotroph	Undefined Saprotroph	Probable	-	-	-	Tedersoo L, et al. 2014. Science 346:1256688
OTU4334	10.3333	89	63.3333	0	1.33333	4.66667	56.3333	48	19.3333	2.66667	18	44.3333	20.6667	88.6667	47.6667	0	0.333333	52.6667	55.3333	0	40.6667	70	65.5	0	0.25	d__Eukaryota	k__Fungi	p__Ascomycota	c__Dothideomycetes	o__Pleosporales	f__Massarinaceae	g__Stagonospora	s__Stagonospora_sp	Pathotroph	Plant Pathogen	Probable	Microfungus	-	-	Tedersoo L, et al. 2014. Science 346:1256688
OTU4357	177	154	122.333	0	2.33333	113.333	20.3333	19.3333	3	6	59.3333	17	17	0	14.3333	0	0	6.66667	41	9.33333	0	5.25	9.75	0	0	d__Eukaryota	k__Fungi	p__Ascomycota	c__Sordariomycetes	o__Sordariales	f__unclassified_o__Sordariales	g__unclassified_o__Sordariales	s__unclassified_o__Sordariales	-	-	-	-	-	Unassigned	-
OTU3932	0.333333	0	0	0	0	0.333333	0	0.666667	16	103.667	0	2	0	3	82.3333	48.3333	373.333	0	1	1.33333	20.3333	6.5	12.75	14	104.5	d__Eukaryota	k__Fungi	p__unclassified_k__Fungi	c__unclassified_k__Fungi	o__unclassified_k__Fungi	f__unclassified_k__Fungi	g__unclassified_k__Fungi	s__unclassified_k__Fungi	-	-	-	-	-	Unassigned	-
OTU3606	30.6667	23	20.3333	3.66667	3	66.3333	7.66667	3	0.666667	20	16.3333	55.3333	55.3333	17.3333	38.6667	0	25.6667	107.667	69	8.66667	84.6667	39.75	23.5	43.75	20.5	d__Eukaryota	k__Fungi	p__Ascomycota	c__Sordariomycetes	o__Hypocreales	f__Nectriaceae	g__unclassified_f__Nectriaceae	s__unclassified_f__Nectriaceae	Saprotroph	Undefined Saprotroph	Possible	Microfungus	-	-	Sterkenburg E, et al. 2015. New Phytologist 207:1145-1158
OTU4054	3	173.333	82	0	0	5.66667	59.6667	40.3333	21.6667	0	13.3333	48.3333	37	52.6667	11.3333	0	0	4.66667	27.3333	0	0	143	48.75	0.25	0	d__Eukaryota	k__Fungi	p__Ascomycota	c__Dothideomycetes	o__Pleosporales	f__Phaeosphaeriaceae	g__Phaeosphaeriopsis	s__Phaeosphaeriopsis_musae	Saprotroph	Undefined Saprotroph	Probable	-	-	-	Tedersoo L, et al. 2014. Science 346:1256688
OTU4919	0	11	20.3333	0	0	0.333333	6.33333	1.66667	0	0	0.333333	18.3333	0	674.333	0	0	0	0	15.3333	0	0	13	0	0	0	d__Eukaryota	k__Fungi	p__unclassified_k__Fungi	c__unclassified_k__Fungi	o__unclassified_k__Fungi	f__unclassified_k__Fungi	g__unclassified_k__Fungi	s__unclassified_k__Fungi	-	-	-	-	-	Unassigned	-
OTU3676	49.3333	21.3333	17.6667	1	0	274.667	9.33333	8.66667	0.333333	0	25.6667	19.3333	78.3333	28	2.33333	0.333333	0	28	43.3333	0	133.667	11	8.25	0	0	d__Eukaryota	k__Fungi	p__Ascomycota	c__unclassified_p__Ascomycota	o__unclassified_p__Ascomycota	f__unclassified_p__Ascomycota	g__unclassified_p__Ascomycota	s__unclassified_p__Ascomycota	-	-	-	-	-	Unassigned	-
OTU1219	115.667	46.6667	67	7	2.66667	282	35	21.6667	3	0.666667	22.6667	23.6667	15.6667	1	4	0	0	11.3333	18.6667	0	62.6667	7.75	2.5	0	0	d__Eukaryota	k__Fungi	p__Ascomycota	c__Sordariomycetes	o__Sordariales	f__Chaetomiaceae	g__Chaetomium	s__unclassified_g__Chaetomium	Pathotroph-Saprotroph-Symbiotroph	Animal Pathogen-Dung Saprotroph-Endophyte-Epiphyte-Plant Saprotroph-Wood Saprotroph	Possible	Microfungus	Soft Rot	Saprobic, acting as key decay organisms of plant materials and plant-derived commodities (Cannon & Kirk 2007); Epiphyte detection method-culture (Massimo et al. 2015); Endophyte detection method-culture (Busby et al. 2016, David et al. 2016); Likely opportunistic human pathogen (Irinyi et al. 2015)	Seehann G, et al. 1975. List of Fungi in Soft-Rot Tissue Tests. Institute fur Holzbiologie und Holzschutz, Bundesforschungsanstalt fur Forst - und Holzwirtshaft, Hamburg - Lohbrugge, Germany; Cannon PF, Kirk PM. 2007. Fungal Families of the World. CAB International, Cambridge; Bills GF, et al. 2013. Current Opinion in microbiology, 16:549-565; Tedersoo L, et al. 2014. Science 346:1256688; Irinyi …
OTU3909	0.333333	0	0	0.666667	0	37.6667	84.3333	138	1.66667	0.666667	31.6667	0	174.667	102	153.667	1	5	0	0	0	0	4.25	11.25	0	0	d__Eukaryota	k__Fungi	p__unclassified_k__Fungi	c__unclassified_k__Fungi	o__unclassified_k__Fungi	f__unclassified_k__Fungi	g__unclassified_k__Fungi	s__unclassified_k__Fungi	-	-	-	-	-	Unassigned	-
OTU3775	3.33333	5.66667	37.6667	20	5.33333	1.66667	1	1	0	0	13	387.333	3	8	24	2.66667	1	0	142.667	4.33333	10	29	10.25	11.25	0.75	d__Eukaryota	k__Fungi	p__unclassified_k__Fungi	c__unclassified_k__Fungi	o__unclassified_k__Fungi	f__unclassified_k__Fungi	g__unclassified_k__Fungi	s__unclassified_k__Fungi	-	-	-	-	-	Unassigned	-
OTU3590	62	15.6667	44	3.33333	4	126.333	6.33333	4	0.666667	0.666667	16.3333	30.3333	129.667	3	10	1	0.333333	59.6667	66	2	54.6667	37	32.25	0	0.75	d__Eukaryota	k__Fungi	p__Ascomycota	c__Sordariomycetes	o__Sordariales	f__Sordariales_fam_Incertae_sedis	g__Staphylotrichum	s__Staphylotrichum_sp	Saprotroph	Undefined Saprotroph	Probable	-	-	-	Tedersoo L, et al. 2014. Science 346:1256688
OTU4389	0	0.333333	0.333333	0.333333	0	6.33333	70.6667	64.6667	0	0	0	0	3.66667	36.6667	43.3333	0	0	0	0	0	6.33333	264.25	210	0	0	d__Eukaryota	k__Fungi	p__Mortierellomycota	c__Mortierellomycetes	o__Mortierellales	f__Mortierellaceae	g__Mortierella	s__Mortierella_sp	Saprotroph-Symbiotroph	Endophyte-Litter Saprotroph-Soil Saprotroph-Undefined Saprotroph	Possible	Microfungus	-	Saprobic in soil and thus frequenctly isolated from soil and material contaminated with soil such as hay or rotten silage and spoil tips (Cannon & Kirk 2007)	Cannon PF, Kirk PM. 2007. Fungal Families of the World. CAB International, Cambridge; Purahong W, et al. 2016. Molecular Ecology 25:4059-4074
OTU3630	12	10.6667	15.3333	18.3333	1	30	13	6	12	9.33333	14.3333	18.6667	58.6667	37.3333	25.6667	32	10	21.3333	68.3333	9.33333	110	78.25	55.5	22.75	14.5	d__Eukaryota	k__Fungi	p__Ascomycota	c__Eurotiomycetes	o__Chaetothyriales	f__Herpotrichiellaceae	g__unclassified_f__Herpotrichiellaceae	s__unclassified_f__Herpotrichiellaceae	Pathotroph-Saprotroph	Animal Pathogen-Fungal Parasite-Undefined Saprotroph	Probable	Facultative Yeast-Microfungus	-	Mostly saprobic on plants or other fungi, isolated from soil etc., and from medical sources (Cannon & Kirk 2007)	Cannon PF, Kirk PM. 2007. Fungal Families of the World. CAB International, Cambridge
OTU3085	5.33333	46.3333	34	0	0.666667	17.6667	41.6667	7.33333	0.666667	0.666667	0	0	57.6667	3	18.6667	0	0	5.33333	3.33333	0	71.3333	343.75	27.75	0.5	0	d__Eukaryota	k__Fungi	p__Basidiomycota	c__Agaricomycetes	o__Agaricales	f__Entolomataceae	g__Entoloma	s__unclassified_g__Entoloma	Pathotroph-Saprotroph-Symbiotroph	Ectomycorrhizal-Fungal Parasite-Soil Saprotroph-Undefined Saprotroph	Possible	Agaricoid	-	-	Rinaldi AC, et al. 2008. Fungal Diversity 33:1-45 (ECM/(not ECM); Tedersoo L, et al. 2010. Mycorrhiza 20:217-263 (sensu stricto); http://mycorrhizas.info/ecmf.html (ECM/(not ECM)
OTU3336	0	0	0	0	0	0	0	0	0	0	0	0	0	0	0	0	0	0	662.333	0	0	0	0.25	0.5	0	d__Eukaryota	k__Fungi	p__unclassified_k__Fungi	c__unclassified_k__Fungi	o__unclassified_k__Fungi	f__unclassified_k__Fungi	g__unclassified_k__Fungi	s__unclassified_k__Fungi	-	-	-	-	-	Unassigned	-
OTU3863	12.6667	22.3333	22	1.33333	0.333333	37.6667	146	143.667	24	5.33333	15.3333	16.6667	27	21.6667	12.3333	0	0.333333	28.3333	21	0	10	31.25	62.25	0.5	0.5	d__Eukaryota	k__Fungi	p__Basidiomycota	c__Tremellomycetes	o__Cystofilobasidiales	f__Mrakiaceae	g__Tausonia	s__Tausonia_pullulans	-	-	-	-	-	Unassigned	-
OTU3635	19	240	145.667	4.33333	7.66667	54	48	46.6667	5.66667	2.66667	0	9.33333	5.33333	7.33333	1.33333	0	0	3.33333	29	0	0	10.25	6.25	0.5	0	d__Eukaryota	k__Fungi	p__Ascomycota	c__Dothideomycetes	o__Pleosporales	f__Pleosporaceae	g__Curvularia	s__Curvularia_hominis	Pathotroph	Plant Pathogen	Probable	-	-	-	Tedersoo L, et al. 2014. Science 346:1256688
OTU3556	55.3333	53.6667	65	0	0.666667	326.667	11	11.6667	0	0	0.666667	6	26.6667	2.66667	0.666667	0	0	1.66667	4	0	39.6667	28	7	0.25	0	d__Eukaryota	k__Fungi	p__Ascomycota	c__unclassified_p__Ascomycota	o__unclassified_p__Ascomycota	f__unclassified_p__Ascomycota	g__unclassified_p__Ascomycota	s__unclassified_p__Ascomycota	-	-	-	-	-	Unassigned	-
OTU1224	130.667	176.333	51.3333	8	0	73	33	35.6667	0.333333	1.33333	63.3333	21	13.6667	0.666667	0.666667	0	0	0	13.3333	0	4	4	10	0	0	d__Eukaryota	k__Fungi	p__Ascomycota	c__Pezizomycotina_cls_Incertae_sedis	o__Pezizomycotina_ord_Incertae_sedis	f__Pezizomycotina_fam_Incertae_sedis	g__Badarisama	s__Badarisama_sojae	-	-	-	-	-	Unassigned	-
OTU4403	2	86.6667	53	0	0.333333	28.3333	53	47.3333	1.66667	4.66667	6.33333	5.66667	40.6667	49.3333	32	0	0.666667	9.66667	7	0.333333	106	51	42.5	0.5	0.25	d__Eukaryota	k__Fungi	p__Basidiomycota	c__unclassified_p__Basidiomycota	o__unclassified_p__Basidiomycota	f__unclassified_p__Basidiomycota	g__unclassified_p__Basidiomycota	s__unclassified_p__Basidiomycota	-	-	-	-	-	Unassigned	-
OTU3744	5.33333	0	0.666667	0	0	10.3333	4	5.66667	0	0	26.6667	3.66667	34.6667	2.66667	2.66667	0	0	41.6667	4.66667	0	443.333	18.5	2.5	0	0	d__Eukaryota	k__Fungi	p__Ascomycota	c__Pezizomycetes	o__Pezizales	f__Pezizaceae	g__Peziza	s__Peziza_aurata	Saprotroph-Symbiotroph	Dung Saprotroph-Ectomycorrhizal-Litter Saprotroph-Undefined Saprotroph	Possible	Pezizoid	-	Saprobic or ectomycorrhizal, on or in soil, leafmould etc., some species associated with dung or fire sites (Cannon & Kirk 2007)	Cannon PF, Kirk PM. 2007. Fungal Families of the World. CAB International, Cambridge; Rinaldi AC, et al. 2008. Fungal Diversity 33:1-45; Tedersoo L, et al. 2010. Mycorrhiza 20:217-263 (pro parte)
OTU3980	36.3333	6.66667	12.3333	1	0	75	145.333	66	1	1.33333	6	5.66667	41.6667	22.3333	7.66667	0	0.333333	4	8	0	52.6667	53.75	59.5	0	0	d__Eukaryota	k__Fungi	p__unclassified_k__Fungi	c__unclassified_k__Fungi	o__unclassified_k__Fungi	f__unclassified_k__Fungi	g__unclassified_k__Fungi	s__unclassified_k__Fungi	-	-	-	-	-	Unassigned	-
OTU3831	71	86.6667	104	31	6.33333	83.3333	37	23.3333	1.33333	0.333333	22.6667	32	35	10.3333	6.66667	0	0	5.33333	16.3333	0	14.3333	7.75	9	0	0	d__Eukaryota	k__Fungi	p__Ascomycota	c__Sordariomycetes	o__Hypocreales	f__Stachybotryaceae	g__Paramyrothecium	s__Paramyrothecium_viridisporum	Saprotroph	Undefined Saprotroph	Possible	Microfungus	-	-	Sterkenburg E, et al. 2015. New Phytologist 207:1145-1158
OTU4367	0.333333	81.3333	53.3333	0	0.333333	2.66667	74.6667	45.3333	198.333	1	4.66667	5.33333	5.33333	15.6667	7.33333	0	51.6667	0	4.66667	0	2.33333	23.75	16	0	0.25	d__Eukaryota	k__Fungi	p__Ascomycota	c__Sordariomycetes	o__Hypocreales	f__Hypocreales_fam_Incertae_sedis	g__Sarocladium	s__unclassified_g__Sarocladium	Saprotroph	Undefined Saprotroph	Probable	-	-	-	Tedersoo L, et al. 2014. Science 346:1256688
OTU132	0	2.66667	2	0.333333	89	9.33333	1	1.66667	8.33333	422	6.33333	7.33333	0	0	0	0	0	0	18	4.33333	18.3333	0.25	0.5	0.75	0	d__Eukaryota	k__Fungi	p__Ascomycota	c__Sordariomycetes	o__Sordariales	f__Chaetomiaceae	g__Zopfiella	s__unclassified_g__Zopfiella	Saprotroph	Dung Saprotroph	Highly Probable	-	-	-	Bills GF, et al. 2013. Current Opinion in microbiology, 16:549-565; Tedersoo L, et al. 2014. Science 346:1256688
OTU4377	4.33333	18	14.6667	7.66667	5	12	4.66667	10	9.66667	68.3333	14	36.6667	51.3333	29	32	7	25.3333	13.3333	43	1.66667	63.6667	47.5	45.25	3.5	16	d__Eukaryota	k__Fungi	p__Ascomycota	c__Sordariomycetes	o__unclassified_c__Sordariomycetes	f__unclassified_c__Sordariomycetes	g__unclassified_c__Sordariomycetes	s__unclassified_c__Sordariomycetes	-	-	-	-	-	Unassigned	-
OTU5215	0	7.66667	2.66667	0	0	0	0	0.333333	0	0.666667	0	0	0	174	10.6667	376	0.333333	0	0	0	0	0	0	0	0	d__Eukaryota	k__Fungi	p__Basidiomycota	c__Agaricomycetes	o__Auriculariales	f__Auriculariales_fam_Incertae_sedis	g__Oliveonia	s__Oliveonia_sp	Saprotroph	Undefined Saprotroph	Probable	-	-	-	Tedersoo L, et al. 2014. Science 346:1256688
OTU3712	14	18.3333	6.66667	34.6667	0.666667	122.667	0	1.66667	2	0	7.33333	12	32.6667	25.3333	5.66667	30.3333	9	11	5.66667	0.333333	41.3333	13	12	155.25	4.25	d__Eukaryota	k__Fungi	p__Ascomycota	c__Sordariomycetes	o__unclassified_c__Sordariomycetes	f__unclassified_c__Sordariomycetes	g__unclassified_c__Sordariomycetes	s__unclassified_c__Sordariomycetes	-	-	-	-	-	Unassigned	-
OTU4379	8	8	12.6667	5.66667	0.666667	8.66667	4.66667	3	0	0.333333	28	26.6667	260.667	3.66667	5	2	0.333333	42	63.3333	1.33333	41	9.5	25.75	0.75	0	d__Eukaryota	k__Fungi	p__Mortierellomycota	c__Mortierellomycetes	o__Mortierellales	f__Mortierellaceae	g__Mortierella	s__Mortierella_ambigua	Saprotroph-Symbiotroph	Endophyte-Litter Saprotroph-Soil Saprotroph-Undefined Saprotroph	Possible	Microfungus	-	Saprobic in soil and thus frequenctly isolated from soil and material contaminated with soil such as hay or rotten silage and spoil tips (Cannon & Kirk 2007)	Cannon PF, Kirk PM. 2007. Fungal Families of the World. CAB International, Cambridge; Purahong W, et al. 2016. Molecular Ecology 25:4059-4074
OTU3902	4.33333	35	16.3333	0	0	14.3333	18.6667	17	0.666667	1.33333	10	25.3333	5.66667	116.333	44	0.333333	1.33333	12.6667	112	0	6	69	43	0	0	d__Eukaryota	k__Fungi	p__Ascomycota	c__Dothideomycetes	o__Pleosporales	f__Didymellaceae	g__unclassified_f__Didymellaceae	s__unclassified_f__Didymellaceae	Pathotroph-Saprotroph	Animal Pathogen-Plant Pathogen-Undefined Saprotroph	Possible	Microfungus	-	-	Tedersoo L, et al. 2014. Science 346:1256688 (doi:10.1126/science.1256688)
OTU4130	0	0.666667	1	0	0	0	0	1	0	0.333333	1	0	15	250.333	11.3333	179	1.33333	0	0	0	23.3333	49.5	17.25	0	2	d__Eukaryota	k__Fungi	p__unclassified_k__Fungi	c__unclassified_k__Fungi	o__unclassified_k__Fungi	f__unclassified_k__Fungi	g__unclassified_k__Fungi	s__unclassified_k__Fungi	-	-	-	-	-	Unassigned	-
OTU3577	9.66667	4.66667	7.66667	0.333333	0	2	23.3333	41	8.33333	2	65.6667	27.6667	45	141	58.6667	2	0.666667	17.3333	12	0	48.3333	18	12.5	0.5	0.25	d__Eukaryota	k__Fungi	p__Ascomycota	c__Dothideomycetes	o__Pleosporales	f__Didymellaceae	g__Phoma	s__Phoma_eupyrena	Pathotroph-Saprotroph-Symbiotroph	Endophyte-Dung Saprotroph-Lichen Parasite-Litter Saprotroph-Plant Pathogen-Soil Saprotroph-Wood Saprotroph	Possible	Microfungus	Soft Rot	-	Richardson MJ. 1972. Transactions of the British Mycological Society 58:37-48; Seehann G, et al. 1975. List of Fungi in Soft-Rot Tissue Tests. Institute fur Holzbiologie und Holzschutz, Bundesforschungsanstalt fur Forst - und Holzwirtshaft, Hamburg - Lohbrugge, Germany; de Gruyter J, et al. 2010. Mycologia. 102:1066-1081; Costa IPMW, et al. 2012. Mycotaxon 119:26; Tedersoo L, et al. 2014. Science…
OTU4355	24.3333	2.66667	5	0.666667	0	67.6667	2.33333	4	0	0.333333	13.6667	7	146.333	39	60	0.666667	7	3	7.66667	0	113.333	10.75	30.75	0	0.25	d__Eukaryota	k__Fungi	p__unclassified_k__Fungi	c__unclassified_k__Fungi	o__unclassified_k__Fungi	f__unclassified_k__Fungi	g__unclassified_k__Fungi	s__unclassified_k__Fungi	-	-	-	-	-	Unassigned	-
OTU3854	16.3333	3	3	0.333333	0.666667	76.3333	28.6667	13.3333	0	0.333333	16	3	92.6667	14.6667	16	0	1	51.6667	3.66667	0	100.333	46.5	56.75	0	0	d__Eukaryota	k__Fungi	p__unclassified_k__Fungi	c__unclassified_k__Fungi	o__unclassified_k__Fungi	f__unclassified_k__Fungi	g__unclassified_k__Fungi	s__unclassified_k__Fungi	-	-	-	-	-	Unassigned	-
OTU3895	4	0	0	0	0	20.6667	0	0.666667	0	0	14.6667	0	316.333	28.6667	44.6667	0	0.333333	68.6667	0.333333	0	28.3333	8.25	6.5	0	0.75	d__Eukaryota	k__Fungi	p__Mortierellomycota	c__Mortierellomycetes	o__Mortierellales	f__Mortierellaceae	g__Mortierella	s__Mortierella_fimbricystis	Saprotroph-Symbiotroph	Endophyte-Litter Saprotroph-Soil Saprotroph-Undefined Saprotroph	Possible	Microfungus	-	Saprobic in soil and thus frequenctly isolated from soil and material contaminated with soil such as hay or rotten silage and spoil tips (Cannon & Kirk 2007)	Cannon PF, Kirk PM. 2007. Fungal Families of the World. CAB International, Cambridge; Purahong W, et al. 2016. Molecular Ecology 25:4059-4074
OTU3925	17.6667	14.3333	12.6667	2	1	74.3333	21	12	2.66667	2	145.667	27	81	9.33333	8.66667	1	2.66667	24.3333	10	0.666667	33.3333	9.75	18.75	0.25	6.25	d__Eukaryota	k__Fungi	p__unclassified_k__Fungi	c__unclassified_k__Fungi	o__unclassified_k__Fungi	f__unclassified_k__Fungi	g__unclassified_k__Fungi	s__unclassified_k__Fungi	-	-	-	-	-	Unassigned	-
OTU3610	18	33.3333	24	7	6.66667	23.6667	5.33333	9	6.66667	5	16.3333	59.3333	48.3333	29	35.6667	8	7	16	76.3333	3	27.3333	40	24.25	4.25	2.25	d__Eukaryota	k__Fungi	p__Ascomycota	c__Leotiomycetes	o__Helotiales	f__Helotiaceae	g__Tetracladium	s__Tetracladium_furcatum	Saprotroph	Undefined Saprotroph	Probable	-	-	-	Tedersoo L, et al. 2014. Science 346:1256688
OTU325	0	1.33333	2.33333	0	0	0	1	0.666667	525.333	0	0	0.333333	0	0.666667	1	0	0	0	0.333333	0	0	0	0.25	0	0	d__Eukaryota	k__Fungi	p__Ascomycota	c__Sordariomycetes	o__Diaporthales	f__Diaporthaceae	g__Diaporthe	s__Diaporthe_melonis	Pathotroph-Symbiotroph	Endophyte-Plant Pathogen	Possible	Microfungus	-	-	Tedersoo L, et al. 2014. Science 346:1256688
OTU1120	110.333	15	55.3333	0	0	124	23.3333	9.66667	0	0.333333	1.33333	1.66667	55.3333	1.66667	0	0	0.333333	19	12.6667	0	10.3333	71	19.75	0	0	d__Eukaryota	k__Fungi	p__Ascomycota	c__Sordariomycetes	o__Sordariales	f__unclassified_o__Sordariales	g__unclassified_o__Sordariales	s__unclassified_o__Sordariales	-	-	-	-	-	Unassigned	-
OTU3807	22	30.6667	53.6667	9.66667	25.6667	34.6667	33	29.3333	10.6667	24.6667	8	4	9	11.3333	48.6667	0	34.6667	48.6667	7	1.66667	36.3333	15	22	1.25	8.25	d__Eukaryota	k__Fungi	p__Basidiomycota	c__Agaricomycetes	o__Sebacinales	f__Serendipitaceae	g__Serendipita	s__Serendipita_vermifera	Symbiotroph	Orchid Mycorrhizal	Highly Probable	-	-	-	Tedersoo L, et al. 2010. Mycorrhiza 20:217-263 (pro parte); Weiss et al. DOI: 10.1111/nph.13977
OTU3688	9.66667	88.6667	257	0	0	5.33333	15.3333	20.3333	0.333333	0.333333	1.66667	4	0	0	0	0	0.333333	1	62.6667	0	7	37.5	13.75	0	0	d__Eukaryota	k__Fungi	p__unclassified_k__Fungi	c__unclassified_k__Fungi	o__unclassified_k__Fungi	f__unclassified_k__Fungi	g__unclassified_k__Fungi	s__unclassified_k__Fungi	-	-	-	-	-	Unassigned	-
OTU4654	43.6667	48.3333	73.3333	0.333333	0	42.3333	92.3333	106	0.666667	18.6667	0.666667	6.33333	0.333333	45	4.66667	0	0	6.66667	2.66667	0	23	5	4.25	0	0	d__Eukaryota	k__Fungi	p__Ascomycota	c__Sordariomycetes	o__Sordariales	f__Chaetomiaceae	g__Trichocladium	s__Trichocladium_asperum	Saprotroph	Undefined Saprotroph	Probable	-	-	-	Tedersoo L, et al. 2014. Science 346:1256688
OTU4401	0	55	26.6667	0	0.333333	2.33333	10	7	0.666667	0	12.6667	115	9.33333	49.3333	21	6	1.66667	0	53.6667	0	6	88.75	52	0	0	d__Eukaryota	k__Fungi	p__Ascomycota	c__Dothideomycetes	o__Pleosporales	f__Pleosporaceae	g__Edenia	s__Edenia_gomezpompae	Pathotroph	Plant Pathogen	Probable	-	-	-	Tedersoo L, et al. 2014. Science 346:1256688
OTU1171	2.33333	2.33333	1.33333	0.666667	0	6	2.33333	4	0	366	51.6667	2.33333	10	8.33333	5	0.666667	0.666667	10	3.33333	0	13	5	5.75	0.5	11.5	d__Eukaryota	k__Fungi	p__Ascomycota	c__Sordariomycetes	o__Hypocreales	f__Nectriaceae	g__Volutella	s__Volutella_ciliata	Pathotroph	Plant Pathogen	Probable	-	-	-	Tedersoo L, et al. 2014. Science 346:1256688 (doi:10.1126/science.1256688)
OTU3886	11	105.667	50	0	0	1.33333	62.6667	52.3333	0.666667	0.333333	0	35	24	38	18.3333	0	0	4	12	0	10	44.25	40	0.5	0	d__Eukaryota	k__Fungi	p__Basidiomycota	c__Tremellomycetes	o__Tremellales	f__Bulleribasidiaceae	g__Bulleribasidium	s__Bulleribasidium_variabile	Pathotroph-Saprotroph-Symbiotroph	Fungal Parasite-Undefined Saprotroph	Possible	Tremelloid-Yeast	-	The order contains both teleomorphic and anamorphic species, most of the latter being yeasts	Sterkenburg E, et al. 2015. New Phytologist 207:1145-1158
OTU4173	8.66667	4	3	0	0.333333	150.667	2.66667	4	0	0	17	8	127	21.6667	15	1.33333	0	7.66667	13.3333	0	86.6667	12.75	16.5	0.5	0	d__Eukaryota	k__Fungi	p__unclassified_k__Fungi	c__unclassified_k__Fungi	o__unclassified_k__Fungi	f__unclassified_k__Fungi	g__unclassified_k__Fungi	s__unclassified_k__Fungi	-	-	-	-	-	Unassigned	-
OTU1180	12.3333	15.3333	11	9.33333	1	27	34.6667	51.3333	130.333	76	0	0	0.666667	0	0	0	0	13.3333	8	0	0.666667	94	15.5	0	0	d__Eukaryota	k__Fungi	p__Basidiomycota	c__Agaricomycetes	o__Auriculariales	f__unclassified_o__Auriculariales	g__unclassified_o__Auriculariales	s__Auriculariales_sp	-	-	-	-	-	Unassigned	-
OTU2834	0	0.333333	0	0	0	0	0	0	0	0	0	0	0	0	0	0	0	0	53.6667	441.333	0	0.5	3	0	0	d__Eukaryota	k__Fungi	p__Basidiomycota	c__Agaricomycetes	o__Auriculariales	f__unclassified_o__Auriculariales	g__unclassified_o__Auriculariales	s__unclassified_o__Auriculariales	-	-	-	-	-	Unassigned	-
OTU3802	3	11.6667	29	0	0	4.66667	6	6	0	0	14.6667	119.667	44.6667	9	2.66667	0.333333	0	6.66667	102.667	0.333333	30.6667	70.25	36.5	0	0.25	d__Eukaryota	k__Fungi	p__Ascomycota	c__Sordariomycetes	o__unclassified_c__Sordariomycetes	f__unclassified_c__Sordariomycetes	g__unclassified_c__Sordariomycetes	s__unclassified_c__Sordariomycetes	-	-	-	-	-	Unassigned	-
OTU415	0.333333	1.33333	0.666667	0.333333	10	0.333333	0	0	0.333333	32.6667	0.666667	0.666667	0	0	0	0	0	1.33333	107.667	330	3.33333	0.25	0	0.75	0	d__Eukaryota	k__Fungi	p__Ascomycota	c__Sordariomycetes	o__Sordariales	f__unclassified_o__Sordariales	g__unclassified_o__Sordariales	s__unclassified_o__Sordariales	-	-	-	-	-	Unassigned	-
OTU5770	0	0.333333	0	0	0	0	0	0	0	0	0	484.333	1	0	0.333333	0	0	0	0	0	0	0	0	0	0	d__Eukaryota	k__Fungi	p__unclassified_k__Fungi	c__unclassified_k__Fungi	o__unclassified_k__Fungi	f__unclassified_k__Fungi	g__unclassified_k__Fungi	s__unclassified_k__Fungi	-	-	-	-	-	Unassigned	-
OTU3532	9.33333	81.6667	62.3333	0	0	19	15.6667	12.3333	1.33333	0	20	50	68	20.3333	9	0	0	6.66667	34.6667	0	33	25.5	13.25	1	0	d__Eukaryota	k__Fungi	p__Ascomycota	c__Sordariomycetes	o__Hypocreales	f__Bionectriaceae	g__Clonostachys	s__Clonostachys_epichloe	Pathotroph	Plant Pathogen	Probable	-	-	-	Tedersoo L, et al. 2014. Science 346:1256688
OTU1172	20.3333	119.667	68	0.333333	1.33333	61.3333	78.6667	47.6667	49.3333	2	1	0	1.66667	0.333333	0	0	0	0.666667	12	0.333333	4.33333	2.25	1	0	0	d__Eukaryota	k__Fungi	p__Ascomycota	c__Sordariomycetes	o__Hypocreales	f__Stachybotryaceae	g__Alfaria	s__unclassified_g__Alfaria	Saprotroph	Undefined Saprotroph	Possible	Microfungus	-	-	Sterkenburg E, et al. 2015. New Phytologist 207:1145-1158
OTU1201	118.667	53.3333	58	2.66667	0.333333	213.667	12.3333	10.3333	0	1.66667	0	0	0	0	0	0	0	0	0	0.333333	0	0	0	0	0	d__Eukaryota	k__Fungi	p__Ascomycota	c__Sordariomycetes	o__Hypocreales	f__Hypocreaceae	g__Trichoderma	s__unclassified_g__Trichoderma	Saprotroph	Undefined Saprotroph	Possible	Microfungus	-	-	Sterkenburg E, et al. 2015. New Phytologist 207:1145-1158
OTU3575	9	48.3333	31.6667	0	2	2.66667	14	6	0.666667	2	19.3333	26.6667	19.3333	231.333	7.66667	0.333333	0	3.66667	19	0	2.66667	12.5	9.25	0.25	0	d__Eukaryota	k__Fungi	p__Ascomycota	c__Dothideomycetes	o__Pleosporales	f__Cucurbitariaceae	g__Pyrenochaetopsis	s__Pyrenochaetopsis_sp	Pathotroph-Saprotroph-Symbiotroph	Endophyte-Lichen Parasite-Undefined Saprotroph	Possible	Microfungus	-	-	Tedersoo L, et al. 2014. Science 346:1256688; Massimo NC, et al. 2015. Microbial Ecology 70:61-76; Lawrey JD, Diederich P. 2016. URL: http://www.lichenicolous.net [24 May 2017]
OTU3855	10.6667	5	9	0	0	75.3333	6.33333	5.66667	1	0.333333	19.3333	4.66667	58.3333	15.6667	28	0.666667	0.333333	77.6667	9	0	100.333	20	18.5	0	0.5	d__Eukaryota	k__Fungi	p__unclassified_k__Fungi	c__unclassified_k__Fungi	o__unclassified_k__Fungi	f__unclassified_k__Fungi	g__unclassified_k__Fungi	s__unclassified_k__Fungi	-	-	-	-	-	Unassigned	-
OTU3751	5.66667	119	88	0.666667	2	9.33333	17.3333	14.3333	0.333333	0.333333	6.66667	54.3333	11.3333	12	17	0	0.333333	8.33333	10.3333	0	9.66667	42	33	0	0.5	d__Eukaryota	k__Fungi	p__Ascomycota	c__Sordariomycetes	o__Hypocreales	f__Hypocreales_fam_Incertae_sedis	g__Sarocladium	s__Sarocladium_zeae	Saprotroph	Undefined Saprotroph	Probable	-	-	-	Tedersoo L, et al. 2014. Science 346:1256688
OTU4279	5	152.333	61.6667	0	0	11.3333	43.6667	19.3333	0.333333	0	2	43	18.6667	12.3333	19.3333	0.333333	0.333333	1	22	0.333333	11	24.75	10.25	0	0	d__Eukaryota	k__Fungi	p__Ascomycota	c__Sordariomycetes	o__Hypocreales	f__Hypocreales_fam_Incertae_sedis	g__Fusariella	s__Fusariella_sinensis	Saprotroph	Undefined Saprotroph	Possible	Microfungus	-	-	Sterkenburg E, et al. 2015. New Phytologist 207:1145-1158
OTU4155	3.33333	6	2.33333	2	0	10	2.66667	4	0	0.666667	32	7.33333	65.6667	5.66667	1.33333	0	0	13.3333	11.3333	0	264.667	11.25	11.5	0.25	0	d__Eukaryota	k__Fungi	p__Ascomycota	c__Sordariomycetes	o__Hypocreales	f__Nectriaceae	g__Fusicolla	s__Fusicolla_aquaeductuum	Saprotroph	Undefined Saprotroph	Possible	Microfungus	-	-	Sterkenburg E, et al. 2015. New Phytologist 207:1145-1158
OTU1135	18.6667	66.3333	70.6667	87.6667	77.3333	49.3333	1	1	3.33333	0.333333	2.66667	32	0	1	2	0.666667	0	3	34	2	0	0	0	0	0	d__Eukaryota	k__Fungi	p__Basidiomycota	c__Agaricomycetes	o__Agaricales	f__unclassified_o__Agaricales	g__unclassified_o__Agaricales	s__unclassified_o__Agaricales	-	-	-	-	-	Unassigned	-
OTU4094	26.6667	4.33333	0.666667	0	0.333333	64.3333	12.3333	0.333333	0	0	16	8.66667	68.3333	220.333	1	0	0	1.66667	5.33333	0	15	2.75	2.25	0	0	d__Eukaryota	k__Fungi	p__unclassified_k__Fungi	c__unclassified_k__Fungi	o__unclassified_k__Fungi	f__unclassified_k__Fungi	g__unclassified_k__Fungi	s__unclassified_k__Fungi	-	-	-	-	-	Unassigned	-
OTU4352	0.666667	29.6667	14.6667	0	0	7.66667	86	109.333	131	1	5.33333	15	2.33333	15.3333	15.3333	0	0.666667	0	0.666667	0.333333	0	2.5	9	0	0	d__Eukaryota	k__Fungi	p__Basidiomycota	c__Tremellomycetes	o__Tremellales	f__unclassified_o__Tremellales	g__unclassified_o__Tremellales	s__unclassified_o__Tremellales	Pathotroph-Saprotroph-Symbiotroph	Fungal Parasite-Undefined Saprotroph	Possible	Tremelloid-Yeast	-	The order contains both teleomorphic and anamorphic species, most of the latter being yeasts	Sterkenburg E, et al. 2015. New Phytologist 207:1145-1158
OTU4283	4	54.3333	30	0	0	14.6667	89.3333	78.6667	1.66667	0	0	4.66667	9.33333	47.3333	4.66667	0	0	0	17.3333	0	0.666667	36.75	50	0	0	d__Eukaryota	k__Fungi	p__Ascomycota	c__unclassified_p__Ascomycota	o__unclassified_p__Ascomycota	f__unclassified_p__Ascomycota	g__unclassified_p__Ascomycota	s__unclassified_p__Ascomycota	-	-	-	-	-	Unassigned	-
OTU4133	18	3	3	0.333333	0	15.3333	7	12	1	0.333333	23.6667	34.6667	22	12.3333	22	0	0.333333	115	21.6667	0	27	45.25	56.75	0	0.25	d__Eukaryota	k__Fungi	p__Ascomycota	c__Sordariomycetes	o__Sordariales	f__Lasiosphaeriaceae	g__Schizothecium	s__Schizothecium_sp	Saprotroph	Dung Saprotroph	Highly Probable	-	-	-	Bills GF, et al. 2013. Current Opinion in microbiology, 16:549-565; Tedersoo L, et al. 2014. Science 346:1256688
OTU4268	46.3333	10.3333	5.66667	2.66667	0	26.3333	7	6.66667	0.333333	6	19	5.33333	16	15.3333	15	0.333333	0	114	11	0.333333	79.3333	28.25	21.75	0.75	1.75	d__Eukaryota	k__Fungi	p__Ascomycota	c__Sordariomycetes	o__Sordariales	f__Lasiosphaeriaceae	g__Schizothecium	s__unclassified_g__Schizothecium	Saprotroph	Dung Saprotroph	Highly Probable	-	-	-	Bills GF, et al. 2013. Current Opinion in microbiology, 16:549-565; Tedersoo L, et al. 2014. Science 346:1256688
OTU3928	32.3333	17	12.3333	0.333333	0.333333	19	25.3333	17.3333	1	1.66667	50	12	32.3333	10.6667	8.33333	0.333333	0.333333	88	17.6667	0.666667	17.3333	10.25	62.75	0.25	0	d__Eukaryota	k__Fungi	p__Ascomycota	c__unclassified_p__Ascomycota	o__unclassified_p__Ascomycota	f__unclassified_p__Ascomycota	g__unclassified_p__Ascomycota	s__unclassified_p__Ascomycota	-	-	-	-	-	Unassigned	-
OTU3724	0.666667	16	1.66667	0	0	68.6667	0	0	0	0	273	0	3.33333	0	0.333333	0	0	0	0	0	71	1	0	0	0	d__Eukaryota	k__Fungi	p__unclassified_k__Fungi	c__unclassified_k__Fungi	o__unclassified_k__Fungi	f__unclassified_k__Fungi	g__unclassified_k__Fungi	s__unclassified_k__Fungi	-	-	-	-	-	Unassigned	-
OTU128	0	0.666667	2.33333	1.66667	0	0	0	0	0	0	0	0	0	0	0	0	0	23.3333	1	1.33333	23.3333	0	0.5	12.25	368.75	d__Eukaryota	k__Fungi	p__Basidiomycota	c__Agaricomycetes	o__Agaricales	f__Psathyrellaceae	g__Psathyrella	s__Psathyrella_panaeoloides	Saprotroph	Wood Saprotroph	Probable	Agaricoid	-	-	Tedersoo L, et al. 2014. Science 346:1256688
OTU1188	1	6.33333	13	6	1.33333	10	0	2	5.66667	0.666667	11.6667	4.66667	1	29.3333	8.66667	55.3333	123.667	8	32	10	5.66667	9.25	32.75	35.5	12.5	d__Eukaryota	k__Fungi	p__Ascomycota	c__Sordariomycetes	o__Xylariales	f__unclassified_o__Xylariales	g__unclassified_o__Xylariales	s__unclassified_o__Xylariales	-	-	-	-	-	Unassigned	-
OTU3048	11	27	5.66667	0	0	0	15.3333	5.33333	0	0	0	15	124.667	2	0.333333	0	0	0	186	0	0	12.25	15	0.25	0	d__Eukaryota	k__Fungi	p__unclassified_k__Fungi	c__unclassified_k__Fungi	o__unclassified_k__Fungi	f__unclassified_k__Fungi	g__unclassified_k__Fungi	s__unclassified_k__Fungi	-	-	-	-	-	Unassigned	-
OTU4071	1	10	15.6667	47.6667	10	1.66667	0.666667	0.666667	6.66667	8.33333	0	12.6667	0.666667	8.66667	28	49.6667	13	1	7.33333	40	9.33333	8	8	119.25	10	d__Eukaryota	k__Fungi	p__unclassified_k__Fungi	c__unclassified_k__Fungi	o__unclassified_k__Fungi	f__unclassified_k__Fungi	g__unclassified_k__Fungi	s__unclassified_k__Fungi	-	-	-	-	-	Unassigned	-
OTU3258	27	55.6667	69	0.666667	2	44.3333	18	33	8.33333	0.666667	9.33333	3	23.6667	42.6667	7	0	0	41.6667	0.333333	0	16	1.5	6.75	0	0	d__Eukaryota	k__Fungi	p__Mortierellomycota	c__unclassified_p__Mortierellomycota	o__unclassified_p__Mortierellomycota	f__unclassified_p__Mortierellomycota	g__unclassified_p__Mortierellomycota	s__Mortierellomycota_sp	-	-	-	-	-	Unassigned	-
OTU129	0.666667	4	8.66667	0.333333	1	1.66667	0.666667	6.33333	0	0	31.3333	9.33333	18.3333	6.33333	26.6667	0.333333	8	0	8	0	244.667	15	13	2.75	0.75	d__Eukaryota	k__Fungi	p__Basidiomycota	c__Agaricomycetes	o__Agaricales	f__Strophariaceae	g__Tubaria	s__unclassified_g__Tubaria	Saprotroph	Leaf Saprotroph-Wood Saprotroph	Probable	Agaricoid	-	-	Tedersoo L, et al. 2014. Science 346:1256688
OTU868	119.667	56.6667	66	0	0	133.333	13	13.6667	0	1	0	0	0	0	0	0	0	0	0	0	0	0	0	0	0	d__Eukaryota	k__Fungi	p__Ascomycota	c__unclassified_p__Ascomycota	o__unclassified_p__Ascomycota	f__unclassified_p__Ascomycota	g__unclassified_p__Ascomycota	s__unclassified_p__Ascomycota	-	-	-	-	-	Unassigned	-
OTU4059	1.33333	18	11.3333	0	0	19	27.6667	24.6667	0	1	8	5	22.6667	34	26.3333	0.333333	1.33333	11.6667	16.3333	0.333333	95	45	33.5	0.25	0	d__Eukaryota	k__Fungi	p__Basidiomycota	c__Tremellomycetes	o__Tremellales	f__Bulleribasidiaceae	g__Dioszegia	s__Dioszegia_zsoltii_var._zsoltii	Pathotroph-Saprotroph-Symbiotroph	Fungal Parasite-Undefined Saprotroph	Possible	Tremelloid-Yeast	-	The order contains both teleomorphic and anamorphic species, most of the latter being yeasts	Sterkenburg E, et al. 2015. New Phytologist 207:1145-1158
OTU4142	0	0	0	0	0	2.33333	0.333333	0	0	0	0	0	0	0	0	0	0	2	11	0	5	44.75	0.5	328.5	0	d__Eukaryota	k__Fungi	p__Basidiomycota	c__Agaricomycetes	o__Agaricales	f__Psathyrellaceae	g__Coprinopsis	s__Coprinopsis_episcopalis	Saprotroph	Dung Saprotroph-Plant Saprotroph-Wood Saprotroph	Probable	Agaricoid	-	Saprobic, in grass, on dung, rotten wood and similar substrata (Cannon & Kirk 2007)	Cannon PF, Kirk PM. 2007. Fungal Families of the World. CAB International, Cambridge
OTU484	26	119.667	70.3333	7.33333	2.66667	21.3333	56	49.6667	6.33333	0	6	12	2	2.66667	2.33333	0	0	0	0.666667	0	0	0.75	5.25	0	0	d__Eukaryota	k__Fungi	p__Ascomycota	c__Dothideomycetes	o__Pleosporales	f__Pleosporaceae	g__Curvularia	s__Curvularia_americana	Pathotroph	Plant Pathogen	Probable	-	-	-	Tedersoo L, et al. 2014. Science 346:1256688
OTU3924	21	10.3333	5	0	0	16.3333	3.66667	1	0	0	0.666667	0	1	0	0	0	0	0.333333	4	0.333333	8	2.5	2	314	0	d__Eukaryota	k__Fungi	p__Ascomycota	c__Sordariomycetes	o__Hypocreales	f__Hypocreaceae	g__Monocillium	s__Monocillium_mucidum	Saprotroph	Undefined Saprotroph	Probable	-	-	-	Tedersoo L, et al. 2014. Science 346:1256688
OTU3052	11.3333	19	16.6667	0.666667	0	175.667	8.66667	18	0	0	4.66667	3.33333	65	21.6667	0	0.333333	0	4	6.33333	0	14.3333	6.5	9.5	0.25	0	d__Eukaryota	k__Fungi	p__unclassified_k__Fungi	c__unclassified_k__Fungi	o__unclassified_k__Fungi	f__unclassified_k__Fungi	g__unclassified_k__Fungi	s__unclassified_k__Fungi	-	-	-	-	-	Unassigned	-
OTU2980	37.3333	5	16.6667	0	0	182.667	29.3333	24.3333	2.66667	6.33333	1.66667	1	26.6667	2.33333	1.33333	0	0	0.333333	1.33333	0	33.3333	6.5	2.75	0	0	d__Eukaryota	k__Fungi	p__Ascomycota	c__Leotiomycetes	o__Helotiales	f__Helotiaceae	g__Hymenoscyphus	s__Hymenoscyphus_herbarum	Pathotroph-Saprotroph-Symbiotroph	Bryophyte Parasite-Ectomycorrhizal-Ericoid Mycorrhizal-Undefined Saprotroph	Possible	Microfungus; Dark Septate Microfungus	-	Syn.: Pezoloma among other (see e.g., Pezoloma ericae)	Baral and Krieglsteiner 2006. Acta Mycologica 41:11-20 (as a bryophyte parasite); Huhtinen et al. 2010. Nova Hedwigia 90:413-431, Bent et al. 2011. Applied and Environmental Microbiology 77:3351-3359 (as ectomycorrhizae); Tedersoo L, et al. 2014. Science 346:1256688 (as saprotroph)
OTU3055	141	19	29.6667	0	0	0	6	29.3333	0	0	0	34.3333	33	0	0	0	0	0	0	0	0	0	88.75	0	0	d__Eukaryota	k__Fungi	p__unclassified_k__Fungi	c__unclassified_k__Fungi	o__unclassified_k__Fungi	f__unclassified_k__Fungi	g__unclassified_k__Fungi	s__unclassified_k__Fungi	-	-	-	-	-	Unassigned	-
OTU1230	6.33333	148	92.6667	5.33333	1.66667	34	34.3333	27.3333	7.66667	0.333333	4	1.33333	0.666667	0.333333	1.33333	0	0	3.66667	1	0	0	6.75	3.75	0	0	d__Eukaryota	k__Fungi	p__Ascomycota	c__Dothideomycetes	o__Pleosporales	f__Pleosporaceae	g__Curvularia	s__Curvularia_verruculosa	Pathotroph	Plant Pathogen	Probable	-	-	-	Tedersoo L, et al. 2014. Science 346:1256688
OTU3661	0.333333	3	1.66667	0.666667	0	2.33333	1.33333	3	5.66667	0.666667	5.33333	4	2	6.33333	78.3333	8.33333	31.6667	9	10	2.66667	7.66667	30.5	4.25	21.5	135.5	d__Eukaryota	k__Fungi	p__Ascomycota	c__Dothideomycetes	o__Pleosporales	f__Phaeosphaeriaceae	g__Paraphoma	s__Paraphoma_radicina	Pathotroph-Saprotroph	Fungal Parasite-Plant Pathogen-Plant Saprotroph	Probable	Microfungus	-	Necrotrophic or saprobic on a wide range of plants, especially monocotyledons; a few species parasitic on other fungi (Cannon & Kirk 2007)	Cannon PF, Kirk PM. 2007. Fungal Families of the World. CAB International, Cambridge
OTU3631	7.66667	144.333	73.3333	0	0.333333	7.33333	43.3333	29.6667	12.6667	2	2	9.33333	4	6.33333	4	0	0	1.66667	12.3333	0	0	7	6	0	0	d__Eukaryota	k__Fungi	p__Ascomycota	c__Dothideomycetes	o__Pleosporales	f__Pleosporales_fam_Incertae_sedis	g__Dokmaia	s__Dokmaia_sp	-	-	-	-	-	Unassigned	-
OTU4336	8.33333	28.6667	45.6667	0.333333	0	8.66667	17.6667	40.3333	0.333333	1.66667	5	16	18.6667	2.33333	1	1	0	9.66667	79.3333	0	18.6667	41	28.5	0	0	d__Eukaryota	k__Fungi	p__Ascomycota	c__Sordariomycetes	o__unclassified_c__Sordariomycetes	f__unclassified_c__Sordariomycetes	g__unclassified_c__Sordariomycetes	s__unclassified_c__Sordariomycetes	-	-	-	-	-	Unassigned	-
OTU3587	2.33333	5	5.66667	10.3333	4	15.6667	1.33333	2	6	0	15.6667	24.3333	18.3333	7	5.66667	10.6667	5.33333	13	36	16.6667	74.6667	16.5	11.25	53	10	d__Eukaryota	k__Fungi	p__Ascomycota	c__Dothideomycetes	o__Pleosporales	f__Morosphaeriaceae	g__Acrocalymma	s__Acrocalymma_vagum	Saprotroph	Undefined Saprotroph	Probable	-	-	-	Tedersoo L, et al. 2014. Science 346:1256688
OTU295	5.66667	21.6667	19.3333	0	0	3.66667	25.6667	21	4.33333	0.333333	36.3333	9.33333	8	29.3333	12.6667	0	0	51.6667	17.3333	0	4	64	35	0	0	d__Eukaryota	k__Fungi	p__Ascomycota	c__Dothideomycetes	o__Pleosporales	f__Phaeosphaeriaceae	g__Phaeosphaeria	s__Phaeosphaeria_microscopica	Saprotroph	Undefined Saprotroph	Probable	-	-	-	Tedersoo L, et al. 2014. Science 346:1256688
OTU5089	0	0	0	0	0	0	0	0	0	0	0	134	231.333	0	0	0	0	0	0	0	0	1.75	0	0	0	d__Eukaryota	k__Fungi	p__Ascomycota	c__Dothideomycetes	o__Capnodiales	f__Capnodiaceae	g__Leptoxyphium	s__Leptoxyphium_kurandae	Saprotroph	Undefined Saprotroph	Probable	Microfungus	-	-	Tedersoo L, et al. 2014. Science 346:1256688
OTU4375	0	25.6667	22.6667	0	0	0.333333	8.33333	5.33333	0	0	4	12.6667	2.33333	2	0.666667	0	0	0.333333	73	0	1.33333	193.75	14	0	0	d__Eukaryota	k__Fungi	p__Mortierellomycota	c__Mortierellomycetes	o__Mortierellales	f__Mortierellaceae	g__Mortierella	s__Mortierella_capitata	Saprotroph-Symbiotroph	Endophyte-Litter Saprotroph-Soil Saprotroph-Undefined Saprotroph	Possible	Microfungus	-	Saprobic in soil and thus frequenctly isolated from soil and material contaminated with soil such as hay or rotten silage and spoil tips (Cannon & Kirk 2007)	Cannon PF, Kirk PM. 2007. Fungal Families of the World. CAB International, Cambridge; Purahong W, et al. 2016. Molecular Ecology 25:4059-4074
OTU4382	5.66667	3	3.66667	0	0	83.6667	4	2.66667	0	0	7.33333	2	41.3333	36.6667	62	0	0	23.6667	4	0	47.3333	21.25	11.5	0	0	d__Eukaryota	k__Fungi	p__unclassified_k__Fungi	c__unclassified_k__Fungi	o__unclassified_k__Fungi	f__unclassified_k__Fungi	g__unclassified_k__Fungi	s__unclassified_k__Fungi	-	-	-	-	-	Unassigned	-
OTU4244	4.66667	2.33333	0.333333	0	0	1.33333	0	0	0	0.333333	42.3333	92.3333	19.3333	7.33333	4.33333	0.666667	0	27.6667	118.333	0.666667	17.3333	10.5	9	0	0.75	d__Eukaryota	k__Fungi	p__Ascomycota	c__Pezizomycetes	o__Pezizales	f__Pezizales_fam_Incertae_sedis	g__Coprotus	s__Coprotus_sexdecimsporus	Saprotroph	Dung Saprotroph-Undefined Saprotroph	Highly Probable	-	-	-	Bills GF, et al. 2013. Current Opinion in microbiology, 16:549-565; Tedersoo L, et al. 2014. Science 346:1256688
OTU4077	12	3	5.66667	0	1.33333	23.3333	2.66667	2.66667	0	0	11	11	23.6667	21	67.6667	0.666667	1	0	52.3333	0	60.3333	17.5	35	0.75	0	d__Eukaryota	k__Fungi	p__Ascomycota	c__Sordariomycetes	o__unclassified_c__Sordariomycetes	f__unclassified_c__Sordariomycetes	g__unclassified_c__Sordariomycetes	s__unclassified_c__Sordariomycetes	-	-	-	-	-	Unassigned	-
OTU3638	0	0.333333	0.666667	2	0.333333	0	0	0	0	0.333333	0.333333	6.66667	0.333333	4.33333	13.3333	92	14.3333	0	4.33333	61.6667	4.66667	19	9.75	92.5	25	d__Eukaryota	k__Fungi	p__unclassified_k__Fungi	c__unclassified_k__Fungi	o__unclassified_k__Fungi	f__unclassified_k__Fungi	g__unclassified_k__Fungi	s__unclassified_k__Fungi	-	-	-	-	-	Unassigned	-
OTU3752	26.3333	17	8.66667	1.33333	0	46.3333	11	14.3333	2	7	30	13.3333	40.6667	6	10	0	0	25.3333	10.3333	0.666667	47	12.25	17	0.25	1.25	d__Eukaryota	k__Fungi	p__Ascomycota	c__Sordariomycetes	o__Hypocreales	f__Nectriaceae	g__Thelonectria	s__Thelonectria_truncata	Saprotroph	Leaf Saprotroph	Highly Probable	-	-	-	Tedersoo L, et al. 2014. Science 346:1256688; Salgado-Salazar et al. 2013. PLoS ONE 8,e76737
OTU1364	0	0	0	0	0	21.6667	19	15.6667	288.667	0.666667	0	0	0	0	0	0	0	0	0	0	0	0.5	0	0	0	d__Eukaryota	k__Fungi	p__Ascomycota	c__Dothideomycetes	o__Pleosporales	f__Melanommataceae	g__unclassified_f__Melanommataceae	s__Melanommataceae_sp	Saprotroph	Wood Saprotroph	Probable	Microfungus	-	Saprobic on wood and bark (Cannon & Kirk 2007)	Cannon PF, Kirk PM. 2007. Fungal Families of the World. CAB International, Cambridge
OTU4277	30.6667	19	25.3333	0.666667	0.333333	70.3333	10.6667	8.66667	0.333333	0.333333	11.6667	5.33333	35.6667	6.66667	8.66667	0	0	13	27.3333	0	43.3333	16.75	7.5	0	0	d__Eukaryota	k__Fungi	p__Ascomycota	c__Sordariomycetes	o__Sordariales	f__Chaetomiaceae	g__Humicola	s__unclassified_g__Humicola	Saprotroph	Undefined Saprotroph-Wood Saprotroph	Probable	-	Soft Rot	-	Seehann G, et al. 1975. List of Fungi in Soft-Rot Tissue Tests. Institute fur Holzbiologie und Holzschutz, Bundesforschungsanstalt fur Forst - und Holzwirtshaft, Hamburg - Lohbrugge, Germany; Costa IPMW, et al. 2012. Mycotaxon 119:26; Tedersoo L, et al. 2014. Science 346:1256688
OTU4156	0.333333	1	0	0	0	0	0	0	0	0	256	33.3333	28	4	4.66667	1	0	2	3.66667	0	6.66667	0.25	0.25	0	0	d__Eukaryota	k__Fungi	p__Ascomycota	c__Sordariomycetes	o__Hypocreales	f__Nectriaceae	g__Volutella	s__Volutella_sp	Pathotroph	Plant Pathogen	Probable	-	-	-	Tedersoo L, et al. 2014. Science 346:1256688 (doi:10.1126/science.1256688)
OTU2495	0	1.66667	0.333333	0	0	0	0.333333	0	0	0	0	20.3333	0	0.666667	0.333333	0	1	0	281.333	14.6667	7.33333	5	4.5	0	0	d__Eukaryota	k__Fungi	p__Basidiomycota	c__Agaricomycetes	o__Agaricales	f__Psathyrellaceae	g__Coprinopsis	s__Coprinopsis_lagopus	Saprotroph	Dung Saprotroph-Plant Saprotroph-Wood Saprotroph	Probable	Agaricoid	-	Saprobic, in grass, on dung, rotten wood and similar substrata (Cannon & Kirk 2007)	Cannon PF, Kirk PM. 2007. Fungal Families of the World. CAB International, Cambridge
OTU4197	3.33333	4.66667	3	0	0	17.3333	11.3333	14	1	1.33333	3.33333	10.6667	17.6667	26.6667	29.3333	0	0.333333	12	30.3333	0	61.6667	42.75	39.25	0	0	d__Eukaryota	k__Fungi	p__Basidiomycota	c__Cystobasidiomycetes	o__Erythrobasidiales	f__Erythrobasidiaceae	g__Erythrobasidium	s__Erythrobasidium_hasegawianum	Saprotroph	Undefined Saprotroph	Possible	Yeast	-	-	Sugiyama J, Hamamoto M. 1998. The Yeasts 4:654-655 (https://doi.org/10.1016/B978-044481312-1/50086-1)
OTU1167	66.6667	72.3333	54	4.66667	0.333333	84.3333	15.6667	9.33333	7	2.33333	0	0	8.66667	0	0	0	0.333333	0.666667	0	0	0.333333	1.25	0.75	0	0	d__Eukaryota	k__Fungi	p__Ascomycota	c__Sordariomycetes	o__Hypocreales	f__Hypocreales_fam_Incertae_sedis	g__Acremonium	s__Acremonium_felinum	Pathogen-Saprotroph-Symbiotroph	Animal Pathogen-Endophyte-Fungal Parasite-Plant Pathogen-Wood Saprotroph	Possible	Microfungus	Soft Rot	Endophyte detection method-culture (Hanada et al. 2010, Del Olmo-Ruiz & Arnold 2014); Likely opportunistic human pathogen (Irinyi et al. 2015)	Duncan CG, Eslyn WE. 1966. Mycologia 58:642-64; Nilsson T. 1973. Studies on wood degradation and cellulolytic activity of microfungi. No. 104; Worrall JJ, et al. 1997. Mycologia 89: 199-219; Hanada RE, et al. 2010. Fungal Biology 114:901-910; Del Olmo-Ruiz M, Arnold AE. 2014. Mycologia 106:8-21; Tedersoo L, et al. 2014. Science 346:1256688; Irinyi L, et al. 2015. Medical Mycology 53:313-337
OTU3806	0	0.333333	2.66667	0	0	0	0	1.66667	0	0	4	35.6667	9	0	0	0	0	25.6667	148	0	55.3333	4	41.25	0	0	d__Eukaryota	k__Fungi	p__Basidiomycota	c__Agaricomycetes	o__Agaricales	f__unclassified_o__Agaricales	g__unclassified_o__Agaricales	s__unclassified_o__Agaricales	-	-	-	-	-	Unassigned	-
OTU3545	2.66667	46	82.3333	3	15	8.33333	10.6667	12	0.333333	2.33333	4.66667	23.3333	1.66667	2.66667	6.33333	2	1.33333	1.33333	25.3333	33	7	12.5	14	5	3.25	d__Eukaryota	k__Fungi	p__unclassified_k__Fungi	c__unclassified_k__Fungi	o__unclassified_k__Fungi	f__unclassified_k__Fungi	g__unclassified_k__Fungi	s__unclassified_k__Fungi	-	-	-	-	-	Unassigned	-
OTU4398	0	0.333333	1.33333	1.66667	0	0	1	0.333333	5	0	0	1	0	0.333333	0.333333	2.66667	0	1	98.3333	205	2.33333	1	3.25	0.75	0.25	d__Eukaryota	k__Fungi	p__Ascomycota	c__Sordariomycetes	o__Branch06	f__unclassified_o__Branch06	g__unclassified_o__Branch06	s__Branch06_sp	-	-	-	-	-	Unassigned	-
OTU3657	1.33333	1	1	0	1	7	0.666667	2	0	0	0	19	6	2.66667	23	7	7	0.333333	186	0.333333	1.66667	38.25	19.75	0.5	0.25	d__Eukaryota	k__Fungi	p__Ascomycota	c__Sordariomycetes	o__Sordariales	f__Lasiosphaeriaceae	g__unclassified_f__Lasiosphaeriaceae	s__unclassified_f__Lasiosphaeriaceae	Saprotroph	Undefined Saprotroph	Probable	Microfungus	-	Saprobes found dung, soil and rotting vegetation (Cannon & Kirk 2007)	Cannon PF, Kirk PM. 2007. Fungal Families of the World. CAB International, Cambridge
OTU4316	33	13.3333	7.33333	0.333333	0	77.3333	10	11.6667	0	0	16.6667	11	77	5.33333	9	0	0	17.6667	1.33333	0.333333	16.3333	8	8.5	0	0	d__Eukaryota	k__Fungi	p__unclassified_k__Fungi	c__unclassified_k__Fungi	o__unclassified_k__Fungi	f__unclassified_k__Fungi	g__unclassified_k__Fungi	s__unclassified_k__Fungi	-	-	-	-	-	Unassigned	-
OTU3666	7.66667	64.3333	39.3333	0.666667	0	2	15.6667	17.3333	3	0	18.3333	20.3333	3	37.6667	7.33333	0	0	2.66667	21.3333	0	3.33333	45.5	10.25	0	0	d__Eukaryota	k__Fungi	p__Ascomycota	c__Dothideomycetes	o__Pleosporales	f__Phaeosphaeriaceae	g__Phaeosphaeria	s__Phaeosphaeria_fuckelii	Saprotroph	Undefined Saprotroph	Probable	-	-	-	Tedersoo L, et al. 2014. Science 346:1256688
OTU4597	1.33333	31.3333	15	0	0	0.333333	10.3333	11.6667	9.66667	18.6667	7.66667	29.6667	22	18	15.3333	0	0	10.3333	37.6667	0	2	51.25	21.75	0	0	d__Eukaryota	k__Fungi	p__Ascomycota	c__Dothideomycetes	o__Pleosporales	f__Phaeosphaeriaceae	g__unclassified_f__Phaeosphaeriaceae	s__unclassified_f__Phaeosphaeriaceae	Pathotroph-Saprotroph	Fungal Parasite-Plant Pathogen-Plant Saprotroph	Probable	Microfungus	-	Necrotrophic or saprobic on a wide range of plants, especially monocotyledons; a few species parasitic on other fungi (Cannon & Kirk 2007)	Cannon PF, Kirk PM. 2007. Fungal Families of the World. CAB International, Cambridge
OTU1871	9.33333	52	22	0	1	4.33333	25.3333	23	62.6667	0.333333	0	3.33333	5.66667	19	9.33333	0	0	0	13.6667	0	25.3333	16.25	19	0	0	d__Eukaryota	k__Fungi	p__Ascomycota	c__Dothideomycetes	o__Pleosporales	f__Didymellaceae	g__Epicoccum	s__Epicoccum_sorghinum	Pathotroph-Saprotroph	Animal Pathogen-Plant Pathogen-Undefined Saprotroph	Possible	Microfungus	-	-	Tedersoo L, et al. 2014. Science 346:1256688 (doi:10.1126/science.1256688)
OTU3796	58	27.6667	5.66667	0	0	8.33333	12.3333	20.3333	1.66667	0	12	12.3333	92	14.3333	3.66667	0	0	5.33333	21	0	4.33333	4.25	7.25	0	0	d__Eukaryota	k__Fungi	p__Ascomycota	c__Dothideomycetes	o__Pleosporales	f__Coniothyriaceae	g__unclassified_f__Coniothyriaceae	s__unclassified_f__Coniothyriaceae	-	-	-	-	-	Unassigned	-
OTU130	18	14	14.3333	0.333333	0	17	25.6667	20.6667	2.33333	0	4.33333	11.6667	48.3333	14.3333	2.33333	0	0	1	9.66667	0	5	90.75	9.75	0	0	d__Eukaryota	k__Fungi	p__Ascomycota	c__Pezizomycetes	o__Pezizales	f__Ascobolaceae	g__Ascobolus	s__Ascobolus_sp	Saprotroph	Dung Saprotroph-Wood Saprotroph	Probable	-	Soft Rot	-	Duncan CG, Eslyn WE. 1966. Mycologia 58:642-645; Bell A.1983. Dung Fungi: An Illustrated Guide to Coprophilous Fungi in New Zealand. Victoria University Press, Wellington; Tedersoo L, et al. 2014. Science 346:1256691
OTU3681	8	2	1.66667	0.666667	0	110.667	0	0.666667	0.666667	0	4.33333	7.33333	60	5.33333	2.66667	0	0.333333	8	5.66667	0.333333	79.3333	6.5	4.25	0.25	0.5	d__Eukaryota	k__Fungi	p__Glomeromycota	c__Glomeromycetes	o__Glomerales	f__Glomeraceae	g__Septoglomus	s__unclassified_g__Septoglomus	Symbiotroph	Arbuscular Mycorrhizal	Highly Probable	-	-	-	Redecker D, et al. 2013. Mycorrhiza 23:515-531
OTU3671	28.3333	14.3333	35	12	0	20.6667	11	6.33333	45.3333	39	31	1.66667	3.66667	3.66667	11.6667	2.33333	3.66667	17.6667	4.66667	0	6	4	4.75	0.5	1	d__Eukaryota	k__Fungi	p__Ascomycota	c__Dothideomycetes	o__Pleosporales	f__Cucurbitariaceae	g__Pyrenochaeta	s__Pyrenochaeta_sp	Saprotroph	Undefined Saprotroph-Wood Saprotroph	Highly Probable	-	Soft Rot	-	Seehann G, et al. 1975. List of Fungi in Soft-Rot Tissue Tests. Institute fur Holzbiologie und Holzschutz, Bundesforschungsanstalt fur Forst - und Holzwirtshaft, Hamburg - Lohbrugge, Germany; Costa IPMW, et al. 2012. Mycotaxon 119:26; Tedersoo L, et al. 2014. Science 346:1256688
OTU3960	6.33333	7	9	0.333333	14.6667	10	2	3.33333	0.333333	1.33333	9	43.3333	14.3333	4.33333	1.33333	11.3333	4	0.666667	98.6667	0.333333	3.66667	29	31.5	1.25	0.25	d__Eukaryota	k__Fungi	p__Ascomycota	c__Sordariomycetes	o__unclassified_c__Sordariomycetes	f__unclassified_c__Sordariomycetes	g__unclassified_c__Sordariomycetes	s__unclassified_c__Sordariomycetes	-	-	-	-	-	Unassigned	-
OTU3597	63.6667	23.3333	36.3333	1	0.666667	136.667	11.6667	13	0.333333	1.33333	1	0	1.33333	0	0	0	0.333333	3	3	0	1	2	2	0	0	d__Eukaryota	k__Fungi	p__Ascomycota	c__Sordariomycetes	o__Sordariales	f__Chaetomiaceae	g__Chaetomium	s__unclassified_g__Chaetomium	Pathotroph-Saprotroph-Symbiotroph	Animal Pathogen-Dung Saprotroph-Endophyte-Epiphyte-Plant Saprotroph-Wood Saprotroph	Possible	Microfungus	Soft Rot	Saprobic, acting as key decay organisms of plant materials and plant-derived commodities (Cannon & Kirk 2007); Epiphyte detection method-culture (Massimo et al. 2015); Endophyte detection method-culture (Busby et al. 2016, David et al. 2016); Likely opportunistic human pathogen (Irinyi et al. 2015)	Seehann G, et al. 1975. List of Fungi in Soft-Rot Tissue Tests. Institute fur Holzbiologie und Holzschutz, Bundesforschungsanstalt fur Forst - und Holzwirtshaft, Hamburg - Lohbrugge, Germany; Cannon PF, Kirk PM. 2007. Fungal Families of the World. CAB International, Cambridge; Bills GF, et al. 2013. Current Opinion in microbiology, 16:549-565; Tedersoo L, et al. 2014. Science 346:1256688; Irinyi …
OTU3717	6.66667	1.66667	1	3	1.66667	61.3333	1.66667	1.33333	2.66667	1.66667	0.666667	6.66667	42.6667	5.66667	6.33333	0.333333	1.33333	0.666667	12.6667	2.33333	83.3333	27.5	22.25	2.75	1	d__Eukaryota	k__Fungi	p__Glomeromycota	c__Glomeromycetes	o__Glomerales	f__Glomeraceae	g__unclassified_f__Glomeraceae	s__unclassified_f__Glomeraceae	Symbiotroph	Arbuscular Mycorrhizal	Highly Probable	-	-	-	Redecker D, et al. 2013. Mycorrhiza 23:515-531
OTU1703	0	6	7	1.33333	2.66667	0	0	0	0	0	9	51.6667	14.6667	78.6667	0	18.6667	0	1.66667	102.333	0.333333	3.33333	0.5	0	0	0	d__Eukaryota	k__Fungi	p__Basidiomycota	c__Agaricomycetes	o__Auriculariales	f__unclassified_o__Auriculariales	g__unclassified_o__Auriculariales	s__Auriculariales_sp	-	-	-	-	-	Unassigned	-
OTU4045	6.66667	5	5.33333	0	0	4.33333	0.333333	1	0	0	0	4	0	3.66667	1.66667	0	0	0	4.33333	0.666667	0	124.25	136.5	0	0	d__Eukaryota	k__Fungi	p__Basidiomycota	c__Agaricomycetes	o__Cantharellales	f__Ceratobasidiaceae	g__Waitea	s__unclassified_g__Waitea	Pathotroph	Plant Pathogen	Probable	-	-	-	Tedersoo L, et al. 2014. Science 346:1256688 (doi:10.1126/science.1256688)
OTU4067	7.66667	3.66667	4.66667	3.33333	0.666667	23.6667	1	1.66667	4.66667	11.6667	54	4.33333	11.6667	8.33333	7.33333	1	1.33333	53	13.6667	1.33333	20.3333	26.25	6.25	8.25	16.25	d__Eukaryota	k__Fungi	p__Ascomycota	c__Leotiomycetes	o__Helotiales	f__Helotiales_fam_Incertae_sedis	g__Leohumicola	s__Leohumicola_sp	Saprotroph	Undefined Saprotroph	Probable	-	-	-	Tedersoo L, et al. 2014. Science 346:1256688
OTU1191	76.6667	33.3333	32.6667	0.666667	0	97.3333	17.3333	29.6667	0.666667	0.333333	0	0	0	0	0	0	0	2.33333	1	0	0	1.25	2.25	0	0	d__Eukaryota	k__Fungi	p__Ascomycota	c__Eurotiomycetes	o__Eurotiales	f__Aspergillaceae	g__Aspergillus	s__Aspergillus_calidoustus	Saprotroph	Undefined Saprotroph	Possible	Microfungus	-	-	Sterkenburg E, et al. 2015. New Phytologist 207:1145-1158
OTU4126	9	23.3333	6	0	0	22.3333	1.33333	2.66667	0	0	48.6667	20.6667	21.6667	3.33333	3	0	0.333333	73.3333	9	0	13	13.5	21.5	0.75	0	d__Eukaryota	k__Fungi	p__unclassified_k__Fungi	c__unclassified_k__Fungi	o__unclassified_k__Fungi	f__unclassified_k__Fungi	g__unclassified_k__Fungi	s__unclassified_k__Fungi	-	-	-	-	-	Unassigned	-
OTU1214	110.667	6	12.6667	6.33333	0.666667	28.3333	1.33333	1	0	2	27	2.33333	20	3.66667	4	0	0	15	15.3333	1.33333	25	6.75	1.75	0.25	0.75	d__Eukaryota	k__Fungi	p__Basidiomycota	c__Malasseziomycetes	o__Malasseziales	f__Malasseziaceae	g__Malassezia	s__Malassezia_sp	Pathotroph-Saprotroph	Animal Pathogen-Undefined Saprotroph	Probable	Facultative Yeast	-	A lipid-dependent fungus growing on the sebaceous areas of human skin that may cause or exacerbate several skin diseases (Pityrosporum is a synonym that has been used for the yeast forms)	Findley K, et al. 2013. Nature 498:367-370
OTU4254	71.6667	0.333333	2.33333	0	0	0	2.33333	1	0	0	62.3333	0	1	4.66667	0.333333	0	0	96	0.666667	0	13	8.25	25	0.25	3	d__Eukaryota	k__Fungi	p__Basidiomycota	c__Agaricomycetes	o__Agaricales	f__Typhulaceae	g__Typhula	s__Typhula_sp	Pathotroph	Plant Pathogen	Probable	-	-	-	Tedersoo L, et al. 2014. Science 346:1256688 (doi:10.1126/science.1256688)
OTU1166	16.3333	17.6667	25	3	0	109.667	4	8.33333	0.333333	0.333333	4.33333	12	24.6667	1.33333	2.66667	0	0	0	12.3333	0	37	1	8.25	0	0	d__Eukaryota	k__Fungi	p__Basidiomycota	c__Agaricomycetes	o__Cantharellales	f__Ceratobasidiaceae	g__unclassified_f__Ceratobasidiaceae	s__Ceratobasidiaceae_sp	Pathotroph-Saprotroph-Symbiotroph	Endomycorrhizal-Plant Pathogen-Undefined Saprotroph	Possible	Microfungus	-	Best known as plant pathogens, but also saprobic. Species are endomycorrhizal with a wide range of plant roots - especially of Orchidaceae but also even bryophytes (Cannon & Kirk 2007)	Cannon PF, Kirk PM. 2007. Fungal Families of the World. CAB International, Cambridge
OTU3703	0	40.3333	25.3333	0.333333	0.666667	0	16	11.6667	0.333333	0	0	12.3333	0.333333	7.33333	4	0	0	35.6667	27	0	11.3333	72	21.75	0.25	0.5	d__Eukaryota	k__Fungi	p__Ascomycota	c__Sordariomycetes	o__Hypocreales	f__Hypocreales_fam_Incertae_sedis	g__Acremonium	s__Acremonium_sclerotigenum	Pathogen-Saprotroph-Symbiotroph	Animal Pathogen-Endophyte-Fungal Parasite-Plant Pathogen-Wood Saprotroph	Possible	Microfungus	Soft Rot	Endophyte detection method-culture (Hanada et al. 2010, Del Olmo-Ruiz & Arnold 2014); Likely opportunistic human pathogen (Irinyi et al. 2015)	Duncan CG, Eslyn WE. 1966. Mycologia 58:642-64; Nilsson T. 1973. Studies on wood degradation and cellulolytic activity of microfungi. No. 104; Worrall JJ, et al. 1997. Mycologia 89: 199-219; Hanada RE, et al. 2010. Fungal Biology 114:901-910; Del Olmo-Ruiz M, Arnold AE. 2014. Mycologia 106:8-21; Tedersoo L, et al. 2014. Science 346:1256688; Irinyi L, et al. 2015. Medical Mycology 53:313-337
OTU3989	24.3333	7.66667	8.33333	0.333333	0	69	8.33333	6.66667	0	0.333333	7	2	25	4.33333	2.33333	0	0.333333	43.6667	3.33333	0	36	16.25	19.75	0	0	d__Eukaryota	k__Fungi	p__unclassified_k__Fungi	c__unclassified_k__Fungi	o__unclassified_k__Fungi	f__unclassified_k__Fungi	g__unclassified_k__Fungi	s__unclassified_k__Fungi	-	-	-	-	-	Unassigned	-
OTU4348	1	0.666667	1.33333	0	0	34.6667	0.666667	0.666667	1	0	10	1.33333	45.3333	31.6667	28.3333	0	0	22.6667	0.333333	0	81	4.5	19.5	0	0	d__Eukaryota	k__Fungi	p__unclassified_k__Fungi	c__unclassified_k__Fungi	o__unclassified_k__Fungi	f__unclassified_k__Fungi	g__unclassified_k__Fungi	s__unclassified_k__Fungi	-	-	-	-	-	Unassigned	-
OTU3750	12	8	8.33333	0	0	88.6667	2.66667	3	0	0	15.3333	16	43.3333	4.66667	1.33333	0.333333	0	3	18	0	53.3333	4.75	1	0	0	d__Eukaryota	k__Fungi	p__Basidiomycota	c__Agaricomycetes	o__Agaricales	f__Bolbitiaceae	g__Pholiotina	s__Pholiotina_sulcata	Saprotroph	Undefined Saprotroph	Probable	Agaricoid	-	-	Tedersoo L, et al. 2014. Science 346:1256688
OTU3715	0	19	17.6667	0	0	0	0	0	0	0	0	142.667	10.6667	16.6667	7.66667	0	10.3333	1.33333	12	1.66667	15	2.5	24	0	0.5	d__Eukaryota	k__Fungi	p__Basidiomycota	c__Agaricomycetes	o__Cantharellales	f__Tulasnellaceae	g__unclassified_f__Tulasnellaceae	s__Tulasnellaceae_sp	Saprotroph-Symbiotroph	Ectomycorrhizal-Undefined Saprotroph	Probable	Corticioid	-	Typically found on decaying wood and other rotting vegetation, presumably saprobic in nutrition. Many anamorphic taxa have mycorrhizal associations with orchids. The linkages between teleomorph and anamorph need further study; some Epulorhiza species have associations with the Sebacinaceae rather than Tulasnellaceae (Cannon & Kirk 2007)	Cannon PF, Kirk PM. 2007. Fungal Families of the World. CAB International, Cambridge
OTU5059	11.3333	119.333	55.3333	0	0	1	23.3333	20	0.333333	0	0	16.6667	10	15	3.33333	0	0	0	2	0	0	2.25	1	0	0	d__Eukaryota	k__Fungi	p__Ascomycota	c__Sordariomycetes	o__Hypocreales	f__Hypocreales_fam_Incertae_sedis	g__Acremonium	s__unclassified_g__Acremonium	Pathogen-Saprotroph-Symbiotroph	Animal Pathogen-Endophyte-Fungal Parasite-Plant Pathogen-Wood Saprotroph	Possible	Microfungus	Soft Rot	Endophyte detection method-culture (Hanada et al. 2010, Del Olmo-Ruiz & Arnold 2014); Likely opportunistic human pathogen (Irinyi et al. 2015)	Duncan CG, Eslyn WE. 1966. Mycologia 58:642-64; Nilsson T. 1973. Studies on wood degradation and cellulolytic activity of microfungi. No. 104; Worrall JJ, et al. 1997. Mycologia 89: 199-219; Hanada RE, et al. 2010. Fungal Biology 114:901-910; Del Olmo-Ruiz M, Arnold AE. 2014. Mycologia 106:8-21; Tedersoo L, et al. 2014. Science 346:1256688; Irinyi L, et al. 2015. Medical Mycology 53:313-337
OTU4018	0	14.6667	12.6667	0	0.333333	2	68.3333	58	2.33333	0.333333	2.66667	4	2	40	50.3333	0.333333	0.333333	1.33333	0	0	0	12	8.5	0	0	d__Eukaryota	k__Fungi	p__Basidiomycota	c__Cystobasidiomycetes	o__Cystobasidiales	f__Cystobasidiaceae	g__Occultifur	s__Occultifur_sp	-	-	-	-	-	Unassigned	-
OTU3899	19.3333	0	0	0	0	2.66667	2.33333	4.66667	0	0	14.6667	0	164	23.3333	36.6667	0	0	1.33333	0	0	2.66667	3.25	4.5	0	0	d__Eukaryota	k__Fungi	p__Mortierellomycota	c__Mortierellomycetes	o__Mortierellales	f__Mortierellaceae	g__Mortierella	s__unclassified_g__Mortierella	Saprotroph-Symbiotroph	Endophyte-Litter Saprotroph-Soil Saprotroph-Undefined Saprotroph	Possible	Microfungus	-	Saprobic in soil and thus frequenctly isolated from soil and material contaminated with soil such as hay or rotten silage and spoil tips (Cannon & Kirk 2007)	Cannon PF, Kirk PM. 2007. Fungal Families of the World. CAB International, Cambridge; Purahong W, et al. 2016. Molecular Ecology 25:4059-4074
OTU3544	0	14.6667	5	0	0	0	1.33333	1	0.666667	0	6.33333	4	0	3.66667	9.66667	0.333333	0	0	5	202	1.66667	14.75	6.5	1.5	0	d__Eukaryota	k__Fungi	p__Ascomycota	c__Dothideomycetes	o__Pleosporales	f__Morosphaeriaceae	g__Acrocalymma	s__Acrocalymma_medicaginis	Saprotroph	Undefined Saprotroph	Probable	-	-	-	Tedersoo L, et al. 2014. Science 346:1256688
OTU3163	12	3.66667	1.66667	0	0.333333	43.3333	0.333333	0.666667	0	0	0	1	61.6667	73	33.3333	1	0.666667	2.33333	1.33333	0	28	0.75	13	0	0	d__Eukaryota	k__Fungi	p__unclassified_k__Fungi	c__unclassified_k__Fungi	o__unclassified_k__Fungi	f__unclassified_k__Fungi	g__unclassified_k__Fungi	s__unclassified_k__Fungi	-	-	-	-	-	Unassigned	-
OTU4206	57	0	0	0	0	3.66667	20	19	42	0.666667	12.3333	0	6	9.33333	13.3333	0	1.33333	37.3333	0	0	2	23	28.25	0.5	0	d__Eukaryota	k__Fungi	p__Basidiomycota	c__Agaricomycetes	o__Agaricales	f__Typhulaceae	g__Typhula	s__Typhula_variabilis	Pathotroph	Plant Pathogen	Probable	-	-	-	Tedersoo L, et al. 2014. Science 346:1256688 (doi:10.1126/science.1256688)
OTU1220	14.3333	89.6667	66.3333	1.33333	0	20.6667	56	20.6667	0.333333	0	0	0	0	0	0	0	0	0	0	0	0	0	0	0	0	d__Eukaryota	k__Fungi	p__Mortierellomycota	c__unclassified_p__Mortierellomycota	o__unclassified_p__Mortierellomycota	f__unclassified_p__Mortierellomycota	g__unclassified_p__Mortierellomycota	s__Mortierellomycotina	-	-	-	-	-	Unassigned	-
OTU4198	3.33333	3.66667	5.66667	1	0	6.33333	1	5	0	0	7.66667	6.66667	4.33333	0.333333	0	0.666667	0	1.33333	69	0	0	44	109	0	0	d__Eukaryota	k__Fungi	p__Ascomycota	c__Sordariomycetes	o__Sordariales	f__Lasiosphaeriaceae	g__Schizothecium	s__Schizothecium_inaequale	Saprotroph	Dung Saprotroph	Highly Probable	-	-	-	Bills GF, et al. 2013. Current Opinion in microbiology, 16:549-565; Tedersoo L, et al. 2014. Science 346:1256688
OTU4138	2.33333	17.6667	1	0	0	3.33333	2	1	0	0	0	0.666667	10.6667	0	0	0	0	3.33333	152.333	0	12	42.75	18	0	0	d__Eukaryota	k__Fungi	p__Basidiomycota	c__Agaricomycetes	o__Cantharellales	f__Cantharellales_fam_Incertae_sedis	g__Minimedusa	s__Minimedusa_sp	-	-	-	-	-	Unassigned	-
OTU4229	2.66667	14	12.3333	0	0	0	115.333	79	3.33333	0	0	38	0	0	0	0	0	0	0	0	0	0.75	0.25	0	0	d__Eukaryota	k__Fungi	p__Ascomycota	c__Pezizomycetes	o__Pezizales	f__Pyronemataceae	g__unclassified_f__Pyronemataceae	s__unclassified_f__Pyronemataceae	Saprotroph-Symbiotroph	Dung Saprotroph-Ectomycorrhizal-Soil Saprotroph-Wood Saprotroph	Possible	Gasteroid-Pezizoid	-	Saprobic on soil, dung or rotten wood or mycorrhizal, some species hypogeous, others associated with fire sites (Cannon & Kirk 2007)	Cannon PF, Kirk PM. 2007. Fungal Families of the World. CAB International, Cambridge
OTU3791	5.66667	11.3333	8	5.66667	5.66667	38.3333	8.66667	10.3333	8	7.33333	13.6667	1.33333	4	6.66667	4	2.33333	0	2.66667	4.33333	0	17	12.75	12.5	71.75	3	d__Eukaryota	k__Fungi	p__Ascomycota	c__Dothideomycetes	o__Pleosporales	f__Phaeosphaeriaceae	g__Paraphoma	s__Paraphoma_chrysanthemicola	Pathotroph-Saprotroph	Fungal Parasite-Plant Pathogen-Plant Saprotroph	Probable	Microfungus	-	Necrotrophic or saprobic on a wide range of plants, especially monocotyledons; a few species parasitic on other fungi (Cannon & Kirk 2007)	Cannon PF, Kirk PM. 2007. Fungal Families of the World. CAB International, Cambridge
OTU3573	19.6667	54.3333	45	1.66667	0	5.66667	23	18	6.33333	0	5	13.3333	0.666667	8	11.6667	0	0	21.3333	10.6667	0	0	9.75	9.5	0	0	d__Eukaryota	k__Fungi	p__Ascomycota	c__Sordariomycetes	o__Trichosphaeriales	f__Trichosphaeriaceae	g__Nigrospora	s__Nigrospora_oryzae	Saprotroph	Undefined Saprotroph	Probable	-	-	-	Tedersoo L, et al. 2014. Science 346:1256688
OTU3271	10	1	8.33333	0	0	4.66667	1.33333	0	0	0	0	0	0.666667	0	0	0	0	0	0.333333	0	0	20.5	6	206.25	0	d__Eukaryota	k__Fungi	p__Basidiomycota	c__Agaricomycetes	o__Cantharellales	f__Cantharellales_fam_Incertae_sedis	g__Minimedusa	s__Minimedusa_polyspora	-	-	-	-	-	Unassigned	-
OTU4295	15.6667	14.3333	10.3333	5.33333	0.666667	69	1.33333	2.33333	4	2.33333	8.66667	7.33333	35.3333	18.3333	1.33333	0.333333	0.333333	4.66667	11	0.333333	38	2	5.25	0	0.75	d__Eukaryota	k__Fungi	p__Glomeromycota	c__Glomeromycetes	o__Glomerales	f__Glomeraceae	g__Septoglomus	s__unclassified_g__Septoglomus	Symbiotroph	Arbuscular Mycorrhizal	Highly Probable	-	-	-	Redecker D, et al. 2013. Mycorrhiza 23:515-531
OTU3616	7	8	8.66667	20.3333	26	2	0.333333	1	4.66667	6.33333	8.33333	44	9.66667	14.6667	26.3333	5	1.33333	1.66667	17.3333	14.6667	16.3333	4	8.75	1	1.25	d__Eukaryota	k__Fungi	p__Ascomycota	c__Sordariomycetes	o__Sordariales	f__Chaetomiaceae	g__Corynascella	s__Corynascella_humicola	Saprotroph	Undefined Saprotroph	Probable	-	-	-	Tedersoo L, et al. 2014. Science 346:1256688
OTU3442	0	113.333	29	0	0	0	1.66667	1	0.333333	0	0	3	0	0	0	0	0	0	100.667	7.33333	0	0	0	0	0	d__Eukaryota	k__Fungi	p__Basidiomycota	c__unclassified_p__Basidiomycota	o__unclassified_p__Basidiomycota	f__unclassified_p__Basidiomycota	g__unclassified_p__Basidiomycota	s__unclassified_p__Basidiomycota	-	-	-	-	-	Unassigned	-
OTU137	20	31.3333	32.6667	1	0	56	18	14	1.33333	0	2.66667	31.6667	33	0	0	0	0	0	2	0	7	0	1	0	0	d__Eukaryota	k__Fungi	p__Mortierellomycota	c__unclassified_p__Mortierellomycota	o__unclassified_p__Mortierellomycota	f__unclassified_p__Mortierellomycota	g__unclassified_p__Mortierellomycota	s__Mortierellomycotina	-	-	-	-	-	Unassigned	-
OTU4263	8.33333	9	9.33333	0	0	77.3333	5	4	0.333333	1	14.3333	10	33.3333	7.66667	1.66667	0.333333	0.666667	9	12	0	22	10	11.25	1	0.25	d__Eukaryota	k__Fungi	p__Ascomycota	c__Dothideomycetes	o__Pleosporales	f__Cucurbitariaceae	g__Pyrenochaeta	s__Pyrenochaeta_sp	Saprotroph	Undefined Saprotroph-Wood Saprotroph	Highly Probable	-	Soft Rot	-	Seehann G, et al. 1975. List of Fungi in Soft-Rot Tissue Tests. Institute fur Holzbiologie und Holzschutz, Bundesforschungsanstalt fur Forst - und Holzwirtshaft, Hamburg - Lohbrugge, Germany; Costa IPMW, et al. 2012. Mycotaxon 119:26; Tedersoo L, et al. 2014. Science 346:1256688
OTU4215	10	22.6667	11.3333	0.666667	0	4.66667	5.33333	3	2.33333	0	10.3333	13.6667	22.6667	4.33333	5.66667	0.666667	3.66667	11.3333	17	0	5.33333	29.25	12.75	2.75	44.25	d__Eukaryota	k__Fungi	p__Ascomycota	c__Sordariomycetes	o__Myrmecridiales	f__Myrmecridiaceae	g__Myrmecridium	s__unclassified_g__Myrmecridium	Saprotroph	Undefined Saprotroph	Probable	-	-	-	Tedersoo L, et al. 2014. Science 346:1256688
OTU2217	4.33333	61	95.6667	0	47	12.3333	8	13.6667	0	0	1.33333	0	0	0	0	0	0	0	0	0	0	0	0	0	0	d__Eukaryota	k__Fungi	p__Basidiomycota	c__Agaricomycetes	o__Agaricales	f__Bolbitiaceae	g__Conocybe	s__unclassified_g__Conocybe	Saprotroph	Undefined Saprotroph	Probable	-	-	-	Tedersoo L, et al. 2014. Science 346:1256688
OTU3988	11.6667	3.66667	3	0.333333	0	8.33333	12.6667	15.6667	1	7	43.6667	6.66667	25.6667	20	10.6667	0.333333	5.33333	24	3	0	28.6667	6.5	4.5	0	0.25	d__Eukaryota	k__Fungi	p__Ascomycota	c__Leotiomycetes	o__Helotiales	f__Helotiaceae	g__Tetracladium	s__Tetracladium_sp	Saprotroph	Undefined Saprotroph	Probable	-	-	-	Tedersoo L, et al. 2014. Science 346:1256688
OTU5064	29.3333	13	21.3333	0.666667	0.333333	82.6667	6.33333	3.66667	0.666667	2	1.66667	47	0.333333	17.3333	2.33333	2	0	0.666667	2.33333	0	5.33333	0.5	2.25	0	0	d__Eukaryota	k__Fungi	p__Ascomycota	c__Eurotiomycetes	o__Eurotiales	f__Trichocomaceae	g__Talaromyces	s__unclassified_g__Talaromyces	Saprotroph	Undefined Saprotroph	Probable	-	-	-	Tedersoo L, et al. 2014. Science 346:1256688
OTU3264	9.66667	14.3333	7.33333	0	0	10.3333	37.6667	35.6667	0	0	3.33333	8.33333	4.66667	0	83	0	0	0	8.66667	0	7.66667	6.5	4.25	0	0.25	d__Eukaryota	k__Fungi	p__Ascomycota	c__Pezizomycetes	o__Pezizales	f__Ascobolaceae	g__Ascobolus	s__Ascobolus_sp	Saprotroph	Dung Saprotroph-Wood Saprotroph	Probable	-	Soft Rot	-	Duncan CG, Eslyn WE. 1966. Mycologia 58:642-645; Bell A.1983. Dung Fungi: An Illustrated Guide to Coprophilous Fungi in New Zealand. Victoria University Press, Wellington; Tedersoo L, et al. 2014. Science 346:1256691
OTU3569	0.666667	1.33333	1.66667	0	0	0	0	0	0	0	0	12.6667	6.33333	6	0.333333	0.666667	0	0	16.3333	0.333333	5.66667	11.5	31.75	145	0	d__Eukaryota	k__Fungi	p__Ascomycota	c__Sordariomycetes	o__Sordariales	f__Lasiosphaeriaceae	g__Immersiella	s__Immersiella_caudata	Saprotroph	Undefined Saprotroph	Probable	-	-	-	Tedersoo L, et al. 2014. Science 346:1256688
OTU5009	0	203	0.333333	0	0.333333	0	0	0	0.666667	0	3	6	8	0	0	0	0	0	0	0	16.6667	0	0	0	0	d__Eukaryota	k__Fungi	p__Blastocladiomycota	c__unclassified_p__Blastocladiomycota	o__unclassified_p__Blastocladiomycota	f__unclassified_p__Blastocladiomycota	g__unclassified_p__Blastocladiomycota	s__Blastocladiomycota_sp	-	-	-	-	-	Unassigned	-
OTU4207	22.3333	17.3333	14.6667	5	0.666667	38.6667	1.66667	11.3333	0	0	23	13	10.3333	4	0	0	0	2.33333	43.6667	0	27.3333	0	1.25	0.75	0.5	d__Eukaryota	k__Fungi	p__Ascomycota	c__Sordariomycetes	o__Sordariales	f__Chaetomiaceae	g__Zopfiella	s__unclassified_g__Zopfiella	Saprotroph	Dung Saprotroph	Highly Probable	-	-	-	Bills GF, et al. 2013. Current Opinion in microbiology, 16:549-565; Tedersoo L, et al. 2014. Science 346:1256688
OTU3882	16.6667	2	2	0	0	0.666667	16.6667	14.3333	0	0	4	20	11.6667	64.6667	54	1	0	0	1.33333	0	6.33333	18.5	3.5	0	0	d__Eukaryota	k__Fungi	p__Mortierellomycota	c__Mortierellomycetes	o__Mortierellales	f__Mortierellaceae	g__Mortierella	s__Mortierella_exigua	Saprotroph-Symbiotroph	Endophyte-Litter Saprotroph-Soil Saprotroph-Undefined Saprotroph	Possible	Microfungus	-	Saprobic in soil and thus frequenctly isolated from soil and material contaminated with soil such as hay or rotten silage and spoil tips (Cannon & Kirk 2007)	Cannon PF, Kirk PM. 2007. Fungal Families of the World. CAB International, Cambridge; Purahong W, et al. 2016. Molecular Ecology 25:4059-4074
OTU157	28.6667	29.6667	23.6667	3	0	122.667	6.66667	1.33333	0	0	3.33333	17	0.333333	0	0	0	0	0	0	0	0	0	0	0	0	d__Eukaryota	k__Fungi	p__Ascomycota	c__unclassified_p__Ascomycota	o__unclassified_p__Ascomycota	f__unclassified_p__Ascomycota	g__unclassified_p__Ascomycota	s__unclassified_p__Ascomycota	-	-	-	-	-	Unassigned	-
OTU4005	7.33333	7.66667	8	0	0	67.3333	1.66667	4	0	0	18.6667	8	24.3333	2	0	0	0	7.33333	7.33333	0	62.6667	4.25	2	0.5	0	d__Eukaryota	k__Fungi	p__Kickxellomycota	c__Kickxellomycetes	o__Kickxellales	f__Kickxellaceae	g__Ramicandelaber	s__Ramicandelaber_longisporus	Saprotroph	Undefined Saprotroph	Probable	-	-	-	Tedersoo L, et al. 2014. Science 346:1256688
OTU4169	0	1.66667	0.333333	0	0	9.33333	8	12.3333	0	0	0	0.333333	0.333333	11.3333	7.33333	0	0	0	32	0	0	88.25	61.5	0.25	0	d__Eukaryota	k__Fungi	p__Mucoromycota	c__Mucoromycetes	o__Mucorales	f__Mucoraceae	g__unclassified_f__Mucoraceae	s__unclassified_f__Mucoraceae	Saprotroph	Undefined Saprotroph	Possible	Microfungus	-	-	Sterkenburg E, et al. 2015. New Phytologist 207:1145-1158
OTU2576	0	0	0	0	0	0	0	0	0	0	66.3333	6.33333	62	2.66667	15.6667	0.333333	3.66667	40	2.66667	0	24.3333	0	7.75	0	0	d__Eukaryota	k__Fungi	p__unclassified_k__Fungi	c__unclassified_k__Fungi	o__unclassified_k__Fungi	f__unclassified_k__Fungi	g__unclassified_k__Fungi	s__unclassified_k__Fungi	-	-	-	-	-	Unassigned	-
OTU3873	0.333333	2.33333	2.66667	0	0	2.66667	1.33333	0.666667	0	0.666667	1	3.33333	11.3333	4.33333	4.66667	0	0	7.33333	21.6667	0	41.3333	52.25	73.25	0	0	d__Eukaryota	k__Fungi	p__Ascomycota	c__Dothideomycetes	o__Capnodiales	f__Mycosphaerellaceae	g__Pseudocercospora	s__unclassified_g__Pseudocercospora	Pathotroph	Plant Pathogen	Probable	Microfungus	-	-	Tedersoo L, et al. 2014. Science 346:1256688
OTU3162	12	22	27.6667	0.666667	0	15.6667	34	30.6667	0.333333	0.333333	0	7	6	1	0.333333	0	0	0	18	0	0.666667	40.5	14	0	0	d__Eukaryota	k__Fungi	p__unclassified_k__Fungi	c__unclassified_k__Fungi	o__unclassified_k__Fungi	f__unclassified_k__Fungi	g__unclassified_k__Fungi	s__unclassified_k__Fungi	-	-	-	-	-	Unassigned	-
OTU3549	4.33333	3.66667	2	0	0	1.33333	0.333333	1.33333	0	0.666667	24	17	38	4	4	0.333333	0	6.33333	56.3333	0	8	56	2	0	0	d__Eukaryota	k__Fungi	p__Ascomycota	c__Dothideomycetes	o__Pleosporales	f__Arthopyreniaceae	g__unclassified_f__Arthopyreniaceae	s__Arthopyreniaceae_sp	Saprotroph-Symbiotroph	Lichenized-Wood Saprotroph	Probable	Thallus	-	Saprobic, especially in smooth bark, or Lichenized (Cannon & Kirk 2007)	Cannon PF, Kirk PM. 2007. Fungal Families of the World. CAB International, Cambridge
OTU4176	2.66667	8	4.33333	0	0	10.3333	17.6667	10.6667	0	1.33333	1	12	6.66667	19	8.66667	0	0	5.33333	14.6667	0	49	37.5	20.5	0	0	d__Eukaryota	k__Fungi	p__Basidiomycota	c__Cystobasidiomycetes	o__Cystobasidiomycetes_ord_Incertae_sedis	f__Symmetrosporaceae	g__Symmetrospora	s__Symmetrospora_symmetrica	-	-	-	-	-	Unassigned	-
OTU3938	1	8.66667	6.66667	173.333	0	0.333333	3.66667	2.33333	0	0	0.333333	8.66667	0.666667	6	4.66667	0	0	0	6.66667	0	0	5	0.75	0	0	d__Eukaryota	k__Fungi	p__Ascomycota	c__Sordariomycetes	o__Hypocreales	f__Stachybotryaceae	g__unclassified_f__Stachybotryaceae	s__unclassified_f__Stachybotryaceae	Saprotroph	Undefined Saprotroph	Possible	Microfungus	-	-	Sterkenburg E, et al. 2015. New Phytologist 207:1145-1158
OTU4975	12.6667	5	2.33333	0	0	37	0.333333	1	0.333333	0	67.6667	7.66667	18.3333	1.33333	0.333333	0	0.333333	26.6667	8.33333	0	35	2.5	1	0	0	d__Eukaryota	k__Fungi	p__unclassified_k__Fungi	c__unclassified_k__Fungi	o__unclassified_k__Fungi	f__unclassified_k__Fungi	g__unclassified_k__Fungi	s__unclassified_k__Fungi	-	-	-	-	-	Unassigned	-
OTU3029	0	0	0	0	0	0	0.333333	0	0	0	0.666667	23.6667	0	14.3333	20	1.33333	4.33333	0	0	0	0	24.5	90.5	34.25	9.75	d__Eukaryota	k__Fungi	p__Basidiomycota	c__Agaricomycetes	o__Auriculariales	f__unclassified_o__Auriculariales	g__unclassified_o__Auriculariales	s__Auriculariales_sp	-	-	-	-	-	Unassigned	-
OTU4160	1.33333	0.666667	0.666667	0	0	12.6667	0	0	0.333333	0	47.3333	15.3333	13.3333	9.33333	24	0	0	15.3333	5.33333	0	58.3333	12.75	6.25	0	0	d__Eukaryota	k__Fungi	p__Chytridiomycota	c__unclassified_p__Chytridiomycota	o__unclassified_p__Chytridiomycota	f__unclassified_p__Chytridiomycota	g__unclassified_p__Chytridiomycota	s__Chytridiomycota_sp	-	-	-	-	-	Unassigned	-
OTU1229	25.3333	29.6667	62.6667	4	18	29.6667	7.33333	14.6667	0.333333	23.6667	0	0	3.66667	0	0	0	0	0	0	0	0.333333	0	0.25	0	0	d__Eukaryota	k__Fungi	p__Ascomycota	c__Sordariomycetes	o__Sordariales	f__Chaetomiaceae	g__Acrophialophora	s__Acrophialophora_fusispora	Pathotroph	Plant Pathogen	Probable	-	-	-	http://www.apsnet.org/publications/commonnames/Pages/default.aspx
OTU3566	1	18.6667	52.3333	0	3.66667	1.66667	17.3333	6	0	0	13.3333	32.6667	7.66667	1	4	0	0.333333	1.33333	5.33333	1	16	14.5	20.75	0	0	d__Eukaryota	k__Fungi	p__unclassified_k__Fungi	c__unclassified_k__Fungi	o__unclassified_k__Fungi	f__unclassified_k__Fungi	g__unclassified_k__Fungi	s__unclassified_k__Fungi	-	-	-	-	-	Unassigned	-
OTU673	0	0	201.333	0	0	1	1	0	0	0	1.33333	0.666667	0	1.66667	0	0	0	0	7.66667	0	0	0.25	0	0	0	d__Eukaryota	k__Fungi	p__unclassified_k__Fungi	c__unclassified_k__Fungi	o__unclassified_k__Fungi	f__unclassified_k__Fungi	g__unclassified_k__Fungi	s__unclassified_k__Fungi	-	-	-	-	-	Unassigned	-
OTU3586	24	12.3333	14	0.666667	0	68.6667	8	5.33333	0.666667	1.66667	4.33333	3	10.3333	6	2.33333	0	0	18.3333	16.3333	0	10.6667	3.5	4.5	0	0	d__Eukaryota	k__Fungi	p__Basidiomycota	c__Agaricomycetes	o__Agaricales	f__Psathyrellaceae	g__Coprinellus	s__Coprinellus_verrucispermus	Saprotroph	Dung Saprotroph-Plant Saprotroph-Wood Saprotroph	Probable	Agaricoid	-	Saprobic, in grass, on dung, rotten wood and similar substrata (Cannon & Kirk 2007)	Cannon PF, Kirk PM. 2007. Fungal Families of the World. CAB International, Cambridge
OTU2985	33	15.3333	7.66667	0	0	102.667	3.33333	5.66667	0.333333	0	0	4.66667	11.3333	0.333333	1.33333	0	0	1	4	0	17.3333	2	2.75	0	0	d__Eukaryota	k__Fungi	p__Ascomycota	c__Sordariomycetes	o__unclassified_c__Sordariomycetes	f__unclassified_c__Sordariomycetes	g__unclassified_c__Sordariomycetes	s__unclassified_c__Sordariomycetes	-	-	-	-	-	Unassigned	-
OTU4235	10	4	4	0	0	1.66667	2.33333	3.66667	0	0.666667	19.3333	30	47	9.33333	3.33333	0	7.66667	4.33333	20.6667	0.333333	18.6667	13.25	7.25	1	4.25	d__Eukaryota	k__Fungi	p__Ascomycota	c__Sordariomycetes	o__Xylariales	f__Microdochiaceae	g__Microdochium	s__unclassified_g__Microdochium	Pathotroph-Symbiotroph	Endophyte-Plant Pathogen	Possible	Dark Septate Endophyte	-	-	Tedersoo L, et al. 2014. Science 346:1256688 (as plant pathogen); Mandyam et al. 2012. Mycorrhiza 22:109-119 (as DSE).
OTU4028	7	11.6667	1.66667	0	0	28	5.33333	5.66667	0.666667	0	6	8.66667	19.3333	0.666667	0	0	0.333333	10.6667	26	0	47.6667	17.25	15.5	0	0	d__Eukaryota	k__Fungi	p__Ascomycota	c__unclassified_p__Ascomycota	o__unclassified_p__Ascomycota	f__unclassified_p__Ascomycota	g__unclassified_p__Ascomycota	s__unclassified_p__Ascomycota	-	-	-	-	-	Unassigned	-
OTU5726	0	0	0	0	0	0	1.66667	0	0	0	0	0	114	0	0	0	0	0	0	0	94.3333	0	0	0	0	d__Eukaryota	k__Fungi	p__unclassified_k__Fungi	c__unclassified_k__Fungi	o__unclassified_k__Fungi	f__unclassified_k__Fungi	g__unclassified_k__Fungi	s__unclassified_k__Fungi	-	-	-	-	-	Unassigned	-
OTU4082	5	3.66667	61.6667	0	0	3	0	0.666667	0	0	2.33333	3.33333	8	1	0	0	0	0.666667	2.66667	0	75.6667	3.25	39	0	0	d__Eukaryota	k__Fungi	p__Basidiomycota	c__Agaricomycetes	o__Agaricales	f__Pluteaceae	g__Volvariella	s__unclassified_g__Volvariella	Saprotroph	Undefined Saprotroph	Highly Probable	Agaricoid	White Rot	-	Tedersoo L, et al. 2014. Science 346:1256688 (doi:10.1126/science.1256688)
OTU2079	0	0	0	0	0	0.333333	0	0	0	0	0	21	0	0.666667	0	0	0	0	0.333333	0	19	18.75	36.25	1.25	112.25	d__Eukaryota	k__Fungi	p__Ascomycota	c__Pezizomycetes	o__Pezizales	f__unclassified_o__Pezizales	g__unclassified_o__Pezizales	s__unclassified_o__Pezizales	-	-	-	-	-	Unassigned	-
OTU2207	0	37.6667	154.667	0.666667	0	2.33333	2	2.33333	0	1.33333	0.333333	0	1.66667	0	0	0	0	0	0	0	4	0	0	0	0	d__Eukaryota	k__Fungi	p__Basidiomycota	c__Agaricomycetes	o__Agaricales	f__Bolbitiaceae	g__Conocybe	s__unclassified_g__Conocybe	Saprotroph	Undefined Saprotroph	Probable	-	-	-	Tedersoo L, et al. 2014. Science 346:1256688
OTU3961	26	0.333333	0.666667	0	0	32.3333	15.6667	70	1.66667	1	2.33333	0	2.66667	9	5.33333	0.333333	0	6	0	0	4.33333	20.25	5.5	0.75	0	d__Eukaryota	k__Fungi	p__Basidiomycota	c__Agaricomycetes	o__Agaricales	f__Typhulaceae	g__Typhula	s__Typhula_maritima	Pathotroph	Plant Pathogen	Probable	-	-	-	Tedersoo L, et al. 2014. Science 346:1256688 (doi:10.1126/science.1256688)
OTU2681	1	0.333333	0	0	0	2.33333	0.333333	0	0	0	1.33333	0	1.66667	0	0.333333	0	0	195.333	0.333333	0	0	0	0	0	0	d__Eukaryota	k__Fungi	p__Zoopagomycota	c__Zoopagomycetes	o__Zoopagales	f__Piptocephalidaceae	g__Syncephalis	s__Syncephalis_sp	Pathotroph	Fungal Parasite	Probable	-	-	-	Tedersoo L, et al. 2014. Science 346:1256688
OTU5062	0	0	0.333333	0	0.333333	0	0	0.666667	0	0	0	1	0	0	0	0	0	0	0	0	0	199.5	0	0	0	d__Eukaryota	k__Fungi	p__Ascomycota	c__Pezizomycetes	o__Pezizales	f__Ascobolaceae	g__Ascobolus	s__Ascobolus_sp	Saprotroph	Dung Saprotroph-Wood Saprotroph	Probable	-	Soft Rot	-	Duncan CG, Eslyn WE. 1966. Mycologia 58:642-645; Bell A.1983. Dung Fungi: An Illustrated Guide to Coprophilous Fungi in New Zealand. Victoria University Press, Wellington; Tedersoo L, et al. 2014. Science 346:1256691
OTU3683	1.66667	1.33333	0.666667	0	0	0	52.6667	77.6667	6	19.6667	0	0	3.33333	8.66667	13.6667	0	0	2.33333	0.666667	0	7.66667	1.5	2.25	0	0	d__Eukaryota	k__Fungi	p__Ascomycota	c__Leotiomycetes	o__Helotiales	f__Sclerotiniaceae	g__Botrytis	s__unclassified_g__Botrytis	Pathotroph-Saprotroph	-	Probable	Facultative Yeast-Microfungus	-	-	Kurtzman CP, et al. (eds.) 2011. The Yeasts, a Taxonomic Study. Fifth Edition. Vols 1-3. Elsevier, San Diego
OTU4772	1.66667	1.33333	4	0	0	82.3333	0.333333	0	0	0	5.33333	28	31	12	6.33333	0	0	1.66667	13.6667	0	4.66667	0.75	5.5	0	0.5	d__Eukaryota	k__Fungi	p__Basidiomycota	c__Agaricomycetes	o__unclassified_c__Agaricomycetes	f__unclassified_c__Agaricomycetes	g__unclassified_c__Agaricomycetes	s__unclassified_c__Agaricomycetes	-	-	-	-	-	Unassigned	-
OTU2619	1.33333	1.66667	11.3333	0	0.333333	94.3333	5.33333	7	3.66667	0	15	1.33333	13.6667	12.6667	8	0	0	1.33333	4	0	0	13.75	3.25	0	0	d__Eukaryota	k__Fungi	p__Ascomycota	c__Sordariomycetes	o__Hypocreales	f__Hypocreales_fam_Incertae_sedis	g__Fusariella	s__Fusariella_sp	Saprotroph	Undefined Saprotroph	Possible	Microfungus	-	-	Sterkenburg E, et al. 2015. New Phytologist 207:1145-1158
OTU4785	0	0	0	0	0	0	0	0	0	0	8.66667	97.3333	15.3333	4	8.66667	0	0.333333	4	57	0.333333	0.666667	0.75	0.5	0	0	d__Eukaryota	k__Fungi	p__Ascomycota	c__unclassified_p__Ascomycota	o__unclassified_p__Ascomycota	f__unclassified_p__Ascomycota	g__unclassified_p__Ascomycota	s__unclassified_p__Ascomycota	-	-	-	-	-	Unassigned	-
OTU3720	5.66667	7	6.66667	1.66667	0	56.6667	2	3	2	0.666667	0.333333	19	18.6667	6.66667	7	2.33333	0.333333	3.33333	10.6667	0	25	8	8.75	0.25	1.5	d__Eukaryota	k__Fungi	p__Glomeromycota	c__unclassified_p__Glomeromycota	o__unclassified_p__Glomeromycota	f__unclassified_p__Glomeromycota	g__unclassified_p__Glomeromycota	s__Glomeromycota_sp	Symbiotroph	Arbuscular Mycorrhizal	Highly Probable	-	-	-	Redecker D, et al. 2013. Mycorrhiza 23:515-531
OTU3859	11.6667	21.3333	38.6667	0	0.333333	39	4	6	0	0	2	20	12.6667	1.66667	1.33333	0	0	0.666667	1.66667	0	21.6667	9.5	4	0.75	0	d__Eukaryota	k__Fungi	p__Ascomycota	c__Pezizomycetes	o__Pezizales	f__Pyronemataceae	g__Smardaea	s__Smardaea_sp	Saprotroph	Undefined Saprotroph	Probable	-	-	-	Tedersoo L, et al. 2014. Science 346:1256688 (doi:10.1126/science.1256688)
OTU4317	8.66667	21	22	0	0	21	5	4	0	0	3.33333	30	10.6667	0.666667	1	0	0	5	28.3333	0	17.6667	10.5	6.25	0.25	0	d__Eukaryota	k__Fungi	p__unclassified_k__Fungi	c__unclassified_k__Fungi	o__unclassified_k__Fungi	f__unclassified_k__Fungi	g__unclassified_k__Fungi	s__unclassified_k__Fungi	-	-	-	-	-	Unassigned	-
OTU4033	6	34.6667	19.6667	0	0	5.33333	3.33333	1.33333	0.666667	0	17	43.3333	7.66667	2	3	0	0	6.33333	31	0	2.33333	6.25	3.75	0	0	d__Eukaryota	k__Fungi	p__Basidiomycota	c__Ustilaginomycetes	o__Ustilaginales	f__Ustilaginaceae	g__Moesziomyces	s__Moesziomyces_sp	Pathotroph	Plant Pathogen	Probable	Facultative Yeast	-	-	Tedersoo L, et al. 2014. Science 346:1256688
OTU3171	0	0	0	0	0	0	0.333333	3.66667	0.666667	0	0	1.33333	0	0	0	0	0	0	168	9	0	2.5	7.25	0	0	d__Eukaryota	k__Fungi	p__Basidiomycota	c__Agaricomycetes	o__Agaricales	f__Marasmiaceae	g__Marasmius	s__Marasmius_curreyi	Pathotroph-Saprotroph-Symbiotroph	Endophyte-Plant Pathogen-Undefined Saprotroph	Probable	Agaricoid	-	Species in Moniliophthora are devastating pathogens of tree crops, causing witches broom disease; Saprobic on litter and dead wood, or parasitic on woody plants - often one of the most prominent fungal components of tropical forests, playing a major role in nutrient cycling (Cannon & Kirk 2007)	Cannon PF, Kirk PM. 2007. Fungal Families of the World. CAB International, Cambridge; David AS, et al. 2016. Microbial Ecology 71:912-926
OTU3792	5.33333	8	2.33333	5.66667	1	15.3333	7.66667	6.66667	7	4.66667	5	8.66667	26.3333	9.66667	11.6667	1.33333	0.666667	5.33333	12.6667	0	19.6667	8.25	18.25	0	1	d__Eukaryota	k__Fungi	p__Ascomycota	c__unclassified_p__Ascomycota	o__unclassified_p__Ascomycota	f__unclassified_p__Ascomycota	g__unclassified_p__Ascomycota	s__unclassified_p__Ascomycota	-	-	-	-	-	Unassigned	-
OTU3731	3.33333	1.66667	0.666667	0	0	5	0.333333	0.333333	0	0.333333	26	7	23.6667	1.33333	1.66667	0	0	43	7	0	48.3333	17.5	4.75	0	0	d__Eukaryota	k__Fungi	p__Ascomycota	c__Sordariomycetes	o__Hypocreales	f__Hypocreaceae	g__Trichoderma	s__Trichoderma_brevicompactum	Saprotroph	Undefined Saprotroph	Possible	Microfungus	-	-	Sterkenburg E, et al. 2015. New Phytologist 207:1145-1158
OTU4220	24.3333	6	5.66667	0.333333	0	48.6667	7	6	0.333333	0	23	3	23	7.66667	4	0	0	17	0	0	8.33333	4	2.75	0	0	d__Eukaryota	k__Fungi	p__unclassified_k__Fungi	c__unclassified_k__Fungi	o__unclassified_k__Fungi	f__unclassified_k__Fungi	g__unclassified_k__Fungi	s__unclassified_k__Fungi	-	-	-	-	-	Unassigned	-
OTU3969	13.6667	5	8	0.333333	0	9.66667	0.666667	1	0	0.666667	13.3333	17.6667	13	2.66667	2	0	0	32.6667	8.66667	0.666667	51.3333	6.5	2.75	0	0.25	d__Eukaryota	k__Fungi	p__Ascomycota	c__Sordariomycetes	o__Hypocreales	f__Clavicipitaceae	g__Metarhizium	s__Metarhizium_marquandii	Pathotroph	Animal Pathogen	Probable	-	-	-	Tedersoo L, et al. 2014. Science 346:1256688
OTU3582	0	55.6667	33.3333	0	0.666667	2.66667	27.6667	24.3333	5	1.66667	2.66667	5.33333	5.33333	2.33333	2.66667	0	0	0.333333	1.33333	0	10	3.25	5	0	0	d__Eukaryota	k__Fungi	p__Ascomycota	c__Sordariomycetes	o__Hypocreales	f__Hypocreales_fam_Incertae_sedis	g__Sarocladium	s__Sarocladium_summerbellii	Saprotroph	Undefined Saprotroph	Probable	-	-	-	Tedersoo L, et al. 2014. Science 346:1256688
OTU3659	2.66667	5.33333	4	0	0	2	12.3333	8.66667	0	0	0	1.33333	13	4.33333	1.33333	0	0	0.666667	5	0	20.6667	62.25	45	0	0	d__Eukaryota	k__Fungi	p__unclassified_k__Fungi	c__unclassified_k__Fungi	o__unclassified_k__Fungi	f__unclassified_k__Fungi	g__unclassified_k__Fungi	s__unclassified_k__Fungi	-	-	-	-	-	Unassigned	-
OTU1231	0.666667	0.333333	0.666667	34.6667	31.6667	0	0	0.333333	17.6667	18.6667	0	3	0	1.33333	0.333333	21	16.6667	0	0	22	0	2.25	1.75	6.25	9.25	d__Eukaryota	k__Fungi	p__unclassified_k__Fungi	c__unclassified_k__Fungi	o__unclassified_k__Fungi	f__unclassified_k__Fungi	g__unclassified_k__Fungi	s__unclassified_k__Fungi	-	-	-	-	-	Unassigned	-
OTU3723	4.66667	9.66667	8	15.3333	5	4.66667	0.666667	5	7.33333	2.66667	1.33333	7.66667	0	14.6667	11.3333	3	9.33333	6.33333	12	3	17.6667	21.5	5.75	4.75	5.75	d__Eukaryota	k__Fungi	p__Ascomycota	c__Sordariomycetes	o__Hypocreales	f__Nectriaceae	g__Fusarium	s__Fusarium_nematophilum	Pathotroph-Saprotroph-Symbiotroph	Animal Pathogen-Endophyte-Lichen Parasite-Plant Pathogen-Soil Saprotroph-Wood Saprotroph	Possible	Microfungus	-	Likely opportunistic human pathogen (Irinyi et al. 2015)	Duncan CG, Eslyn WE. 1966. Mycologia 58:642-664; Seehann G, et al. 1975. List of Fungi in Soft-Rot Tissue Tests. Institute fur Holzbiologie und Holzschutz, Bundesforschungsanstalt fur Forst - und Holzwirtshaft, Hamburg - Lohbrugge, Germany; Costa IPMW, et al. 2012. Mycotaxon 119:26; Tedersoo L, et al. 2014. Science 346:1256688; Irinyi L, et al. 2015. Medical Mycology 53:313-337; Schroers et al. 2…
OTU3625	3	28.6667	21.3333	1	1.33333	0.666667	8	5.33333	6.33333	0.333333	2	18.6667	5.66667	21	18	0	0.333333	2.33333	24.6667	1	0	8.25	9	0	0	d__Eukaryota	k__Fungi	p__Ascomycota	c__Dothideomycetes	o__Pleosporales	f__Pleosporaceae	g__Cochliobolus	s__Cochliobolus_bicolor	Pathotroph	Plant Pathogen	Probable	-	-	-	http://www.apsnet.org/publications/commonnames/Pages/default.aspx
OTU3956	1.33333	2.33333	1.33333	0	0	34.6667	1.33333	2.33333	0	0.666667	4	0	10	12.6667	3.66667	0.333333	0.666667	21.3333	2.33333	0	58.6667	16.5	12.5	0	0	d__Eukaryota	k__Fungi	p__unclassified_k__Fungi	c__unclassified_k__Fungi	o__unclassified_k__Fungi	f__unclassified_k__Fungi	g__unclassified_k__Fungi	s__unclassified_k__Fungi	-	-	-	-	-	Unassigned	-
OTU1912	32.3333	6.66667	7	0.333333	0	28.6667	17.6667	18.3333	0	0	32.6667	2.33333	4	3.66667	1	0	0	25	0.666667	0	1.66667	1.25	3	0	0	d__Eukaryota	k__Fungi	p__Ascomycota	c__Leotiomycetes	o__Thelebolales	f__Pseudeurotiaceae	g__Pseudeurotium	s__Pseudeurotium_sp	Saprotroph	Undefined Saprotroph	Probable	-	-	-	Tedersoo L, et al. 2014. Science 346:1256688
OTU4124	10	24	22	0	0	25.3333	12.6667	11.3333	0.333333	0	0	25.3333	8	1.66667	1.66667	0	0	0	8.66667	0.666667	7.33333	16.75	9	0.25	0	d__Eukaryota	k__Fungi	p__Glomeromycota	c__Glomeromycetes	o__Glomerales	f__Glomeraceae	g__Funneliformis	s__unclassified_g__Funneliformis	Symbiotroph	Arbuscular Mycorrhizal	Highly Probable	-	-	-	Redecker D, et al. 2013. Mycorrhiza 23:515-531
OTU3816	2	0.333333	0	0	0	7	0.666667	0.333333	0.666667	2.66667	121	0.666667	6.33333	3.33333	1	1.66667	0.333333	17.6667	0.333333	0.333333	6	2.75	6.25	3	0.5	d__Eukaryota	k__Fungi	p__Ascomycota	c__Sordariomycetes	o__Xylariales	f__Microdochiaceae	g__unclassified_f__Microdochiaceae	s__Microdochiaceae_sp	Pathotroph-Saprotroph-Symbiotroph	Endophyte-Plant Pathogen-Undefined Saprotroph	Probable	Microfungus	-	Saprobic, endophytic or pathogenic; on leaves, seeds and soil (Cernández-Restrepo et al. 2016)	Hernández-Restrepo M, Groenewald JZ, Crous PW. 2016. Persoonia 36:57-82
OTU3828	7.33333	45.3333	28	0	0	0	1	0.333333	0	0	0	53.6667	2	1.33333	1	0	0	0.333333	34.3333	0.666667	0	0.5	8.25	0	0	d__Eukaryota	k__Fungi	p__unclassified_k__Fungi	c__unclassified_k__Fungi	o__unclassified_k__Fungi	f__unclassified_k__Fungi	g__unclassified_k__Fungi	s__unclassified_k__Fungi	-	-	-	-	-	Unassigned	-
OTU4021	19.3333	1.33333	1.33333	0	0	7	26	15	0	0	7.66667	0.666667	12.3333	7.33333	5.66667	0.333333	0	7	0	0	0	15.75	56.75	0	0	d__Eukaryota	k__Fungi	p__unclassified_k__Fungi	c__unclassified_k__Fungi	o__unclassified_k__Fungi	f__unclassified_k__Fungi	g__unclassified_k__Fungi	s__unclassified_k__Fungi	-	-	-	-	-	Unassigned	-
OTU3594	5	13	7.33333	1.66667	0	32.3333	0	2.33333	0	0	0	1.33333	22.3333	0.666667	2.66667	0	0	2.66667	21.3333	0.666667	52.6667	10.5	4.5	1.5	0.5	d__Eukaryota	k__Fungi	p__Glomeromycota	c__Glomeromycetes	o__Diversisporales	f__Diversisporales_fam_Incertae_sedis	g__Entrophospora	s__Entrophospora_infrequens	Symbiotroph	Arbuscular Mycorrhizal	Highly Probable	-	-	-	Redecker D, et al. 2013. Mycorrhiza 23:515-531
OTU3773	2.33333	8.66667	14	1.66667	0	15.6667	7.33333	3.33333	1	0	17.3333	9.66667	15	1.66667	1	0	0	5.66667	32.3333	0.333333	10.6667	22	12.75	0.25	0.25	d__Eukaryota	k__Fungi	p__Ascomycota	c__unclassified_p__Ascomycota	o__unclassified_p__Ascomycota	f__unclassified_p__Ascomycota	g__unclassified_p__Ascomycota	s__unclassified_p__Ascomycota	-	-	-	-	-	Unassigned	-
OTU4007	5	1.66667	0.666667	0	0	34.3333	2.66667	3.33333	2.66667	0.333333	8.33333	4.33333	20.3333	10.3333	9.66667	0.666667	0	24	1	0	28.3333	9.75	14.5	0.25	0	d__Eukaryota	k__Fungi	p__unclassified_k__Fungi	c__unclassified_k__Fungi	o__unclassified_k__Fungi	f__unclassified_k__Fungi	g__unclassified_k__Fungi	s__unclassified_k__Fungi	-	-	-	-	-	Unassigned	-
OTU3861	5	2	5	0	0	29	12.3333	7	0.666667	0.333333	8.66667	0	55.6667	5	0.666667	0	0	16.6667	0	0	16	8	9	0	0.25	d__Eukaryota	k__Fungi	p__unclassified_k__Fungi	c__unclassified_k__Fungi	o__unclassified_k__Fungi	f__unclassified_k__Fungi	g__unclassified_k__Fungi	s__unclassified_k__Fungi	-	-	-	-	-	Unassigned	-
OTU873	0	3.33333	3.33333	2	1.33333	17.6667	0.333333	0	1.33333	0.333333	1	2	1.66667	1	0	0.333333	0	0	29	12.6667	1	5	4.75	93	0	d__Eukaryota	k__Fungi	p__Ascomycota	c__Sordariomycetes	o__Sordariales	f__unclassified_o__Sordariales	g__unclassified_o__Sordariales	s__unclassified_o__Sordariales	-	-	-	-	-	Unassigned	-
OTU560	0	2	0.666667	59.6667	45.3333	0	0	0	36	37.3333	0	0	0	0	0	0	0	0	0	0	0	0	0	0	0	d__Eukaryota	k__Fungi	p__unclassified_k__Fungi	c__unclassified_k__Fungi	o__unclassified_k__Fungi	f__unclassified_k__Fungi	g__unclassified_k__Fungi	s__unclassified_k__Fungi	-	-	-	-	-	Unassigned	-
OTU3655	0	0	0	0	0	0.333333	0	0	0	0	0	1.66667	0	0.666667	1.33333	6.66667	0.333333	0	3.66667	0	0	45.25	13	13.25	94.75	d__Eukaryota	k__Fungi	p__Ascomycota	c__Sordariomycetes	o__unclassified_c__Sordariomycetes	f__unclassified_c__Sordariomycetes	g__unclassified_c__Sordariomycetes	s__unclassified_c__Sordariomycetes	-	-	-	-	-	Unassigned	-
OTU4228	33	2.33333	3	0	0	23	10.6667	5.66667	14.3333	6.33333	7.66667	1	7.66667	3	5.66667	0	0.666667	9.33333	0.333333	0	0.666667	32	11.25	0.25	1.75	d__Eukaryota	k__Fungi	p__Ascomycota	c__Sordariomycetes	o__Sordariales	f__Lasiosphaeriaceae	g__Schizothecium	s__Schizothecium_carpinicola	Saprotroph	Dung Saprotroph	Highly Probable	-	-	-	Bills GF, et al. 2013. Current Opinion in microbiology, 16:549-565; Tedersoo L, et al. 2014. Science 346:1256688
OTU3257	0	35.3333	19	0	1.66667	1.66667	1.33333	4	13	24.3333	1.66667	0	11	1	5	0	0.333333	0	35.6667	0	0	22.25	2	0	0.25	d__Eukaryota	k__Fungi	p__Ascomycota	c__Sordariomycetes	o__Sordariales	f__Chaetomiaceae	g__Zopfiella	s__Zopfiella_sp	Saprotroph	Dung Saprotroph	Highly Probable	-	-	-	Bills GF, et al. 2013. Current Opinion in microbiology, 16:549-565; Tedersoo L, et al. 2014. Science 346:1256688
OTU2095	12	5	53.3333	0.666667	0.333333	25.3333	1.66667	3	0	0.666667	4.33333	8.33333	8.66667	2	38.3333	0	7.66667	0	4.66667	0	0	0.5	2.5	0	0	d__Eukaryota	k__Fungi	p__Ascomycota	c__Sordariomycetes	o__Melanosporales	f__Ceratostomataceae	g__Microthecium	s__Microthecium_sp	Pathotroph-Saprotroph	Fungal Parasite-Plant Saprotroph-Soil Saprotroph	Probable	Microfungus	-	Often fungicolous, but frequently isolated also from soil, rotting vegetation etc. Saprobic or weakly parasitic (Cannon & Kirk 2007)	Cannon PF, Kirk PM. 2007. Fungal Families of the World. CAB International, Cambridge
OTU3958	1.66667	5.33333	3.33333	0	0	3.66667	3	3	0	0	3.66667	128	3.33333	10.3333	1.66667	0	0	0	2	0	2	3.5	2.5	0	0	d__Eukaryota	k__Fungi	p__Basidiomycota	c__Tremellomycetes	o__Tremellales	f__Bulleribasidiaceae	g__Hannaella	s__Hannaella_zeae	Pathotroph-Saprotroph-Symbiotroph	Fungal Parasite-Undefined Saprotroph	Possible	Tremelloid-Yeast	-	The order contains both teleomorphic and anamorphic species, most of the latter being yeasts	Sterkenburg E, et al. 2015. New Phytologist 207:1145-1158
OTU5479	13.3333	7.66667	6.66667	0.666667	0	9.66667	2	0.666667	0	0.333333	7	25.6667	7	3.66667	0.666667	0.666667	0	0.666667	66.6667	0	13.6667	3.5	4.75	0	0	d__Eukaryota	k__Fungi	p__unclassified_k__Fungi	c__unclassified_k__Fungi	o__unclassified_k__Fungi	f__unclassified_k__Fungi	g__unclassified_k__Fungi	s__unclassified_k__Fungi	-	-	-	-	-	Unassigned	-
OTU3686	9	5	7.33333	2.66667	0.333333	44.3333	1	1.33333	1.33333	0.333333	1.66667	12.3333	34.3333	8.33333	1.66667	0	0.333333	2	4.66667	0.666667	31.6667	1	2.25	0	0.5	d__Eukaryota	k__Fungi	p__Glomeromycota	c__Glomeromycetes	o__Glomerales	f__Glomeraceae	g__Septoglomus	s__unclassified_g__Septoglomus	Symbiotroph	Arbuscular Mycorrhizal	Highly Probable	-	-	-	Redecker D, et al. 2013. Mycorrhiza 23:515-531
OTU2694	3.33333	0.666667	1	0	0	2	1.66667	1.33333	0	0	0.333333	37.3333	40	0	0	0	0	1	13.3333	0	66.3333	1	4.25	0	0	d__Eukaryota	k__Fungi	p__unclassified_k__Fungi	c__unclassified_k__Fungi	o__unclassified_k__Fungi	f__unclassified_k__Fungi	g__unclassified_k__Fungi	s__unclassified_k__Fungi	-	-	-	-	-	Unassigned	-
OTU3004	31.3333	16.3333	19.6667	2	0.333333	60.3333	4	4	0.333333	0.666667	9.33333	4	5.33333	7.66667	1	0	0.333333	0.333333	0.666667	0	1	2.5	0.25	0	0	d__Eukaryota	k__Fungi	p__Ascomycota	c__Leotiomycetes	o__Thelebolales	f__Pseudeurotiaceae	g__Pseudeurotium	s__unclassified_g__Pseudeurotium	Saprotroph	Undefined Saprotroph	Probable	-	-	-	Tedersoo L, et al. 2014. Science 346:1256688
OTU3538	7	21	24.3333	1.33333	0	9	10.3333	3	0	0	4.33333	41	8.66667	1	0.333333	0	0	2	17	0	7.33333	6	4.75	0	0	d__Eukaryota	k__Fungi	p__Basidiomycota	c__Agaricomycetes	o__Agaricales	f__Psathyrellaceae	g__Coprinellus	s__Coprinellus_radians	Saprotroph	Dung Saprotroph-Plant Saprotroph-Wood Saprotroph	Probable	Agaricoid	-	Saprobic, in grass, on dung, rotten wood and similar substrata (Cannon & Kirk 2007)	Cannon PF, Kirk PM. 2007. Fungal Families of the World. CAB International, Cambridge
OTU4834	0.333333	1.66667	2	0.333333	0	17.6667	0	0.666667	0.666667	0	6.66667	6.66667	35.6667	1.33333	0.333333	0	0.333333	1.66667	17.3333	1.33333	57.6667	5.5	9.5	0	0.5	d__Eukaryota	k__Fungi	p__Glomeromycota	c__Glomeromycetes	o__Glomerales	f__Glomeraceae	g__Dominikia	s__Dominikia_bernensis	Symbiotroph	Arbuscular Mycorrhizal	Highly Probable	-	-	-	Redecker D, et al. 2013. Mycorrhiza 23:515-531
OTU4297	3.33333	15.6667	10.6667	0	0	0	0.666667	0.666667	0	0	0	5.66667	7	1.66667	1	0	0	11	61	0	37	7.5	4.5	0	0	d__Eukaryota	k__Fungi	p__Ascomycota	c__Dothideomycetes	o__Pleosporales	f__Leptosphaeriaceae	g__Sphaerellopsis	s__Sphaerellopsis_filum	Saprotroph	Undefined Saprotroph	Probable	-	-	-	Tedersoo L, et al. 2014. Science 346:1256688
OTU1884	0	0	0	0	0	0	3.33333	3.33333	0	159.333	0	0	0	0	0	0	0	0	0	0	0	0	0	0	0.75	d__Eukaryota	k__Fungi	p__Ascomycota	c__Sordariomycetes	o__unclassified_c__Sordariomycetes	f__unclassified_c__Sordariomycetes	g__unclassified_c__Sordariomycetes	s__unclassified_c__Sordariomycetes	-	-	-	-	-	Unassigned	-
OTU3045	5.33333	3	6.33333	0	0	53.6667	1.66667	3.33333	2	0.666667	0	19	21	7.33333	1	3	0.666667	0.666667	7.66667	0	14	5	10.75	0	0.25	d__Eukaryota	k__Fungi	p__Glomeromycota	c__unclassified_p__Glomeromycota	o__unclassified_p__Glomeromycota	f__unclassified_p__Glomeromycota	g__unclassified_p__Glomeromycota	s__Glomeromycota_sp	Symbiotroph	Arbuscular Mycorrhizal	Highly Probable	-	-	-	Redecker D, et al. 2013. Mycorrhiza 23:515-531
OTU3900	0	5.33333	68	0	27	0	0.333333	0	0	0	0	13.6667	0	0	0	0	0	0	6.33333	12.6667	0	1.75	17.75	0	13.25	d__Eukaryota	k__Fungi	p__Basidiomycota	c__Agaricomycetes	o__Auriculariales	f__unclassified_o__Auriculariales	g__unclassified_o__Auriculariales	s__unclassified_o__Auriculariales	-	-	-	-	-	Unassigned	-
OTU3634	1	9	10.6667	8	0.333333	1.66667	1	0.666667	2.66667	3.66667	2	23.6667	2.33333	7.66667	65.6667	5.33333	0.666667	0	5.66667	0.666667	1	4	4	3.5	1	d__Eukaryota	k__Fungi	p__unclassified_k__Fungi	c__unclassified_k__Fungi	o__unclassified_k__Fungi	f__unclassified_k__Fungi	g__unclassified_k__Fungi	s__unclassified_k__Fungi	-	-	-	-	-	Unassigned	-
OTU4344	3	20.3333	14	0	0.333333	0.666667	4.33333	7.66667	0.333333	3.66667	13	32.3333	12	10.6667	2.66667	0	0	3.33333	26.6667	1.33333	0	6.75	2.75	0	0	d__Eukaryota	k__Fungi	p__Ascomycota	c__Dothideomycetes	o__Pleosporales	f__Corynesporascaceae	g__Corynespora	s__Corynespora_cassiicola	Saprotroph	Undefined Saprotroph	Probable	-	-	-	Tedersoo L, et al. 2014. Science 346:1256688
OTU346	69.3333	0.666667	1	0	0	8	13	0	0	0	1.66667	2.33333	43.3333	0	0.333333	0	0	0	15.3333	0	6.33333	1.5	2	0	0	d__Eukaryota	k__Fungi	p__unclassified_k__Fungi	c__unclassified_k__Fungi	o__unclassified_k__Fungi	f__unclassified_k__Fungi	g__unclassified_k__Fungi	s__unclassified_k__Fungi	-	-	-	-	-	Unassigned	-
OTU1141	2	2.66667	3.33333	1.33333	0.333333	9	1.33333	5	3.66667	14.3333	2.33333	4	0	32.3333	10.6667	1.33333	2.66667	28.6667	5.33333	0	5.66667	6	15.25	2	5.5	d__Eukaryota	k__Fungi	p__Ascomycota	c__Leotiomycetes	o__Helotiales	f__Hyaloscyphaceae	g__Cistella	s__Cistella_sp	Saprotroph	Undefined Saprotroph	Probable	-	-	-	Tedersoo L, et al. 2014. Science 346:1256688
OTU4015	4.33333	5	10.6667	0	0	1.33333	1.33333	1.66667	0	0	19	34.3333	5	8	1.33333	0	0	0	18	0	9	18.75	27	0	0	d__Eukaryota	k__Fungi	p__unclassified_k__Fungi	c__unclassified_k__Fungi	o__unclassified_k__Fungi	f__unclassified_k__Fungi	g__unclassified_k__Fungi	s__unclassified_k__Fungi	-	-	-	-	-	Unassigned	-
OTU5085	0	35.6667	104.667	0	0	7.33333	2.33333	5	0	1.33333	0	0.333333	0	0.333333	0	0	0	0	3.66667	0	1	0	0.25	0	0	d__Eukaryota	k__Fungi	p__Basidiomycota	c__Agaricomycetes	o__Agaricales	f__Bolbitiaceae	g__Conocybe	s__Conocybe_moseri	Saprotroph	Undefined Saprotroph	Probable	-	-	-	Tedersoo L, et al. 2014. Science 346:1256688
OTU565	4	1	0.666667	0	0	126.333	1.33333	4	0.333333	0.666667	3.33333	0.666667	10	5	3.66667	0	0	0	0	0	0	0	0	0	0	d__Eukaryota	k__Fungi	p__Mortierellomycota	c__Mortierellomycetes	o__Mortierellales	f__Mortierellaceae	g__Mortierella	s__unclassified_g__Mortierella	Saprotroph-Symbiotroph	Endophyte-Litter Saprotroph-Soil Saprotroph-Undefined Saprotroph	Possible	Microfungus	-	Saprobic in soil and thus frequenctly isolated from soil and material contaminated with soil such as hay or rotten silage and spoil tips (Cannon & Kirk 2007)	Cannon PF, Kirk PM. 2007. Fungal Families of the World. CAB International, Cambridge; Purahong W, et al. 2016. Molecular Ecology 25:4059-4074
OTU904	0	0	0.333333	0	0	1.33333	0.666667	1.66667	65.6667	52.3333	0	8.66667	0.666667	12	0	16.3333	0	0	0	0	0	0	0	0	0	d__Eukaryota	k__Fungi	p__Ascomycota	c__Sordariomycetes	o__Hypocreales	f__Hypocreales_fam_Incertae_sedis	g__Sarocladium	s__unclassified_g__Sarocladium	Saprotroph	Undefined Saprotroph	Probable	-	-	-	Tedersoo L, et al. 2014. Science 346:1256688
OTU3809	15.3333	10.6667	11.6667	0	0	26.6667	2.66667	3.33333	0	0	9	17.3333	20.6667	4	1.66667	0	0.333333	14.6667	9	0	9	2.25	1.25	0	0	d__Eukaryota	k__Fungi	p__unclassified_k__Fungi	c__unclassified_k__Fungi	o__unclassified_k__Fungi	f__unclassified_k__Fungi	g__unclassified_k__Fungi	s__unclassified_k__Fungi	-	-	-	-	-	Unassigned	-
OTU1510	1.66667	0	0	0	0	72.3333	0	3.33333	0	0	0	0	65.3333	0	0	0	0	0	4	0	9	0.25	3.5	0	0	d__Eukaryota	k__Fungi	p__unclassified_k__Fungi	c__unclassified_k__Fungi	o__unclassified_k__Fungi	f__unclassified_k__Fungi	g__unclassified_k__Fungi	s__unclassified_k__Fungi	-	-	-	-	-	Unassigned	-
OTU3648	2	8.33333	2.33333	0	0	0	0.666667	0.333333	0	0	24.6667	39.3333	26	5.66667	2	0	0	4.66667	14.6667	0.333333	13	5.5	6.5	0	0	d__Eukaryota	k__Fungi	p__Ascomycota	c__Sordariomycetes	o__Glomerellales	f__Plectosphaerellaceae	g__Stachylidium	s__Stachylidium_sp	Pathotroph-Saprotroph-Symbiotroph	Animal Pathogen-Endophyte-Fungal Parasite-Plant Pathogen=Wood Saprotroph	Possible	Microfungus	-	-	Duncan CG, Eslyn WE. 1966. Mycologia 58:642-64; Nilsson T. 1973. Studies on wood degradation and cellulolytic activity of microfungi. No. 104; Worrall JJ, et al. 1997. Mycologia 89: 199-219; Hanada RE, et al. 2010. Fungal Biology 114:901-910; Del Olmo-Ruiz M, Arnold AE. 2014. Mycologia 106:8-21; Tedersoo L, et al. 2014. Science 346:1256688 (doi:10.1126/science.1256688); Irinyi L, et al. 2015. Med…
OTU3896	16	8.33333	12.3333	3	2.33333	4.66667	4.66667	4	1	5	1	8.33333	1	4	3.33333	10	7.66667	0.333333	6	4	6	9.5	7.75	7.25	17.75	d__Eukaryota	k__Fungi	p__Ascomycota	c__Sordariomycetes	o__Hypocreales	f__Nectriaceae	g__unclassified_f__Nectriaceae	s__unclassified_f__Nectriaceae	Saprotroph	Undefined Saprotroph	Possible	Microfungus	-	-	Sterkenburg E, et al. 2015. New Phytologist 207:1145-1158
OTU2669	8.33333	1.66667	1.33333	0.333333	0	22.3333	0.666667	1.33333	0	0	11.3333	8	46.3333	2	1.33333	0	0	14	4.66667	0	26.3333	3.5	1.75	0	0	d__Eukaryota	k__Fungi	p__unclassified_k__Fungi	c__unclassified_k__Fungi	o__unclassified_k__Fungi	f__unclassified_k__Fungi	g__unclassified_k__Fungi	s__unclassified_k__Fungi	-	-	-	-	-	Unassigned	-
OTU3877	8.66667	3	7	0	0	15.6667	0.333333	0.666667	0	0.666667	11	5.66667	41.6667	4	4.33333	0	0	10.6667	6.33333	0	12.6667	16	6	0.5	0	d__Eukaryota	k__Fungi	p__Ascomycota	c__Pezizomycetes	o__Pezizales	f__Ascodesmidaceae	g__Cephaliophora	s__unclassified_g__Cephaliophora	Saprotroph	Dung Saprotroph-Soil Saprotroph	Probable	Microfungus	-	Molecular studies indicate that the family clusters within Pyronomataceae, but the latter family is widely circumscribed and may need division (Cannon & Kirk 2007)	Cannon PF, Kirk PM. 2007. Fungal Families of the World. CAB International, Cambridge
OTU4189	20.3333	3	1.66667	0.666667	0.333333	12.6667	8.66667	4.66667	3.66667	0	15.3333	0	2	0	0	0	0	20.6667	4.33333	0	11.3333	39.75	4.5	0.25	0.5	d__Eukaryota	k__Fungi	p__Ascomycota	c__Sordariomycetes	o__Sordariales	f__Lasiosphaeriaceae	g__Schizothecium	s__unclassified_g__Schizothecium	Saprotroph	Dung Saprotroph	Highly Probable	-	-	-	Bills GF, et al. 2013. Current Opinion in microbiology, 16:549-565; Tedersoo L, et al. 2014. Science 346:1256688
OTU581	2.66667	0	0	0	0	112	0	0	0	0	36	0	1.66667	0	0	0	0	0	0	0	0.666667	0	0	0	0	d__Eukaryota	k__Fungi	p__unclassified_k__Fungi	c__unclassified_k__Fungi	o__unclassified_k__Fungi	f__unclassified_k__Fungi	g__unclassified_k__Fungi	s__unclassified_k__Fungi	-	-	-	-	-	Unassigned	-
OTU3651	0.666667	15	13	0	0	3.33333	8.33333	7.33333	0.666667	0	10	9.33333	3.66667	24.6667	7	0	0	2	13.3333	0	3	20	11.5	0	0	d__Eukaryota	k__Fungi	p__Ascomycota	c__Dothideomycetes	o__Pleosporales	f__Phaeosphaeriaceae	g__Leptospora	s__Leptospora_rubella	Pathotroph-Saprotroph	Fungal Parasite-Plant Pathogen-Plant Saprotroph	Probable	Microfungus	-	Necrotrophic or saprobic on a wide range of plants, especially monocotyledons; a few species parasitic on other fungi (Cannon & Kirk 2007)	Cannon PF, Kirk PM. 2007. Fungal Families of the World. CAB International, Cambridge
OTU4342	3.33333	2.33333	3.33333	1.66667	0.666667	45	0.333333	3.66667	1	0	0	18	15.6667	10.3333	2	7.66667	0.666667	0	7.33333	0.333333	17.3333	4.5	6.75	0.75	0	d__Eukaryota	k__Fungi	p__Glomeromycota	c__unclassified_p__Glomeromycota	o__unclassified_p__Glomeromycota	f__unclassified_p__Glomeromycota	g__unclassified_p__Glomeromycota	s__Glomeromycota_sp	Symbiotroph	Arbuscular Mycorrhizal	Highly Probable	-	-	-	Redecker D, et al. 2013. Mycorrhiza 23:515-531
OTU3050	20.3333	0.333333	1	0	0	3	1.33333	0	0	0	0	23	4	0.333333	24.3333	0	0	28	0	0	45.3333	0	1.25	0	0	d__Eukaryota	k__Fungi	p__Mortierellomycota	c__unclassified_p__Mortierellomycota	o__unclassified_p__Mortierellomycota	f__unclassified_p__Mortierellomycota	g__unclassified_p__Mortierellomycota	s__Mortierellomycotina	-	-	-	-	-	Unassigned	-
OTU3952	0	0	0	0	0	1.66667	0	0	0	0	0	147.333	0	0	0	0	0	0	1	0	0.333333	0.75	1	0	0	d__Eukaryota	k__Fungi	p__Basidiomycota	c__Agaricomycetes	o__Agaricales	f__Psathyrellaceae	g__Coprinellus	s__Coprinellus_callinus	Saprotroph	Dung Saprotroph-Plant Saprotroph-Wood Saprotroph	Probable	Agaricoid	-	Saprobic, in grass, on dung, rotten wood and similar substrata (Cannon & Kirk 2007)	Cannon PF, Kirk PM. 2007. Fungal Families of the World. CAB International, Cambridge
OTU3599	2.33333	11.3333	20	0.666667	1.33333	6	3	3	0.333333	0.333333	5.66667	11	6.66667	0.333333	1.33333	0	0.333333	2.66667	40	2.33333	14	6.5	12	0.25	0	d__Eukaryota	k__Fungi	p__unclassified_k__Fungi	c__unclassified_k__Fungi	o__unclassified_k__Fungi	f__unclassified_k__Fungi	g__unclassified_k__Fungi	s__unclassified_k__Fungi	-	-	-	-	-	Unassigned	-
OTU4008	0	0	0.333333	0	0	0	0	0	0	0	0	0	0	0	0	0	0	0	0	0	0	93.5	56.75	0	0	d__Eukaryota	k__Fungi	p__Basidiomycota	c__Agaricomycetes	o__unclassified_c__Agaricomycetes	f__unclassified_c__Agaricomycetes	g__unclassified_c__Agaricomycetes	s__unclassified_c__Agaricomycetes	-	-	-	-	-	Unassigned	-
OTU3862	0	4	3.33333	0	0	2.33333	31	34	2	1	0	10.6667	6.66667	10.3333	7.66667	0	0	0.333333	0	0	17.6667	7.25	11.5	0	0	d__Eukaryota	k__Fungi	p__Basidiomycota	c__Tremellomycetes	o__Tremellales	f__Rhynchogastremataceae	g__Papiliotrema	s__unclassified_g__Papiliotrema	Pathotroph-Saprotroph-Symbiotroph	Fungal Parasite-Undefined Saprotroph	Possible	Tremelloid-Yeast	-	The order contains both teleomorphic and anamorphic species, most of the latter being yeasts	Sterkenburg E, et al. 2015. New Phytologist 207:1145-1158
OTU1202	0	12.3333	18.6667	42	0.666667	0	7	2	1	4.33333	0	2	0	15.6667	0	16.6667	0	0	0	0	0	8.5	14.25	2.75	1	d__Eukaryota	k__Fungi	p__Basidiomycota	c__unclassified_p__Basidiomycota	o__unclassified_p__Basidiomycota	f__unclassified_p__Basidiomycota	g__unclassified_p__Basidiomycota	s__unclassified_p__Basidiomycota	-	-	-	-	-	Unassigned	-
OTU3732	5	3	2.66667	0.333333	0.333333	59.3333	2	1	1	0	1.33333	7.66667	13.3333	1	0.666667	0	0.333333	1.33333	4	0	34	4.5	3.75	0	0	d__Eukaryota	k__Fungi	p__Glomeromycota	c__Glomeromycetes	o__Glomerales	f__Glomeraceae	g__unclassified_f__Glomeraceae	s__unclassified_f__Glomeraceae	Symbiotroph	Arbuscular Mycorrhizal	Highly Probable	-	-	-	Redecker D, et al. 2013. Mycorrhiza 23:515-531
OTU5484	7.33333	6.33333	4.66667	6.33333	0	20.6667	52.3333	34.6667	0.666667	0.333333	0	0	0	4.33333	0	1.33333	0	0	0	0	0	6.75	0.75	0	0	d__Eukaryota	k__Fungi	p__Ascomycota	c__Pezizomycetes	o__Pezizales	f__Pyronemataceae	g__Cheilymenia	s__Cheilymenia_theleboloides	Saprotroph	Dung Saprotroph-Undefined Saprotroph	Highly Probable	Pezizoid	-	-	Bills GF, et al. 2013. Current Opinion in microbiology, 16:549-565; Tedersoo L, et al. 2014. Science 346:1256688
OTU3892	7.33333	6	6.66667	0.333333	0	12.3333	13	22.3333	0	0.333333	8	13.3333	10	19.6667	3.66667	0	0.333333	1.33333	4.66667	0.333333	0	5.5	10.75	0	0	d__Eukaryota	k__Fungi	p__Ascomycota	c__Sordariomycetes	o__Sordariales	f__Sordariales_fam_Incertae_sedis	g__Ramophialophora	s__Ramophialophora_sp	-	-	-	-	-	Unassigned	-
OTU3537	0	0.333333	0.666667	0	0	0	0.333333	0.333333	0	0	0	3.66667	0	0	0.333333	0	0	4.66667	2.66667	0	0	131	1.5	0	0	d__Eukaryota	k__Fungi	p__Ascomycota	c__Dothideomycetes	o__Pleosporales	f__Cucurbitariaceae	g__unclassified_f__Cucurbitariaceae	s__Cucurbitariaceae_sp	Pathotroph-Saprotroph	Plant Pathogen-Wood Saprotroph	Probable	Microfungus	-	Necrotrophic or saprobic on woody plants (Cannon & Kirk 2007)	Cannon PF, Kirk PM. 2007. Fungal Families of the World. CAB International, Cambridge; Tedersoo L, et al. 2014. Science 346:1256688 (doi:10.1126/science.1256688)
OTU2658	11.3333	2	3.66667	0	0	18.3333	1.33333	0.333333	0.333333	0	6	1	13.3333	3.33333	2.33333	0	0	28.6667	1.33333	0	42.3333	3.25	6.5	0	0	d__Eukaryota	k__Fungi	p__unclassified_k__Fungi	c__unclassified_k__Fungi	o__unclassified_k__Fungi	f__unclassified_k__Fungi	g__unclassified_k__Fungi	s__unclassified_k__Fungi	-	-	-	-	-	Unassigned	-
OTU5103	62.6667	0	9.33333	0	0	37.3333	6.33333	0	0	0	0	0.666667	17.6667	0	0	0	0	4	1	0	0	3.25	1.25	0	0	d__Eukaryota	k__Fungi	p__Chytridiomycota	c__Spizellomycetes	o__Spizellomycetales	f__Spizellomycetaceae	g__Spizellomyces	s__Spizellomyces_dolichospermus	Pathotroph	Plant Pathogen-Undefined Parasite-Undefined Saprotroph	Probable	Microfungus	-	Common in the soil and also as parasites of a range of soil organisms and plants (Cannon & Kirk 2007)	Cannon PF, Kirk PM. 2007. Fungal Families of the World. CAB International, Cambridge
OTU4294	9	3.66667	2	0	0	23.6667	16.3333	8.66667	0	0	13.6667	3.66667	13.6667	1	1.33333	0	0.333333	9.66667	5.66667	0	2.33333	11	17.5	0	0	d__Eukaryota	k__Fungi	p__unclassified_k__Fungi	c__unclassified_k__Fungi	o__unclassified_k__Fungi	f__unclassified_k__Fungi	g__unclassified_k__Fungi	s__unclassified_k__Fungi	-	-	-	-	-	Unassigned	-
OTU4072	4.33333	12	8	0	0	13.3333	1	1.66667	0	0	1.66667	16	39.3333	15	2	0	0	0	16.6667	0	1	5.5	5.5	0	0	d__Eukaryota	k__Fungi	p__Ascomycota	c__Orbiliomycetes	o__Orbiliales	f__Orbiliaceae	g__unclassified_f__Orbiliaceae	s__unclassified_f__Orbiliaceae	Saprotroph	Wood Saprotroph	Probable	Microfungus	-	Saprobic, found especially on wood in both wet and dry habitats. Many species are nematophagous, forming adhesive knobs, nets or ring-like traps in the presence of a food source; perhaps a strategy for life in low-nitrogen environments. There have been reports of associations with algae for a few species, but an established lichen association appears not to exist (Cannon & Kirk 2007)	Cannon PF, Kirk PM. 2007. Fungal Families of the World. CAB International, Cambridge
OTU3047	8.33333	2.33333	6.33333	0	0	61.3333	1.33333	2.33333	1.66667	0.333333	2	13	13.3333	7.66667	0.333333	0.333333	0	2	3.66667	0	8.66667	1.5	6.5	0	0	d__Eukaryota	k__Fungi	p__Glomeromycota	c__unclassified_p__Glomeromycota	o__unclassified_p__Glomeromycota	f__unclassified_p__Glomeromycota	g__unclassified_p__Glomeromycota	s__Glomeromycota_sp	Symbiotroph	Arbuscular Mycorrhizal	Highly Probable	-	-	-	Redecker D, et al. 2013. Mycorrhiza 23:515-531
OTU3757	3	30.6667	28	0	0	2.33333	14.6667	10.3333	0	0	0.333333	10.3333	4.33333	5.66667	4.33333	0	0	4	5.33333	0	10.6667	3.25	4.75	0	0.25	d__Eukaryota	k__Fungi	p__Basidiomycota	c__Spiculogloeomycetes	o__Spiculogloeales	f__Spiculogloeaceae	g__Phyllozyma	s__Phyllozyma_subbrunnea	-	-	-	-	-	Unassigned	-
OTU3718	3	3.66667	5.33333	0	0.333333	4	0	1	0	0	13	25	9.33333	5.33333	5.66667	0.333333	0.333333	1.66667	42.6667	0.666667	10.6667	2	7.25	0	0	d__Eukaryota	k__Fungi	p__unclassified_k__Fungi	c__unclassified_k__Fungi	o__unclassified_k__Fungi	f__unclassified_k__Fungi	g__unclassified_k__Fungi	s__unclassified_k__Fungi	-	-	-	-	-	Unassigned	-
OTU3971	1	3.66667	3	0	0	10	1.33333	0.333333	0	0	0.333333	11.6667	15.6667	7.33333	1	1.33333	0	2	9.66667	1.33333	37	23.75	8.25	0.25	1.25	d__Eukaryota	k__Fungi	p__Glomeromycota	c__Glomeromycetes	o__Glomerales	f__Glomeraceae	g__unclassified_f__Glomeraceae	s__Glomeraceae_sp	Symbiotroph	Arbuscular Mycorrhizal	Highly Probable	-	-	-	Redecker D, et al. 2013. Mycorrhiza 23:515-531
OTU3201	0	0	0.333333	0	0	2.33333	0	0	0	0	7.33333	6.33333	8.33333	10.3333	18.3333	0	3.33333	0	18.6667	36	10	5	11	1.75	0.5	d__Eukaryota	k__Fungi	p__Basidiomycota	c__Agaricomycetes	o__Auriculariales	f__unclassified_o__Auriculariales	g__unclassified_o__Auriculariales	s__unclassified_o__Auriculariales	-	-	-	-	-	Unassigned	-
OTU4247	6	0.333333	0	0	0	7.66667	1.33333	3.33333	0	0	16.6667	2	22	6	1.33333	0	0	9.66667	3.33333	0	38	9.75	11.5	0	0	d__Eukaryota	k__Fungi	p__unclassified_k__Fungi	c__unclassified_k__Fungi	o__unclassified_k__Fungi	f__unclassified_k__Fungi	g__unclassified_k__Fungi	s__unclassified_k__Fungi	-	-	-	-	-	Unassigned	-
OTU1458	0.333333	3.66667	1.33333	0	0	0.666667	0	0	0	0	5	6	0	72.3333	43.3333	0.333333	0	0	2.33333	0	3	0	0.5	0	0	d__Eukaryota	k__Fungi	p__Basidiomycota	c__Agaricomycetes	o__Agaricales	f__Cyphellaceae	g__unclassified_f__Cyphellaceae	s__Cyphellaceae_sp	Saprotroph	Undefined Saprotroph	Probable	Microfungus	-	-	Tedersoo L, et al. 2014. Science 346:1256688 (doi:10.1126/science.1256688)
OTU4127	11.3333	1.66667	2.66667	0	0	9.33333	20.3333	10	0	0	1.33333	1	16.3333	8.66667	0	0	0	0	0	0	34	17.25	4.75	0	0	d__Eukaryota	k__Fungi	p__unclassified_k__Fungi	c__unclassified_k__Fungi	o__unclassified_k__Fungi	f__unclassified_k__Fungi	g__unclassified_k__Fungi	s__unclassified_k__Fungi	-	-	-	-	-	Unassigned	-
OTU1169	4.66667	41.3333	25.3333	1.66667	0	16.3333	18	11.3333	0.333333	0	0	6.33333	1.33333	0	1.33333	0	0	0	4.66667	0.333333	0	1.5	3.75	0	0	d__Eukaryota	k__Fungi	p__Ascomycota	c__Dothideomycetes	o__Pleosporales	f__Pleosporaceae	g__Curvularia	s__Curvularia_soli	Pathotroph	Plant Pathogen	Probable	-	-	-	Tedersoo L, et al. 2014. Science 346:1256688
OTU3830	4	1.66667	6	0	3	33	1.33333	1	3	1.66667	3.66667	4.33333	11.3333	1.66667	1.33333	0.333333	0	0.666667	6.66667	0.666667	42.3333	6	3.5	0	0.25	d__Eukaryota	k__Fungi	p__Glomeromycota	c__Glomeromycetes	o__Glomerales	f__Glomeraceae	g__Glomus	s__Glomus_indicum	Symbiotroph	Arbuscular Mycorrhizal	Highly Probable	-	-	-	Redecker D, et al. 2013. Mycorrhiza 23:515-531
OTU2259	14.3333	5.66667	6.33333	0	0	40	2.66667	2.33333	0	0	2.66667	3	11.6667	5.33333	3	0	0	19.6667	0.666667	0	6.33333	7.25	4.75	0	0	d__Eukaryota	k__Fungi	p__unclassified_k__Fungi	c__unclassified_k__Fungi	o__unclassified_k__Fungi	f__unclassified_k__Fungi	g__unclassified_k__Fungi	s__unclassified_k__Fungi	-	-	-	-	-	Unassigned	-
OTU4308	1.33333	0.333333	0.333333	0	0	30.6667	1	10.6667	0	0	0	0	0	0	0	0	0	11.6667	0	0	52.6667	13.25	13.25	0	0	d__Eukaryota	k__Fungi	p__unclassified_k__Fungi	c__unclassified_k__Fungi	o__unclassified_k__Fungi	f__unclassified_k__Fungi	g__unclassified_k__Fungi	s__unclassified_k__Fungi	-	-	-	-	-	Unassigned	-
OTU4836	3.33333	5	6.66667	0.333333	0.333333	3.66667	2.33333	1	3.66667	1.33333	9.66667	13.3333	9.66667	6	16.6667	0	1.66667	13.3333	7	0.333333	22	3.25	2	0.25	1.75	d__Eukaryota	k__Fungi	p__Ascomycota	c__Sordariomycetes	o__Hypocreales	f__Nectriaceae	g__Thelonectria	s__unclassified_g__Thelonectria	Saprotroph	Leaf Saprotroph	Highly Probable	-	-	-	Tedersoo L, et al. 2014. Science 346:1256688; Salgado-Salazar et al. 2013. PLoS ONE 8,e76737
OTU5478	0	0	0	0	0	0	0	0	0	0	27.6667	10	63.3333	8.33333	12	3	0.666667	1.33333	0	0	6	0	1	0	0	d__Eukaryota	k__Fungi	p__Ascomycota	c__Sordariomycetes	o__Sordariales	f__unclassified_o__Sordariales	g__unclassified_o__Sordariales	s__unclassified_o__Sordariales	-	-	-	-	-	Unassigned	-
OTU1657	0	0	0	0	0	0	0	0	0	133.333	0	0	0	0	0	0	0	0	0	0	0	0	0	0	0	d__Eukaryota	k__Fungi	p__Ascomycota	c__Dothideomycetes	o__Pleosporales	f__Melanommataceae	g__unclassified_f__Melanommataceae	s__unclassified_f__Melanommataceae	Saprotroph	Wood Saprotroph	Probable	Microfungus	-	Saprobic on wood and bark (Cannon & Kirk 2007)	Cannon PF, Kirk PM. 2007. Fungal Families of the World. CAB International, Cambridge
OTU4214	9.33333	2.66667	0.666667	1.33333	0.333333	38.3333	7	0.666667	1	0	1.66667	2.33333	21.6667	2.66667	1	0.666667	1	0	6	4.33333	17	4.5	7.25	0.5	0.5	d__Eukaryota	k__Fungi	p__Ascomycota	c__unclassified_p__Ascomycota	o__unclassified_p__Ascomycota	f__unclassified_p__Ascomycota	g__unclassified_p__Ascomycota	s__unclassified_p__Ascomycota	-	-	-	-	-	Unassigned	-
OTU3875	6	0.666667	3.33333	0	0	27.3333	1.33333	0.333333	0.333333	0	2.66667	3.66667	44	2	20.3333	0	0	2.66667	7.33333	0	7.33333	0.75	1.25	0	0	d__Eukaryota	k__Fungi	p__Ascomycota	c__unclassified_p__Ascomycota	o__unclassified_p__Ascomycota	f__unclassified_p__Ascomycota	g__unclassified_p__Ascomycota	s__unclassified_p__Ascomycota	-	-	-	-	-	Unassigned	-
OTU3559	2.33333	6	3.33333	4	1.33333	37.3333	3.33333	2.33333	4	1	1.33333	8.66667	15	3	1.66667	0	0.333333	2	12.6667	0.333333	12.3333	4.25	3.5	0.25	0.25	d__Eukaryota	k__Fungi	p__Glomeromycota	c__Glomeromycetes	o__Glomerales	f__Glomeraceae	g__unclassified_f__Glomeraceae	s__unclassified_f__Glomeraceae	Symbiotroph	Arbuscular Mycorrhizal	Highly Probable	-	-	-	Redecker D, et al. 2013. Mycorrhiza 23:515-531
OTU1170	0	13	59.3333	31.6667	8	0	0	0	0	0	0	17.3333	0	0	0	0	0	0	0	0	0	0	0	0	0.25	d__Eukaryota	k__Fungi	p__Ascomycota	c__unclassified_p__Ascomycota	o__unclassified_p__Ascomycota	f__unclassified_p__Ascomycota	g__unclassified_p__Ascomycota	s__unclassified_p__Ascomycota	-	-	-	-	-	Unassigned	-
OTU2943	1	14.3333	10	10	8	0.333333	3	4	68.3333	1	0	2	0	0	0.666667	0	0.333333	0	1.33333	0	1.66667	1	1.75	0.5	0	d__Eukaryota	k__Fungi	p__Ascomycota	c__Dothideomycetes	o__Pleosporales	f__Sporormiaceae	g__Preussia	s__unclassified_g__Preussia	Saprotroph	Dung Saprotroph-Plant Saprotroph	Probable	Microfungus	-	Saprobic, associated with dung and rotting vegetation (Cannon & Kirk 2007)	Cannon PF, Kirk PM. 2007. Fungal Families of the World. CAB International, Cambridge
OTU791	3.33333	0	4.33333	0	0.333333	43.3333	16	59.3333	0	0.666667	0	0	0.333333	0	0	0	0	0	0	0	0	0	0	0	0	d__Eukaryota	k__Fungi	p__Mortierellomycota	c__Mortierellomycetes	o__Mortierellales	f__Mortierellaceae	g__Mortierella	s__unclassified_g__Mortierella	Saprotroph-Symbiotroph	Endophyte-Litter Saprotroph-Soil Saprotroph-Undefined Saprotroph	Possible	Microfungus	-	Saprobic in soil and thus frequenctly isolated from soil and material contaminated with soil such as hay or rotten silage and spoil tips (Cannon & Kirk 2007)	Cannon PF, Kirk PM. 2007. Fungal Families of the World. CAB International, Cambridge; Purahong W, et al. 2016. Molecular Ecology 25:4059-4074
OTU4074	0	33	14	0.333333	0	0	9	6.66667	0	0.666667	0	3	5.33333	6	6.33333	0	0	0	20	0	1	13	8.25	0	0	d__Eukaryota	k__Fungi	p__Ascomycota	c__Dothideomycetes	o__Pleosporales	f__Didymellaceae	g__Stagonosporopsis	s__Stagonosporopsis_cucurbitacearum	Pathotroph	Plant Pathogen	Probable	-	-	-	http://www.apsnet.org/publications/commonnames/Pages/default.aspx
OTU4396	0	2.66667	3	8.33333	4	1.66667	0	1	2	1.33333	0	1.66667	0.666667	2.33333	42	7	4	0	1	8	0	1.75	1.75	27.5	4.75	d__Eukaryota	k__Fungi	p__unclassified_k__Fungi	c__unclassified_k__Fungi	o__unclassified_k__Fungi	f__unclassified_k__Fungi	g__unclassified_k__Fungi	s__unclassified_k__Fungi	-	-	-	-	-	Unassigned	-
OTU4792	0	0	0	0	0	0.666667	0.333333	0.333333	0	0	0	93.3333	0	0.333333	0	0	0	4	19	0	7	0.75	0	0	0	d__Eukaryota	k__Fungi	p__unclassified_k__Fungi	c__unclassified_k__Fungi	o__unclassified_k__Fungi	f__unclassified_k__Fungi	g__unclassified_k__Fungi	s__unclassified_k__Fungi	-	-	-	-	-	Unassigned	-
OTU2956	13.3333	23	15.3333	0.333333	0	36.3333	3.33333	4	0	10	0.333333	1.33333	3	0.666667	1.66667	0	0	0	2.66667	0	0	8.75	0.5	0.5	0.5	d__Eukaryota	k__Fungi	p__Ascomycota	c__Sordariomycetes	o__Hypocreales	f__Stachybotryaceae	g__Stachybotrys	s__Stachybotrys_chlorohalonata	Saprotroph	Undefined Saprotroph	Possible	Microfungus	-	-	Sterkenburg E, et al. 2015. New Phytologist 207:1145-1158
OTU4252	2.33333	5	4.66667	1.66667	2.66667	25	0	0.666667	1.33333	1	5.66667	6.33333	17.6667	3	2.66667	0.333333	2	10.3333	7	0.666667	16.6667	4	1.25	1.75	0.5	d__Eukaryota	k__Fungi	p__Ascomycota	c__Sordariomycetes	o__unclassified_c__Sordariomycetes	f__unclassified_c__Sordariomycetes	g__unclassified_c__Sordariomycetes	s__unclassified_c__Sordariomycetes	-	-	-	-	-	Unassigned	-
OTU4047	1.33333	2	0.333333	0	0	5.66667	2.33333	6	0	0	0	12.3333	0	26.6667	24.6667	0	0	0	12	0	5.33333	6.5	18.25	0	0.5	d__Eukaryota	k__Fungi	p__Mortierellomycota	c__Mortierellomycetes	o__Mortierellales	f__Mortierellaceae	g__Mortierella	s__Mortierella_hyalina	Saprotroph-Symbiotroph	Endophyte-Litter Saprotroph-Soil Saprotroph-Undefined Saprotroph	Possible	Microfungus	-	Saprobic in soil and thus frequenctly isolated from soil and material contaminated with soil such as hay or rotten silage and spoil tips (Cannon & Kirk 2007)	Cannon PF, Kirk PM. 2007. Fungal Families of the World. CAB International, Cambridge; Purahong W, et al. 2016. Molecular Ecology 25:4059-4074
OTU3338	0	0	0	0	0	0.333333	0	0	0	0	1.33333	0	0	0	0.333333	0	0	0	94.6667	0	22.6667	0	4.5	0	0	d__Eukaryota	k__Fungi	p__Mucoromycota	c__Mucoromycetes	o__Mucorales	f__Rhizopodaceae	g__Rhizopus	s__Rhizopus_arrhizus	Saprotroph	Undefined Saprotroph	Possible	Microfungus	-	-	Sterkenburg E, et al. 2015. New Phytologist 207:1145-1158
OTU83	1	41	18	0	0	0	16	11.6667	29	0	0.333333	2.66667	0	2	0.666667	0	0	0	0	0	0	0.75	0.75	0	0	d__Eukaryota	k__Fungi	p__Ascomycota	c__Sordariomycetes	o__Glomerellales	f__Plectosphaerellaceae	g__unclassified_f__Plectosphaerellaceae	s__unclassified_f__Plectosphaerellaceae	Pathotroph-Saprotroph-Symbiotroph	Animal Pathogen-Endophyte-Fungal Parasite-Plant Pathogen=Wood Saprotroph	Possible	Microfungus	-	-	Duncan CG, Eslyn WE. 1966. Mycologia 58:642-64; Nilsson T. 1973. Studies on wood degradation and cellulolytic activity of microfungi. No. 104; Worrall JJ, et al. 1997. Mycologia 89: 199-219; Hanada RE, et al. 2010. Fungal Biology 114:901-910; Del Olmo-Ruiz M, Arnold AE. 2014. Mycologia 106:8-21; Tedersoo L, et al. 2014. Science 346:1256688 (doi:10.1126/science.1256688); Irinyi L, et al. 2015. Med…
OTU2569	4.66667	4	3	0.333333	0	0	0.666667	1.33333	1	0	20.3333	14.3333	2.33333	1.33333	12	0	0.666667	1.66667	46	0	0	6	3.5	0.25	0	d__Eukaryota	k__Fungi	p__Ascomycota	c__unclassified_p__Ascomycota	o__unclassified_p__Ascomycota	f__unclassified_p__Ascomycota	g__unclassified_p__Ascomycota	s__unclassified_p__Ascomycota	-	-	-	-	-	Unassigned	-
OTU4823	0	64.3333	29.6667	0	1.66667	0	4.66667	1.33333	0	0	0	17.3333	0	0	0	0	0	0	3.33333	0	0	0	0	0	0	d__Eukaryota	k__Fungi	p__unclassified_k__Fungi	c__unclassified_k__Fungi	o__unclassified_k__Fungi	f__unclassified_k__Fungi	g__unclassified_k__Fungi	s__unclassified_k__Fungi	-	-	-	-	-	Unassigned	-
OTU4315	1	0.666667	1.66667	0	0.666667	14.3333	0	0	1	0.333333	0.333333	9.33333	24.6667	5	1	1.66667	0	3.33333	3.66667	1	22.3333	21.75	7	0.5	0.25	d__Eukaryota	k__Fungi	p__Glomeromycota	c__Glomeromycetes	o__Glomerales	f__Glomeraceae	g__unclassified_f__Glomeraceae	s__Glomeraceae_sp	Symbiotroph	Arbuscular Mycorrhizal	Highly Probable	-	-	-	Redecker D, et al. 2013. Mycorrhiza 23:515-531
OTU4117	4.33333	0.666667	0.666667	0.666667	0	7.33333	0.666667	1.66667	7	52.3333	0.333333	0.333333	2.66667	1	6	0	0.333333	2	0	0	25.6667	4.25	2.5	0	0.75	d__Eukaryota	k__Fungi	p__unclassified_k__Fungi	c__unclassified_k__Fungi	o__unclassified_k__Fungi	f__unclassified_k__Fungi	g__unclassified_k__Fungi	s__unclassified_k__Fungi	-	-	-	-	-	Unassigned	-
OTU3753	5.33333	23.3333	3.33333	0	0	2.33333	0.333333	2	0	0	0	2	39.3333	20.6667	1.33333	0.333333	0	0	15.6667	0	2.33333	1.25	1.5	0	0	d__Eukaryota	k__Fungi	p__Ascomycota	c__unclassified_p__Ascomycota	o__unclassified_p__Ascomycota	f__unclassified_p__Ascomycota	g__unclassified_p__Ascomycota	s__unclassified_p__Ascomycota	-	-	-	-	-	Unassigned	-
OTU5473	0	0	0	0	0	0	12.3333	13	0.666667	0.333333	1.66667	0	0	5.66667	4.33333	0.333333	0	2.33333	0	0.333333	0	8.75	71	0.25	0	d__Eukaryota	k__Fungi	p__Basidiomycota	c__Tremellomycetes	o__Cystofilobasidiales	f__Cystofilobasidiaceae	g__Cystofilobasidium	s__Cystofilobasidium_capitatum	Saprotroph	Leaf Saprotroph	Possible	Yeast	-	-	Oberwinkler F, et al. 1983. Systematic and Applied Microbiology 4:114-122 (https://doi.org/10.1016/S0723-2020(83)80039-3)
OTU3933	0	0	0	0	0.666667	3.66667	0	0	0.666667	0.666667	1.33333	4	9.33333	12.3333	4.33333	10.6667	10	1.33333	5.66667	33	11	4.25	1.5	3	3.25	d__Eukaryota	k__Fungi	p__Ascomycota	c__Sordariomycetes	o__Xylariales	f__Diatrypaceae	g__Monosporascus	s__Monosporascus_sp	Pathotroph	Plant Pathogen	Probable	-	-	-	http://www.apsnet.org/publications/commonnames/Pages/default.aspx
OTU605	34.6667	4.33333	11	0	0	61.6667	2.33333	1.33333	0	1.66667	0	0	3.33333	0	0	0	0	0	0	0	0	0	0	0	0	d__Eukaryota	k__Fungi	p__Ascomycota	c__Pezizomycetes	o__Pezizales	f__Pyronemataceae	g__unclassified_f__Pyronemataceae	s__Pyronemataceae_sp	Saprotroph-Symbiotroph	Dung Saprotroph-Ectomycorrhizal-Soil Saprotroph-Wood Saprotroph	Possible	Gasteroid-Pezizoid	-	Saprobic on soil, dung or rotten wood or mycorrhizal, some species hypogeous, others associated with fire sites (Cannon & Kirk 2007)	Cannon PF, Kirk PM. 2007. Fungal Families of the World. CAB International, Cambridge
OTU4081	0.666667	23.6667	12	0	1	1	3	1.66667	0.666667	0	6.33333	14.3333	3	11	12	0	0	1.66667	13.6667	0.333333	2.66667	6.5	4.75	0	0	d__Eukaryota	k__Fungi	p__Ascomycota	c__Dothideomycetes	o__Pleosporales	f__Phaeosphaeriaceae	g__Ophiosphaerella	s__Ophiosphaerella_agrostidis	Saprotroph	Undefined Saprotroph	Probable	-	-	-	Tedersoo L, et al. 2014. Science 346:1256688
OTU3999	14.3333	0	1.66667	0	0	0	0.666667	0	0	0	33.3333	0	0.333333	21.3333	7.66667	0	1	21.3333	0	0	2.33333	4.5	10.75	0	0.25	d__Eukaryota	k__Fungi	p__Basidiomycota	c__Microbotryomycetes	o__Leucosporidiales	f__Leucosporidiaceae	g__Leucosporidium	s__Leucosporidium_sp	-	-	-	-	-	Unassigned	-
OTU4031	13	4.66667	8	0	0	9.66667	9.33333	2.66667	0	0	4.33333	3.33333	15.3333	26	0.333333	0.666667	0	8.33333	6.33333	0	0.333333	4	2	0	0	d__Eukaryota	k__Fungi	p__unclassified_k__Fungi	c__unclassified_k__Fungi	o__unclassified_k__Fungi	f__unclassified_k__Fungi	g__unclassified_k__Fungi	s__unclassified_k__Fungi	-	-	-	-	-	Unassigned	-
OTU3840	14.6667	8.66667	9.66667	0	0	17.3333	3.33333	1.33333	0	0	5	12.6667	9	3.66667	1	0	0	6.33333	14.3333	0	6.33333	2.25	1.25	0	0	d__Eukaryota	k__Fungi	p__unclassified_k__Fungi	c__unclassified_k__Fungi	o__unclassified_k__Fungi	f__unclassified_k__Fungi	g__unclassified_k__Fungi	s__unclassified_k__Fungi	-	-	-	-	-	Unassigned	-
OTU4366	2.66667	3.66667	4	1.66667	0.333333	45	1	0.666667	3	1	2	6.66667	8.33333	5	1.66667	0.333333	0	2.33333	6.33333	0.333333	16.3333	3.5	1	0	0	d__Eukaryota	k__Fungi	p__Glomeromycota	c__Glomeromycetes	o__Glomerales	f__Glomeraceae	g__unclassified_f__Glomeraceae	s__unclassified_f__Glomeraceae	Symbiotroph	Arbuscular Mycorrhizal	Highly Probable	-	-	-	Redecker D, et al. 2013. Mycorrhiza 23:515-531
OTU126	5.33333	1	0.333333	0.333333	0	25	25.3333	0.666667	0	0	0	0	16.6667	1	0	0.666667	0	0	0.333333	0	37	1	2	0	0	d__Eukaryota	k__Fungi	p__unclassified_k__Fungi	c__unclassified_k__Fungi	o__unclassified_k__Fungi	f__unclassified_k__Fungi	g__unclassified_k__Fungi	s__unclassified_k__Fungi	-	-	-	-	-	Unassigned	-
OTU4269	0	0	1	1.66667	0.333333	0	0	0	0	0.333333	0.333333	2.66667	0.666667	2	5.33333	47.6667	4.66667	0	2.66667	15.3333	2.33333	5	1.25	19.75	3.25	d__Eukaryota	k__Fungi	p__unclassified_k__Fungi	c__unclassified_k__Fungi	o__unclassified_k__Fungi	f__unclassified_k__Fungi	g__unclassified_k__Fungi	s__unclassified_k__Fungi	-	-	-	-	-	Unassigned	-
OTU4180	6	14.6667	39.6667	1	0	7.33333	1	2.33333	2.66667	0	1.66667	22.3333	2	3.33333	1.33333	1.33333	0	0	4.66667	0	0	2.75	1.5	0.5	0	d__Eukaryota	k__Fungi	p__Ascomycota	c__unclassified_p__Ascomycota	o__unclassified_p__Ascomycota	f__unclassified_p__Ascomycota	g__unclassified_p__Ascomycota	s__unclassified_p__Ascomycota	-	-	-	-	-	Unassigned	-
OTU3883	0	2	0	0	0	0	0	0.666667	0	0	6	22	24	6.66667	0.666667	0	0	5.33333	16.6667	0	10.6667	9.5	11	0	0	d__Eukaryota	k__Fungi	p__Ascomycota	c__unclassified_p__Ascomycota	o__unclassified_p__Ascomycota	f__unclassified_p__Ascomycota	g__unclassified_p__Ascomycota	s__unclassified_p__Ascomycota	-	-	-	-	-	Unassigned	-
OTU780	2.66667	0	0.666667	0	0	8.33333	0	0	0	0	0	1.33333	99.6667	0	0	0	0	0	1.66667	0	0.333333	0	0	0	0	d__Eukaryota	k__Fungi	p__unclassified_k__Fungi	c__unclassified_k__Fungi	o__unclassified_k__Fungi	f__unclassified_k__Fungi	g__unclassified_k__Fungi	s__unclassified_k__Fungi	-	-	-	-	-	Unassigned	-
OTU3564	16.6667	8.66667	5.66667	0	0	17.3333	1.66667	3.33333	0	0	8.33333	4	12	2	1	0	0	9.66667	6.33333	0	11.3333	3.25	2.75	0	0	d__Eukaryota	k__Fungi	p__unclassified_k__Fungi	c__unclassified_k__Fungi	o__unclassified_k__Fungi	f__unclassified_k__Fungi	g__unclassified_k__Fungi	s__unclassified_k__Fungi	-	-	-	-	-	Unassigned	-
OTU3670	3.33333	6	6.66667	1	0	61	2.66667	4	3.66667	0.666667	0	4	8.66667	3.66667	1	0	0	0	4.33333	0	1.66667	0.5	0	1	0	d__Eukaryota	k__Fungi	p__Glomeromycota	c__Glomeromycetes	o__Glomerales	f__Glomeraceae	g__unclassified_f__Glomeraceae	s__unclassified_f__Glomeraceae	Symbiotroph	Arbuscular Mycorrhizal	Highly Probable	-	-	-	Redecker D, et al. 2013. Mycorrhiza 23:515-531
OTU127	3	2	14	21	71	1.33333	0	0.333333	0.333333	0	0	0	0	0	0	0	0	0	0	0	0	0	0	0	0	d__Eukaryota	k__Fungi	p__Ascomycota	c__Sordariomycetes	o__Magnaporthales	f__Magnaporthaceae	g__unclassified_f__Magnaporthaceae	s__unclassified_f__Magnaporthaceae	Pathotroph	Plant Pathogen	Probable	Microfungus	-	Species in this family cause rice blast and take-all; Usually necrotrophic on roots (Cannon & Kirk 2007)	Cannon PF, Kirk PM. 2007. Fungal Families of the World. CAB International, Cambridge
OTU4146	9.33333	4.33333	11.6667	1	0	27	10.3333	8	3.66667	3.66667	9	4	0.666667	3.33333	1.66667	0	0.333333	6	2.66667	1	0	1.75	3.25	0	0	d__Eukaryota	k__Fungi	p__Ascomycota	c__Dothideomycetes	o__Pleosporales	f__Cucurbitariaceae	g__Pyrenochaetopsis	s__Pyrenochaetopsis_decipiens	Pathotroph-Saprotroph-Symbiotroph	Endophyte-Lichen Parasite-Undefined Saprotroph	Possible	Microfungus	-	-	Tedersoo L, et al. 2014. Science 346:1256688; Massimo NC, et al. 2015. Microbial Ecology 70:61-76; Lawrey JD, Diederich P. 2016. URL: http://www.lichenicolous.net [24 May 2017]
OTU4092	14.3333	9	7.33333	0	0.666667	0	18.3333	23	5.33333	0	1	0	1.66667	3	0	0	0	0	0	0	6.66667	12.25	10	0	0	d__Eukaryota	k__Fungi	p__Mortierellomycota	c__Mortierellomycetes	o__Mortierellales	f__Mortierellaceae	g__Mortierella	s__unclassified_g__Mortierella	Saprotroph-Symbiotroph	Endophyte-Litter Saprotroph-Soil Saprotroph-Undefined Saprotroph	Possible	Microfungus	-	Saprobic in soil and thus frequenctly isolated from soil and material contaminated with soil such as hay or rotten silage and spoil tips (Cannon & Kirk 2007)	Cannon PF, Kirk PM. 2007. Fungal Families of the World. CAB International, Cambridge; Purahong W, et al. 2016. Molecular Ecology 25:4059-4074
OTU3576	0	7.33333	11.3333	0	0	2	9.33333	4	1.33333	1.33333	0	20.3333	0.666667	3.66667	12	0	0	3	6.33333	0	5	6	5.5	0	13.25	d__Eukaryota	k__Fungi	p__Ascomycota	c__Sordariomycetes	o__unclassified_c__Sordariomycetes	f__unclassified_c__Sordariomycetes	g__unclassified_c__Sordariomycetes	s__unclassified_c__Sordariomycetes	-	-	-	-	-	Unassigned	-
OTU3605	0	0	0	0	0	0	0.666667	0.333333	0	0	0	13.6667	1	10	55.6667	0	5	0	10.6667	2	0	8.25	4	0.75	0.25	d__Eukaryota	k__Fungi	p__Ascomycota	c__Sordariomycetes	o__unclassified_c__Sordariomycetes	f__unclassified_c__Sordariomycetes	g__unclassified_c__Sordariomycetes	s__unclassified_c__Sordariomycetes	-	-	-	-	-	Unassigned	-
OTU613	2.33333	0.333333	0.666667	0	0	45.3333	0	0	0.333333	0.333333	2.33333	1.33333	16.3333	1.66667	0.333333	0	0	3.33333	3.66667	1	30.3333	1	1	0.5	0	d__Eukaryota	k__Fungi	p__Glomeromycota	c__Glomeromycetes	o__Glomerales	f__Glomeraceae	g__Septoglomus	s__unclassified_g__Septoglomus	Symbiotroph	Arbuscular Mycorrhizal	Highly Probable	-	-	-	Redecker D, et al. 2013. Mycorrhiza 23:515-531
OTU2756	5.66667	3.66667	2.33333	0	0	11	8	9	0	0	4.66667	3	6	5.33333	2.66667	0	0	10.3333	3	0.333333	2.66667	31.75	2.25	0.25	0	d__Eukaryota	k__Fungi	p__Ascomycota	c__Eurotiomycetes	o__Onygenales	f__Onygenales_fam_Incertae_sedis	g__Chrysosporium	s__Chrysosporium_merdarium	Saprotroph	Undefined Saprotroph-Wood Saprotroph	Highly Probable	-	Soft Rot	-	Seehann G, et al. 1975. List of Fungi in Soft-Rot Tissue Tests. Institute fur Holzbiologie und Holzschutz, Bundesforschungsanstalt fur Forst - und Holzwirtshaft, Hamburg - Lohbrugge, Germany; Tedersoo L, et al. 2014. Science 346:1256688
OTU1221	2.66667	26	13	3.33333	0	22.6667	17	11.6667	1.33333	0	0	0.666667	0	0	0	0	0	1.33333	0.333333	0	0	1.5	7.5	2.25	0	d__Eukaryota	k__Fungi	p__Ascomycota	c__unclassified_p__Ascomycota	o__unclassified_p__Ascomycota	f__unclassified_p__Ascomycota	g__unclassified_p__Ascomycota	s__unclassified_p__Ascomycota	-	-	-	-	-	Unassigned	-
OTU3745	0.666667	14.6667	6	0	0	5	2.33333	0.666667	0	0	1.66667	18.3333	3	46.6667	1.66667	0	0	0	4.66667	0	0.333333	1.75	3.5	0	0	d__Eukaryota	k__Fungi	p__Ascomycota	c__Sordariomycetes	o__Hypocreales	f__Stachybotryaceae	g__unclassified_f__Stachybotryaceae	s__unclassified_f__Stachybotryaceae	Saprotroph	Undefined Saprotroph	Possible	Microfungus	-	-	Sterkenburg E, et al. 2015. New Phytologist 207:1145-1158
OTU4115	0	3	2.33333	4	0	0	0	0	0	0	0	13.3333	0	0	4.66667	0	0	0	4	0	0	5	74.5	0	0	d__Eukaryota	k__Fungi	p__Basidiomycota	c__Agaricomycetes	o__Agaricales	f__Stephanosporaceae	g__unclassified_f__Stephanosporaceae	s__Stephanosporaceae_sp	Saprotroph	Plant Saprotroph-Wood Saprotroph	Probable	Corticioid-Gasteroid	-	On the ground, associated with rotten wood or plant debris (Cannon & Kirk 2007)	Cannon PF, Kirk PM. 2007. Fungal Families of the World. CAB International, Cambridge
OTU439	0	5.66667	17.3333	0	0	0	0	1.33333	0	0	1	59.6667	0.666667	9.66667	3	0	0	0	12.3333	0	0	0	0	0	0	d__Eukaryota	k__Fungi	p__Basidiomycota	c__Agaricomycetes	o__Agaricales	f__Bolbitiaceae	g__Conocybe	s__unclassified_g__Conocybe	Saprotroph	Undefined Saprotroph	Probable	-	-	-	Tedersoo L, et al. 2014. Science 346:1256688
OTU3068	0.666667	1.33333	3	0	0	3.33333	32.3333	16.6667	0	0	0.666667	14.3333	1.66667	1.33333	6.33333	0	0	0	6.66667	0	3.33333	11.75	6.5	0	0	d__Eukaryota	k__Fungi	p__Ascomycota	c__Sordariomycetes	o__Hypocreales	f__Nectriaceae	g__Fusarium	s__Fusarium_sporotrichioides	Pathotroph-Saprotroph-Symbiotroph	Animal Pathogen-Endophyte-Lichen Parasite-Plant Pathogen-Soil Saprotroph-Wood Saprotroph	Possible	Microfungus	-	Likely opportunistic human pathogen (Irinyi et al. 2015)	Duncan CG, Eslyn WE. 1966. Mycologia 58:642-664; Seehann G, et al. 1975. List of Fungi in Soft-Rot Tissue Tests. Institute fur Holzbiologie und Holzschutz, Bundesforschungsanstalt fur Forst - und Holzwirtshaft, Hamburg - Lohbrugge, Germany; Costa IPMW, et al. 2012. Mycotaxon 119:26; Tedersoo L, et al. 2014. Science 346:1256688; Irinyi L, et al. 2015. Medical Mycology 53:313-337; Schroers et al. 2…
OTU1053	0	1.33333	3.66667	0	103	0	0	1.33333	0	0	0	0	0	0	0	0	0	0	0	0	0	0.25	0.25	0	0	d__Eukaryota	k__Fungi	p__Basidiomycota	c__Agaricomycetes	o__Sebacinales	f__Sebacinaceae	g__Efibulobasidium	s__Efibulobasidium_sp	Symbiotroph	Ectomycorrhizal	Possible	-	-	-	Rinaldi AC, et al. 2008. Fungal Diversity 33:1-45 (ECM); Tedersoo L, et al. 2010. Mycorrhiza 20:217-263 (not ECM)
OTU4307	0.666667	17.6667	8	0	0.333333	4.33333	14.6667	15	0	2.66667	0	0	6.66667	7	2	0.333333	0	2	7	0	6.33333	7.25	6.75	0	0	d__Eukaryota	k__Fungi	p__Basidiomycota	c__Tremellomycetes	o__Tremellales	f__Bulleribasidiaceae	g__Dioszegia	s__Dioszegia_sp	Pathotroph-Saprotroph-Symbiotroph	Fungal Parasite-Undefined Saprotroph	Possible	Tremelloid-Yeast	-	The order contains both teleomorphic and anamorphic species, most of the latter being yeasts	Sterkenburg E, et al. 2015. New Phytologist 207:1145-1158
OTU307	1	61	36	0	7	0.666667	0	0	0	0	0	0.666667	2	0.333333	0	0	0	0	0	0	0	0	0	0	0	d__Eukaryota	k__Fungi	p__Basidiomycota	c__Agaricomycetes	o__unclassified_c__Agaricomycetes	f__unclassified_c__Agaricomycetes	g__unclassified_c__Agaricomycetes	s__unclassified_c__Agaricomycetes	-	-	-	-	-	Unassigned	-
OTU135	1.66667	1.33333	2.66667	0.333333	0	0	0.333333	0.333333	1	0	5	16.3333	10	4.66667	2.66667	0.666667	0.666667	19.6667	6	0	28.3333	4	2.75	0	0.25	d__Eukaryota	k__Fungi	p__Mortierellomycota	c__Mortierellomycetes	o__Mortierellales	f__Mortierellaceae	g__Mortierella	s__Mortierella_ambigua	Saprotroph-Symbiotroph	Endophyte-Litter Saprotroph-Soil Saprotroph-Undefined Saprotroph	Possible	Microfungus	-	Saprobic in soil and thus frequenctly isolated from soil and material contaminated with soil such as hay or rotten silage and spoil tips (Cannon & Kirk 2007)	Cannon PF, Kirk PM. 2007. Fungal Families of the World. CAB International, Cambridge; Purahong W, et al. 2016. Molecular Ecology 25:4059-4074
OTU1454	1	13.6667	20	0	0.333333	6	0.333333	0	4.33333	10.3333	0	0.666667	0	0	36	0	0	1.66667	1	0	12.3333	0.75	0.25	0	0	d__Eukaryota	k__Fungi	p__Basidiomycota	c__Agaricomycetes	o__Agaricales	f__Psathyrellaceae	g__Psathyrella	s__Psathyrella_panaeoloides	Saprotroph	Wood Saprotroph	Probable	Agaricoid	-	-	Tedersoo L, et al. 2014. Science 346:1256688
OTU4037	0	13.3333	34.3333	0	2.66667	0	1.33333	5	0.333333	1.66667	0	16	0.666667	1	6	0	0.666667	0	14.3333	1.33333	2	4.5	2.75	0	0	d__Eukaryota	k__Fungi	p__unclassified_k__Fungi	c__unclassified_k__Fungi	o__unclassified_k__Fungi	f__unclassified_k__Fungi	g__unclassified_k__Fungi	s__unclassified_k__Fungi	-	-	-	-	-	Unassigned	-
OTU3237	0.666667	34.6667	26.3333	0	0.666667	0	17	11.6667	1.33333	0	0	2.33333	0.666667	1.33333	2.66667	0	0	0	1	0	3	1.25	3	0	0	d__Eukaryota	k__Fungi	p__Ascomycota	c__Leotiomycetes	o__Helotiales	f__unclassified_o__Helotiales	g__unclassified_o__Helotiales	s__unclassified_o__Helotiales	-	-	-	-	-	Unassigned	-
OTU5122	1.66667	4.33333	1.66667	0	0	7.66667	1	0	0	0	0	4.66667	40.3333	6.33333	31	0	2	1	1.33333	0	3.33333	0	1	0	0	d__Eukaryota	k__Fungi	p__Ascomycota	c__Leotiomycetes	o__Helotiales	f__Leotiaceae	g__Neobulgaria	s__Neobulgaria_sp	Saprotroph	Undefined Saprotroph	Probable	-	-	-	Tedersoo L, et al. 2014. Science 346:1256688
OTU3690	0.666667	18	18.3333	0	0	0	10.6667	12.6667	0.666667	0	0.666667	6	7.33333	7.66667	3	0	0	2	1.66667	0	0	11.5	6.25	0	0	d__Eukaryota	k__Fungi	p__Ascomycota	c__Eurotiomycetes	o__Chaetothyriales	f__Cyphellophoraceae	g__Cyphellophora	s__unclassified_g__Cyphellophora	Pathotroph-Saprotroph	Animal Pathogen-Undefined Saprotroph	Probable	Facultative Yeast-Microfungus	-	Consult the current literature for updated names on this group that included the Black Yeasts; Some species are likely opportunistic human pathogen (Irinyi et al. 2015)	Tedersoo L, et al. 2014. Science 346:1256688 (doi:10.1126/science.1256688); Irinyi L, et al. 2015. Medical Mycology 53:313-337
OTU3197	0	0.333333	0	0	0	3.66667	7.33333	11	0.333333	1	0	3.66667	4.33333	6.33333	6.33333	0	0	0	1.33333	0	2.66667	46	5.75	7	0	d__Eukaryota	k__Fungi	p__Ascomycota	c__Dothideomycetes	o__Pleosporales	f__Didymellaceae	g__Didymella	s__Didymella_rosea	Pathotroph-Saprotroph	Animal Pathogen-Plant Pathogen-Undefined Saprotroph	Probable	Microfungus	-	-	Tedersoo L, et al. 2014. Science 346:1256688 (doi:10.1126/science.1256688)
OTU3265	4.66667	32.3333	32.6667	0	0	6.33333	11.3333	7.66667	0	0.666667	0.333333	4.33333	0.666667	1	1.66667	0	0	1.66667	1.33333	0	0	0.25	0	0	0	d__Eukaryota	k__Fungi	p__unclassified_k__Fungi	c__unclassified_k__Fungi	o__unclassified_k__Fungi	f__unclassified_k__Fungi	g__unclassified_k__Fungi	s__unclassified_k__Fungi	-	-	-	-	-	Unassigned	-
OTU3270	0	0	0	0	0	0	0	0	0	0	11.6667	26.6667	5.33333	5.66667	3.33333	0	0	5.66667	10.6667	0	18	9.25	10.25	0	0.25	d__Eukaryota	k__Fungi	p__unclassified_k__Fungi	c__unclassified_k__Fungi	o__unclassified_k__Fungi	f__unclassified_k__Fungi	g__unclassified_k__Fungi	s__unclassified_k__Fungi	-	-	-	-	-	Unassigned	-
OTU899	2.33333	0	2.33333	0	0	82.6667	0.333333	0	0	0	1	0	0	0	0	0	0	0.333333	0	0	17.6667	0	0	0	0	d__Eukaryota	k__Fungi	p__unclassified_k__Fungi	c__unclassified_k__Fungi	o__unclassified_k__Fungi	f__unclassified_k__Fungi	g__unclassified_k__Fungi	s__unclassified_k__Fungi	-	-	-	-	-	Unassigned	-
OTU2590	0.333333	1.33333	1	0	0	10.6667	0.666667	1.66667	0	0	13	0	0	5	7.66667	0.333333	0	41	2	0	2.33333	7.5	11.5	0	0	d__Eukaryota	k__Fungi	p__Mortierellomycota	c__Mortierellomycetes	o__Mortierellales	f__Mortierellaceae	g__Mortierella	s__unclassified_g__Mortierella	Saprotroph-Symbiotroph	Endophyte-Litter Saprotroph-Soil Saprotroph-Undefined Saprotroph	Possible	Microfungus	-	Saprobic in soil and thus frequenctly isolated from soil and material contaminated with soil such as hay or rotten silage and spoil tips (Cannon & Kirk 2007)	Cannon PF, Kirk PM. 2007. Fungal Families of the World. CAB International, Cambridge; Purahong W, et al. 2016. Molecular Ecology 25:4059-4074
OTU4325	42	8	7.33333	0	0.333333	14.6667	1.33333	2	0	0	1.66667	3.66667	5.66667	2.33333	2	0	0	2	2.66667	0	6.33333	1.25	2.5	0	0.25	d__Eukaryota	k__Fungi	p__Ascomycota	c__Sordariomycetes	o__Sordariales	f__Chaetomiaceae	g__Chaetomium	s__Chaetomium_sp	Pathotroph-Saprotroph-Symbiotroph	Animal Pathogen-Dung Saprotroph-Endophyte-Epiphyte-Plant Saprotroph-Wood Saprotroph	Possible	Microfungus	Soft Rot	Saprobic, acting as key decay organisms of plant materials and plant-derived commodities (Cannon & Kirk 2007); Epiphyte detection method-culture (Massimo et al. 2015); Endophyte detection method-culture (Busby et al. 2016, David et al. 2016); Likely opportunistic human pathogen (Irinyi et al. 2015)	Seehann G, et al. 1975. List of Fungi in Soft-Rot Tissue Tests. Institute fur Holzbiologie und Holzschutz, Bundesforschungsanstalt fur Forst - und Holzwirtshaft, Hamburg - Lohbrugge, Germany; Cannon PF, Kirk PM. 2007. Fungal Families of the World. CAB International, Cambridge; Bills GF, et al. 2013. Current Opinion in microbiology, 16:549-565; Tedersoo L, et al. 2014. Science 346:1256688; Irinyi …
OTU3789	1.66667	1.66667	2.66667	0	0	5.66667	0.333333	0	0	0	17.3333	14.6667	17	1	4	0	0	9	8	0	16.6667	3.25	2.5	0	0	d__Eukaryota	k__Fungi	p__unclassified_k__Fungi	c__unclassified_k__Fungi	o__unclassified_k__Fungi	f__unclassified_k__Fungi	g__unclassified_k__Fungi	s__unclassified_k__Fungi	-	-	-	-	-	Unassigned	-
OTU5480	2.33333	2.66667	3	0	0	1.66667	1	1	0.333333	0	22.3333	23.6667	14.6667	2.66667	7.66667	0.666667	0	2	12.6667	0	0	2.75	3.75	0	0	d__Eukaryota	k__Fungi	p__Ascomycota	c__Pezizomycetes	o__Pezizales	f__Pyronemataceae	g__Paurocotylis	s__Paurocotylis_sp	Symbiotroph	Ectomycorrhizal	Possible	-	-	-	Rinaldi AC, et al. 2008. Fungal Diversity 33:1-45 (ECM); Tedersoo L, et al. 2010. Mycorrhiza 20:217-263 (not ECM)
OTU4120	4.66667	11	16	0	0	7.66667	4.33333	5	1	0	3.66667	0.666667	7.66667	1.66667	1	0	0.333333	6.66667	4.66667	0	13.6667	9.5	5	0	0.25	d__Eukaryota	k__Fungi	p__unclassified_k__Fungi	c__unclassified_k__Fungi	o__unclassified_k__Fungi	f__unclassified_k__Fungi	g__unclassified_k__Fungi	s__unclassified_k__Fungi	-	-	-	-	-	Unassigned	-
OTU1139	0.666667	7.66667	10.6667	14.3333	0.666667	0	1.33333	1	0.333333	2.66667	0.666667	6.66667	0.666667	1.33333	31	0.333333	1.33333	1.66667	5.66667	1.33333	0.666667	3.75	7.5	1.5	0.75	d__Eukaryota	k__Fungi	p__unclassified_k__Fungi	c__unclassified_k__Fungi	o__unclassified_k__Fungi	f__unclassified_k__Fungi	g__unclassified_k__Fungi	s__unclassified_k__Fungi	-	-	-	-	-	Unassigned	-
OTU3711	0.333333	5.33333	20	7.33333	4.33333	2.66667	2	3.33333	3	0	2	13	2	3.33333	7.66667	4.33333	0.333333	0	5.33333	4	2.66667	4	3	3.25	0.5	d__Eukaryota	k__Fungi	p__unclassified_k__Fungi	c__unclassified_k__Fungi	o__unclassified_k__Fungi	f__unclassified_k__Fungi	g__unclassified_k__Fungi	s__unclassified_k__Fungi	-	-	-	-	-	Unassigned	-
OTU5673	0.666667	2.33333	4.33333	18	4.33333	5	0.333333	0.333333	12	12	0.666667	3.66667	1	1.66667	2	8	2.33333	0.333333	4	2.66667	2.66667	5	2.75	1.75	5.25	d__Eukaryota	k__Fungi	p__Ascomycota	c__Sordariomycetes	o__Branch06	f__unclassified_o__Branch06	g__unclassified_o__Branch06	s__Branch06_sp	-	-	-	-	-	Unassigned	-
OTU4134	1	5.66667	5.33333	0	0	1	7.66667	6	0	0	0	7.66667	0	12.3333	9.66667	0	0	0	4	0	0	21.25	20.25	0.25	0	d__Eukaryota	k__Fungi	p__Ascomycota	c__Dothideomycetes	o__Pleosporales	f__Phaeosphaeriaceae	g__Setophaeosphaeria	s__Setophaeosphaeria_citricola	Pathotroph-Saprotroph	Fungal Parasite-Plant Pathogen-Plant Saprotroph	Probable	Microfungus	-	Necrotrophic or saprobic on a wide range of plants, especially monocotyledons; a few species parasitic on other fungi (Cannon & Kirk 2007)	Cannon PF, Kirk PM. 2007. Fungal Families of the World. CAB International, Cambridge
OTU3552	1.66667	2.66667	7.33333	6.33333	2	2.33333	0	1	1.33333	0	5.33333	12.6667	3.66667	6	8.66667	5	1.33333	8	3	4.66667	8	4.5	1.75	4.25	0.5	d__Eukaryota	k__Fungi	p__unclassified_k__Fungi	c__unclassified_k__Fungi	o__unclassified_k__Fungi	f__unclassified_k__Fungi	g__unclassified_k__Fungi	s__unclassified_k__Fungi	-	-	-	-	-	Unassigned	-
OTU4111	4.66667	0	1.33333	0	0	0	0	0	0	0	7	0	2.66667	1	2	0	0	2.33333	0	0	0	1.25	79.5	0.25	0	d__Eukaryota	k__Fungi	p__Basidiomycota	c__Agaricomycetes	o__Agaricales	f__Typhulaceae	g__Typhula	s__unclassified_g__Typhula	Pathotroph	Plant Pathogen	Probable	-	-	-	Tedersoo L, et al. 2014. Science 346:1256688 (doi:10.1126/science.1256688)
OTU4343	6.66667	0.666667	1.33333	0	0	12	0.333333	0	0	0	7.66667	1	12.6667	2	0.666667	0	0	4.66667	6	0	44.3333	0.5	0.75	0	0	d__Eukaryota	k__Fungi	p__unclassified_k__Fungi	c__unclassified_k__Fungi	o__unclassified_k__Fungi	f__unclassified_k__Fungi	g__unclassified_k__Fungi	s__unclassified_k__Fungi	-	-	-	-	-	Unassigned	-
OTU3172	0.333333	2	9	0	0	0	1.66667	0.666667	0	0	0	35	4	0.666667	1.66667	0	0	0	6.66667	0	0	20.25	13.5	5.25	0.25	d__Eukaryota	k__Fungi	p__unclassified_k__Fungi	c__unclassified_k__Fungi	o__unclassified_k__Fungi	f__unclassified_k__Fungi	g__unclassified_k__Fungi	s__unclassified_k__Fungi	-	-	-	-	-	Unassigned	-
OTU4222	2.66667	6.33333	12	0	0	7.66667	0.333333	1	0	0	3.66667	15.6667	14.6667	0.333333	0	0	0	10	8.66667	0	8.66667	4.25	4.5	0	0	d__Eukaryota	k__Fungi	p__unclassified_k__Fungi	c__unclassified_k__Fungi	o__unclassified_k__Fungi	f__unclassified_k__Fungi	g__unclassified_k__Fungi	s__unclassified_k__Fungi	-	-	-	-	-	Unassigned	-
OTU3620	14	0	1.33333	0	0	1.33333	8	1.66667	0	0	7	1	2.66667	8.66667	6	0	0	0.666667	0.333333	0	1.33333	9.5	36	0	0	d__Eukaryota	k__Fungi	p__unclassified_k__Fungi	c__unclassified_k__Fungi	o__unclassified_k__Fungi	f__unclassified_k__Fungi	g__unclassified_k__Fungi	s__unclassified_k__Fungi	-	-	-	-	-	Unassigned	-
OTU3945	0	0	0	0	0	0	0.333333	0	0	0	5	3.66667	0	39.3333	0	0	0	1.33333	17.3333	0.666667	27	3.75	1	0	0	d__Eukaryota	k__Fungi	p__Ascomycota	c__Dothideomycetes	o__Capnodiales	f__Mycosphaerellaceae	g__unclassified_f__Mycosphaerellaceae	s__unclassified_f__Mycosphaerellaceae	Pathotroph-Saprotroph	Plant Pathogen-Undefined Saprotroph	Probable	Microfungus	-	Biotrophic, necrotrophic or saprobic on various plant tissues (Cannon & Kirk 2007)	Cannon PF, Kirk PM. 2007. Fungal Families of the World. CAB International, Cambridge
OTU3716	5.66667	7	7.66667	0	0.333333	1.33333	4	4	1.66667	1.66667	2	31.6667	0	1.66667	3	0	1.66667	2.66667	2	1.33333	5.33333	5.75	8.5	0	0	d__Eukaryota	k__Fungi	p__Ascomycota	c__Sordariomycetes	o__Sordariales	f__Lasiosphaeriaceae	g__Podospora	s__Podospora_communis	Saprotroph-Symbiotroph	Dung Saprotroph-Endophyte-Litter Saprotroph-Undefined Saprotroph	Possible	Microfungus	-	Endophyte detection method-culture (David et al. 2016)	Bell A. 1983. Dung Fungi: An Illustrated Guide to Coprophilous Fungi in New Zealand. Victoria University Press, Wellington; Tedersoo L, et al. 2014. Science 346:1256688; David AS, et al. 2016. Microbial Ecology 71:912-926; Purahong W, et al. 2016. Molecular Ecology 25:4059-4074 (as litter saprotroph)
OTU4213	8.33333	7	2.33333	0	0	5.66667	36.3333	21	2.33333	0.333333	0	0.333333	0.333333	5.66667	3	0	0	0	2.33333	0	0	0.75	2.25	0	0	d__Eukaryota	k__Fungi	p__Ascomycota	c__Dothideomycetes	o__Pleosporales	f__Pleosporaceae	g__Stemphylium	s__Stemphylium_lycopersici	Pathotroph-Saprotroph	Plant Pathogen-Wood Saprotroph	Highly Probable	-	Soft Rot	-	Duncan CG, Eslyn WE. 1966. Mycologia 58:642-664; Seehann G, et al. 1975. List of Fungi in Soft-Rot Tissue Tests. Institute fur Holzbiologie und Holzschutz, Bundesforschungsanstalt fur Forst - und Holzwirtshaft, Hamburg - Lohbrugge, Germany; Costa IPMW, et al. 2012. Mycotaxon 119:26; Tedersoo L, et al. 2014. Science 346:1256688; http://www.apsnet.org/publications/commonnames/Pages/default.aspx
OTU675	16.6667	0.666667	6	0	0.666667	43	0.333333	1	0	0	6.66667	6	12	0.666667	0	0	0	0	0	0	3.33333	0	0.75	0	0	d__Eukaryota	k__Fungi	p__Kickxellomycota	c__Kickxellomycetes	o__Kickxellales	f__Kickxellaceae	g__Ramicandelaber	s__Ramicandelaber_longisporus	Saprotroph	Undefined Saprotroph	Probable	-	-	-	Tedersoo L, et al. 2014. Science 346:1256688
OTU4830	0	0	0	0	0	0	0	0	0	0	7.33333	16	25	0.333333	0	0	0	1.66667	41.3333	0	2.33333	1.75	1.75	0	0	d__Eukaryota	k__Fungi	p__Ascomycota	c__Sordariomycetes	o__Hypocreales	f__unclassified_o__Hypocreales	g__unclassified_o__Hypocreales	s__unclassified_o__Hypocreales	Saprotroph	Undefined Saprotroph	Possible	Microfungus	-	-	Sterkenburg E, et al. 2015. New Phytologist 207:1145-1158
OTU4011	0.666667	21	7.66667	0	0	4.33333	7.66667	16.3333	0	0	2	2.33333	0.666667	7.33333	5.33333	0	0	0	3	0	13	2	3.75	0.25	0	d__Eukaryota	k__Fungi	p__Basidiomycota	c__unclassified_p__Basidiomycota	o__unclassified_p__Basidiomycota	f__unclassified_p__Basidiomycota	g__unclassified_p__Basidiomycota	s__unclassified_p__Basidiomycota	-	-	-	-	-	Unassigned	-
OTU3534	8.33333	18.6667	11.3333	0.333333	0	13.3333	2.33333	4	0	0	0.333333	2	9.33333	1.33333	0	0	0	2	12.3333	0	6	3.75	1.5	0	0.25	d__Eukaryota	k__Fungi	p__unclassified_k__Fungi	c__unclassified_k__Fungi	o__unclassified_k__Fungi	f__unclassified_k__Fungi	g__unclassified_k__Fungi	s__unclassified_k__Fungi	-	-	-	-	-	Unassigned	-
OTU923	14.6667	6.66667	11	0.333333	0	56.3333	4	3.33333	0.333333	0	0.333333	0	0	0	0	0	0	0	0	0	0	0	0	0	0	d__Eukaryota	k__Fungi	p__Ascomycota	c__Leotiomycetes	o__Helotiales	f__Myxotrichaceae	g__Oidiodendron	s__Oidiodendron_cereale	Pathotroph-Symbiotroph	Ericoid Mycorrhizal	Probable	Dark Septate Endophyte	-	-	Newsham 2011. New Phytologist 190:783-793 (as DSE)
OTU4257	0.333333	27	19.6667	0	0	0	0	0	0	0	0.333333	19.3333	0	0	2	0	0	0	11	0	6	2.25	9	0	0	d__Eukaryota	k__Fungi	p__unclassified_k__Fungi	c__unclassified_k__Fungi	o__unclassified_k__Fungi	f__unclassified_k__Fungi	g__unclassified_k__Fungi	s__unclassified_k__Fungi	-	-	-	-	-	Unassigned	-
OTU3009	0.666667	0	0	0	0	0	0	0	0	0	10.3333	5.66667	14.3333	3	2.33333	0.333333	0	15.3333	1	0	41.6667	0.75	1.25	0	0.25	d__Eukaryota	k__Fungi	p__unclassified_k__Fungi	c__unclassified_k__Fungi	o__unclassified_k__Fungi	f__unclassified_k__Fungi	g__unclassified_k__Fungi	s__unclassified_k__Fungi	-	-	-	-	-	Unassigned	-
OTU1117	0	15.6667	7.66667	0	1.33333	0	31.3333	39	0	0	0	1	0	0	0	0	0	0	0.666667	0	0	0	0	0	0	d__Eukaryota	k__Fungi	p__Basidiomycota	c__Agaricomycetes	o__Cantharellales	f__Ceratobasidiaceae	g__Rhizoctonia	s__Rhizoctonia_bicornis	Saprotroph-Pathotroph-Symbiotroph	Orchid Mycorrhizal-Plant Pathogen-Wood Saprotroph	Probable	-	Soft Rot	Only symbiotic (perhaps leaning parasitic) in special cases with orchids, otherwise typically a plant pathogen.	Seehann G, et al. 1975. List of Fungi in Soft-Rot Tissue Tests. Institute fur Holzbiologie und Holzschutz, Bundesforschungsanstalt fur Forst - und Holzwirtshaft, Hamburg - Lohbrugge, Germany; Costa IPMW, et al. 2012. Mycotaxon 119:26; Tedersoo L, et al. 2014. Science 346:1256688; List compiled by Sara Branco with input from Nhu Nguyen and Else Vellinga; http://www.apsnet.org/publications/commonna…
OTU3872	3	1.33333	3	0	0	20	0.333333	3	0	0	4	5	23	3.33333	2	0	0	0.666667	8.33333	0	16.3333	1.25	1.75	0	0	d__Eukaryota	k__Fungi	p__Ascomycota	c__Dothideomycetes	o__Pleosporales	f__unclassified_o__Pleosporales	g__unclassified_o__Pleosporales	s__unclassified_o__Pleosporales	-	-	-	-	-	Unassigned	-
OTU4406	2.66667	0.666667	0	0	0	4.66667	0	0	0	0	2	1.66667	30.6667	0.333333	8.33333	0	0	2	9	0	23.3333	3.25	6.75	0	0	d__Eukaryota	k__Fungi	p__Ascomycota	c__Sordariomycetes	o__unclassified_c__Sordariomycetes	f__unclassified_c__Sordariomycetes	g__unclassified_c__Sordariomycetes	s__unclassified_c__Sordariomycetes	-	-	-	-	-	Unassigned	-
OTU1176	32.3333	5.33333	5	0.333333	0	44	1.66667	6.33333	0	0	0	0	0	0	0	0	0	0	0	0	0	0	0	0	0	d__Eukaryota	k__Fungi	p__Ascomycota	c__Eurotiomycetes	o__Eurotiales	f__unclassified_o__Eurotiales	g__unclassified_o__Eurotiales	s__unclassified_o__Eurotiales	Saprotroph	Undefined Saprotroph	Possible	Microfungus	-	-	Sterkenburg E, et al. 2015. New Phytologist 207:1145-1158
OTU1228	0	16.6667	6.33333	2	8.33333	0	10	1.33333	0	0	0	3.66667	0	16	0.333333	27.3333	0	0	0	0	0	0.5	1.75	0	0	d__Eukaryota	k__Fungi	p__Basidiomycota	c__Agaricomycetes	o__Agaricales	f__Psathyrellaceae	g__Coprinopsis	s__Coprinopsis_urticicola	Saprotroph	Dung Saprotroph-Plant Saprotroph-Wood Saprotroph	Probable	Agaricoid	-	Saprobic, in grass, on dung, rotten wood and similar substrata (Cannon & Kirk 2007)	Cannon PF, Kirk PM. 2007. Fungal Families of the World. CAB International, Cambridge
OTU1200	0	1	0	16.3333	13	0	0.333333	0.333333	11.3333	11.3333	0.333333	3	0	0.666667	1	6.66667	5.66667	0	0.333333	5.66667	0	2	0.5	6.75	7.5	d__Eukaryota	k__Fungi	p__unclassified_k__Fungi	c__unclassified_k__Fungi	o__unclassified_k__Fungi	f__unclassified_k__Fungi	g__unclassified_k__Fungi	s__unclassified_k__Fungi	-	-	-	-	-	Unassigned	-
OTU2773	0	1.33333	0.666667	0	0.333333	46	2.33333	0.666667	0	0	0	1.66667	3	2	0.666667	0	0	9.33333	3	0	16.3333	4.5	1.75	0	0	d__Eukaryota	k__Fungi	p__Ascomycota	c__unclassified_p__Ascomycota	o__unclassified_p__Ascomycota	f__unclassified_p__Ascomycota	g__unclassified_p__Ascomycota	s__unclassified_p__Ascomycota	-	-	-	-	-	Unassigned	-
OTU2005	0	0	0.666667	0	0.333333	91.6667	0.666667	0	0	0	0	0	0	0	0	0	0	0	0	0	0	0	0	0	0	d__Eukaryota	k__Fungi	p__Basidiomycota	c__Agaricomycetes	o__Cantharellales	f__Cantharellales_fam_Incertae_sedis	g__Burgoa	s__Burgoa_anomala	-	-	-	-	-	Unassigned	-
OTU4038	0.666667	0.333333	1.33333	0	0	10	0	0.333333	0	0	2	0	1	0	1	0	0	60.3333	0	0	15.3333	0	0.75	0	0	d__Eukaryota	k__Fungi	p__unclassified_k__Fungi	c__unclassified_k__Fungi	o__unclassified_k__Fungi	f__unclassified_k__Fungi	g__unclassified_k__Fungi	s__unclassified_k__Fungi	-	-	-	-	-	Unassigned	-
OTU3518	7.33333	11.6667	8	0	0	13.6667	2.66667	2.66667	0.333333	0.333333	1	3.33333	3.66667	1.33333	5.33333	0	0	2.66667	3.33333	0	17.6667	4.5	3.5	0	0	d__Eukaryota	k__Fungi	p__unclassified_k__Fungi	c__unclassified_k__Fungi	o__unclassified_k__Fungi	f__unclassified_k__Fungi	g__unclassified_k__Fungi	s__unclassified_k__Fungi	-	-	-	-	-	Unassigned	-
OTU3766	0.666667	5.33333	3	1.66667	0	11.3333	12.6667	11.6667	2	1.33333	0.333333	0	3.66667	8	3	0	0	0.333333	1	0	10.6667	9.25	6.75	0	0.25	d__Eukaryota	k__Fungi	p__unclassified_k__Fungi	c__unclassified_k__Fungi	o__unclassified_k__Fungi	f__unclassified_k__Fungi	g__unclassified_k__Fungi	s__unclassified_k__Fungi	-	-	-	-	-	Unassigned	-
OTU818	15	1.66667	1	0	0	19.6667	1.33333	0.666667	0	0	0	5	16	3.66667	0.666667	0	0	0.666667	9	0	13.3333	1.25	4	0	0	d__Eukaryota	k__Fungi	p__Glomeromycota	c__Paraglomeromycetes	o__GS24	f__unclassified_o__GS24	g__unclassified_o__GS24	s__GS24_sp	Symbiotroph	Arbuscular Mycorrhizal	Highly Probable	-	-	-	Redecker D, et al. 2013. Mycorrhiza 23:515-531
OTU4253	10.6667	1.33333	1.66667	0	0	8.33333	0.333333	0.666667	0	0	14	0.333333	4.33333	1.33333	1	0	0	31.3333	2.33333	0	9.33333	2.75	2.5	0.25	0	d__Eukaryota	k__Fungi	p__unclassified_k__Fungi	c__unclassified_k__Fungi	o__unclassified_k__Fungi	f__unclassified_k__Fungi	g__unclassified_k__Fungi	s__unclassified_k__Fungi	-	-	-	-	-	Unassigned	-
OTU3054	19.3333	1.66667	0.666667	0	0	21.3333	0.333333	1.33333	0	0	0	1	32.3333	3.66667	3.33333	0	2.33333	0	0	0	2.33333	0.25	2	0.25	0	d__Eukaryota	k__Fungi	p__unclassified_k__Fungi	c__unclassified_k__Fungi	o__unclassified_k__Fungi	f__unclassified_k__Fungi	g__unclassified_k__Fungi	s__unclassified_k__Fungi	-	-	-	-	-	Unassigned	-
OTU3848	3.33333	2.66667	2.33333	0	0	20.6667	0.666667	0.333333	0	0	4	4.33333	16	2.66667	2.33333	0.333333	0	2	4.33333	0	19.3333	3.5	3.25	0	0	d__Eukaryota	k__Fungi	p__Ascomycota	c__unclassified_p__Ascomycota	o__unclassified_p__Ascomycota	f__unclassified_p__Ascomycota	g__unclassified_p__Ascomycota	s__unclassified_p__Ascomycota	-	-	-	-	-	Unassigned	-
OTU1880	0	0	1	0	0	0	0	0	0	0	0.333333	75.3333	8	0	1	0	0	0	0	0	1.66667	3	1.5	0	0	d__Eukaryota	k__Fungi	p__unclassified_k__Fungi	c__unclassified_k__Fungi	o__unclassified_k__Fungi	f__unclassified_k__Fungi	g__unclassified_k__Fungi	s__unclassified_k__Fungi	-	-	-	-	-	Unassigned	-
OTU3578	1.33333	5.66667	1.66667	0	0	35.3333	0.666667	0.666667	0	0	0	0	5	1	0	0	0	27.3333	0.333333	0	4.66667	5.75	1.5	0	0.25	d__Eukaryota	k__Fungi	p__unclassified_k__Fungi	c__unclassified_k__Fungi	o__unclassified_k__Fungi	f__unclassified_k__Fungi	g__unclassified_k__Fungi	s__unclassified_k__Fungi	-	-	-	-	-	Unassigned	-
OTU3708	0	4.66667	2	0	0	0	0	0	0	0	0	28.3333	0	1.66667	3.33333	0	1.66667	0	35.6667	10.6667	0	0.75	1.75	0.25	0.25	d__Eukaryota	k__Fungi	p__Basidiomycota	c__Agaricomycetes	o__unclassified_c__Agaricomycetes	f__unclassified_c__Agaricomycetes	g__unclassified_c__Agaricomycetes	s__unclassified_c__Agaricomycetes	-	-	-	-	-	Unassigned	-
OTU1604	0	0	0.666667	0	0	1.33333	0.333333	0	0	0	0	47.6667	0.333333	0	0	0	0	0	4.33333	0	36.3333	0	0	0	0	d__Eukaryota	k__Fungi	p__unclassified_k__Fungi	c__unclassified_k__Fungi	o__unclassified_k__Fungi	f__unclassified_k__Fungi	g__unclassified_k__Fungi	s__unclassified_k__Fungi	-	-	-	-	-	Unassigned	-
OTU1997	0.333333	2	3.66667	0	0	80	0.333333	0	0	0	0	1	0	0	0	0	0	2	1	0	0	0.25	0	0	0	d__Eukaryota	k__Fungi	p__Ascomycota	c__Sordariomycetes	o__Sordariales	f__Lasiosphaeriaceae	g__Cladorrhinum	s__Cladorrhinum_bulbillosum	Pathotroph-Saprotroph-Symbiotroph	Animal Pathogen-Dung Saprotroph-Endophyte-Plant Saprotroph-Soil Saprotroph-Wood Saprotroph	Probable	Microfungus	Soft Rot	Reported in soils (including agricultural) as saprotrophs on dung or plant material, or in roots as endophytes, while some species are associated with human and animal opportunistic diseases (Carmaran et al.2015)	Seehann G, et al. 1975. List of Fungi in Soft-Rot Tissue Tests. Institute fur Holzbiologie und Holzschutz, Bundesforschungsanstalt fur Forst - und Holzwirtshaft, Hamburg - Lohbrugge, Germany; Carmaran CC, et al.2015. Mycological Progress 14:94; Irinyi L, et al. 2015. Medical Mycology 53:313-337
OTU838	22.3333	3.66667	15.6667	0	0	39.3333	4.33333	4.33333	0	0.666667	0	0	0	0	0	0	0	0	0	0	0	0	0	0	0	d__Eukaryota	k__Fungi	p__Ascomycota	c__Sordariomycetes	o__Glomerellales	f__Plectosphaerellaceae	g__Sodiomyces	s__Sodiomyces_magadii	Pathotroph-Saprotroph-Symbiotroph	Animal Pathogen-Endophyte-Fungal Parasite-Plant Pathogen=Wood Saprotroph	Possible	Microfungus	-	-	Duncan CG, Eslyn WE. 1966. Mycologia 58:642-64; Nilsson T. 1973. Studies on wood degradation and cellulolytic activity of microfungi. No. 104; Worrall JJ, et al. 1997. Mycologia 89: 199-219; Hanada RE, et al. 2010. Fungal Biology 114:901-910; Del Olmo-Ruiz M, Arnold AE. 2014. Mycologia 106:8-21; Tedersoo L, et al. 2014. Science 346:1256688 (doi:10.1126/science.1256688); Irinyi L, et al. 2015. Med…
OTU3558	0.333333	0.333333	0	0.333333	0	0.666667	18.3333	19.3333	2	0	0	1.66667	0	18	19.3333	0.333333	1.33333	2.33333	0.666667	0	0	3.75	1.5	0	0	d__Eukaryota	k__Fungi	p__Mortierellomycota	c__Mortierellomycetes	o__Mortierellales	f__Mortierellaceae	g__Mortierella	s__unclassified_g__Mortierella	Saprotroph-Symbiotroph	Endophyte-Litter Saprotroph-Soil Saprotroph-Undefined Saprotroph	Possible	Microfungus	-	Saprobic in soil and thus frequenctly isolated from soil and material contaminated with soil such as hay or rotten silage and spoil tips (Cannon & Kirk 2007)	Cannon PF, Kirk PM. 2007. Fungal Families of the World. CAB International, Cambridge; Purahong W, et al. 2016. Molecular Ecology 25:4059-4074
OTU5882	0.333333	3.66667	4.66667	2.33333	6	0.333333	0.333333	0.333333	0.333333	2	1.33333	3.33333	1.33333	6.66667	4.33333	10	29.3333	0	1	1.33333	0.333333	0	3	2.25	4.75	d__Eukaryota	k__Fungi	p__Basidiomycota	c__Agaricomycetes	o__Cantharellales	f__Ceratobasidiaceae	g__unclassified_f__Ceratobasidiaceae	s__Ceratobasidiaceae_sp	Pathotroph-Saprotroph-Symbiotroph	Endomycorrhizal-Plant Pathogen-Undefined Saprotroph	Possible	Microfungus	-	Best known as plant pathogens, but also saprobic. Species are endomycorrhizal with a wide range of plant roots - especially of Orchidaceae but also even bryophytes (Cannon & Kirk 2007)	Cannon PF, Kirk PM. 2007. Fungal Families of the World. CAB International, Cambridge
OTU4820	0.666667	7	10.6667	0	0	3	0.666667	0	0	0	0.333333	46	0.333333	0	7.66667	0	0	0	10	0	0.333333	2	0.5	0	0	d__Eukaryota	k__Fungi	p__unclassified_k__Fungi	c__unclassified_k__Fungi	o__unclassified_k__Fungi	f__unclassified_k__Fungi	g__unclassified_k__Fungi	s__unclassified_k__Fungi	-	-	-	-	-	Unassigned	-
OTU4024	4.66667	15.6667	12	0	0	2	2	1.66667	1.33333	0	1.33333	17.6667	4.33333	7.33333	2.33333	0	0	1.33333	5	0	0	6.75	3.5	0	0	d__Eukaryota	k__Fungi	p__Ascomycota	c__Dothideomycetes	o__Pleosporales	f__unclassified_o__Pleosporales	g__unclassified_o__Pleosporales	s__unclassified_o__Pleosporales	-	-	-	-	-	Unassigned	-
OTU3225	4.66667	2	1.66667	0.666667	0.333333	23	1	0	0.666667	0	1	3.66667	13.6667	7	1	0.333333	1	1.33333	3.33333	1.33333	18.6667	0	1.25	0	0.5	d__Eukaryota	k__Fungi	p__Glomeromycota	c__Glomeromycetes	o__Glomerales	f__Glomeraceae	g__Septoglomus	s__unclassified_g__Septoglomus	Symbiotroph	Arbuscular Mycorrhizal	Highly Probable	-	-	-	Redecker D, et al. 2013. Mycorrhiza 23:515-531
OTU2586	0	0	0	0	0	0	0	0	0	0	3.66667	0	0.333333	0	0	0	0	83.3333	0	0	0	0	0.75	0	0	d__Eukaryota	k__Fungi	p__Zoopagomycota	c__Zoopagomycetes	o__Zoopagales	f__Piptocephalidaceae	g__Syncephalis	s__Syncephalis_sp	Pathotroph	Fungal Parasite	Probable	-	-	-	Tedersoo L, et al. 2014. Science 346:1256688
OTU3836	2	2.66667	2.33333	0.333333	0	34	2	1.33333	1.66667	0	0.333333	9.33333	8.33333	5.33333	2.66667	1.33333	1	0.666667	3	0.333333	3.33333	0.75	4.75	0	0.5	d__Eukaryota	k__Fungi	p__Glomeromycota	c__unclassified_p__Glomeromycota	o__unclassified_p__Glomeromycota	f__unclassified_p__Glomeromycota	g__unclassified_p__Glomeromycota	s__Glomeromycota_sp	Symbiotroph	Arbuscular Mycorrhizal	Highly Probable	-	-	-	Redecker D, et al. 2013. Mycorrhiza 23:515-531
OTU4994	1	6.33333	4.33333	0	0	3.33333	1.66667	2	0	0	0.666667	6	36	0.666667	1.66667	0	0	0	16.6667	0	6.33333	1.25	0	0	0	d__Eukaryota	k__Fungi	p__Chytridiomycota	c__Spizellomycetes	o__Spizellomycetales	f__Spizellomycetaceae	g__Spizellomyces	s__Spizellomyces_acuminatus	Pathotroph	Plant Pathogen-Undefined Parasite-Undefined Saprotroph	Probable	Microfungus	-	Common in the soil and also as parasites of a range of soil organisms and plants (Cannon & Kirk 2007)	Cannon PF, Kirk PM. 2007. Fungal Families of the World. CAB International, Cambridge
OTU3987	8.33333	0.333333	0.666667	0	0.333333	0	39	28.3333	0	0	1.33333	0.333333	0	1.66667	3.66667	0	0	0	0	0.333333	0	1.5	1.25	0	0	d__Eukaryota	k__Fungi	p__Mortierellomycota	c__Mortierellomycetes	o__Mortierellales	f__Mortierellaceae	g__Mortierella	s__unclassified_g__Mortierella	Saprotroph-Symbiotroph	Endophyte-Litter Saprotroph-Soil Saprotroph-Undefined Saprotroph	Possible	Microfungus	-	Saprobic in soil and thus frequenctly isolated from soil and material contaminated with soil such as hay or rotten silage and spoil tips (Cannon & Kirk 2007)	Cannon PF, Kirk PM. 2007. Fungal Families of the World. CAB International, Cambridge; Purahong W, et al. 2016. Molecular Ecology 25:4059-4074
OTU144	19	5	7	0.333333	0	45	3.33333	1.66667	0	0	0	1.66667	0.666667	0.666667	0	0	0	0	0	0	2	0.25	0	0	0	d__Eukaryota	k__Fungi	p__Ascomycota	c__Sordariomycetes	o__Sordariales	f__Chaetomiaceae	g__Chaetomium	s__Chaetomium_biapiculatum	Pathotroph-Saprotroph-Symbiotroph	Animal Pathogen-Dung Saprotroph-Endophyte-Epiphyte-Plant Saprotroph-Wood Saprotroph	Possible	Microfungus	Soft Rot	Saprobic, acting as key decay organisms of plant materials and plant-derived commodities (Cannon & Kirk 2007); Epiphyte detection method-culture (Massimo et al. 2015); Endophyte detection method-culture (Busby et al. 2016, David et al. 2016); Likely opportunistic human pathogen (Irinyi et al. 2015)	Seehann G, et al. 1975. List of Fungi in Soft-Rot Tissue Tests. Institute fur Holzbiologie und Holzschutz, Bundesforschungsanstalt fur Forst - und Holzwirtshaft, Hamburg - Lohbrugge, Germany; Cannon PF, Kirk PM. 2007. Fungal Families of the World. CAB International, Cambridge; Bills GF, et al. 2013. Current Opinion in microbiology, 16:549-565; Tedersoo L, et al. 2014. Science 346:1256688; Irinyi …
OTU4085	2.66667	1	1	0	0	2.33333	0.333333	0.666667	0	0	17	5.33333	15	1.33333	4.33333	0	0	10.3333	13	0	7	1.5	3.75	0	0	d__Eukaryota	k__Fungi	p__Ascomycota	c__Eurotiomycetes	o__Chaetothyriales	f__unclassified_o__Chaetothyriales	g__unclassified_o__Chaetothyriales	s__unclassified_o__Chaetothyriales	-	-	-	-	-	Unassigned	-
OTU1199	0.666667	2.66667	3.66667	4.66667	0	9	0	1.66667	0	3.33333	6	10	0.666667	14.6667	5.33333	21.6667	0	0	2.33333	0	0	0	0	0	0	d__Eukaryota	k__Fungi	p__Ascomycota	c__Sordariomycetes	o__Sordariales	f__Lasiosphaeriaceae	g__Podospora	s__Podospora_pyriformis	Saprotroph-Symbiotroph	Dung Saprotroph-Endophyte-Litter Saprotroph-Undefined Saprotroph	Possible	Microfungus	-	Endophyte detection method-culture (David et al. 2016)	Bell A. 1983. Dung Fungi: An Illustrated Guide to Coprophilous Fungi in New Zealand. Victoria University Press, Wellington; Tedersoo L, et al. 2014. Science 346:1256688; David AS, et al. 2016. Microbial Ecology 71:912-926; Purahong W, et al. 2016. Molecular Ecology 25:4059-4074 (as litter saprotroph)
OTU4301	9.66667	8.66667	11.6667	0	0	0.333333	3	4.66667	0	0.666667	2	5.66667	1.33333	1	1	0	0	3.66667	4.33333	0.333333	15.3333	8	4.5	0	0	d__Eukaryota	k__Fungi	p__unclassified_k__Fungi	c__unclassified_k__Fungi	o__unclassified_k__Fungi	f__unclassified_k__Fungi	g__unclassified_k__Fungi	s__unclassified_k__Fungi	-	-	-	-	-	Unassigned	-
OTU4388	6	2	1	0	0	8	1.66667	2.66667	0.333333	0	1.66667	0	1.66667	1	2	0	0	33.3333	1.33333	0	13.6667	3	6.25	0	0	d__Eukaryota	k__Fungi	p__unclassified_k__Fungi	c__unclassified_k__Fungi	o__unclassified_k__Fungi	f__unclassified_k__Fungi	g__unclassified_k__Fungi	s__unclassified_k__Fungi	-	-	-	-	-	Unassigned	-
OTU3076	0	0	0	0	0	3.33333	40.3333	39.6667	0.333333	0	0	0	0	0	0.666667	0	0	0	0	0	0	0	1	0	0	d__Eukaryota	k__Fungi	p__Mortierellomycota	c__Mortierellomycetes	o__Mortierellales	f__Mortierellaceae	g__Mortierella	s__Mortierella_microzygospora	Saprotroph-Symbiotroph	Endophyte-Litter Saprotroph-Soil Saprotroph-Undefined Saprotroph	Possible	Microfungus	-	Saprobic in soil and thus frequenctly isolated from soil and material contaminated with soil such as hay or rotten silage and spoil tips (Cannon & Kirk 2007)	Cannon PF, Kirk PM. 2007. Fungal Families of the World. CAB International, Cambridge; Purahong W, et al. 2016. Molecular Ecology 25:4059-4074
OTU3963	0.333333	0	0	0	0	2.66667	0.666667	0.666667	0	0	16.6667	0	1	7	0	0	0	43	2.33333	0	9	1	0.75	0	0	d__Eukaryota	k__Fungi	p__Mortierellomycota	c__Mortierellomycetes	o__Mortierellales	f__Mortierellaceae	g__Mortierella	s__unclassified_g__Mortierella	Saprotroph-Symbiotroph	Endophyte-Litter Saprotroph-Soil Saprotroph-Undefined Saprotroph	Possible	Microfungus	-	Saprobic in soil and thus frequenctly isolated from soil and material contaminated with soil such as hay or rotten silage and spoil tips (Cannon & Kirk 2007)	Cannon PF, Kirk PM. 2007. Fungal Families of the World. CAB International, Cambridge; Purahong W, et al. 2016. Molecular Ecology 25:4059-4074
OTU2771	1	1	1.33333	0	0	13	0.666667	0	0	0	1	0.666667	4.33333	1.33333	0.333333	0	0	9.66667	0.333333	0	48.6667	0.75	1	0	0	d__Eukaryota	k__Fungi	p__unclassified_k__Fungi	c__unclassified_k__Fungi	o__unclassified_k__Fungi	f__unclassified_k__Fungi	g__unclassified_k__Fungi	s__unclassified_k__Fungi	-	-	-	-	-	Unassigned	-
OTU2157	0	0	0	0	0	84.6667	0	0	0	0	0	0	0.333333	0	0	0	0	0	0	0	0	0	0	0	0	d__Eukaryota	k__Fungi	p__unclassified_k__Fungi	c__unclassified_k__Fungi	o__unclassified_k__Fungi	f__unclassified_k__Fungi	g__unclassified_k__Fungi	s__unclassified_k__Fungi	-	-	-	-	-	Unassigned	-
OTU4926	6.33333	5.66667	11.6667	0	0	13.3333	3.33333	3.33333	0	0.333333	5.66667	5.33333	8	0	0.666667	0	0	2.33333	7	0	9.66667	1	1.25	0	0	d__Eukaryota	k__Fungi	p__unclassified_k__Fungi	c__unclassified_k__Fungi	o__unclassified_k__Fungi	f__unclassified_k__Fungi	g__unclassified_k__Fungi	s__unclassified_k__Fungi	-	-	-	-	-	Unassigned	-
OTU2670	19	3.66667	11	0	0	17.6667	0	1	0	0.333333	6	3.33333	0	5.66667	0	0	0	5	7	0	2.66667	0.5	0.25	1.75	0	d__Eukaryota	k__Fungi	p__Ascomycota	c__Pezizomycetes	o__Pezizales	f__Ascobolaceae	g__Ascobolus	s__Ascobolus_sp	Saprotroph	Dung Saprotroph-Wood Saprotroph	Probable	-	Soft Rot	-	Duncan CG, Eslyn WE. 1966. Mycologia 58:642-645; Bell A.1983. Dung Fungi: An Illustrated Guide to Coprophilous Fungi in New Zealand. Victoria University Press, Wellington; Tedersoo L, et al. 2014. Science 346:1256691
OTU4791	0.333333	0	1	0	0	20	0.333333	1	0	0	0	0.333333	7	1.66667	0.333333	0	0	0	2.66667	0	45.6667	1.75	2.5	0	0	d__Eukaryota	k__Fungi	p__unclassified_k__Fungi	c__unclassified_k__Fungi	o__unclassified_k__Fungi	f__unclassified_k__Fungi	g__unclassified_k__Fungi	s__unclassified_k__Fungi	-	-	-	-	-	Unassigned	-
OTU3957	12.6667	5.33333	11.6667	0	0	15.3333	4	1	0	0	0	8.66667	7.33333	1	1.66667	1	0	0	8.66667	0	4.33333	0.75	0.25	0	0	d__Eukaryota	k__Fungi	p__unclassified_k__Fungi	c__unclassified_k__Fungi	o__unclassified_k__Fungi	f__unclassified_k__Fungi	g__unclassified_k__Fungi	s__unclassified_k__Fungi	-	-	-	-	-	Unassigned	-
OTU3935	13	8.66667	5.66667	0	0	17.6667	3	1.33333	0	0	4	4.66667	9.33333	0.333333	1.33333	0.333333	0	2.66667	3	0	6	1.5	1	0	0	d__Eukaryota	k__Fungi	p__unclassified_k__Fungi	c__unclassified_k__Fungi	o__unclassified_k__Fungi	f__unclassified_k__Fungi	g__unclassified_k__Fungi	s__unclassified_k__Fungi	-	-	-	-	-	Unassigned	-
OTU2744	7.66667	3.66667	1	0	0	14	2	1.33333	0	0	1.66667	4.33333	14.6667	3.66667	2.66667	0	0	6.66667	3.66667	0	4.33333	7.5	4.5	0	0	d__Eukaryota	k__Fungi	p__unclassified_k__Fungi	c__unclassified_k__Fungi	o__unclassified_k__Fungi	f__unclassified_k__Fungi	g__unclassified_k__Fungi	s__unclassified_k__Fungi	-	-	-	-	-	Unassigned	-
OTU3589	0	14.3333	4.33333	0	0.666667	0	3.33333	6	0.666667	0	4.66667	3.33333	1	6.33333	16.6667	0.666667	0.333333	5.66667	3	0	0	7.5	4.75	0	0	d__Eukaryota	k__Fungi	p__Ascomycota	c__Dothideomycetes	o__Pleosporales	f__Didymosphaeriaceae	g__Pseudopithomyces	s__Pseudopithomyces_chartarum	Pathotroph-Saprotroph-Symbiotroph	Endophyte-Lichen Parasite-Plant Pathogen-Undefined Saprotroph	Probable	Microfungus	-	Saprobes in both woody and herbaceous material, also parasitic on other fungi (Cannon & Kirk 2007)	Cannon PF, Kirk PM. 2007. Fungal Families of the World. CAB International, Cambridge; Massimo NC, et al. 2015. Microbial Ecology 70:61-76
OTU1105	0	7	75.6667	0	0	0	0.333333	0	0	0	0	0	0	0	0	0	0	0	0	0	0	0	0	0	0	d__Eukaryota	k__Fungi	p__unclassified_k__Fungi	c__unclassified_k__Fungi	o__unclassified_k__Fungi	f__unclassified_k__Fungi	g__unclassified_k__Fungi	s__unclassified_k__Fungi	-	-	-	-	-	Unassigned	-
OTU5116	0	0	0	0	0	0	0	0	0	0	0.666667	56.3333	22.6667	2.33333	0	0	0	0	0.333333	0	0	0.25	0	0	0	d__Eukaryota	k__Fungi	p__Basidiomycota	c__Agaricomycetes	o__Agaricales	f__Entolomataceae	g__Entoloma	s__unclassified_g__Entoloma	Pathotroph-Saprotroph-Symbiotroph	Ectomycorrhizal-Fungal Parasite-Soil Saprotroph-Undefined Saprotroph	Possible	Agaricoid	-	-	Rinaldi AC, et al. 2008. Fungal Diversity 33:1-45 (ECM/(not ECM); Tedersoo L, et al. 2010. Mycorrhiza 20:217-263 (sensu stricto); http://mycorrhizas.info/ecmf.html (ECM/(not ECM)
OTU4248	2.33333	0.333333	0.333333	0	1	1.33333	2.33333	1	0	0.333333	0	5.33333	0	2	0	0.333333	0	12	1.66667	0	1.33333	23.25	27.5	0	0	d__Eukaryota	k__Fungi	p__Ascomycota	c__Sordariomycetes	o__Sordariales	f__Lasiosphaeriaceae	g__Schizothecium	s__Schizothecium_inaequale	Saprotroph	Dung Saprotroph	Highly Probable	-	-	-	Bills GF, et al. 2013. Current Opinion in microbiology, 16:549-565; Tedersoo L, et al. 2014. Science 346:1256688
OTU3951	7	2	2	0	0	16.6667	1	1	0.333333	0.333333	2.66667	0	3.66667	1	0	0	0	5	9	0	26	3.25	1.25	0	0	d__Eukaryota	k__Fungi	p__Ascomycota	c__Sordariomycetes	o__unclassified_c__Sordariomycetes	f__unclassified_c__Sordariomycetes	g__unclassified_c__Sordariomycetes	s__unclassified_c__Sordariomycetes	-	-	-	-	-	Unassigned	-
OTU3748	1.33333	4	0.666667	0.333333	0	0.666667	5	6.66667	2	0	0.666667	3	1	4.66667	4	0	0	7	12.3333	0	12.3333	6.75	9	0	0	d__Eukaryota	k__Fungi	p__Basidiomycota	c__Microbotryomycetes	o__Sporidiobolales	f__Sporidiobolaceae	g__Sporidiobolus	s__Sporidiobolus_pararoseus	Pathotroph-Saprotroph	Animal Pathogen-Undefined Saprotroph	Probable	Microfungus	-	Saprobic, found in a wide range of habitats and especially in aquatic systems. Some of the red yeasts in this family are widely encountered spoilage organisms and opportunistic human pathogens (Cannon & Kirk 2007)	Cannon PF, Kirk PM. 2007. Fungal Families of the World. CAB International, Cambridge
OTU4635	2.66667	17.3333	17.3333	0.666667	0	4.66667	8	2.66667	0	0.333333	0.333333	6.33333	9.33333	1.33333	0.333333	0	0	0	0	0	0	6	4	0	0	d__Eukaryota	k__Fungi	p__Glomeromycota	c__Glomeromycetes	o__Glomerales	f__Glomeraceae	g__Funneliformis	s__Funneliformis_sp	Symbiotroph	Arbuscular Mycorrhizal	Highly Probable	-	-	-	Redecker D, et al. 2013. Mycorrhiza 23:515-531
OTU2052	74.6667	0	0	0	0	0.333333	0	0	0	0	3	0.666667	1	0	0	0	0	0	0	0	0	1.25	0.25	0	0	d__Eukaryota	k__Fungi	p__unclassified_k__Fungi	c__unclassified_k__Fungi	o__unclassified_k__Fungi	f__unclassified_k__Fungi	g__unclassified_k__Fungi	s__unclassified_k__Fungi	-	-	-	-	-	Unassigned	-
OTU2723	8	4	5	0	0	11	0	1	0	0	9.66667	4	4.66667	1.33333	0.333333	0	0	9.33333	10	0	10	1.75	1	0	0	d__Eukaryota	k__Fungi	p__unclassified_k__Fungi	c__unclassified_k__Fungi	o__unclassified_k__Fungi	f__unclassified_k__Fungi	g__unclassified_k__Fungi	s__unclassified_k__Fungi	-	-	-	-	-	Unassigned	-
OTU4358	0	15	8	0	0	2	13	7	0	0	0	0.666667	2.33333	6	0.333333	0	0	0.666667	2.66667	0	0.666667	17.25	5.25	0	0	d__Eukaryota	k__Fungi	p__Ascomycota	c__Leotiomycetes	o__Helotiales	f__Helotiaceae	g__Articulospora	s__Articulospora_sp	Saprotroph	Undefined Saprotroph	Probable	-	-	-	Tedersoo L, et al. 2014. Science 346:1256688
OTU4876	0	1.33333	0	0	0	3.33333	0	0	0	2	0	3.66667	5.33333	0.333333	0.333333	0	0.333333	0	8.66667	4.66667	19	2.5	10	17	2	d__Eukaryota	k__Fungi	p__Ascomycota	c__Sordariomycetes	o__Microascales	f__Halosphaeriaceae	g__unclassified_f__Halosphaeriaceae	s__unclassified_f__Halosphaeriaceae	Saprotroph	Undefined Saprotroph-Wood Saprotroph	Probable	Microfungus	-	Found in aquatic habitats, mostly in marine environments; saprobic on submerged or intertidal wood, occasionally associated with sand grains and similar substrata (Cannon & Kirk 2007)	Cannon PF, Kirk PM. 2007. Fungal Families of the World. CAB International, Cambridge
OTU3713	4	2	3	0	0	5	0	0.333333	0	0	2	3.66667	15	1.66667	0.333333	0	0	3.33333	7.66667	0.333333	24.6667	6	1	0	0.25	d__Eukaryota	k__Fungi	p__Ascomycota	c__Eurotiomycetes	o__Eurotiales	f__Aspergillaceae	g__Aspergillus	s__Aspergillus_minisclerotigenes	Saprotroph	Undefined Saprotroph	Possible	Microfungus	-	-	Sterkenburg E, et al. 2015. New Phytologist 207:1145-1158
OTU3929	0.666667	3	2.66667	0	0	0.666667	2	2	0	0	0	0	3.66667	1.66667	1.33333	0	0	0	2	0	12.3333	28.25	20	0	0	d__Eukaryota	k__Fungi	p__unclassified_k__Fungi	c__unclassified_k__Fungi	o__unclassified_k__Fungi	f__unclassified_k__Fungi	g__unclassified_k__Fungi	s__unclassified_k__Fungi	-	-	-	-	-	Unassigned	-
OTU853	37	4	7	0	0	29.6667	2	0.333333	0	0	0	0	0	0	0	0	0	0	0	0	0	0	0	0	0	d__Eukaryota	k__Fungi	p__Mortierellomycota	c__unclassified_p__Mortierellomycota	o__unclassified_p__Mortierellomycota	f__unclassified_p__Mortierellomycota	g__unclassified_p__Mortierellomycota	s__Mortierellomycota_sp	-	-	-	-	-	Unassigned	-
OTU3650	2	4.33333	5.66667	7.66667	0.333333	3.33333	0.333333	1.66667	2.33333	0.333333	4.33333	4	0.666667	1.66667	2	2	0	4.66667	5.66667	1.66667	13	3.75	4.25	1.75	2.5	d__Eukaryota	k__Fungi	p__unclassified_k__Fungi	c__unclassified_k__Fungi	o__unclassified_k__Fungi	f__unclassified_k__Fungi	g__unclassified_k__Fungi	s__unclassified_k__Fungi	-	-	-	-	-	Unassigned	-
OTU3060	3.66667	0	0.666667	0	0	25	18	2.66667	0	0	7.66667	0.333333	0.333333	13.3333	0.333333	0	0	0	1.66667	0	1	1	3.75	0	0	d__Eukaryota	k__Fungi	p__Chytridiomycota	c__unclassified_p__Chytridiomycota	o__unclassified_p__Chytridiomycota	f__unclassified_p__Chytridiomycota	g__unclassified_p__Chytridiomycota	s__Chytridiomycota_sp	-	-	-	-	-	Unassigned	-
OTU2606	18.6667	4.33333	9	1.33333	0	18.6667	2.33333	1.33333	0	0.333333	2.33333	0.333333	1.33333	1.33333	0	0	0	8	3	0	5.66667	1	0	0	0.25	d__Eukaryota	k__Fungi	p__Ascomycota	c__Sordariomycetes	o__Microascales	f__Microascaceae	g__Scedosporium	s__Scedosporium_dehoogii	Saprotroph	Undefined Saprotroph	Probable	-	-	-	Tedersoo L, et al. 2014. Science 346:1256688
OTU4327	9.33333	3.33333	2	0	0	9	0.666667	1	0	0	0	2.33333	2.66667	48	0	0	0	0	0	0	0	0.25	0	0	0	d__Eukaryota	k__Fungi	p__unclassified_k__Fungi	c__unclassified_k__Fungi	o__unclassified_k__Fungi	f__unclassified_k__Fungi	g__unclassified_k__Fungi	s__unclassified_k__Fungi	-	-	-	-	-	Unassigned	-
OTU4287	2	0	0.666667	0	0	8.66667	0.333333	0	0	0	0.333333	0	2	0.666667	0	0	0	13.3333	2.66667	0	29	9.5	9	0	0.25	d__Eukaryota	k__Fungi	p__unclassified_k__Fungi	c__unclassified_k__Fungi	o__unclassified_k__Fungi	f__unclassified_k__Fungi	g__unclassified_k__Fungi	s__unclassified_k__Fungi	-	-	-	-	-	Unassigned	-
OTU4042	4	1.66667	3	0.333333	0	6.33333	1	0.333333	0.333333	0	3.33333	5.66667	7	0.333333	0	0.666667	0	4.33333	10	0	21.3333	5.25	3.5	0	0	d__Eukaryota	k__Fungi	p__unclassified_k__Fungi	c__unclassified_k__Fungi	o__unclassified_k__Fungi	f__unclassified_k__Fungi	g__unclassified_k__Fungi	s__unclassified_k__Fungi	-	-	-	-	-	Unassigned	-
OTU1590	8	3.66667	2.33333	0	0	5.66667	1.33333	1	0	1.66667	4.66667	0	3	11.6667	0.333333	18	0	0	3	0	3.66667	0	5	1.75	3.5	d__Eukaryota	k__Fungi	p__Ascomycota	c__Sordariomycetes	o__unclassified_c__Sordariomycetes	f__unclassified_c__Sordariomycetes	g__unclassified_c__Sordariomycetes	s__unclassified_c__Sordariomycetes	-	-	-	-	-	Unassigned	-
OTU3665	10	2.33333	4	0.666667	0	16.6667	4	5.33333	0	0	9.66667	1.66667	2	1.66667	0	0	0	7	2	0	7.33333	1.5	2.25	0	0	d__Eukaryota	k__Fungi	p__unclassified_k__Fungi	c__unclassified_k__Fungi	o__unclassified_k__Fungi	f__unclassified_k__Fungi	g__unclassified_k__Fungi	s__unclassified_k__Fungi	-	-	-	-	-	Unassigned	-
OTU1876	0	0.333333	0.333333	0	0	0.666667	1	0.333333	0	0	0.666667	2	4.33333	20.3333	3	2.33333	0	0	1	0	0	41	0	0.25	0	d__Eukaryota	k__Fungi	p__Ascomycota	c__Sordariomycetes	o__Sordariales	f__Chaetomiaceae	g__Trichocladium	s__Trichocladium_asperum	Saprotroph	Undefined Saprotroph	Probable	-	-	-	Tedersoo L, et al. 2014. Science 346:1256688
OTU4068	2.33333	2	3.33333	0	0	25	0.666667	3.66667	0	0	0	3.66667	2.66667	0	0	0	0	5.66667	15.3333	0	7.33333	1.25	4.25	0	0	d__Eukaryota	k__Fungi	p__Basidiomycota	c__Agaricomycetes	o__Polyporales	f__unclassified_o__Polyporales	g__unclassified_o__Polyporales	s__unclassified_o__Polyporales	-	-	-	-	-	Unassigned	-
OTU4845	0	3	3.33333	0.333333	9	0	0.666667	0.333333	0	3.33333	0	4	0	1	31.6667	4	4	0	2.33333	2	0.333333	2	2.25	2.5	1	d__Eukaryota	k__Fungi	p__unclassified_k__Fungi	c__unclassified_k__Fungi	o__unclassified_k__Fungi	f__unclassified_k__Fungi	g__unclassified_k__Fungi	s__unclassified_k__Fungi	-	-	-	-	-	Unassigned	-
OTU3790	2	3.66667	6	0	0	17	2.33333	2.33333	0	0	3.33333	8	2.33333	0.333333	1.66667	0	0	4	4	0	11	2.75	6	0	0	d__Eukaryota	k__Fungi	p__unclassified_k__Fungi	c__unclassified_k__Fungi	o__unclassified_k__Fungi	f__unclassified_k__Fungi	g__unclassified_k__Fungi	s__unclassified_k__Fungi	-	-	-	-	-	Unassigned	-
OTU3267	3.33333	10.6667	2.66667	0	0	3.66667	7.33333	5.66667	0	0	0	10.3333	3.33333	10.6667	4.66667	0	0	0	3.33333	0	1.66667	4.25	5	0	0	d__Eukaryota	k__Fungi	p__Basidiomycota	c__Tremellomycetes	o__Tremellales	f__Bulleribasidiaceae	g__Bulleribasidium	s__unclassified_g__Bulleribasidium	Pathotroph-Saprotroph-Symbiotroph	Fungal Parasite-Undefined Saprotroph	Possible	Tremelloid-Yeast	-	The order contains both teleomorphic and anamorphic species, most of the latter being yeasts	Sterkenburg E, et al. 2015. New Phytologist 207:1145-1158
OTU3801	15.3333	3.66667	4.66667	0.333333	0	21.6667	0.666667	2	0	0	0	0	0.666667	0	4.33333	0	0	5	3	0	13.6667	1.5	0	0	0	d__Eukaryota	k__Fungi	p__Ascomycota	c__Sordariomycetes	o__Sordariales	f__Sordariaceae	g__Sordaria	s__unclassified_g__Sordaria	Saprotroph	Dung Saprotroph-Wood Saprotroph	Probable	-	Soft Rot	-	Duncan CG, Eslyn WE. 1966. Mycologia 58:642-664; Seehann G, et al. 1975. List of Fungi in Soft-Rot Tissue Tests. Institute fur Holzbiologie und Holzschutz, Bundesforschungsanstalt fur Forst - und Holzwirtshaft, Hamburg - Lohbrugge, Germany; Costa IPMW, et al. 2012. Mycotaxon 119:26; Bills GF, et al. 2013. Current Opinion in microbiology, 16:549-565; Tedersoo L, et al. 2014. Science 346:1256688; h…
OTU4069	18.3333	0	0	0.333333	0	23.3333	1.33333	0.666667	0	0	10	0	3.33333	0	4.33333	0	0	5.66667	0	0	8	0	0.5	0	0	d__Eukaryota	k__Fungi	p__Chytridiomycota	c__unclassified_p__Chytridiomycota	o__unclassified_p__Chytridiomycota	f__unclassified_p__Chytridiomycota	g__unclassified_p__Chytridiomycota	s__unclassified_p__Chytridiomycota	-	-	-	-	-	Unassigned	-
OTU3628	0.666667	8.66667	10	0	0	38	3	0.666667	0	0	0	1.33333	7.33333	2.33333	0	0	0	0	0.333333	0	0	3	0.25	0	0	d__Eukaryota	k__Fungi	p__Mortierellomycota	c__unclassified_p__Mortierellomycota	o__unclassified_p__Mortierellomycota	f__unclassified_p__Mortierellomycota	g__unclassified_p__Mortierellomycota	s__unclassified_p__Mortierellomycota	-	-	-	-	-	Unassigned	-
OTU4089	7.33333	20.3333	6.33333	0	0	5.33333	3.33333	1.33333	0.333333	0	3	0.666667	0.666667	7	9.33333	0	0	1.33333	2.66667	0	0	2.25	3.75	0	0	d__Eukaryota	k__Fungi	p__Ascomycota	c__Sordariomycetes	o__Glomerellales	f__Plectosphaerellaceae	g__Lectera	s__unclassified_g__Lectera	Pathotroph	Plant Pathogen	Probable	-	-	-	Tedersoo L, et al. 2014. Science 346:1256688
OTU3810	0	0.333333	1	0	0	0	0	0	0	0	2.33333	0.666667	2.66667	0	0	0	0	0	3.33333	0	0	59.75	4.5	0	0	d__Eukaryota	k__Fungi	p__Ascomycota	c__Dothideomycetes	o__Pleosporales	f__Pleosporales_fam_Incertae_sedis	g__Pseudorobillarda	s__Pseudorobillarda_siamensis	-	-	-	-	-	Unassigned	-
OTU159	35.3333	0.666667	0	0	0	0.333333	1	6.33333	0	0	0	7	0.666667	2	0	0	0	0	2	0	2	15.5	1.75	0	0	d__Eukaryota	k__Fungi	p__Ascomycota	c__Dothideomycetes	o__Pleosporales	f__unclassified_o__Pleosporales	g__unclassified_o__Pleosporales	s__unclassified_o__Pleosporales	-	-	-	-	-	Unassigned	-
OTU3618	4	0	4.66667	0	0	28.6667	13	9.66667	6	0	0	0	0	0	0	0	0	0	0	0	0	5	3.5	0	0	d__Eukaryota	k__Fungi	p__Mortierellomycota	c__unclassified_p__Mortierellomycota	o__unclassified_p__Mortierellomycota	f__unclassified_p__Mortierellomycota	g__unclassified_p__Mortierellomycota	s__Mortierellomycota_sp	-	-	-	-	-	Unassigned	-
OTU2646	0.333333	21	13.6667	0	0	0	2	1.66667	0	0	0	17.3333	0	0.333333	0	0	0	1.66667	13.3333	0	0	2.25	0.75	0	0	d__Eukaryota	k__Fungi	p__Ascomycota	c__Leotiomycetes	o__Helotiales	f__Helotiales_fam_Incertae_sedis	g__Amphobotrys	s__Amphobotrys_ricini	Pathotroph	Plant Pathogen	Probable	-	-	-	Tedersoo L, et al. 2014. Science 346:1256688
OTU2041	0	0.666667	1	0	0	11.3333	0.666667	0	0	0	0	0	17.6667	8	3.66667	0	0.333333	0	0	0	3.66667	26.75	0.5	0	0	d__Eukaryota	k__Fungi	p__unclassified_k__Fungi	c__unclassified_k__Fungi	o__unclassified_k__Fungi	f__unclassified_k__Fungi	g__unclassified_k__Fungi	s__unclassified_k__Fungi	-	-	-	-	-	Unassigned	-
OTU3814	1.66667	0	0.333333	1	0	15.6667	0.333333	0	3	0	2	5.66667	8.33333	1.66667	0.666667	0.333333	0	0.333333	1.66667	0.333333	18	9.5	3.25	0	0.25	d__Eukaryota	k__Fungi	p__Glomeromycota	c__Glomeromycetes	o__Glomerales	f__Glomeraceae	g__unclassified_f__Glomeraceae	s__Glomeraceae_sp	Symbiotroph	Arbuscular Mycorrhizal	Highly Probable	-	-	-	Redecker D, et al. 2013. Mycorrhiza 23:515-531
OTU4001	0.333333	0	1	0	0	1	9	7	0.333333	1	0	0.333333	0.666667	19.6667	21.3333	0.333333	0	0	0.333333	0	2.66667	6.25	2.75	0	0	d__Eukaryota	k__Fungi	p__Ascomycota	c__Dothideomycetes	o__Capnodiales	f__Cladosporiaceae	g__Cladosporium	s__Cladosporium_allicinum	Pathotroph-Saprotroph-Symbiotroph	Animal Pathogen-Endophyte-Lichen Parasite-Plant Pathogen-Wood Saprotroph	Possible	Microfungus	-	-	Seehann G, et al. 1975. List of Fungi in Soft-Rot Tissue Tests. Institute fur Holzbiologie und Holzschutz, Bundesforschungsanstalt fur Forst - und Holzwirtshaft, Hamburg - Lohbrugge, Germany; Lawrey JD, Diederich P. 2016. URL: http://www.lichenicolous.net [24 May 2017]; http://www.apsnet.org/publications/commonnames/Pages/default.aspx
OTU1148	3	2.66667	2	2.33333	0	13.3333	1.66667	3.33333	1.66667	10.6667	3	1	0	3.33333	7	2	2.33333	1.66667	0	0	3.33333	0.25	4.5	0.5	4.25	d__Eukaryota	k__Fungi	p__Ascomycota	c__Leotiomycetes	o__Helotiales	f__Hyaloscyphaceae	g__Cistella	s__Cistella_sp	Saprotroph	Undefined Saprotroph	Probable	-	-	-	Tedersoo L, et al. 2014. Science 346:1256688
OTU3788	1.33333	1.33333	0.333333	0	0	4	1.66667	2	0	0	10	0.333333	5.33333	0.333333	0.333333	0	0	20.3333	2.66667	0	14.6667	5.25	3.5	0	0	d__Eukaryota	k__Fungi	p__unclassified_k__Fungi	c__unclassified_k__Fungi	o__unclassified_k__Fungi	f__unclassified_k__Fungi	g__unclassified_k__Fungi	s__unclassified_k__Fungi	-	-	-	-	-	Unassigned	-
OTU4808	0	3	12	0	0	0	3.33333	0.333333	0	0	0	47.3333	0	0	0	0	0	0	7	0	0	0	0	0	0	d__Eukaryota	k__Fungi	p__unclassified_k__Fungi	c__unclassified_k__Fungi	o__unclassified_k__Fungi	f__unclassified_k__Fungi	g__unclassified_k__Fungi	s__unclassified_k__Fungi	-	-	-	-	-	Unassigned	-
OTU3911	0	14	13	0	0	3.33333	20	11.3333	0	0	0.333333	0	0	3.33333	1	1.33333	0	0.666667	0.666667	0	0	1	3	0	0	d__Eukaryota	k__Fungi	p__Ascomycota	c__Sordariomycetes	o__Hypocreales	f__Hypocreales_fam_Incertae_sedis	g__Sarocladium	s__Sarocladium_spinificis	Saprotroph	Undefined Saprotroph	Probable	-	-	-	Tedersoo L, et al. 2014. Science 346:1256688
OTU3943	4.66667	0.666667	0.666667	0.333333	0	6	1	2	0	0	0.666667	1.33333	11.3333	2.66667	2	0	0	7.66667	0	0	21.6667	5	5.25	0	0	d__Eukaryota	k__Fungi	p__unclassified_k__Fungi	c__unclassified_k__Fungi	o__unclassified_k__Fungi	f__unclassified_k__Fungi	g__unclassified_k__Fungi	s__unclassified_k__Fungi	-	-	-	-	-	Unassigned	-
OTU3678	4	3	0.333333	0	0	0	0.333333	0	0	0	0.333333	10	5.66667	0	2	0.333333	0	3.66667	12.6667	0	0	28.25	2.25	0	0	d__Eukaryota	k__Fungi	p__Glomeromycota	c__Paraglomeromycetes	o__GS24	f__unclassified_o__GS24	g__unclassified_o__GS24	s__GS24_sp	Symbiotroph	Arbuscular Mycorrhizal	Highly Probable	-	-	-	Redecker D, et al. 2013. Mycorrhiza 23:515-531
OTU2631	3	2.33333	0	0	0	0	20.3333	4.33333	0	0	0	14.6667	0	0	0	0	0	27	0.666667	0.333333	0	0	0	0	0	d__Eukaryota	k__Fungi	p__Ascomycota	c__Dothideomycetes	o__Pleosporales	f__unclassified_o__Pleosporales	g__unclassified_o__Pleosporales	s__unclassified_o__Pleosporales	-	-	-	-	-	Unassigned	-
OTU3286	0	0.333333	0	0	0	0	0	0	0	0	0.333333	5.33333	0	0	0	0	1	39.3333	0	0	22.3333	1.25	2.5	0	0	d__Eukaryota	k__Fungi	p__Basidiomycota	c__Agaricomycetes	o__unclassified_c__Agaricomycetes	f__unclassified_c__Agaricomycetes	g__unclassified_c__Agaricomycetes	s__unclassified_c__Agaricomycetes	-	-	-	-	-	Unassigned	-
OTU1909	0	0	0	0	0	0	0.333333	0	0	0	30	3.33333	12	21.6667	1.33333	0	0	0	1.33333	1.33333	0	0	0.75	0	0	d__Eukaryota	k__Fungi	p__Ascomycota	c__unclassified_p__Ascomycota	o__unclassified_p__Ascomycota	f__unclassified_p__Ascomycota	g__unclassified_p__Ascomycota	s__unclassified_p__Ascomycota	-	-	-	-	-	Unassigned	-
OTU3972	1	4	3	0	0	1.66667	0	0.333333	0	0	0.666667	15	0	1	2.66667	0	0	0	2	1.33333	2.66667	11	5.5	20.25	0	d__Eukaryota	k__Fungi	p__Ascomycota	c__Sordariomycetes	o__Hypocreales	f__unclassified_o__Hypocreales	g__unclassified_o__Hypocreales	s__unclassified_o__Hypocreales	Saprotroph	Undefined Saprotroph	Possible	Microfungus	-	-	Sterkenburg E, et al. 2015. New Phytologist 207:1145-1158
OTU3560	3.66667	3.66667	6	0.666667	0	6.33333	0.333333	1	0	0	3.33333	5.33333	3.33333	0.333333	0	0	0	13.3333	8.33333	0	12.3333	3	1	0	0	d__Eukaryota	k__Fungi	p__Ascomycota	c__Sordariomycetes	o__Hypocreales	f__Ophiocordycipitaceae	g__Purpureocillium	s__Purpureocillium_lilacinum	Pathotroph	Fungal Parasite	Probable	-	-	-	Tedersoo L, et al. 2014. Science 346:1256688
OTU2537	0	0	1	1.33333	0.666667	4	0.333333	0	9.33333	2.66667	10	8.33333	2	3	5.33333	0	0	0	0	0	0	0.25	0.75	22.75	0	d__Eukaryota	k__Fungi	p__Ascomycota	c__Sordariomycetes	o__Hypocreales	f__Nectriaceae	g__Ilyonectria	s__Ilyonectria_robusta	Saprotroph	Undefined Saprotroph	Possible	Microfungus	-	-	Sterkenburg E, et al. 2015. New Phytologist 207:1145-1158
OTU122	21.3333	9	13	1.33333	0	15.3333	2.33333	1.66667	0.333333	0	1.66667	0	0	0.333333	0	0	0	3.33333	1.66667	0	0	0.25	0	0	0	d__Eukaryota	k__Fungi	p__unclassified_k__Fungi	c__unclassified_k__Fungi	o__unclassified_k__Fungi	f__unclassified_k__Fungi	g__unclassified_k__Fungi	s__unclassified_k__Fungi	-	-	-	-	-	Unassigned	-
OTU4345	3.66667	1.66667	2	0	0	14.6667	0.333333	0.333333	1	0	0.333333	2	7.33333	1	0.333333	0.333333	0	0.666667	6.33333	1.33333	22.3333	2	3	0	0.75	d__Eukaryota	k__Fungi	p__Glomeromycota	c__Glomeromycetes	o__Glomerales	f__Glomeraceae	g__Glomus	s__Glomus_indicum	Symbiotroph	Arbuscular Mycorrhizal	Highly Probable	-	-	-	Redecker D, et al. 2013. Mycorrhiza 23:515-531
OTU2933	0	0	0	0	0	3	0	0	0	0	3.33333	1	8.66667	5.66667	3	0	0.333333	6	3.66667	0.666667	30	5.5	0.5	0	0	d__Eukaryota	k__Fungi	p__unclassified_k__Fungi	c__unclassified_k__Fungi	o__unclassified_k__Fungi	f__unclassified_k__Fungi	g__unclassified_k__Fungi	s__unclassified_k__Fungi	-	-	-	-	-	Unassigned	-
OTU2775	0	0	0	0	0	0	0	0	0	0	0	0	0	0	0	0	0	63.3333	0	0	7.66667	0	0	0	0	d__Eukaryota	k__Fungi	p__unclassified_k__Fungi	c__unclassified_k__Fungi	o__unclassified_k__Fungi	f__unclassified_k__Fungi	g__unclassified_k__Fungi	s__unclassified_k__Fungi	-	-	-	-	-	Unassigned	-
OTU3915	10.6667	4.33333	2	0	0	2.33333	1	1.33333	0	0	3.33333	12	6	4	0.333333	0	0	3	3.66667	1	7.66667	4.5	3.5	0	0	d__Eukaryota	k__Fungi	p__Ascomycota	c__Dothideomycetes	o__Pleosporales	f__Pleosporaceae	g__Curvularia	s__Curvularia_nodulosa	Pathotroph	Plant Pathogen	Probable	-	-	-	Tedersoo L, et al. 2014. Science 346:1256688
OTU5490	1	15.3333	8.66667	0	0	14	5.66667	6	0	0	0	0.333333	0.666667	1	4.33333	0.333333	0	0	0.666667	0	10.6667	0.25	1.75	0	0	d__Eukaryota	k__Fungi	p__Ascomycota	c__unclassified_p__Ascomycota	o__unclassified_p__Ascomycota	f__unclassified_p__Ascomycota	g__unclassified_p__Ascomycota	s__unclassified_p__Ascomycota	-	-	-	-	-	Unassigned	-
OTU1134	4.33333	5.33333	6.33333	21	0.666667	8.33333	1	1.33333	1	0	0	6	0	1	7	0	0	0	4.66667	0.666667	0	0.25	1.5	0	0	d__Eukaryota	k__Fungi	p__Ascomycota	c__Orbiliomycetes	o__Orbiliales	f__Orbiliaceae	g__Arthrobotrys	s__unclassified_g__Arthrobotrys	Saprotroph	Undefined Saprotroph	Probable	-	-	-	Tedersoo L, et al. 2014. Science 346:1256688
OTU3954	3	10.3333	14.6667	0	0	3.66667	3	2.66667	0	0	0	10.3333	2	0.333333	2	0	0	4	9	0	0.333333	2.25	2.25	0	0	d__Eukaryota	k__Fungi	p__Ascomycota	c__Sordariomycetes	o__Xylariales	f__Diatrypaceae	g__Peroneutypa	s__Peroneutypa_scoparia	Pathotroph	Plant Pathogen	Probable	-	-	-	Tedersoo L, et al. 2014. Science 346:1256688
OTU3137	5.66667	2.66667	2.66667	0	0	10.6667	1	1	0	0.666667	0	4	8.33333	2	1.66667	0	0	3.66667	5.66667	0	12.3333	3.75	4	0	0	d__Eukaryota	k__Fungi	p__Ascomycota	c__Sordariomycetes	o__Sordariales	f__Sordariales_fam_Incertae_sedis	g__Ramophialophora	s__Ramophialophora_sp	-	-	-	-	-	Unassigned	-
OTU4386	20.6667	7.33333	7.66667	0	0	13.3333	2.66667	2.66667	0	0.666667	0	1	2.33333	0.666667	0	0	0	3.66667	2.66667	0	0	2.5	1.75	0	0	d__Eukaryota	k__Fungi	p__Ascomycota	c__Dothideomycetes	o__Pleosporales	f__Sporormiaceae	g__Preussia	s__Preussia_globosa	Saprotroph	Dung Saprotroph-Plant Saprotroph	Probable	Microfungus	-	Saprobic, associated with dung and rotting vegetation (Cannon & Kirk 2007)	Cannon PF, Kirk PM. 2007. Fungal Families of the World. CAB International, Cambridge
OTU1145	2.33333	3.33333	1.66667	4.66667	0	3.33333	1.66667	1.66667	5	0.333333	0	3.66667	2.66667	0	0	0	0	6	6.33333	0	6.33333	0	2.75	0	17.5	d__Eukaryota	k__Fungi	p__Ascomycota	c__Sordariomycetes	o__Hypocreales	f__Stachybotryaceae	g__Achroiostachys	s__Achroiostachys_betulicola	Saprotroph	Undefined Saprotroph	Possible	Microfungus	-	-	Sterkenburg E, et al. 2015. New Phytologist 207:1145-1158
OTU660	6.66667	1.66667	1.33333	0.333333	0	14.3333	5	1.33333	0	0.333333	13.3333	1.33333	5.66667	3.66667	0.333333	0	0	4	0.666667	0	6	0.5	2.75	0	0	d__Eukaryota	k__Fungi	p__unclassified_k__Fungi	c__unclassified_k__Fungi	o__unclassified_k__Fungi	f__unclassified_k__Fungi	g__unclassified_k__Fungi	s__unclassified_k__Fungi	-	-	-	-	-	Unassigned	-
OTU832	19.3333	6	12.3333	0	0.333333	10.3333	1.33333	0.333333	0	0	7	7.33333	0	0.333333	0	0	0	0	1.33333	0	0	2.5	0.5	0	0	d__Eukaryota	k__Fungi	p__unclassified_k__Fungi	c__unclassified_k__Fungi	o__unclassified_k__Fungi	f__unclassified_k__Fungi	g__unclassified_k__Fungi	s__unclassified_k__Fungi	-	-	-	-	-	Unassigned	-
OTU5491	0	0	0.666667	0	0	0.666667	0	0.333333	0	0	0	0.666667	2.66667	9.66667	37.3333	1.66667	9.33333	0	0.666667	0	0	0	0.25	0	5	d__Eukaryota	k__Fungi	p__Ascomycota	c__unclassified_p__Ascomycota	o__unclassified_p__Ascomycota	f__unclassified_p__Ascomycota	g__unclassified_p__Ascomycota	s__unclassified_p__Ascomycota	-	-	-	-	-	Unassigned	-
OTU2654	0.666667	0.333333	0	0	0	1.33333	0	0	0	0	10	0	0	0	0.333333	0	0	52.3333	0.333333	0	3	0.25	0.25	0	0	d__Eukaryota	k__Fungi	p__Zoopagomycota	c__Zoopagomycetes	o__Zoopagales	f__Piptocephalidaceae	g__Syncephalis	s__Syncephalis_sp	Pathotroph	Fungal Parasite	Probable	-	-	-	Tedersoo L, et al. 2014. Science 346:1256688
OTU4088	1	0.666667	1	3.33333	0	3	0.333333	1.33333	2	1.66667	3.66667	1	13	3	1.66667	9	1	0	2	3.33333	5	4.75	3	2.5	1.5	d__Eukaryota	k__Fungi	p__Ascomycota	c__Sordariomycetes	o__unclassified_c__Sordariomycetes	f__unclassified_c__Sordariomycetes	g__unclassified_c__Sordariomycetes	s__unclassified_c__Sordariomycetes	-	-	-	-	-	Unassigned	-
OTU3614	0	0	1.66667	0.333333	0	6	3.33333	2.33333	0	0	2.33333	0.666667	11.6667	2.66667	0	0	0	1.66667	1.66667	0	22	5.25	6.75	0	0	d__Eukaryota	k__Fungi	p__unclassified_k__Fungi	c__unclassified_k__Fungi	o__unclassified_k__Fungi	f__unclassified_k__Fungi	g__unclassified_k__Fungi	s__unclassified_k__Fungi	-	-	-	-	-	Unassigned	-
OTU3851	6.33333	15.6667	6.66667	0	0	1	2.66667	1.33333	0	0.333333	3	2	7	1.66667	0.666667	0	0	1	8.33333	0.333333	1.33333	4.75	3.75	0	0	d__Eukaryota	k__Fungi	p__Ascomycota	c__Sordariomycetes	o__Hypocreales	f__Hypocreales_fam_Incertae_sedis	g__Ustilaginoidea	s__unclassified_g__Ustilaginoidea	Pathotroph-Symbiotroph	Clavicipitaceous Endophyte-Plant Pathogen	Possible	-	-	-	Lane GA, et al. 2000. In: Microbial Endophytes. Eds.: Bacon CW, White Jr. JF. Marcel Dekker, New York; http://www.apsnet.org/publications/commonnames/Pages/default.aspx
OTU4324	0.333333	6.66667	4.33333	0.666667	1.33333	1.33333	1	1.33333	0	0.666667	2.66667	18.3333	3	3	6	0.333333	0.666667	1.33333	4.66667	1.33333	1.33333	3.75	2.75	0.25	0	d__Eukaryota	k__Fungi	p__unclassified_k__Fungi	c__unclassified_k__Fungi	o__unclassified_k__Fungi	f__unclassified_k__Fungi	g__unclassified_k__Fungi	s__unclassified_k__Fungi	-	-	-	-	-	Unassigned	-
OTU1194	2	2.33333	4	0.333333	0	19	0	0.333333	1	0.333333	1.33333	2	9.33333	2.33333	2.33333	0	0.666667	0	2.66667	0	4	2.25	10	0	0.25	d__Eukaryota	k__Fungi	p__Glomeromycota	c__unclassified_p__Glomeromycota	o__unclassified_p__Glomeromycota	f__unclassified_p__Glomeromycota	g__unclassified_p__Glomeromycota	s__Glomeromycota_sp	Symbiotroph	Arbuscular Mycorrhizal	Highly Probable	-	-	-	Redecker D, et al. 2013. Mycorrhiza 23:515-531
OTU1182	0.666667	1	0.666667	3.66667	15	15.3333	0	0	0	0	2.33333	1.66667	3.33333	2	0	0	0	0.333333	0	1	18.6667	0	0	0	0	d__Eukaryota	k__Fungi	p__Ascomycota	c__Eurotiomycetes	o__Eurotiales	f__Aspergillaceae	g__Aspergillus	s__Aspergillus_sydowii	Saprotroph	Undefined Saprotroph	Possible	Microfungus	-	-	Sterkenburg E, et al. 2015. New Phytologist 207:1145-1158
OTU3764	0.666667	0.333333	0.333333	0	0	7.33333	0.333333	1	0	0	0	0	2	0.333333	0	0	0	8	0	0	39.6667	4.25	0.75	0	0	d__Eukaryota	k__Fungi	p__unclassified_k__Fungi	c__unclassified_k__Fungi	o__unclassified_k__Fungi	f__unclassified_k__Fungi	g__unclassified_k__Fungi	s__unclassified_k__Fungi	-	-	-	-	-	Unassigned	-
OTU1226	6.33333	9.33333	14.6667	5	4.33333	13.6667	1	4.66667	2.33333	2.66667	0	0.333333	0	0	0	0	0	0	0.333333	0	0	0	0.25	0	0	d__Eukaryota	k__Fungi	p__Ascomycota	c__Sordariomycetes	o__Sordariales	f__Chaetomiaceae	g__unclassified_f__Chaetomiaceae	s__unclassified_f__Chaetomiaceae	Pathotroph-Saprotroph-Symbiotroph	Animal Pathogen-Dung Saprotroph-Endophyte-Epiphyte-Plant Saprotroph-Wood Saprotroph	Possible	Microfungus	Soft Rot	Saprobic, acting as key decay organisms of plant materials and plant-derived commodities (Cannon & Kirk 2007); Epiphyte detection method-culture (Massimo et al. 2015); Endophyte detection method-culture (Busby et al. 2016, David et al. 2016); Likely opportunistic human pathogen (Irinyi et al. 2015)	Seehann G, et al. 1975. List of Fungi in Soft-Rot Tissue Tests. Institute fur Holzbiologie und Holzschutz, Bundesforschungsanstalt fur Forst - und Holzwirtshaft, Hamburg - Lohbrugge, Germany; Cannon PF, Kirk PM. 2007. Fungal Families of the World. CAB International, Cambridge; Bills GF, et al. 2013. Current Opinion in microbiology, 16:549-565; Tedersoo L, et al. 2014. Science 346:1256688; Irinyi …
OTU3887	2.66667	3.66667	3.66667	0	0	19.6667	1.66667	0.666667	1	0	2	1.66667	5	0.666667	2.66667	0.333333	0	2.66667	0.333333	0	8.33333	5	1.75	0.75	0	d__Eukaryota	k__Fungi	p__unclassified_k__Fungi	c__unclassified_k__Fungi	o__unclassified_k__Fungi	f__unclassified_k__Fungi	g__unclassified_k__Fungi	s__unclassified_k__Fungi	-	-	-	-	-	Unassigned	-
OTU877	12	6.66667	16.3333	0.333333	0	17	3.33333	2.33333	0.333333	0.333333	0	0.333333	0	0.333333	0	0	0	0	0	0	3.33333	0.25	0.75	0	0	d__Eukaryota	k__Fungi	p__Ascomycota	c__Pezizomycetes	o__Pezizales	f__Ascodesmidaceae	g__Eleutherascus	s__Eleutherascus_cristatus	Saprotroph	Undefined Saprotroph	Probable	-	-	-	Tedersoo L, et al. 2014. Science 346:1256688
OTU2647	8.66667	1.66667	1.66667	0	0	6	0.333333	0.333333	0	0	2.33333	6	4.33333	0.666667	0	0	0	7.33333	3.66667	0	20.3333	0.25	0	0	0	d__Eukaryota	k__Fungi	p__unclassified_k__Fungi	c__unclassified_k__Fungi	o__unclassified_k__Fungi	f__unclassified_k__Fungi	g__unclassified_k__Fungi	s__unclassified_k__Fungi	-	-	-	-	-	Unassigned	-
OTU4964	0	10	8.33333	4.66667	1.66667	4	3.33333	1.66667	1	0	2.33333	8	3.33333	0.333333	0	0.333333	1.66667	0	3.66667	1.33333	4.66667	1.5	0.75	0.25	0.5	d__Eukaryota	k__Fungi	p__unclassified_k__Fungi	c__unclassified_k__Fungi	o__unclassified_k__Fungi	f__unclassified_k__Fungi	g__unclassified_k__Fungi	s__unclassified_k__Fungi	-	-	-	-	-	Unassigned	-
OTU4204	0.666667	18.3333	17.6667	0	1	2.66667	8	8.33333	1.33333	0	0	3.33333	0	0.333333	0.333333	0	0	0	0.666667	0.333333	0	0	0.25	0	0	d__Eukaryota	k__Fungi	p__Ascomycota	c__Dothideomycetes	o__Pleosporales	f__Didymosphaeriaceae	g__Paraconiothyrium	s__Paraconiothyrium_variabile	Saprotroph	Undefined Saprotroph	Probable	-	-	-	Tedersoo L, et al. 2014. Science 346:1256688
OTU661	6.33333	6	7	0.333333	0.333333	26.6667	0.666667	1.33333	0.333333	0.333333	3	1	1	2.33333	0	0.333333	0	1	0	0	3.66667	0.5	1	0	0	d__Eukaryota	k__Fungi	p__unclassified_k__Fungi	c__unclassified_k__Fungi	o__unclassified_k__Fungi	f__unclassified_k__Fungi	g__unclassified_k__Fungi	s__unclassified_k__Fungi	-	-	-	-	-	Unassigned	-
OTU2685	6.33333	0	0	0	0	0.666667	0.333333	0	0	0	6.66667	0	9.33333	0	0	0	0	0.666667	0.333333	0.333333	1	36.25	1.25	0	0	d__Eukaryota	k__Fungi	p__Basidiomycota	c__Agaricomycetes	o__Agaricales	f__Psathyrellaceae	g__Coprinellus	s__Coprinellus_flocculosus	Saprotroph	Dung Saprotroph-Plant Saprotroph-Wood Saprotroph	Probable	Agaricoid	-	Saprobic, in grass, on dung, rotten wood and similar substrata (Cannon & Kirk 2007)	Cannon PF, Kirk PM. 2007. Fungal Families of the World. CAB International, Cambridge
OTU4310	3	13.3333	4.33333	0	0	1	0.666667	0.333333	0	0	6	13.3333	0	1.66667	1.33333	0	0	2	14.6667	0	0	0.25	0.75	0	0	d__Eukaryota	k__Fungi	p__Basidiomycota	c__Ustilaginomycetes	o__Ustilaginales	f__Ustilaginaceae	g__Dirkmeia	s__Dirkmeia_churashimaensis	Pathotroph	Plant Pathogen	Probable	Facultative Yeast-Smut	-	Biotrophic in living tissue of Gramineae and Cyperaceae (Cannon & Kirk 2007)	Cannon PF, Kirk PM. 2007. Fungal Families of the World. CAB International, Cambridge
OTU4921	0.333333	2.66667	3.33333	0	0.333333	8	2.33333	15.6667	0	0	0.666667	1	24.6667	0	0	0	0	0	3.33333	0	0	0.25	0	0	0	d__Eukaryota	k__Fungi	p__Ascomycota	c__Sordariomycetes	o__Hypocreales	f__Clavicipitaceae	g__Metarhizium	s__Metarhizium_rileyi	Pathotroph	Animal Pathogen	Probable	-	-	-	Tedersoo L, et al. 2014. Science 346:1256688
OTU4383	1	2.66667	0	0	0	4.66667	0	1	0.333333	0	7.33333	4	6.66667	2.66667	0.333333	0	0	0.666667	11.3333	0	16.3333	1.75	1.75	0	0	d__Eukaryota	k__Fungi	p__Ascomycota	c__unclassified_p__Ascomycota	o__unclassified_p__Ascomycota	f__unclassified_p__Ascomycota	g__unclassified_p__Ascomycota	s__unclassified_p__Ascomycota	-	-	-	-	-	Unassigned	-
OTU4163	8.33333	7	3.33333	0	0	9.33333	6.33333	2.33333	0	0	0	0	0	0.333333	0	0	0	0	0	0	7.33333	7	10.75	0	0	d__Eukaryota	k__Fungi	p__unclassified_k__Fungi	c__unclassified_k__Fungi	o__unclassified_k__Fungi	f__unclassified_k__Fungi	g__unclassified_k__Fungi	s__unclassified_k__Fungi	-	-	-	-	-	Unassigned	-
OTU2581	0.333333	11.6667	8.66667	0	0	0.333333	3.33333	4.66667	0	1	2.33333	7.66667	2.66667	0.333333	3	0	0	3	8.66667	0	1.33333	2.25	0.75	0	0	d__Eukaryota	k__Fungi	p__Ascomycota	c__Sordariomycetes	o__Xylariales	f__Diatrypaceae	g__unclassified_f__Diatrypaceae	s__unclassified_f__Diatrypaceae	Pathotroph-Saprotroph	Plant Pathogen-Plant Saprotroph	Probable	Microfungus	-	Saprobes and (usually) weak parasites in wood and bark (Cannon & Kirk 2007)	Cannon PF, Kirk PM. 2007. Fungal Families of the World. CAB International, Cambridge
OTU507	10.6667	35	12	0	0	0	0	0	0	0	0	0	0	0	0	0	0	3.33333	0.666667	0.333333	0	0	0	0	0	d__Eukaryota	k__Fungi	p__unclassified_k__Fungi	c__unclassified_k__Fungi	o__unclassified_k__Fungi	f__unclassified_k__Fungi	g__unclassified_k__Fungi	s__unclassified_k__Fungi	-	-	-	-	-	Unassigned	-
OTU3803	0	1.66667	0.666667	0	0	0.666667	0.333333	0	0	0	0	2.33333	2	16	18.3333	0	0	0	0.666667	0	1.66667	5.75	11.75	0	0	d__Eukaryota	k__Fungi	p__Basidiomycota	c__Agaricomycetes	o__Agaricales	f__unclassified_o__Agaricales	g__unclassified_o__Agaricales	s__unclassified_o__Agaricales	-	-	-	-	-	Unassigned	-
OTU3919	0	0	0	0	0	0	0	0	0	0	13.6667	10.3333	18.3333	2	2.33333	0	0	2.66667	4	0.333333	3.66667	1.75	2.5	0	0	d__Eukaryota	k__Fungi	p__Ascomycota	c__Sordariomycetes	o__Hypocreales	f__Bionectriaceae	g__Valsonectria	s__Valsonectria_pulchella	Saprotroph	Undefined Saprotroph	Possible	Microfungus	-	-	Sterkenburg E, et al. 2015. New Phytologist 207:1145-1158
OTU4103	1.33333	0.666667	1.66667	0	0	20.3333	0.666667	0.333333	0.333333	0	0.333333	6	6.33333	0.333333	0	0	0.333333	0	4	0	14.6667	2.5	1.5	0	0	d__Eukaryota	k__Fungi	p__Glomeromycota	c__Glomeromycetes	o__unclassified_c__Glomeromycetes	f__unclassified_c__Glomeromycetes	g__unclassified_c__Glomeromycetes	s__unclassified_c__Glomeromycetes	Symbiotroph	Arbuscular Mycorrhizal	Highly Probable	-	-	-	Redecker D, et al. 2013. Mycorrhiza 23:515-531
OTU140	0	0	1.33333	12.3333	9.33333	0	0	0.666667	5	6.66667	0	0	0	0.333333	0	5	4.33333	0	1	4.33333	0	0	1.5	4	5.25	d__Eukaryota	k__Fungi	p__unclassified_k__Fungi	c__unclassified_k__Fungi	o__unclassified_k__Fungi	f__unclassified_k__Fungi	g__unclassified_k__Fungi	s__unclassified_k__Fungi	-	-	-	-	-	Unassigned	-
OTU2353	4.66667	0	0	0	0	0	0	0.666667	0	0	8.33333	0	0	0	0	0	0	36.3333	11	0	0	0	0	0	0	d__Eukaryota	k__Fungi	p__Ascomycota	c__Pezizomycetes	o__Pezizales	f__Pyronemataceae	g__Geopora	s__Geopora_sp	Symbiotroph	Ectomycorrhizal	Highly Probable	-	-	-	Rinaldi AC, et al. 2008. Fungal Diversity 33:1-45; Tedersoo L, et al. 2010. Mycorrhiza 20:217-263; http://mycorrhizas.info/ecmf.html
OTU245	0	20	37.3333	0	0	0	1.33333	1	0	1.33333	0	0	0	0	0	0	0	0	0	0	0	0	0	0	0	d__Eukaryota	k__Fungi	p__Basidiomycota	c__Agaricomycetes	o__Sebacinales	f__Serendipitaceae	g__Serendipita	s__Serendipita_indica	Symbiotroph	Orchid Mycorrhizal	Highly Probable	-	-	-	Tedersoo L, et al. 2010. Mycorrhiza 20:217-263 (pro parte); Weiss et al. DOI: 10.1111/nph.13977
OTU2737	1	1.33333	0	0	0	3	0.333333	0	0	0	0	2	0	0.333333	1.33333	0	0	0	47.6667	0.333333	2.33333	0.25	1	0	0	d__Eukaryota	k__Fungi	p__Ascomycota	c__Sordariomycetes	o__Sordariales	f__Lasiosphaeriaceae	g__unclassified_f__Lasiosphaeriaceae	s__unclassified_f__Lasiosphaeriaceae	Saprotroph	Undefined Saprotroph	Probable	Microfungus	-	Saprobes found dung, soil and rotting vegetation (Cannon & Kirk 2007)	Cannon PF, Kirk PM. 2007. Fungal Families of the World. CAB International, Cambridge
OTU1213	7	2.66667	4.33333	0.333333	0.333333	4	0.666667	1.66667	0	0	0	3.33333	0.666667	18	0	0	0	0	0.666667	0	4.33333	12.5	0.25	0	0	d__Eukaryota	k__Fungi	p__Ascomycota	c__Sordariomycetes	o__Sordariales	f__Lasiosphaeriaceae	g__Cladorrhinum	s__Cladorrhinum_sp	Pathotroph-Saprotroph-Symbiotroph	Animal Pathogen-Dung Saprotroph-Endophyte-Plant Saprotroph-Soil Saprotroph-Wood Saprotroph	Probable	Microfungus	Soft Rot	Reported in soils (including agricultural) as saprotrophs on dung or plant material, or in roots as endophytes, while some species are associated with human and animal opportunistic diseases (Carmaran et al.2015)	Seehann G, et al. 1975. List of Fungi in Soft-Rot Tissue Tests. Institute fur Holzbiologie und Holzschutz, Bundesforschungsanstalt fur Forst - und Holzwirtshaft, Hamburg - Lohbrugge, Germany; Carmaran CC, et al.2015. Mycological Progress 14:94; Irinyi L, et al. 2015. Medical Mycology 53:313-337
OTU1178	5.66667	13.3333	23.6667	7.66667	0.666667	5.33333	1	2	0	1	0	0	0	0	0	0	0	0	0	0	0	0	0	0	0	d__Eukaryota	k__Fungi	p__Ascomycota	c__unclassified_p__Ascomycota	o__unclassified_p__Ascomycota	f__unclassified_p__Ascomycota	g__unclassified_p__Ascomycota	s__unclassified_p__Ascomycota	-	-	-	-	-	Unassigned	-
OTU3739	0.333333	1.33333	3	0	0	0	0	0	0	0	1.66667	1	1.33333	9	7	0	0	4	5.66667	0	0	18	7.75	0	0	d__Eukaryota	k__Fungi	p__Ascomycota	c__Dothideomycetes	o__Pleosporales	f__Sporormiaceae	g__Preussia	s__unclassified_g__Preussia	Saprotroph	Dung Saprotroph-Plant Saprotroph	Probable	Microfungus	-	Saprobic, associated with dung and rotting vegetation (Cannon & Kirk 2007)	Cannon PF, Kirk PM. 2007. Fungal Families of the World. CAB International, Cambridge
OTU1977	4.33333	7.66667	8.66667	0	0	20.3333	1.33333	0.666667	0	0	0	0	12.3333	0	0	0	0	0	0	0	2.66667	1.5	0.5	0	0	d__Eukaryota	k__Fungi	p__Ascomycota	c__unclassified_p__Ascomycota	o__unclassified_p__Ascomycota	f__unclassified_p__Ascomycota	g__unclassified_p__Ascomycota	s__unclassified_p__Ascomycota	-	-	-	-	-	Unassigned	-
OTU3888	1.33333	1.33333	0.666667	0	0	0.666667	3.66667	3	0	0	0	0	3.66667	1.33333	1	0	0	0	1.33333	0	8.66667	21.25	11.75	0	0	d__Eukaryota	k__Fungi	p__unclassified_k__Fungi	c__unclassified_k__Fungi	o__unclassified_k__Fungi	f__unclassified_k__Fungi	g__unclassified_k__Fungi	s__unclassified_k__Fungi	-	-	-	-	-	Unassigned	-
OTU228	4.33333	0	0.333333	0	0	0.333333	14	22	5	0.666667	0	0.666667	0	2	5	0	0	0	0	0	0.666667	1	3.25	0	0	d__Eukaryota	k__Fungi	p__Ascomycota	c__Dothideomycetes	o__Pleosporales	f__Didymellaceae	g__Didymella	s__unclassified_g__Didymella	Pathotroph-Saprotroph	Animal Pathogen-Plant Pathogen-Undefined Saprotroph	Probable	Microfungus	-	-	Tedersoo L, et al. 2014. Science 346:1256688 (doi:10.1126/science.1256688)
OTU4374	0.666667	9.66667	5.33333	1	0.333333	0.666667	5	4	0	0	5	8.33333	0.333333	3.66667	1	0.333333	0.333333	0	5.66667	0	0	3.75	4	0	0	d__Eukaryota	k__Fungi	p__Ascomycota	c__Dothideomycetes	o__Pleosporales	f__Pleosporaceae	g__Bipolaris	s__Bipolaris_yamadae	Pathotroph	Plant Pathogen	Probable	-	-	-	Tedersoo L, et al. 2014. Science 346:1256688
OTU3530	0	0.666667	0.333333	0.333333	0	14.3333	0	0.333333	0.333333	0.666667	1.33333	1.66667	3.66667	1.33333	1.33333	0.333333	0.666667	0	3.33333	1	18.6667	2.75	3.25	2.75	0	d__Eukaryota	k__Fungi	p__Glomeromycota	c__Glomeromycetes	o__Glomerales	f__Glomeraceae	g__unclassified_f__Glomeraceae	s__Glomeraceae_sp	Symbiotroph	Arbuscular Mycorrhizal	Highly Probable	-	-	-	Redecker D, et al. 2013. Mycorrhiza 23:515-531
OTU627	5.33333	0	0	0	0	20.3333	0	5.33333	0	0	0	0.666667	23.6667	0	0	0	0	0.333333	1.33333	0	1.33333	0	0.75	0	0	d__Eukaryota	k__Fungi	p__unclassified_k__Fungi	c__unclassified_k__Fungi	o__unclassified_k__Fungi	f__unclassified_k__Fungi	g__unclassified_k__Fungi	s__unclassified_k__Fungi	-	-	-	-	-	Unassigned	-
OTU3695	2.66667	12	13	0	0.333333	0	8	5.66667	0	0.666667	0	5.66667	0	2.66667	1.33333	0	0	0	3	0	0	3	0.75	0	0	d__Eukaryota	k__Fungi	p__Basidiomycota	c__Tremellomycetes	o__Tremellales	f__Trimorphomycetaceae	g__Saitozyma	s__Saitozyma_flava	Pathotroph-Saprotroph-Symbiotroph	Fungal Parasite-Undefined Saprotroph	Possible	Tremelloid-Yeast	-	The order contains both teleomorphic and anamorphic species, most of the latter being yeasts	Sterkenburg E, et al. 2015. New Phytologist 207:1145-1158
OTU4139	7.66667	1	1.66667	0	0	2.66667	0	0.333333	0	0.333333	5.33333	11	7	0	0	0	0	6.33333	5	0	8.66667	1	0.75	0	0	d__Eukaryota	k__Fungi	p__Ascomycota	c__Sordariomycetes	o__Hypocreales	f__Bionectriaceae	g__Clonostachys	s__Clonostachys_sp	Pathotroph	Plant Pathogen	Probable	-	-	-	Tedersoo L, et al. 2014. Science 346:1256688
OTU247	3.66667	42	13	0	0	0	0	0	0	0	0	0	0	0	0	0	0	0	0	0	0	0	0	0	0	d__Eukaryota	k__Fungi	p__unclassified_k__Fungi	c__unclassified_k__Fungi	o__unclassified_k__Fungi	f__unclassified_k__Fungi	g__unclassified_k__Fungi	s__unclassified_k__Fungi	-	-	-	-	-	Unassigned	-
OTU258	0	32.6667	21.3333	0.333333	0	0	0.666667	1	0	0	0	0	0	0	0	0	0	0	1.66667	0	0	0	1	0	0	d__Eukaryota	k__Fungi	p__Basidiomycota	c__Agaricomycetes	o__Agaricales	f__unclassified_o__Agaricales	g__unclassified_o__Agaricales	s__unclassified_o__Agaricales	-	-	-	-	-	Unassigned	-
OTU2558	1	0	0	0.333333	0.333333	10	0	0	0	0	0.666667	0.333333	20.3333	0	1	0	0	3.33333	0	0	21.3333	0	0	0	0	d__Eukaryota	k__Fungi	p__Ascomycota	c__Eurotiomycetes	o__Eurotiales	f__Aspergillaceae	g__Aspergillus	s__Aspergillus_penicillioides	Saprotroph	Undefined Saprotroph	Possible	Microfungus	-	-	Sterkenburg E, et al. 2015. New Phytologist 207:1145-1158
OTU3061	1.66667	2.33333	1.33333	0	0	11.3333	0	0.333333	0	0	6	2.33333	9.33333	0.333333	0	0	0	5.33333	4	0	13.3333	0.25	0.75	0	0	d__Eukaryota	k__Fungi	p__Kickxellomycota	c__Kickxellomycetes	o__Kickxellales	f__Kickxellaceae	g__Ramicandelaber	s__Ramicandelaber_longisporus	Saprotroph	Undefined Saprotroph	Probable	-	-	-	Tedersoo L, et al. 2014. Science 346:1256688
OTU4056	0	0	0	0	0	0	0	0	0	0	0	18.6667	0	1.66667	3.66667	0	1	0	24.6667	7.66667	0	0.25	0.25	0.5	0.25	d__Eukaryota	k__Fungi	p__Basidiomycota	c__Agaricomycetes	o__unclassified_c__Agaricomycetes	f__unclassified_c__Agaricomycetes	g__unclassified_c__Agaricomycetes	s__unclassified_c__Agaricomycetes	-	-	-	-	-	Unassigned	-
OTU4114	6	3.66667	2.33333	0	0	6	2.33333	0.666667	0	0	1.33333	6.66667	13	1	0	0	0	5	4.66667	0	3.66667	1	1.25	0	0	d__Eukaryota	k__Fungi	p__unclassified_k__Fungi	c__unclassified_k__Fungi	o__unclassified_k__Fungi	f__unclassified_k__Fungi	g__unclassified_k__Fungi	s__unclassified_k__Fungi	-	-	-	-	-	Unassigned	-
OTU3211	3.33333	8	6.66667	0	0	5.33333	0.333333	2.66667	0.333333	0	2.66667	19	0.333333	0	0.333333	0	0	0	8	0	0	0.75	0.75	0	0	d__Eukaryota	k__Fungi	p__Basidiomycota	c__Agaricomycetes	o__Auriculariales	f__Auriculariaceae	g__Auricularia	s__Auricularia_cornea	Saprotroph	Undefined Saprotroph	Probable	-	-	-	Tedersoo L, et al. 2014. Science 346:1256688
OTU2687	0	2.33333	0	0	0	11	0	0	0	0	7.33333	7.33333	0	0	0	0	0	20.3333	9.33333	0	0	0	0.75	0	0	d__Eukaryota	k__Fungi	p__Ascomycota	c__Pezizomycetes	o__Pezizales	f__Pezizaceae	g__unclassified_f__Pezizaceae	s__Pezizaceae_sp	Saprotroph-Symbiotroph	Dung Saprotroph-Ectomycorrhizal-Litter Saprotroph-Undefined Saprotroph	Possible	Pezizoid	-	Saprobic or ectomycorrhizal, on or in soil, leafmould etc., some species associated with dung or fire sites (Cannon & Kirk 2007)	Cannon PF, Kirk PM. 2007. Fungal Families of the World. CAB International, Cambridge
OTU3643	0	1.33333	2.33333	8.33333	2.66667	0.666667	0	0	2	0	0	3.66667	0	3	2	6.66667	1.33333	0	1	5.33333	3.33333	0.75	0.25	11.5	2	d__Eukaryota	k__Fungi	p__unclassified_k__Fungi	c__unclassified_k__Fungi	o__unclassified_k__Fungi	f__unclassified_k__Fungi	g__unclassified_k__Fungi	s__unclassified_k__Fungi	-	-	-	-	-	Unassigned	-
OTU2538	0	0	0	0	0	0	0	0	0	0	0	0	0	0	0	0	0	1	3	0	8	0.75	29	1.5	14.75	d__Eukaryota	k__Fungi	p__Ascomycota	c__Sordariomycetes	o__Sordariales	f__Lasiosphaeriaceae	g__Apodus	s__unclassified_g__Apodus	Saprotroph	Undefined Saprotroph	Probable	-	-	-	Tedersoo L, et al. 2014. Science 346:1256688
OTU5151	1	0	0	0	0	0	0	0.333333	0	0	0	0	1	22	12.3333	0	0	0	16	0	0	3.75	1.5	0	0	d__Eukaryota	k__Fungi	p__unclassified_k__Fungi	c__unclassified_k__Fungi	o__unclassified_k__Fungi	f__unclassified_k__Fungi	g__unclassified_k__Fungi	s__unclassified_k__Fungi	-	-	-	-	-	Unassigned	-
OTU4849	0	2.66667	3	0	19.3333	0	1	0.666667	0.666667	4	0.666667	4.33333	1.33333	1	0.333333	0	0	0	8	0	0	10.75	0	0	0	d__Eukaryota	k__Fungi	p__Ascomycota	c__Sordariomycetes	o__unclassified_c__Sordariomycetes	f__unclassified_c__Sordariomycetes	g__unclassified_c__Sordariomycetes	s__unclassified_c__Sordariomycetes	-	-	-	-	-	Unassigned	-
OTU2964	0	0	0	0	0	1	23	28	0.666667	1	0	0	1.33333	0.333333	0	0	0	0	0	0	2.33333	0	0	0	0	d__Eukaryota	k__Fungi	p__Basidiomycota	c__Microbotryomycetes	o__Microbotryomycetes_ord_Incertae_sedis	f__Chrysozymaceae	g__Sampaiozyma	s__Sampaiozyma_sp	-	-	-	-	-	Unassigned	-
OTU3787	12	2.66667	2.33333	0	0	15.6667	1	2	0	0	2	2.33333	4	0	0	0	0	7.33333	0.666667	0	2.33333	1.75	1.5	0	0	d__Eukaryota	k__Fungi	p__unclassified_k__Fungi	c__unclassified_k__Fungi	o__unclassified_k__Fungi	f__unclassified_k__Fungi	g__unclassified_k__Fungi	s__unclassified_k__Fungi	-	-	-	-	-	Unassigned	-
OTU360	4.66667	1	1.33333	0	0	16.3333	2	1	0	0	12.6667	1.33333	8.66667	0	0.666667	0	0	5	0	0	2	0.5	0.25	0	0	d__Eukaryota	k__Fungi	p__Ascomycota	c__Sordariomycetes	o__Microascales	f__Microascaceae	g__Pseudallescheria	s__unclassified_g__Pseudallescheria	Saprotroph	Undefined Saprotroph	Probable	-	-	-	Tedersoo L, et al. 2014. Science 346:1256688
OTU4086	2.66667	1.33333	1.66667	0	0	6.66667	0.666667	0	1.33333	0	3	4.66667	14.3333	0.333333	0	0	0	5.33333	4.33333	0	7	1.25	1.75	0.75	0.25	d__Eukaryota	k__Fungi	p__Ascomycota	c__Sordariomycetes	o__Sordariales	f__Chaetomiaceae	g__Zopfiella	s__Zopfiella_lundqvistii	Saprotroph	Dung Saprotroph	Highly Probable	-	-	-	Bills GF, et al. 2013. Current Opinion in microbiology, 16:549-565; Tedersoo L, et al. 2014. Science 346:1256688
OTU3109	0	13.3333	4.66667	0	0	2	0.666667	0.333333	0	0	1.66667	9	9.33333	2	0	0	0	3.33333	2.33333	0	6.33333	0.25	2	0	0	d__Eukaryota	k__Fungi	p__Ascomycota	c__Sordariomycetes	o__Hypocreales	f__Stachybotryaceae	g__Achroiostachys	s__unclassified_g__Achroiostachys	Saprotroph	Undefined Saprotroph	Possible	Microfungus	-	-	Sterkenburg E, et al. 2015. New Phytologist 207:1145-1158
OTU3994	2.33333	4.33333	7	0	0	4.33333	2	1	0	0	0.333333	12	1.33333	0.666667	2.66667	0.333333	0	2.66667	6.33333	0	7.33333	1.75	0.75	0	0	d__Eukaryota	k__Fungi	p__unclassified_k__Fungi	c__unclassified_k__Fungi	o__unclassified_k__Fungi	f__unclassified_k__Fungi	g__unclassified_k__Fungi	s__unclassified_k__Fungi	-	-	-	-	-	Unassigned	-
OTU3129	0	0	0	0	0	2.66667	0.333333	0.333333	0	0	0	0	1	14	35.3333	0	0	0	0	0	3	0	0.25	0	0	d__Eukaryota	k__Fungi	p__Ascomycota	c__Dothideomycetes	o__Pleosporales	f__Didymellaceae	g__Neoascochyta	s__Neoascochyta_sp	Pathotroph-Saprotroph	Animal Pathogen-Plant Pathogen-Undefined Saprotroph	Possible	Microfungus	-	-	Tedersoo L, et al. 2014. Science 346:1256688 (doi:10.1126/science.1256688)
OTU5801	5.33333	5.66667	4.33333	0	0	8.66667	2.33333	0.666667	3.33333	0	4	1.33333	13.3333	1	0	0	0	1	0.333333	0	5	0	0.5	0	0	d__Eukaryota	k__Fungi	p__Ascomycota	c__Sordariomycetes	o__Hypocreales	f__Hypocreales_fam_Incertae_sedis	g__Acremonium	s__Acremonium_hyalinulum	Pathogen-Saprotroph-Symbiotroph	Animal Pathogen-Endophyte-Fungal Parasite-Plant Pathogen-Wood Saprotroph	Possible	Microfungus	Soft Rot	Endophyte detection method-culture (Hanada et al. 2010, Del Olmo-Ruiz & Arnold 2014); Likely opportunistic human pathogen (Irinyi et al. 2015)	Duncan CG, Eslyn WE. 1966. Mycologia 58:642-64; Nilsson T. 1973. Studies on wood degradation and cellulolytic activity of microfungi. No. 104; Worrall JJ, et al. 1997. Mycologia 89: 199-219; Hanada RE, et al. 2010. Fungal Biology 114:901-910; Del Olmo-Ruiz M, Arnold AE. 2014. Mycologia 106:8-21; Tedersoo L, et al. 2014. Science 346:1256688; Irinyi L, et al. 2015. Medical Mycology 53:313-337
OTU4057	3	1.33333	2.33333	0	0	7.66667	1	0.666667	0	0.333333	0	6	10.6667	0.333333	0.666667	0	0.666667	1.33333	11	0	0.666667	5	4	0	0	d__Eukaryota	k__Fungi	p__Ascomycota	c__Sordariomycetes	o__unclassified_c__Sordariomycetes	f__unclassified_c__Sordariomycetes	g__unclassified_c__Sordariomycetes	s__unclassified_c__Sordariomycetes	-	-	-	-	-	Unassigned	-
OTU3785	4	3	5.33333	0	0	6.33333	1.33333	1	0	0	2.66667	1.66667	2.33333	0.333333	0	0	0	7.33333	3.33333	0	16.6667	1	0.25	0	0	d__Eukaryota	k__Fungi	p__unclassified_k__Fungi	c__unclassified_k__Fungi	o__unclassified_k__Fungi	f__unclassified_k__Fungi	g__unclassified_k__Fungi	s__unclassified_k__Fungi	-	-	-	-	-	Unassigned	-
OTU3852	0	1.66667	2	0	0	18	0.666667	0.666667	0	0	0	0.333333	6	0	1	0	0	5.33333	4.66667	0	13.6667	2.25	0.25	0	0	d__Eukaryota	k__Fungi	p__Ascomycota	c__Sordariomycetes	o__unclassified_c__Sordariomycetes	f__unclassified_c__Sordariomycetes	g__unclassified_c__Sordariomycetes	s__unclassified_c__Sordariomycetes	-	-	-	-	-	Unassigned	-
OTU2526	0.333333	2.33333	0.333333	0.666667	0	0	0	0	0	0	0	0	0.333333	0.333333	0	0	0	0	3.33333	0	0	1.75	44.25	2.75	0	d__Eukaryota	k__Fungi	p__Ascomycota	c__Sordariomycetes	o__unclassified_c__Sordariomycetes	f__unclassified_c__Sordariomycetes	g__unclassified_c__Sordariomycetes	s__unclassified_c__Sordariomycetes	-	-	-	-	-	Unassigned	-
OTU3674	0.333333	1	0.333333	0	0	7.66667	7	5.33333	1.66667	0.666667	0	0.666667	5.66667	2	8.66667	0.666667	0.333333	1.66667	0.333333	0	1	7.5	3.5	0	0	d__Eukaryota	k__Fungi	p__Basidiomycota	c__Tremellomycetes	o__Tremellales	f__unclassified_o__Tremellales	g__unclassified_o__Tremellales	s__unclassified_o__Tremellales	Pathotroph-Saprotroph-Symbiotroph	Fungal Parasite-Undefined Saprotroph	Possible	Tremelloid-Yeast	-	The order contains both teleomorphic and anamorphic species, most of the latter being yeasts	Sterkenburg E, et al. 2015. New Phytologist 207:1145-1158
OTU5035	6	4.66667	8.66667	0	0	12.3333	3	0.333333	0	0.333333	1.33333	2	0	0	0	0	0	1	2.33333	0	13.6667	0	0.25	0	0	d__Eukaryota	k__Fungi	p__Ascomycota	c__Sordariomycetes	o__Hypocreales	f__Hypocreales_fam_Incertae_sedis	g__Emericellopsis	s__Emericellopsis_terricola	Saprotroph	Undefined Saprotroph	Probable	-	-	-	Tedersoo L, et al. 2014. Science 346:1256688
OTU4233	0	8	6.66667	0	0	11.3333	0	4.33333	0	0	0	2.66667	1	0.666667	0	0	0	0	3.33333	0	0	15.75	2	0	0	d__Eukaryota	k__Fungi	p__unclassified_k__Fungi	c__unclassified_k__Fungi	o__unclassified_k__Fungi	f__unclassified_k__Fungi	g__unclassified_k__Fungi	s__unclassified_k__Fungi	-	-	-	-	-	Unassigned	-
OTU1156	0.333333	0.333333	1	0.333333	1.33333	2	0	0	0	0	0	1.66667	1.33333	1.33333	16.6667	2.66667	6	0	0	4.66667	0	0.5	0	15.5	0	d__Eukaryota	k__Fungi	p__unclassified_k__Fungi	c__unclassified_k__Fungi	o__unclassified_k__Fungi	f__unclassified_k__Fungi	g__unclassified_k__Fungi	s__unclassified_k__Fungi	-	-	-	-	-	Unassigned	-
OTU136	1.66667	1	1.66667	0.333333	0	15	1.33333	1	0	0	0.333333	0	1.33333	0	0	0	0	3.66667	3.33333	0	16.3333	6.5	2	0	0	d__Eukaryota	k__Fungi	p__Ascomycota	c__Dothideomycetes	o__Pleosporales	f__Morosphaeriaceae	g__unclassified_f__Morosphaeriaceae	s__unclassified_f__Morosphaeriaceae	-	-	-	-	-	Unassigned	-
OTU3244	0	0	0	0	0	0	0	0	0	0	37.6667	5.33333	0	0	0	0	0	0	0.666667	0	0	5	6.75	0	0	d__Eukaryota	k__Fungi	p__unclassified_k__Fungi	c__unclassified_k__Fungi	o__unclassified_k__Fungi	f__unclassified_k__Fungi	g__unclassified_k__Fungi	s__unclassified_k__Fungi	-	-	-	-	-	Unassigned	-
OTU2549	0.333333	1.66667	0.333333	0	0	17	0.333333	0.333333	0.333333	0	0.333333	3.33333	6.66667	4.66667	0.666667	0	0.666667	0.333333	1.66667	0	13	2.25	1.25	0	0.25	d__Eukaryota	k__Fungi	p__Glomeromycota	c__Glomeromycetes	o__Glomerales	f__Glomeraceae	g__unclassified_f__Glomeraceae	s__unclassified_f__Glomeraceae	Symbiotroph	Arbuscular Mycorrhizal	Highly Probable	-	-	-	Redecker D, et al. 2013. Mycorrhiza 23:515-531
OTU4052	0	5.33333	5.33333	0.333333	0	2.33333	6	2.66667	0	0	0	6	0	3.66667	4.33333	0	0	3.33333	1.33333	0	0	3.25	11.5	0	0	d__Eukaryota	k__Fungi	p__Ascomycota	c__Dothideomycetes	o__Pleosporales	f__Pleosporaceae	g__Curvularia	s__Curvularia_spicifera	Pathotroph	Plant Pathogen	Probable	-	-	-	Tedersoo L, et al. 2014. Science 346:1256688
OTU4065	0	0	0	0	0	0.666667	0	0	0	0	1.66667	0	3	0.333333	0	0	0	6.33333	0.666667	0	37	4	1.25	0.25	0	d__Eukaryota	k__Fungi	p__unclassified_k__Fungi	c__unclassified_k__Fungi	o__unclassified_k__Fungi	f__unclassified_k__Fungi	g__unclassified_k__Fungi	s__unclassified_k__Fungi	-	-	-	-	-	Unassigned	-
OTU3632	1	1.66667	2	0	0.666667	5.66667	0.333333	0	1	0.333333	0.333333	1	8.66667	0.666667	3.33333	0	0	0.666667	6.33333	1	15.6667	2.5	1.5	0	0.25	d__Eukaryota	k__Fungi	p__Glomeromycota	c__Glomeromycetes	o__Glomerales	f__Glomeraceae	g__Glomus	s__Glomus_indicum	Symbiotroph	Arbuscular Mycorrhizal	Highly Probable	-	-	-	Redecker D, et al. 2013. Mycorrhiza 23:515-531
OTU3950	0	0.333333	0	1.66667	0.333333	0.333333	0	0	0.666667	0.333333	0	3.33333	0	4.66667	16	2	4.66667	0	2	5	0	4.25	1	3.25	4.75	d__Eukaryota	k__Fungi	p__unclassified_k__Fungi	c__unclassified_k__Fungi	o__unclassified_k__Fungi	f__unclassified_k__Fungi	g__unclassified_k__Fungi	s__unclassified_k__Fungi	-	-	-	-	-	Unassigned	-
OTU970	12.3333	2.66667	0.333333	0	0	0	0	0.333333	0	0	0	38.6667	0	0	0	0	0	0	0	0	0	0	0	0	0	d__Eukaryota	k__Fungi	p__unclassified_k__Fungi	c__unclassified_k__Fungi	o__unclassified_k__Fungi	f__unclassified_k__Fungi	g__unclassified_k__Fungi	s__unclassified_k__Fungi	-	-	-	-	-	Unassigned	-
OTU3543	0.333333	0	0	0	0	2.33333	0	0.333333	1.33333	22	0.333333	0	2.33333	0	4	0.333333	0.666667	0.333333	0	0	17	1.5	1.25	0	0.25	d__Eukaryota	k__Fungi	p__unclassified_k__Fungi	c__unclassified_k__Fungi	o__unclassified_k__Fungi	f__unclassified_k__Fungi	g__unclassified_k__Fungi	s__unclassified_k__Fungi	-	-	-	-	-	Unassigned	-
OTU4857	4.66667	1	25	0	0	15.6667	0.333333	0	0	0	0	4	0.666667	0	0	0	0	0	2.66667	0	0	0	0	0	0	d__Eukaryota	k__Fungi	p__Basidiomycota	c__Agaricomycetes	o__Agaricales	f__Bolbitiaceae	g__Conocybe	s__unclassified_g__Conocybe	Saprotroph	Undefined Saprotroph	Probable	-	-	-	Tedersoo L, et al. 2014. Science 346:1256688
OTU3071	5.33333	3.33333	4.33333	0	0	14.6667	2	2.33333	0	0	2.66667	2.33333	3.33333	0.333333	0	0	0	0	2	0	10	0.25	1	0	0	d__Eukaryota	k__Fungi	p__unclassified_k__Fungi	c__unclassified_k__Fungi	o__unclassified_k__Fungi	f__unclassified_k__Fungi	g__unclassified_k__Fungi	s__unclassified_k__Fungi	-	-	-	-	-	Unassigned	-
OTU3776	0	0.333333	0	0	0	9.33333	0	0	0	1.33333	8.33333	7	6.33333	1.33333	0	0	0	3	2	0	11.6667	0.5	2.75	0	0	d__Eukaryota	k__Fungi	p__Kickxellomycota	c__Kickxellomycetes	o__Kickxellales	f__Kickxellaceae	g__Ramicandelaber	s__Ramicandelaber_sp	Saprotroph	Undefined Saprotroph	Probable	-	-	-	Tedersoo L, et al. 2014. Science 346:1256688
OTU4281	0	1.66667	0.666667	3.33333	4.33333	0	0.333333	0	0.333333	1.66667	0	0	0	2	0	2	0.666667	0	2.66667	12	0	2.75	5.25	5.25	9	d__Eukaryota	k__Fungi	p__Ascomycota	c__Dothideomycetes	o__Pleosporales	f__Lentitheciaceae	g__Poaceascoma	s__Poaceascoma_helicoides	-	-	-	-	-	Unassigned	-
OTU3760	5.66667	3.33333	0.666667	0	0	1.66667	3	1	0	0	10.6667	2.66667	3.66667	1.66667	2	0	0	7.33333	3	0	4.33333	2.25	0.5	0	0	d__Eukaryota	k__Fungi	p__Ascomycota	c__Dothideomycetes	o__Pleosporales	f__Thyridariaceae	g__Roussoella	s__Roussoella_solani	Saprotroph	Undefined Saprotroph	Probable	-	-	-	Tedersoo L, et al. 2014. Science 346:1256688
OTU151	1.33333	0.333333	0.666667	0.333333	0	4.33333	1	20.6667	0	0	13.3333	0.333333	2	2	1.66667	0	0	0	0	0	1.66667	2.5	1.25	0	0	d__Eukaryota	k__Fungi	p__unclassified_k__Fungi	c__unclassified_k__Fungi	o__unclassified_k__Fungi	f__unclassified_k__Fungi	g__unclassified_k__Fungi	s__unclassified_k__Fungi	-	-	-	-	-	Unassigned	-
OTU738	7.66667	3.33333	3	0	0	15	1.33333	0.333333	0	0	2.66667	3.33333	2.33333	0.666667	0.666667	0	0.333333	0	2.66667	0	10	0	0	0	0	d__Eukaryota	k__Fungi	p__Kickxellomycota	c__Kickxellomycetes	o__Kickxellales	f__Kickxellaceae	g__Ramicandelaber	s__Ramicandelaber_longisporus	Saprotroph	Undefined Saprotroph	Probable	-	-	-	Tedersoo L, et al. 2014. Science 346:1256688
OTU3926	0.333333	1	4	0	0.333333	1.66667	0.666667	1	0	0	1.33333	11.3333	5.66667	0.666667	0.333333	0	0	3	9	0	3	7.25	2.75	0	0	d__Eukaryota	k__Fungi	p__unclassified_k__Fungi	c__unclassified_k__Fungi	o__unclassified_k__Fungi	f__unclassified_k__Fungi	g__unclassified_k__Fungi	s__unclassified_k__Fungi	-	-	-	-	-	Unassigned	-
OTU3733	0	1	2	0	0	0	2	0.666667	0	0	0.333333	2	2.66667	23.3333	7.33333	0	0	0	1	0	0	5.25	5.75	0	0	d__Eukaryota	k__Fungi	p__Ascomycota	c__Dothideomycetes	o__Pleosporales	f__Phaeosphaeriaceae	g__Phaeosphaeriopsis	s__Phaeosphaeriopsis_sp	Saprotroph	Undefined Saprotroph	Probable	-	-	-	Tedersoo L, et al. 2014. Science 346:1256688
OTU328	10.3333	0	5.33333	0	0	22.3333	0.333333	1.66667	0	0	0	6	0	0	0	0	0	0	7.33333	0	0	0	0	0	0	d__Eukaryota	k__Fungi	p__Mortierellomycota	c__Mortierellomycetes	o__Mortierellales	f__Mortierellaceae	g__Mortierella	s__Mortierella_elongata	Saprotroph-Symbiotroph	Endophyte-Litter Saprotroph-Soil Saprotroph-Undefined Saprotroph	Possible	Microfungus	-	Saprobic in soil and thus frequenctly isolated from soil and material contaminated with soil such as hay or rotten silage and spoil tips (Cannon & Kirk 2007)	Cannon PF, Kirk PM. 2007. Fungal Families of the World. CAB International, Cambridge; Purahong W, et al. 2016. Molecular Ecology 25:4059-4074
OTU253	1	19.6667	24	0	0	0	3.66667	2.66667	0.666667	0	0	0	1.33333	0	0	0	0	0	0	0	0	0	0	0	0.25	d__Eukaryota	k__Fungi	p__Ascomycota	c__Sordariomycetes	o__Hypocreales	f__Hypocreales_fam_Incertae_sedis	g__Acremonium	s__unclassified_g__Acremonium	Pathogen-Saprotroph-Symbiotroph	Animal Pathogen-Endophyte-Fungal Parasite-Plant Pathogen-Wood Saprotroph	Possible	Microfungus	Soft Rot	Endophyte detection method-culture (Hanada et al. 2010, Del Olmo-Ruiz & Arnold 2014); Likely opportunistic human pathogen (Irinyi et al. 2015)	Duncan CG, Eslyn WE. 1966. Mycologia 58:642-64; Nilsson T. 1973. Studies on wood degradation and cellulolytic activity of microfungi. No. 104; Worrall JJ, et al. 1997. Mycologia 89: 199-219; Hanada RE, et al. 2010. Fungal Biology 114:901-910; Del Olmo-Ruiz M, Arnold AE. 2014. Mycologia 106:8-21; Tedersoo L, et al. 2014. Science 346:1256688; Irinyi L, et al. 2015. Medical Mycology 53:313-337
OTU4106	0	0.666667	0.666667	0.666667	1	1	0.333333	0.333333	0.333333	4.66667	3.66667	5.66667	2.33333	1.66667	0.333333	0	0	1.66667	10	0	4.66667	4.25	7.25	1.25	0.75	d__Eukaryota	k__Fungi	p__Ascomycota	c__Sordariomycetes	o__unclassified_c__Sordariomycetes	f__unclassified_c__Sordariomycetes	g__unclassified_c__Sordariomycetes	s__unclassified_c__Sordariomycetes	-	-	-	-	-	Unassigned	-
OTU2357	0	0	0	0	0	0	0	0	0	0	0	0	0	0	0	0	0.666667	30.6667	0	0.666667	21	0	0	0	0	d__Eukaryota	k__Fungi	p__Ascomycota	c__Saccharomycetes	o__Saccharomycetales	f__Saccharomycetales_fam_Incertae_sedis	g__Candida	s__unclassified_g__Candida	Saprotroph	Undefined Saprotroph	Possible	Yeast	-	-	Sterkenburg E, et al. 2015. New Phytologist 207:1145-1158
OTU2609	0	9.66667	4.33333	0	0	0	1.33333	2.66667	0	0	0.666667	16.3333	2.66667	0.333333	0	0	0	1.33333	12.3333	0	0	0.75	0.25	0	0	d__Eukaryota	k__Fungi	p__Mucoromycota	c__Mucoromycetes	o__Mucorales	f__Mucoraceae	g__Mucor	s__Mucor_irregularis	Saprotroph	Undefined Saprotroph	Probable	-	-	-	Tedersoo L, et al. 2014. Science 346:1256688
OTU4280	0	3.66667	3.33333	0	0	0	9	9.33333	0.333333	0.666667	0	3.33333	5	5.66667	1.66667	0	0	1.66667	2	0	1.66667	2	3	0	0	d__Eukaryota	k__Fungi	p__Basidiomycota	c__Cystobasidiomycetes	o__Cystobasidiomycetes_ord_Incertae_sedis	f__Symmetrosporaceae	g__Symmetrospora	s__Symmetrospora_sp	-	-	-	-	-	Unassigned	-
OTU1146	5.33333	6.66667	7.33333	0.333333	0	27.3333	2	3	0	0	0	0	0	0.333333	0	0	0	0	0	0	0	0	0	0	0	d__Eukaryota	k__Fungi	p__unclassified_k__Fungi	c__unclassified_k__Fungi	o__unclassified_k__Fungi	f__unclassified_k__Fungi	g__unclassified_k__Fungi	s__unclassified_k__Fungi	-	-	-	-	-	Unassigned	-
OTU3722	0	1	1	0.333333	0	18.6667	0	0.333333	0.333333	0	0	5.66667	4	1.66667	1	0	0.333333	2	1.66667	0	9.33333	2	2.75	0	0	d__Eukaryota	k__Fungi	p__Glomeromycota	c__Glomeromycetes	o__Glomerales	f__Glomeraceae	g__Dominikia	s__Dominikia_bernensis	Symbiotroph	Arbuscular Mycorrhizal	Highly Probable	-	-	-	Redecker D, et al. 2013. Mycorrhiza 23:515-531
OTU4105	1	4	7.66667	0	0	1.33333	2.66667	0.666667	0	0.333333	0	2	2.33333	0	1.33333	0	0	3.66667	10.3333	0	3	4.75	7	0	0	d__Eukaryota	k__Fungi	p__Ascomycota	c__Eurotiomycetes	o__Eurotiales	f__Aspergillaceae	g__Penicillium	s__Penicillium_oxalicum	Saprotroph	Undefined Saprotroph	Possible	Microfungus	-	-	Sterkenburg E, et al. 2015. New Phytologist 207:1145-1158
OTU3519	4.66667	3.33333	2.66667	0	0	0	0.666667	0	0	0	0	20.3333	1.33333	0	0	0	0	0	2.33333	0	0	3.5	13.25	0	0	d__Eukaryota	k__Fungi	p__Basidiomycota	c__Agaricomycetes	o__Russulales	f__unclassified_o__Russulales	g__unclassified_o__Russulales	s__Russulales_sp	-	-	-	-	-	Unassigned	-
OTU2721	8	5.33333	7	0	0	6.66667	1	0.333333	0	0.666667	0.666667	0.333333	4.66667	0.333333	2.33333	0	0	10	0.666667	0	3.33333	0	0.5	0	0	d__Eukaryota	k__Fungi	p__Ascomycota	c__Eurotiomycetes	o__Eurotiales	f__Aspergillaceae	g__Aspergillus	s__Aspergillus_foetidus	Saprotroph	Undefined Saprotroph	Possible	Microfungus	-	-	Sterkenburg E, et al. 2015. New Phytologist 207:1145-1158
OTU125	7	9.33333	25	0.333333	0	1.33333	2.33333	1.66667	0	0	1.33333	0.333333	1	0	0	0	0	0	1	0	1	0	0	0	0	d__Eukaryota	k__Fungi	p__unclassified_k__Fungi	c__unclassified_k__Fungi	o__unclassified_k__Fungi	f__unclassified_k__Fungi	g__unclassified_k__Fungi	s__unclassified_k__Fungi	-	-	-	-	-	Unassigned	-
OTU5067	1	13	15.3333	0	0.333333	1	0.333333	0	0	0	1.66667	7.33333	0.666667	0.666667	0.333333	0	0	1.33333	7	0	0.333333	0.75	0.5	0	0	d__Eukaryota	k__Fungi	p__unclassified_k__Fungi	c__unclassified_k__Fungi	o__unclassified_k__Fungi	f__unclassified_k__Fungi	g__unclassified_k__Fungi	s__unclassified_k__Fungi	-	-	-	-	-	Unassigned	-
OTU3984	0	1.33333	0.333333	0	0	0	0.666667	0.333333	0	0	0	17.3333	1.66667	20.3333	1.66667	0	0	0	1.66667	0	2.66667	0.75	2.5	0	0	d__Eukaryota	k__Fungi	p__Ascomycota	c__Sordariomycetes	o__Hypocreales	f__Stachybotryaceae	g__unclassified_f__Stachybotryaceae	s__unclassified_f__Stachybotryaceae	Saprotroph	Undefined Saprotroph	Possible	Microfungus	-	-	Sterkenburg E, et al. 2015. New Phytologist 207:1145-1158
OTU4100	4	2.33333	4	0	0	14.6667	0	0	0	0	5	1	7.66667	0	0	0	0	6	0.666667	0	5.33333	0.25	0.25	0	0	d__Eukaryota	k__Fungi	p__unclassified_k__Fungi	c__unclassified_k__Fungi	o__unclassified_k__Fungi	f__unclassified_k__Fungi	g__unclassified_k__Fungi	s__unclassified_k__Fungi	-	-	-	-	-	Unassigned	-
OTU5908	26.6667	0.333333	0	0	0	0.333333	0	1.66667	0	0	0	4.33333	0.333333	0.333333	0	0	2.33333	0	3.33333	0	0	1	2.25	8	0.25	d__Eukaryota	k__Fungi	p__Ascomycota	c__Dothideomycetes	o__Pleosporales	f__Sporormiaceae	g__Preussia	s__Preussia_terricola	Saprotroph	Dung Saprotroph-Plant Saprotroph	Probable	Microfungus	-	Saprobic, associated with dung and rotting vegetation (Cannon & Kirk 2007)	Cannon PF, Kirk PM. 2007. Fungal Families of the World. CAB International, Cambridge
OTU3819	2.33333	2.33333	1.33333	0	0	1.66667	0	0.333333	0	0	3.66667	9	4.33333	1.66667	1.66667	0	0	2.33333	1.66667	0	14.3333	2.25	1.5	0.75	0	d__Eukaryota	k__Fungi	p__Ascomycota	c__Sordariomycetes	o__Myrmecridiales	f__Myrmecridiaceae	g__Myrmecridium	s__Myrmecridium_sp	Saprotroph	Undefined Saprotroph	Probable	-	-	-	Tedersoo L, et al. 2014. Science 346:1256688
OTU3521	5	4.66667	12.6667	0	0	4.33333	3.66667	4	0	0	1.33333	5.66667	2.66667	0	0	0	0	1.33333	2	0	0	2.75	1	0	0	d__Eukaryota	k__Fungi	p__unclassified_k__Fungi	c__unclassified_k__Fungi	o__unclassified_k__Fungi	f__unclassified_k__Fungi	g__unclassified_k__Fungi	s__unclassified_k__Fungi	-	-	-	-	-	Unassigned	-
OTU3204	0.666667	0	0.333333	0	0	0	4	6.33333	0	0	0	7.33333	1.33333	7.66667	0	0	0	9	4.66667	0.333333	2.66667	2.25	4	0.5	0	d__Eukaryota	k__Fungi	p__Ascomycota	c__Sordariomycetes	o__Microascales	f__Microascaceae	g__Lophotrichus	s__Lophotrichus_sp	Saprotroph	Undefined Saprotroph	Probable	-	-	-	Tedersoo L, et al. 2014. Science 346:1256688
OTU4212	5	5	2.33333	1	0	3	3	2	0	0	0	3.33333	5.66667	1.33333	1	0	0	3.66667	2.33333	0.333333	7.66667	1	3	0	0	d__Eukaryota	k__Fungi	p__Basidiomycota	c__Agaricomycetes	o__Polyporales	f__Meruliaceae	g__Bjerkandera	s__Bjerkandera_adusta	Saprotroph	Wood Saprotroph	Highly Probable	Polyporoid	White Rot	-	Gilbertson RL, Ryvarden L. 1987-1987. North American Polypores. Fungiflora, Oslo
OTU1918	38.6667	1.66667	0	0	0	0	0.333333	9.66667	0	0	0	0	0	0	0	0	0	0	0	0	0	0	0	0	0	d__Eukaryota	k__Fungi	p__Ascomycota	c__unclassified_p__Ascomycota	o__unclassified_p__Ascomycota	f__unclassified_p__Ascomycota	g__unclassified_p__Ascomycota	s__unclassified_p__Ascomycota	-	-	-	-	-	Unassigned	-
OTU4234	0.333333	2	11	0	0.333333	3	1	2.33333	0	0	17.6667	0.666667	0	0	0	0	0	0	2.33333	0	0	9.25	0	0	0	d__Eukaryota	k__Fungi	p__Basidiomycota	c__Agaricomycetes	o__Agaricales	f__Bolbitiaceae	g__Conocybe	s__Conocybe_velutipes	Saprotroph	Undefined Saprotroph	Probable	-	-	-	Tedersoo L, et al. 2014. Science 346:1256688
OTU1212	10	7.66667	6	1	0	3.33333	1	0.333333	0	0	3.33333	1	0	2	2	0	0	0	3	0	9	0	0.25	0	0	d__Eukaryota	k__Fungi	p__Ascomycota	c__Sordariomycetes	o__Glomerellales	f__Plectosphaerellaceae	g__Acrostalagmus	s__Acrostalagmus_annulatus	Saprotroph-Symbiotroph	Endophyte-Undefined Saprotroph	Probable	Microfungus	-	Host - Malvaceae	Costa IPMW, et al. 2012. Mycotaxon 119:26; Tedersoo L, et al. 2014. Science 346:1256688
OTU2939	1.66667	0	0	0	0	0	0	0	0	0	0	0	1	0	0	0	0	0	1	0	40.6667	5.5	0	0	0	d__Eukaryota	k__Fungi	p__Ascomycota	c__Sordariomycetes	o__Sordariales	f__Chaetomiaceae	g__Zopfiella	s__unclassified_g__Zopfiella	Saprotroph	Dung Saprotroph	Highly Probable	-	-	-	Bills GF, et al. 2013. Current Opinion in microbiology, 16:549-565; Tedersoo L, et al. 2014. Science 346:1256688
OTU3842	0	0	0	0	0	0	0	0	0	0	0	0	27	0.333333	0	0	0	6.66667	3.33333	0	0	0.75	10.75	0	1	d__Eukaryota	k__Fungi	p__Ascomycota	c__Dothideomycetes	o__Botryosphaeriales	f__Botryosphaeriaceae	g__Macrophomina	s__Macrophomina_phaseolina	Pathotroph	Plant Pathogen	Probable	Microfungus	-	-	Tedersoo L, et al. 2014. Science 346:1256688
OTU2969	0	1.33333	0	0	0	0	0	0	0	0	0	0	0	0.666667	0	0	0	0	0	0	0	39.25	8.25	0.25	0	d__Eukaryota	k__Fungi	p__Ascomycota	c__Saccharomycetes	o__Saccharomycetales	f__Saccharomycetales_fam_Incertae_sedis	g__Candida	s__Candida_quercitrusa	Saprotroph	Undefined Saprotroph	Possible	Yeast	-	-	Sterkenburg E, et al. 2015. New Phytologist 207:1145-1158
OTU3673	3.33333	2	2	0	0	4	3.33333	2.33333	0.333333	0	4.66667	1.33333	3	0.666667	0.666667	0	0	8.66667	1.33333	0	0.333333	7.25	4.25	0	0	d__Eukaryota	k__Fungi	p__unclassified_k__Fungi	c__unclassified_k__Fungi	o__unclassified_k__Fungi	f__unclassified_k__Fungi	g__unclassified_k__Fungi	s__unclassified_k__Fungi	-	-	-	-	-	Unassigned	-
OTU843	6.33333	1	0	0	0	17.6667	0	1	0	0	0.333333	0	7.66667	5.66667	1	0	0	1.33333	0	0	2.33333	1	4	0	0	d__Eukaryota	k__Fungi	p__unclassified_k__Fungi	c__unclassified_k__Fungi	o__unclassified_k__Fungi	f__unclassified_k__Fungi	g__unclassified_k__Fungi	s__unclassified_k__Fungi	-	-	-	-	-	Unassigned	-
OTU1910	0	3.66667	1.33333	0	0	0	13	24.3333	0	0.666667	0.666667	0.333333	0	3.66667	0	0	0	0	0	0	1.33333	0	0.25	0	0	d__Eukaryota	k__Fungi	p__Ascomycota	c__Leotiomycetes	o__Thelebolales	f__Thelebolaceae	g__Thelebolus	s__Thelebolus_globosus	Saprotroph-Symbiotroph	Dung Saprotroph-Endophyte-Undefined Saprotroph	Probable	Microfungus	-	Endophyte detection method-culture (David et al. 2016)	Tedersoo L, et al. 2014. Science 346:1256688; David AS, et al. 2016. Microbial Ecology 71:912-926
OTU3778	4.33333	0.666667	2	0	0	10	0.333333	0.666667	0	0	0.333333	1.66667	0.666667	0	0.333333	0	0	6.66667	9.66667	0	9.33333	1.75	0.75	0	0	d__Eukaryota	k__Fungi	p__Ascomycota	c__unclassified_p__Ascomycota	o__unclassified_p__Ascomycota	f__unclassified_p__Ascomycota	g__unclassified_p__Ascomycota	s__unclassified_p__Ascomycota	-	-	-	-	-	Unassigned	-
OTU2668	3.33333	4	4	0	0	7.66667	2	1.33333	0	1	3.66667	6.33333	3.33333	1	0	0	0	3.33333	3.66667	0	2.66667	0.25	1.5	0	0	d__Eukaryota	k__Fungi	p__unclassified_k__Fungi	c__unclassified_k__Fungi	o__unclassified_k__Fungi	f__unclassified_k__Fungi	g__unclassified_k__Fungi	s__unclassified_k__Fungi	-	-	-	-	-	Unassigned	-
OTU1196	0	0	0	1.33333	0	0	0	0	6	33.6667	1.66667	0.333333	3	0	1	0.666667	0	0	0	0	0	0.5	0	0	0.75	d__Eukaryota	k__Fungi	p__unclassified_k__Fungi	c__unclassified_k__Fungi	o__unclassified_k__Fungi	f__unclassified_k__Fungi	g__unclassified_k__Fungi	s__unclassified_k__Fungi	-	-	-	-	-	Unassigned	-
OTU769	0	0	0	0	0	19.3333	0	0.333333	0	0	0	0	24	0	0	0	0	0	0.666667	0	4.33333	0	0	0	0	d__Eukaryota	k__Fungi	p__unclassified_k__Fungi	c__unclassified_k__Fungi	o__unclassified_k__Fungi	f__unclassified_k__Fungi	g__unclassified_k__Fungi	s__unclassified_k__Fungi	-	-	-	-	-	Unassigned	-
OTU3081	1.66667	3.33333	2.33333	0	0	1	1	1	0	0	5.33333	1	4	5.66667	0	0	0	0	8.33333	0	9.66667	2.5	1.75	0	0	d__Eukaryota	k__Fungi	p__Ascomycota	c__Dothideomycetes	o__Pleosporales	f__unclassified_o__Pleosporales	g__unclassified_o__Pleosporales	s__unclassified_o__Pleosporales	-	-	-	-	-	Unassigned	-
OTU2025	0.666667	1.33333	0.666667	0	0	0.333333	0.666667	0.333333	0	0	0	1	9	0.333333	0	0	0	0.333333	6	0	25.3333	2.5	0	0	0	d__Eukaryota	k__Fungi	p__unclassified_k__Fungi	c__unclassified_k__Fungi	o__unclassified_k__Fungi	f__unclassified_k__Fungi	g__unclassified_k__Fungi	s__unclassified_k__Fungi	-	-	-	-	-	Unassigned	-
OTU4305	0	1.66667	0.666667	0	0	4.33333	9.66667	7.66667	13.3333	0.333333	0	1	0	3.33333	2	0	0	0	0.666667	0	0	0.25	3.5	0	0	d__Eukaryota	k__Fungi	p__Ascomycota	c__Dothideomycetes	o__Pleosporales	f__Pleosporaceae	g__Bipolaris	s__Bipolaris_cynodontis	Pathotroph	Plant Pathogen	Probable	-	-	-	Tedersoo L, et al. 2014. Science 346:1256688
OTU3817	7.33333	2.66667	0	0	0	9.33333	0.333333	0.666667	0	0	0.333333	6	6	1.33333	0	0	0	2	1	0	9.33333	0.75	1	0	0	d__Eukaryota	k__Fungi	p__Ascomycota	c__Pezizomycetes	o__Pezizales	f__Ascodesmidaceae	g__Cephaliophora	s__Cephaliophora_sp	Saprotroph	Dung Saprotroph-Soil Saprotroph	Probable	Microfungus	-	Molecular studies indicate that the family clusters within Pyronomataceae, but the latter family is widely circumscribed and may need division (Cannon & Kirk 2007)	Cannon PF, Kirk PM. 2007. Fungal Families of the World. CAB International, Cambridge
OTU147	1	1.33333	6	0.666667	0.333333	3.66667	1	3.33333	1	2	0	1.66667	0	0	0	0	0	0	14	0	9	1	1.75	0.25	0	d__Eukaryota	k__Fungi	p__Ascomycota	c__Sordariomycetes	o__unclassified_c__Sordariomycetes	f__unclassified_c__Sordariomycetes	g__unclassified_c__Sordariomycetes	s__unclassified_c__Sordariomycetes	-	-	-	-	-	Unassigned	-
OTU3981	4	0	0	0.333333	0	0	1.66667	1.33333	0	0	0.666667	0	6.66667	24.3333	2.33333	0	0	0	0.666667	0	0	3.75	2.25	0	0	d__Eukaryota	k__Fungi	p__unclassified_k__Fungi	c__unclassified_k__Fungi	o__unclassified_k__Fungi	f__unclassified_k__Fungi	g__unclassified_k__Fungi	s__unclassified_k__Fungi	-	-	-	-	-	Unassigned	-
OTU3058	5.66667	0.666667	2	0	0	0.666667	7.66667	7	0.666667	0.333333	3.66667	0.333333	1.33333	2.33333	0.666667	0	0	0	0.333333	12.6667	0	0.5	1.25	0	0	d__Eukaryota	k__Fungi	p__Ascomycota	c__Sordariomycetes	o__Sordariales	f__Lasiosphaeriaceae	g__unclassified_f__Lasiosphaeriaceae	s__unclassified_f__Lasiosphaeriaceae	Saprotroph	Undefined Saprotroph	Probable	Microfungus	-	Saprobes found dung, soil and rotting vegetation (Cannon & Kirk 2007)	Cannon PF, Kirk PM. 2007. Fungal Families of the World. CAB International, Cambridge
OTU3363	0	0	0	0	0	0	0	0	0	0	0	0	0	0	0	0	0	0.666667	29.6667	0	0	13.75	3.25	0	0	d__Eukaryota	k__Fungi	p__unclassified_k__Fungi	c__unclassified_k__Fungi	o__unclassified_k__Fungi	f__unclassified_k__Fungi	g__unclassified_k__Fungi	s__unclassified_k__Fungi	-	-	-	-	-	Unassigned	-
OTU3096	3.33333	11	8.33333	0	0	0	0	0	0	0	0	13.3333	0	0.333333	0.333333	0	0	0	10.3333	0	0	0	0.25	0	0	d__Eukaryota	k__Fungi	p__Ascomycota	c__unclassified_p__Ascomycota	o__unclassified_p__Ascomycota	f__unclassified_p__Ascomycota	g__unclassified_p__Ascomycota	s__unclassified_p__Ascomycota	-	-	-	-	-	Unassigned	-
OTU3706	2.33333	1.66667	0.333333	1	0	20.6667	0.333333	0.333333	2	0.666667	0.666667	4.66667	1	2.33333	1	0	0.333333	0	0.666667	0	4.33333	2.25	0.25	0	0	d__Eukaryota	k__Fungi	p__Glomeromycota	c__Glomeromycetes	o__Glomerales	f__Glomeraceae	g__Glomus	s__Glomus_aggregatum	Symbiotroph	Arbuscular Mycorrhizal	Highly Probable	-	-	-	Redecker D, et al. 2013. Mycorrhiza 23:515-531
OTU1566	4	2.66667	2	0	0	0.333333	0	0	0	0	1.66667	1.33333	0.333333	0	0	0	0	2	9	0	23	0	0.25	0	0	d__Eukaryota	k__Fungi	p__unclassified_k__Fungi	c__unclassified_k__Fungi	o__unclassified_k__Fungi	f__unclassified_k__Fungi	g__unclassified_k__Fungi	s__unclassified_k__Fungi	-	-	-	-	-	Unassigned	-
OTU4064	8.33333	2	2.66667	0	0	21	2.33333	3.33333	0	0	0	1	0.666667	2.66667	0	0	0	0	0.333333	0	0	2.25	0	0	0	d__Eukaryota	k__Fungi	p__unclassified_k__Fungi	c__unclassified_k__Fungi	o__unclassified_k__Fungi	f__unclassified_k__Fungi	g__unclassified_k__Fungi	s__unclassified_k__Fungi	-	-	-	-	-	Unassigned	-
OTU4982	0	0	0	0	0	0	0	0	0	0	0	0.333333	0	45.3333	0	0	0	0	0.666667	0	0	0	0.25	0	0	d__Eukaryota	k__Fungi	p__Ascomycota	c__Sordariomycetes	o__unclassified_c__Sordariomycetes	f__unclassified_c__Sordariomycetes	g__unclassified_c__Sordariomycetes	s__unclassified_c__Sordariomycetes	-	-	-	-	-	Unassigned	-
OTU3567	1.33333	0	0	0	0	0.333333	0	0	0	0	8.33333	17	0.666667	3	0.666667	0	0	2.66667	7	0	1	0.5	2.25	1.25	0.5	d__Eukaryota	k__Fungi	p__Basidiomycota	c__Agaricomycetes	o__Agaricales	f__Psathyrellaceae	g__Coprinopsis	s__Coprinopsis_fusispora	Saprotroph	Dung Saprotroph-Plant Saprotroph-Wood Saprotroph	Probable	Agaricoid	-	Saprobic, in grass, on dung, rotten wood and similar substrata (Cannon & Kirk 2007)	Cannon PF, Kirk PM. 2007. Fungal Families of the World. CAB International, Cambridge
OTU3728	0	0.333333	0	0	0	1	0.666667	2.66667	0	0	0	2	3.33333	5.33333	6.33333	0	0	1.33333	1	0.333333	8.33333	6.5	7.25	0	0	d__Eukaryota	k__Fungi	p__Basidiomycota	c__Cystobasidiomycetes	o__Cystobasidiomycetes_ord_Incertae_sedis	f__Buckleyzymaceae	g__Buckleyzyma	s__Buckleyzyma_aurantiaca	Saprotroph	Undefined Saprotroph	Probable	Yeast	-	-	Wang QM, et al. 2015. Studies in Mycology 81:149-189 (https://doi.org/10.1016/j.simyco.2015.12.002)
OTU4385	3.33333	1	2	0	0	20.3333	0.333333	0	0	0	2.66667	0	4	0	0	0	0	1.66667	1	0	8	0.75	1.25	0	0	d__Eukaryota	k__Fungi	p__unclassified_k__Fungi	c__unclassified_k__Fungi	o__unclassified_k__Fungi	f__unclassified_k__Fungi	g__unclassified_k__Fungi	s__unclassified_k__Fungi	-	-	-	-	-	Unassigned	-
OTU4838	1.66667	7.66667	14.6667	0	0	6	2	2.66667	0	0	0	6	1	0.666667	0	0	0	0	1.66667	0	0	0.5	1.75	0	0	d__Eukaryota	k__Fungi	p__unclassified_k__Fungi	c__unclassified_k__Fungi	o__unclassified_k__Fungi	f__unclassified_k__Fungi	g__unclassified_k__Fungi	s__unclassified_k__Fungi	-	-	-	-	-	Unassigned	-
OTU4060	0	2.66667	1	0	0	0	0.333333	0.333333	0	0	0	39.6667	0	1	0	0	0	0	0.333333	0	0	0.5	0.25	0	0	d__Eukaryota	k__Fungi	p__unclassified_k__Fungi	c__unclassified_k__Fungi	o__unclassified_k__Fungi	f__unclassified_k__Fungi	g__unclassified_k__Fungi	s__unclassified_k__Fungi	-	-	-	-	-	Unassigned	-
OTU155	0	0	2.33333	0.666667	0	1.66667	0	0	3	0	1	1.33333	0.666667	0	8	0	3.66667	0	2.33333	0	1.66667	5.25	9	5.5	0	d__Eukaryota	k__Fungi	p__Ascomycota	c__Sordariomycetes	o__Microascales	f__Halosphaeriaceae	g__unclassified_f__Halosphaeriaceae	s__unclassified_f__Halosphaeriaceae	Saprotroph	Undefined Saprotroph-Wood Saprotroph	Probable	Microfungus	-	Found in aquatic habitats, mostly in marine environments; saprobic on submerged or intertidal wood, occasionally associated with sand grains and similar substrata (Cannon & Kirk 2007)	Cannon PF, Kirk PM. 2007. Fungal Families of the World. CAB International, Cambridge
OTU3624	5.33333	1	6	0	0	10	5.33333	6.66667	0.666667	1.33333	0.333333	0	0.333333	0	0	0	0	0	3.33333	0	2	1.75	2	0	0	d__Eukaryota	k__Fungi	p__Ascomycota	c__Sordariomycetes	o__Microascales	f__Microascaceae	g__Gamsia	s__Gamsia_sp	Pathotroph-Saprotroph-Symbiotroph	Animal Pathogen-Endophyte-Plant Pathogen-Undefined Saprotroph	Possible	Microfungus	-	Saprobic in soil or rotting vegetation, some species heat-tolerant and associatated with silage and compost, a few associated with humans and animals (Cannon & Kirk 2007)	Cannon PF, Kirk PM. 2007. Fungal Families of the World. CAB International, Cambridge
OTU50	46	0	0	0	0	0	0	0	0	0	0	0	0	0	0	0	0	0	0	0	0	0	0	0	0	d__Eukaryota	k__Fungi	p__Ascomycota	c__Leotiomycetes	o__Erysiphales	f__Erysiphaceae	g__Podosphaera	s__Podosphaera_fusca	Pathotroph	Plant Pathogen	Probable	Microfungus	-	-	Tedersoo L, et al. 2014. Science 346:1256688
OTU2683	4	1	2.33333	0	0	7	0.666667	0.666667	0	0	4.66667	0.666667	9	0	0.333333	0	0	6	1.33333	0	6.66667	1	0.5	0	0	d__Eukaryota	k__Fungi	p__unclassified_k__Fungi	c__unclassified_k__Fungi	o__unclassified_k__Fungi	f__unclassified_k__Fungi	g__unclassified_k__Fungi	s__unclassified_k__Fungi	-	-	-	-	-	Unassigned	-
OTU2611	6	0.666667	0.333333	0	0	7	0	0.666667	0	0	4.66667	4.33333	3.66667	0	1	0	0	3.66667	1	0	11.6667	0.75	0.25	0	0	d__Eukaryota	k__Fungi	p__unclassified_k__Fungi	c__unclassified_k__Fungi	o__unclassified_k__Fungi	f__unclassified_k__Fungi	g__unclassified_k__Fungi	s__unclassified_k__Fungi	-	-	-	-	-	Unassigned	-
OTU4896	10	17	8	0	0.333333	1	2.33333	3.33333	0	0.666667	0	1.66667	0	0	0	0	0	0	1.33333	0	0	0	0	0	0	d__Eukaryota	k__Fungi	p__unclassified_k__Fungi	c__unclassified_k__Fungi	o__unclassified_k__Fungi	f__unclassified_k__Fungi	g__unclassified_k__Fungi	s__unclassified_k__Fungi	-	-	-	-	-	Unassigned	-
OTU3044	3.33333	3	1	0	0	6	0.333333	0.333333	0	0	1.66667	10	4.66667	0	0.666667	0	0	1.33333	0.666667	0	8.66667	1.25	2.5	0	0	d__Eukaryota	k__Fungi	p__unclassified_k__Fungi	c__unclassified_k__Fungi	o__unclassified_k__Fungi	f__unclassified_k__Fungi	g__unclassified_k__Fungi	s__unclassified_k__Fungi	-	-	-	-	-	Unassigned	-
OTU4265	1	0.333333	1.33333	0	0	6.66667	2.33333	4	0	0	0	0.333333	1	1	0.666667	0	0	1.33333	1.33333	0	9.33333	5.25	9.5	0	0	d__Eukaryota	k__Fungi	p__unclassified_k__Fungi	c__unclassified_k__Fungi	o__unclassified_k__Fungi	f__unclassified_k__Fungi	g__unclassified_k__Fungi	s__unclassified_k__Fungi	-	-	-	-	-	Unassigned	-
OTU4923	3	2.66667	9.66667	0	0	8.33333	2.66667	2.33333	0.333333	0	1.66667	6.33333	0.666667	1	0	0	0	0	2.66667	0	2.33333	0.5	1	0	0	d__Eukaryota	k__Fungi	p__unclassified_k__Fungi	c__unclassified_k__Fungi	o__unclassified_k__Fungi	f__unclassified_k__Fungi	g__unclassified_k__Fungi	s__unclassified_k__Fungi	-	-	-	-	-	Unassigned	-
OTU4349	0	0.666667	1.33333	0	0	0	1.66667	1.33333	0	0	1.33333	1	0	6	3.66667	0	0.666667	1	3.33333	0	8.33333	11.75	3	0	0	d__Eukaryota	k__Fungi	p__Basidiomycota	c__Cystobasidiomycetes	o__Cystobasidiales	f__Cystobasidiaceae	g__Cystobasidium	s__unclassified_g__Cystobasidium	Pathotroph	Fungal Parasite	Highly Probable	Facultative Yeast	-	-	Kurtzman CP, et al. (eds.) 2011. The Yeasts, a Taxonomic Study. Fifth Edition. Vols 1-3. Elsevier, San Diego
OTU3189	0	0	0.333333	0	0	0	0	0.333333	0	0	0	9.33333	0	0	0	0	0	0	18.3333	0	0	16.25	0.5	0	0	d__Eukaryota	k__Fungi	p__Ascomycota	c__Orbiliomycetes	o__Orbiliales	f__Orbiliaceae	g__Arthrobotrys	s__Arthrobotrys_amerospora	Saprotroph	Undefined Saprotroph	Probable	-	-	-	Tedersoo L, et al. 2014. Science 346:1256688
OTU2750	5.66667	0.333333	0	0	0	7.33333	0.666667	1.66667	4.66667	1	0.666667	0	2	0.333333	3.66667	0.666667	4.33333	2.33333	0	0	8.66667	0.5	0.5	0	0	d__Eukaryota	k__Fungi	p__Basidiomycota	c__unclassified_p__Basidiomycota	o__unclassified_p__Basidiomycota	f__unclassified_p__Basidiomycota	g__unclassified_p__Basidiomycota	s__unclassified_p__Basidiomycota	-	-	-	-	-	Unassigned	-
OTU3024	0	1.66667	0	0	0	0	0	0.333333	0	0	0	16.6667	0	0.333333	0.333333	0	0	0	14.6667	0	6.66667	3.25	1	0	0	d__Eukaryota	k__Fungi	p__Chytridiomycota	c__Spizellomycetes	o__Spizellomycetales	f__Powellomycetaceae	g__Powellomyces	s__Powellomyces_sp	Pathotroph	Plant Pathogen	Probable	-	-	-	Tedersoo L, et al. 2014. Science 346:1256688
OTU3946	2.66667	0.333333	1.66667	0	0	1.66667	0.666667	0	0	0	4.33333	6.33333	3.33333	1	2.66667	0	0	0.666667	12	0	6.33333	0.5	0.5	0	0	d__Eukaryota	k__Fungi	p__unclassified_k__Fungi	c__unclassified_k__Fungi	o__unclassified_k__Fungi	f__unclassified_k__Fungi	g__unclassified_k__Fungi	s__unclassified_k__Fungi	-	-	-	-	-	Unassigned	-
OTU3592	0	12.6667	2.66667	0	0.333333	1	1.66667	2.66667	1.33333	0	0	2	1.33333	4.66667	1	1	0	0	0	0	1.66667	7.25	2.5	0.25	0.5	d__Eukaryota	k__Fungi	p__unclassified_k__Fungi	c__unclassified_k__Fungi	o__unclassified_k__Fungi	f__unclassified_k__Fungi	g__unclassified_k__Fungi	s__unclassified_k__Fungi	-	-	-	-	-	Unassigned	-
OTU4002	0.333333	9.33333	9	0	0	3	6.66667	5	0.333333	0.333333	0	0	0	3	3	0	0	0	0.333333	0	3.33333	0.25	0.5	0	0	d__Eukaryota	k__Fungi	p__Basidiomycota	c__Agaricostilbomycetes	o__Agaricostilbales	f__Kondoaceae	g__Kondoa	s__Kondoa_sp	-	-	-	-	-	Unassigned	-
OTU4411	1	6.33333	7.66667	0.333333	0	0.666667	2.33333	3.33333	0.333333	0	0.666667	3.33333	2	0	1.33333	0	0	2.66667	3.66667	0.666667	2	4.75	1.25	0	0	d__Eukaryota	k__Fungi	p__unclassified_k__Fungi	c__unclassified_k__Fungi	o__unclassified_k__Fungi	f__unclassified_k__Fungi	g__unclassified_k__Fungi	s__unclassified_k__Fungi	-	-	-	-	-	Unassigned	-
OTU3083	0	0	2	0	0	7	0	0	0	0	0	1.66667	6	0.666667	0	0	0	2.66667	7	0	14.3333	2	1	0	0	d__Eukaryota	k__Fungi	p__Glomeromycota	c__Glomeromycetes	o__Glomerales	f__Glomeraceae	g__Dominikia	s__Dominikia_bernensis	Symbiotroph	Arbuscular Mycorrhizal	Highly Probable	-	-	-	Redecker D, et al. 2013. Mycorrhiza 23:515-531
OTU5455	0	0	0	0	0	0	0	0.666667	0	0	0	27.3333	16	0.333333	0	0	0	0	0	0	0	0	0	0	0	d__Eukaryota	k__Fungi	p__Mortierellomycota	c__unclassified_p__Mortierellomycota	o__unclassified_p__Mortierellomycota	f__unclassified_p__Mortierellomycota	g__unclassified_p__Mortierellomycota	s__Mortierellomycotina	-	-	-	-	-	Unassigned	-
OTU4870	2.33333	0.333333	1.33333	0	0.333333	0.666667	1	0	0	0	2	8.66667	1.33333	0.666667	0.333333	0.666667	0	3	16	0	4.33333	0.75	0.5	0	0	d__Eukaryota	k__Fungi	p__unclassified_k__Fungi	c__unclassified_k__Fungi	o__unclassified_k__Fungi	f__unclassified_k__Fungi	g__unclassified_k__Fungi	s__unclassified_k__Fungi	-	-	-	-	-	Unassigned	-
OTU5799	0	0	0	0	0	0	0	0	0	0	7	0	1.66667	0	0	0	0	0.666667	1	0	33	0.25	0.25	0	0.25	d__Eukaryota	k__Fungi	p__unclassified_k__Fungi	c__unclassified_k__Fungi	o__unclassified_k__Fungi	f__unclassified_k__Fungi	g__unclassified_k__Fungi	s__unclassified_k__Fungi	-	-	-	-	-	Unassigned	-
OTU3167	0	4	0.333333	0	0	0	1.66667	10.3333	0	0	0	1.66667	0	0	0	0	0	0.666667	14	0	0	4.5	6.75	0	0	d__Eukaryota	k__Fungi	p__unclassified_k__Fungi	c__unclassified_k__Fungi	o__unclassified_k__Fungi	f__unclassified_k__Fungi	g__unclassified_k__Fungi	s__unclassified_k__Fungi	-	-	-	-	-	Unassigned	-
OTU4030	1	8.66667	7	0	0	2	1.33333	3	0	0	0	10.6667	1.66667	0	0.333333	0	0	0	2	0	0	4.75	1.25	0	0	d__Eukaryota	k__Fungi	p__unclassified_k__Fungi	c__unclassified_k__Fungi	o__unclassified_k__Fungi	f__unclassified_k__Fungi	g__unclassified_k__Fungi	s__unclassified_k__Fungi	-	-	-	-	-	Unassigned	-
OTU3117	0	12.3333	2	0	0	4.66667	0.333333	1	0	0	0	0.333333	5.66667	0.333333	0	0	0	2.33333	2.33333	0	6.33333	3.75	2.25	0	0	d__Eukaryota	k__Fungi	p__Ascomycota	c__Eurotiomycetes	o__Chaetothyriales	f__Herpotrichiellaceae	g__Phialophora	s__Phialophora_geniculata	Pathotroph-Saprotroph-Symbiotroph	Animal Pathogen-Endophyte-Ericoid Mycorrhizal-Plant Pathogen-Wood Saprotroph	Possible	Facultative Yeast-Microfungus	-	Consult the current literature for updated names on this paraphyletic grouping that included the Black Yeasts, Dark Septate Endophytes, etc.	Nilsson T. 1973. Studies on wood degradation and cellulolytic activity of microfungi. No. 104; de Hoog GS, et al. 2000. Mycoses 43:409-416; Rinaldi AC, et al. 2008. Fungal Diversity 33:1-45; Newsham 2011. New Phytologist 190:783-793 (as DSE); Irinyi L, et al. 2015. Medical Mycology 53:313-337; http://www.apsnet.org/publications/commonnames/Pages/default.aspx
OTU231	17.6667	4.33333	1.66667	0	14.3333	0	1.66667	2.66667	0	0	0	0	0	0	0	0	0	0	0	0	0	1.25	0	0	0	d__Eukaryota	k__Fungi	p__Ascomycota	c__Sordariomycetes	o__Sordariales	f__Lasiosphaeriaceae	g__unclassified_f__Lasiosphaeriaceae	s__unclassified_f__Lasiosphaeriaceae	Saprotroph	Undefined Saprotroph	Probable	Microfungus	-	Saprobes found dung, soil and rotting vegetation (Cannon & Kirk 2007)	Cannon PF, Kirk PM. 2007. Fungal Families of the World. CAB International, Cambridge
OTU4258	0.333333	0.333333	0.666667	0	0	0.333333	0.333333	0.666667	0	0	1.66667	2.66667	9	1.66667	2	0	0	0	4.33333	0	9	8.25	2	0	0	d__Eukaryota	k__Fungi	p__Ascomycota	c__Eurotiomycetes	o__Chaetothyriales	f__Chaetothyriales_fam_Incertae_sedis	g__Strelitziana	s__Strelitziana_mali	Pathotroph	Plant Pathogen	Probable	-	-	-	Tedersoo L, et al. 2014. Science 346:1256688
OTU4400	1.33333	0.333333	8.33333	0	0.333333	0	9.66667	8.33333	0	1	1	0.333333	1.33333	0	2.66667	0	0	0.333333	4	0	0	1.75	2.5	0	0	d__Eukaryota	k__Fungi	p__Ascomycota	c__Dothideomycetes	o__Pleosporales	f__Sporormiaceae	g__Preussia	s__Preussia_flanaganii	Saprotroph	Dung Saprotroph-Plant Saprotroph	Probable	Microfungus	-	Saprobic, associated with dung and rotting vegetation (Cannon & Kirk 2007)	Cannon PF, Kirk PM. 2007. Fungal Families of the World. CAB International, Cambridge
OTU3762	1	0	0.333333	0	0	6.33333	0.333333	2	0	0	10	0.333333	4.33333	1	1.33333	0	0	6	0.666667	0	7.33333	1.25	1	0	0	d__Eukaryota	k__Fungi	p__Chytridiomycota	c__Lobulomycetes	o__unclassified_c__Lobulomycetes	f__unclassified_c__Lobulomycetes	g__unclassified_c__Lobulomycetes	s__Lobulomycetes_sp	-	-	-	-	-	Unassigned	-
OTU3832	1.33333	1	0	0	0	0.333333	2	2	0	0	0	0	2	2	0	0	0	5	4.33333	0	11.3333	8.75	3	0	0	d__Eukaryota	k__Fungi	p__Ascomycota	c__Dothideomycetes	o__Capnodiales	f__Mycosphaerellaceae	g__Ramularia	s__unclassified_g__Ramularia	Pathotroph	Plant Pathogen	Probable	Microfungus	-	-	Tedersoo L, et al. 2014. Science 346:1256688
OTU1955	10.6667	1	3.66667	0.333333	1.33333	24.6667	0.333333	0.666667	0	0	0	0	0.333333	0	0	0	0	0	0	0	0	0	0	0	0	d__Eukaryota	k__Fungi	p__Basidiomycota	c__Atractiellomycetes	o__Atractiellales	f__Hoehnelomycetaceae	g__Atractiella	s__Atractiella_sp	Saprotroph	Undefined Saprotroph	Probable	-	-	-	Tedersoo L, et al. 2014. Science 346:1256688
OTU1159	0.666667	6.33333	9	0.666667	0	0.666667	0.666667	1	0	0	4.33333	3	1	0.333333	0.666667	0	0	7.66667	2	0	5	0	0	0	0	d__Eukaryota	k__Fungi	p__unclassified_k__Fungi	c__unclassified_k__Fungi	o__unclassified_k__Fungi	f__unclassified_k__Fungi	g__unclassified_k__Fungi	s__unclassified_k__Fungi	-	-	-	-	-	Unassigned	-
OTU89	0	39	3	0	0.333333	0	0	0	0	0	0	0	0	0	0.333333	0	0	0	0	0	0	0	0	0	0	d__Eukaryota	k__Fungi	p__Ascomycota	c__Sordariomycetes	o__Sordariales	f__unclassified_o__Sordariales	g__unclassified_o__Sordariales	s__unclassified_o__Sordariales	-	-	-	-	-	Unassigned	-
OTU3879	2.33333	1	1.33333	0	0	11.3333	1	0.666667	0	0	3.33333	0.333333	4.33333	0	0	0	0	2.33333	1.66667	0	6	4.5	2.5	0	0	d__Eukaryota	k__Fungi	p__unclassified_k__Fungi	c__unclassified_k__Fungi	o__unclassified_k__Fungi	f__unclassified_k__Fungi	g__unclassified_k__Fungi	s__unclassified_k__Fungi	-	-	-	-	-	Unassigned	-
OTU343	16.3333	0	26.3333	0	0	0	0	0	0	0	0	0	0	0	0	0	0	0	0	0	0	0	0	0	0	d__Eukaryota	k__Fungi	p__Ascomycota	c__Pezizomycetes	o__Pezizales	f__Ascodesmidaceae	g__Cephaliophora	s__Cephaliophora_tropica	Saprotroph	Dung Saprotroph-Soil Saprotroph	Probable	Microfungus	-	Molecular studies indicate that the family clusters within Pyronomataceae, but the latter family is widely circumscribed and may need division (Cannon & Kirk 2007)	Cannon PF, Kirk PM. 2007. Fungal Families of the World. CAB International, Cambridge
OTU1715	37.3333	0.333333	0	0	0	0	0.333333	0	0	0	0	0.666667	0	0	0.666667	0	0	0	0	0	3	0	0	0	0	d__Eukaryota	k__Fungi	p__unclassified_k__Fungi	c__unclassified_k__Fungi	o__unclassified_k__Fungi	f__unclassified_k__Fungi	g__unclassified_k__Fungi	s__unclassified_k__Fungi	-	-	-	-	-	Unassigned	-
OTU2565	0	0	0.666667	0	0	2.66667	0.333333	0.333333	0	0.333333	0.666667	0	1.66667	1	21	0	2	1	0	0	1	1.5	7.75	0	0.25	d__Eukaryota	k__Fungi	p__unclassified_k__Fungi	c__unclassified_k__Fungi	o__unclassified_k__Fungi	f__unclassified_k__Fungi	g__unclassified_k__Fungi	s__unclassified_k__Fungi	-	-	-	-	-	Unassigned	-
OTU2554	15.6667	0.666667	0	0.333333	0	8.66667	0.333333	1.66667	0	0	0	8.66667	0	0	0	0	0	4.66667	1.33333	0	0	0	0	0	0	d__Eukaryota	k__Fungi	p__Ascomycota	c__Sordariomycetes	o__Sordariales	f__Lasiosphaeriaceae	g__Cercophora	s__Cercophora_sp	Saprotroph	Dung Saprotroph	Highly Probable	-	-	-	Bell A. 1983. Dung Fungi: An Illustrated Guide to Coprophilous Fungi in New Zealand. Victoria University Press, Wellington
OTU4259	0	0	0	0	0	0	0	0	0	0	0.666667	0.333333	0.666667	0	0.333333	0	0.333333	0	3.66667	0	11.3333	12	11.5	0.75	0	d__Eukaryota	k__Fungi	p__unclassified_k__Fungi	c__unclassified_k__Fungi	o__unclassified_k__Fungi	f__unclassified_k__Fungi	g__unclassified_k__Fungi	s__unclassified_k__Fungi	-	-	-	-	-	Unassigned	-
OTU3016	0	0.333333	0.666667	0.666667	0	0.666667	0	0	0.666667	2	0	0.333333	0.666667	0.333333	0	0.333333	0	5.33333	0	1	0.666667	8.5	0.5	18.75	0	d__Eukaryota	k__Fungi	p__Ascomycota	c__Sordariomycetes	o__Branch06	f__unclassified_o__Branch06	g__unclassified_o__Branch06	s__Branch06_sp	-	-	-	-	-	Unassigned	-
OTU3912	1.66667	1	2.66667	0	0	7.66667	1	1.33333	0	0	1.66667	2.66667	6.33333	1	4	0	0	0	3	0	2.33333	2	2.75	0	0.25	d__Eukaryota	k__Fungi	p__unclassified_k__Fungi	c__unclassified_k__Fungi	o__unclassified_k__Fungi	f__unclassified_k__Fungi	g__unclassified_k__Fungi	s__unclassified_k__Fungi	-	-	-	-	-	Unassigned	-
OTU330	3.66667	3.33333	3.66667	0	0	6.66667	1.33333	2	0	0	0	0	0	0	0	0	0	2	0.666667	0	9	3.75	5.25	0	0	d__Eukaryota	k__Fungi	p__unclassified_k__Fungi	c__unclassified_k__Fungi	o__unclassified_k__Fungi	f__unclassified_k__Fungi	g__unclassified_k__Fungi	s__unclassified_k__Fungi	-	-	-	-	-	Unassigned	-
OTU4886	0.333333	0	1.33333	0	0	3.33333	0.333333	0.333333	0	0	1.33333	7	2	18.3333	2.66667	0.666667	3.66667	0	0	0	0	0	0	0	0	d__Eukaryota	k__Fungi	p__Basidiomycota	c__Agaricomycetes	o__Russulales	f__Peniophoraceae	g__Subulicystidium	s__unclassified_g__Subulicystidium	Saprotroph	Undefined Saprotroph	Probable	Corticioid	White Rot	-	Tedersoo L, et al. 2014. Science 346:1256688
OTU3908	0	2	1	0	0	0	0	0	0.333333	2	0	3	0	1	4.66667	1	3.33333	0	1.66667	4	0	1.75	0.25	7.5	7.75	d__Eukaryota	k__Fungi	p__unclassified_k__Fungi	c__unclassified_k__Fungi	o__unclassified_k__Fungi	f__unclassified_k__Fungi	g__unclassified_k__Fungi	s__unclassified_k__Fungi	-	-	-	-	-	Unassigned	-
OTU3903	2	1	4.33333	0	0.333333	12.3333	1	2.66667	1	1	6	0	3.33333	0	0	0	0	3.66667	0	0	1	0.25	1	0	0.25	d__Eukaryota	k__Fungi	p__Ascomycota	c__Pezizomycetes	o__Pezizales	f__Pyronemataceae	g__Kotlabaea	s__Kotlabaea_sp	Saprotroph	Undefined Saprotroph	Probable	-	-	-	Tedersoo L, et al. 2014. Science 346:1256688
OTU4118	2.33333	1	0	0.666667	0	7.33333	1	0.333333	0	0	6.33333	0	9.33333	0.666667	0	0	0.333333	2	0.333333	0	2.33333	5.25	1.75	0	0	d__Eukaryota	k__Fungi	p__unclassified_k__Fungi	c__unclassified_k__Fungi	o__unclassified_k__Fungi	f__unclassified_k__Fungi	g__unclassified_k__Fungi	s__unclassified_k__Fungi	-	-	-	-	-	Unassigned	-
OTU3843	0	4.33333	0.333333	0	0	0	0	0	0	0	0	4.66667	0	1	0.666667	0	0	0	11.3333	0	0	15.5	3	0	0	d__Eukaryota	k__Fungi	p__Ascomycota	c__Sordariomycetes	o__Hypocreales	f__Clavicipitaceae	g__Aschersonia	s__Aschersonia_sp	Pathotroph	Animal Pathogen	Probable	-	-	-	Tedersoo L, et al. 2014. Science 346:1256688
OTU3974	0.333333	0	0.666667	0	0	10	0.333333	0	0	0.333333	1	0	5.33333	1	0.333333	0	0	5	0.333333	0	13.6667	0.75	1.5	0	0	d__Eukaryota	k__Fungi	p__unclassified_k__Fungi	c__unclassified_k__Fungi	o__unclassified_k__Fungi	f__unclassified_k__Fungi	g__unclassified_k__Fungi	s__unclassified_k__Fungi	-	-	-	-	-	Unassigned	-
OTU1179	2	1.66667	4	9	1	1.66667	0.333333	1.33333	5	0.333333	0.333333	1.33333	0.333333	2	2	3.33333	0	0	1	1.33333	0	1	0.75	0.75	0	d__Eukaryota	k__Fungi	p__unclassified_k__Fungi	c__unclassified_k__Fungi	o__unclassified_k__Fungi	f__unclassified_k__Fungi	g__unclassified_k__Fungi	s__unclassified_k__Fungi	-	-	-	-	-	Unassigned	-
OTU3574	0.333333	5.33333	0.333333	0	0	1.33333	4.33333	3	0	0	1.66667	2.66667	3.33333	3	7	0	0	0	0.333333	0	0	3.75	4	0	0	d__Eukaryota	k__Fungi	p__Basidiomycota	c__Tremellomycetes	o__Tremellales	f__Bulleribasidiaceae	g__Hannaella	s__Hannaella_sinensis	Pathotroph-Saprotroph-Symbiotroph	Fungal Parasite-Undefined Saprotroph	Possible	Tremelloid-Yeast	-	The order contains both teleomorphic and anamorphic species, most of the latter being yeasts	Sterkenburg E, et al. 2015. New Phytologist 207:1145-1158
OTU525	0	2.66667	1.66667	0	0	0	13.6667	14	1.33333	1	0	0	0	1	0	0	0	0	2	0	0	2.25	0.75	0	0	d__Eukaryota	k__Fungi	p__Ascomycota	c__Dothideomycetes	o__Pleosporales	f__Phaeosphaeriaceae	g__unclassified_f__Phaeosphaeriaceae	s__unclassified_f__Phaeosphaeriaceae	Pathotroph-Saprotroph	Fungal Parasite-Plant Pathogen-Plant Saprotroph	Probable	Microfungus	-	Necrotrophic or saprobic on a wide range of plants, especially monocotyledons; a few species parasitic on other fungi (Cannon & Kirk 2007)	Cannon PF, Kirk PM. 2007. Fungal Families of the World. CAB International, Cambridge
OTU4128	3.33333	1	0.666667	0	0	19	0.666667	1	0	0.333333	1.33333	1	0	0	1.33333	0	0	6.33333	0	0	3.33333	0.5	0.5	0	0	d__Eukaryota	k__Fungi	p__unclassified_k__Fungi	c__unclassified_k__Fungi	o__unclassified_k__Fungi	f__unclassified_k__Fungi	g__unclassified_k__Fungi	s__unclassified_k__Fungi	-	-	-	-	-	Unassigned	-
OTU3568	0	0	0	0	0	0	0	0	0	0	0	1.33333	3.33333	6	1.33333	1.66667	3.33333	0	4.66667	0	1	13.5	2.5	1.5	0	d__Eukaryota	k__Fungi	p__Glomeromycota	c__Glomeromycetes	o__Glomerales	f__Glomeraceae	g__Glomus	s__Glomus_sp	Symbiotroph	Arbuscular Mycorrhizal	Highly Probable	-	-	-	Redecker D, et al. 2013. Mycorrhiza 23:515-531
OTU3793	1	1.66667	0.666667	0	0	14.3333	2	2.66667	0	0	0	0	1.33333	0.333333	0.333333	0	0	1.33333	0	0	4.33333	6	4	0	0	d__Eukaryota	k__Fungi	p__unclassified_k__Fungi	c__unclassified_k__Fungi	o__unclassified_k__Fungi	f__unclassified_k__Fungi	g__unclassified_k__Fungi	s__unclassified_k__Fungi	-	-	-	-	-	Unassigned	-
OTU3180	0	0.666667	1	0	0	2.33333	4.66667	5	0	0	0	10.6667	2.33333	5	2	0	0	0	1	0	0	2.5	2.75	0	0	d__Eukaryota	k__Fungi	p__Basidiomycota	c__Tremellomycetes	o__Tremellales	f__Bulleribasidiaceae	g__Hannaella	s__Hannaella_sp	Pathotroph-Saprotroph-Symbiotroph	Fungal Parasite-Undefined Saprotroph	Possible	Tremelloid-Yeast	-	The order contains both teleomorphic and anamorphic species, most of the latter being yeasts	Sterkenburg E, et al. 2015. New Phytologist 207:1145-1158
OTU3942	0	0	0	1	0	0	0.666667	0.333333	0	0	6.66667	9	12.3333	0.333333	0.666667	0	0	8	0	0	0	0.5	0.25	0	0	d__Eukaryota	k__Fungi	p__Ascomycota	c__unclassified_p__Ascomycota	o__unclassified_p__Ascomycota	f__unclassified_p__Ascomycota	g__unclassified_p__Ascomycota	s__unclassified_p__Ascomycota	-	-	-	-	-	Unassigned	-
OTU3923	1.33333	0.333333	0	0	0	3	0.333333	0.666667	0	0	0.333333	0	3.66667	1.33333	1	0	0	0.333333	0	0	22	2.5	2.5	0	0	d__Eukaryota	k__Fungi	p__unclassified_k__Fungi	c__unclassified_k__Fungi	o__unclassified_k__Fungi	f__unclassified_k__Fungi	g__unclassified_k__Fungi	s__unclassified_k__Fungi	-	-	-	-	-	Unassigned	-
OTU3095	2	17.3333	6.66667	0	0	2	1	2.66667	0	0	0.333333	2.33333	0	0.666667	0	0	0	0	3.33333	0	0	0	1	0	0	d__Eukaryota	k__Fungi	p__unclassified_k__Fungi	c__unclassified_k__Fungi	o__unclassified_k__Fungi	f__unclassified_k__Fungi	g__unclassified_k__Fungi	s__unclassified_k__Fungi	-	-	-	-	-	Unassigned	-
OTU3878	0	0.666667	0.333333	0	0	0	2.66667	0.333333	0	0	2	0.333333	2.66667	4	3.33333	0	0	0	2	0	2	11.5	7.25	0	0	d__Eukaryota	k__Fungi	p__Basidiomycota	c__Cystobasidiomycetes	o__unclassified_c__Cystobasidiomycetes	f__unclassified_c__Cystobasidiomycetes	g__unclassified_c__Cystobasidiomycetes	s__Cystobasidiomycetes_sp	-	-	-	-	-	Unassigned	-
OTU3758	0.666667	0	0	0	0	3.66667	0.333333	0	0	0	5	1.33333	2.33333	3	0.666667	0	0	0	3.33333	0	16.6667	1	1	0	0	d__Eukaryota	k__Fungi	p__unclassified_k__Fungi	c__unclassified_k__Fungi	o__unclassified_k__Fungi	f__unclassified_k__Fungi	g__unclassified_k__Fungi	s__unclassified_k__Fungi	-	-	-	-	-	Unassigned	-
OTU4774	0	1.33333	1.66667	0	0	0	5	7.66667	0	0	0	23.3333	0	0	0	0	0	0	0	0	0	0	0	0	0	d__Eukaryota	k__Fungi	p__unclassified_k__Fungi	c__unclassified_k__Fungi	o__unclassified_k__Fungi	f__unclassified_k__Fungi	g__unclassified_k__Fungi	s__unclassified_k__Fungi	-	-	-	-	-	Unassigned	-
OTU5087	13	1.33333	0.666667	0	0	1.66667	0.333333	0.666667	0	0	4.33333	0.666667	0.333333	1	0	0	0	6.66667	1.66667	0	4.66667	1	0.75	0	0	d__Eukaryota	k__Fungi	p__unclassified_k__Fungi	c__unclassified_k__Fungi	o__unclassified_k__Fungi	f__unclassified_k__Fungi	g__unclassified_k__Fungi	s__unclassified_k__Fungi	-	-	-	-	-	Unassigned	-
OTU3905	3.33333	2.33333	1.66667	0	0	5	1	2	0	0	5	0.666667	2.66667	0	0.666667	0	0	4.33333	2	0	2	3	3	0	0	d__Eukaryota	k__Fungi	p__unclassified_k__Fungi	c__unclassified_k__Fungi	o__unclassified_k__Fungi	f__unclassified_k__Fungi	g__unclassified_k__Fungi	s__unclassified_k__Fungi	-	-	-	-	-	Unassigned	-
OTU3917	1	3.33333	5.33333	0	0	1.66667	1	3.33333	0	0	0	4	5.66667	0.333333	0.666667	0.333333	0	0.333333	4	0	4.33333	2.5	0.5	0.25	0	d__Eukaryota	k__Fungi	p__unclassified_k__Fungi	c__unclassified_k__Fungi	o__unclassified_k__Fungi	f__unclassified_k__Fungi	g__unclassified_k__Fungi	s__unclassified_k__Fungi	-	-	-	-	-	Unassigned	-
OTU5099	0	0	0	0	0	2	1.33333	0	0	0	0.333333	9.66667	0.666667	12.6667	0	0	0	0	1	0	10.6667	0	0	0	0	d__Eukaryota	k__Fungi	p__Ascomycota	c__Sordariomycetes	o__Magnaporthales	f__Magnaporthaceae	g__unclassified_f__Magnaporthaceae	s__unclassified_f__Magnaporthaceae	Pathotroph	Plant Pathogen	Probable	Microfungus	-	Species in this family cause rice blast and take-all; Usually necrotrophic on roots (Cannon & Kirk 2007)	Cannon PF, Kirk PM. 2007. Fungal Families of the World. CAB International, Cambridge
OTU2577	0	0	1	0	0	0	0	0	0	0.333333	16	0	5	0.666667	0	0	0	15.3333	0	0	0	0	0	0	0	d__Eukaryota	k__Fungi	p__Ascomycota	c__Sordariomycetes	o__Melanosporales	f__unclassified_o__Melanosporales	g__unclassified_o__Melanosporales	s__unclassified_o__Melanosporales	-	-	-	-	-	Unassigned	-
OTU825	4.66667	0.333333	3	0	0	13.6667	1	1.66667	0.333333	0	1.66667	6.66667	1.66667	0.666667	0.333333	0	0.666667	0.333333	1.33333	0	0	0	0	0	0	d__Eukaryota	k__Fungi	p__Ascomycota	c__Sordariomycetes	o__Coniochaetales	f__unclassified_o__Coniochaetales	g__unclassified_o__Coniochaetales	s__unclassified_o__Coniochaetales	-	-	-	-	-	Unassigned	-
OTU4227	0	2.33333	3.33333	0	0	0	1.66667	6	0	0	0	5	0	2	1	0	0	3.66667	3.66667	0	0	4.25	5	0	0	d__Eukaryota	k__Fungi	p__Basidiomycota	c__Tremellomycetes	o__Tremellales	f__Bulleribasidiaceae	g__Hannaella	s__Hannaella_luteola	Pathotroph-Saprotroph-Symbiotroph	Fungal Parasite-Undefined Saprotroph	Possible	Tremelloid-Yeast	-	The order contains both teleomorphic and anamorphic species, most of the latter being yeasts	Sterkenburg E, et al. 2015. New Phytologist 207:1145-1158
OTU3986	0	0.666667	0	0	0	2.66667	1.66667	2	0	0	0	4.66667	4.33333	6.33333	3.33333	0	0	1.33333	0.666667	0	4	2	4.25	0	0	d__Eukaryota	k__Fungi	p__Basidiomycota	c__Tremellomycetes	o__Tremellales	f__Bulleribasidiaceae	g__Hannaella	s__Hannaella_kunmingensis	Pathotroph-Saprotroph-Symbiotroph	Fungal Parasite-Undefined Saprotroph	Possible	Tremelloid-Yeast	-	The order contains both teleomorphic and anamorphic species, most of the latter being yeasts	Sterkenburg E, et al. 2015. New Phytologist 207:1145-1158
OTU4359	2.33333	0.666667	0.333333	0	0	3.66667	0.333333	0	0	0	4.33333	0.333333	5.33333	1.66667	6	0	0	4.33333	0	0	1.33333	3	4.25	0	0	d__Eukaryota	k__Fungi	p__unclassified_k__Fungi	c__unclassified_k__Fungi	o__unclassified_k__Fungi	f__unclassified_k__Fungi	g__unclassified_k__Fungi	s__unclassified_k__Fungi	-	-	-	-	-	Unassigned	-
OTU3252	1.33333	2.33333	2.66667	0	0	4	7.33333	15.3333	0	0.333333	0	0.666667	0	0	3.66667	0	0	0	0	0	0	0	0.25	0	0	d__Eukaryota	k__Fungi	p__Mucoromycota	c__Mucoromycetes	o__Mucorales	f__Mucoraceae	g__Actinomucor	s__Actinomucor_sp	Saprotroph	Undefined Saprotroph	Possible	Microfungus	-	-	Sterkenburg E, et al. 2015. New Phytologist 207:1145-1158
OTU3214	1	0.333333	0	0	0	23.6667	4	4.66667	0	0	0	0	0	0.666667	0	0	0	0	0	0	0	0	3.5	0	0	d__Eukaryota	k__Fungi	p__unclassified_k__Fungi	c__unclassified_k__Fungi	o__unclassified_k__Fungi	f__unclassified_k__Fungi	g__unclassified_k__Fungi	s__unclassified_k__Fungi	-	-	-	-	-	Unassigned	-
OTU3199	0	1.33333	3	0	0	2.33333	9.66667	5.66667	0	2.66667	0	0	0	5.33333	4.33333	0	0	0	0.333333	0	0	0.75	2.25	0	0	d__Eukaryota	k__Fungi	p__Basidiomycota	c__Tremellomycetes	o__Tremellales	f__Tremellaceae	g__Auriculibuller	s__Auriculibuller_sp	Pathotroph-Saprotroph-Symbiotroph	Fungal Parasite-Undefined Saprotroph	Possible	Tremelloid-Yeast	-	The order contains both teleomorphic and anamorphic species, most of the latter being yeasts	Sterkenburg E, et al. 2015. New Phytologist 207:1145-1158
OTU3141	1.33333	1.33333	0.666667	0	0	5	0.333333	0.333333	0	0	5.33333	2.33333	9.66667	0.666667	0.333333	0	0	1.33333	0.666667	0	7.33333	0	0.75	0	0	d__Eukaryota	k__Fungi	p__Ascomycota	c__unclassified_p__Ascomycota	o__unclassified_p__Ascomycota	f__unclassified_p__Ascomycota	g__unclassified_p__Ascomycota	s__unclassified_p__Ascomycota	-	-	-	-	-	Unassigned	-
OTU3805	0.666667	0	0.666667	0	0	0	0	0.333333	0.666667	0.666667	8.33333	0	0.666667	0.333333	14.3333	0	2	2.66667	0.333333	0	0	3.25	1	1	0.5	d__Eukaryota	k__Fungi	p__unclassified_k__Fungi	c__unclassified_k__Fungi	o__unclassified_k__Fungi	f__unclassified_k__Fungi	g__unclassified_k__Fungi	s__unclassified_k__Fungi	-	-	-	-	-	Unassigned	-
OTU3122	0.333333	2	0.333333	0	0	2.33333	1.33333	1.66667	0	0	0	0.333333	0.666667	1.66667	0	0	0	0	12.6667	0	0	9.5	4.5	0	0	d__Eukaryota	k__Fungi	p__Ascomycota	c__Sordariomycetes	o__Hypocreales	f__Stachybotryaceae	g__Alfaria	s__Alfaria_terrestris	Saprotroph	Undefined Saprotroph	Possible	Microfungus	-	-	Sterkenburg E, et al. 2015. New Phytologist 207:1145-1158
OTU731	0	0	0	0	0	1.33333	0	0	0	0	0	0	0	0	0	0	0	0	36	0	0	0	0	0	0	d__Eukaryota	k__Fungi	p__Ascomycota	c__Sordariomycetes	o__unclassified_c__Sordariomycetes	f__unclassified_c__Sordariomycetes	g__unclassified_c__Sordariomycetes	s__unclassified_c__Sordariomycetes	-	-	-	-	-	Unassigned	-
OTU4884	2	2	6.66667	0.333333	0	12	1	1.33333	0	0	1	1.33333	3	3.66667	1.33333	0.333333	0.333333	0	0	0	0.666667	0.25	0	0	0	d__Eukaryota	k__Fungi	p__Glomeromycota	c__Glomeromycetes	o__Glomerales	f__Glomeraceae	g__Funneliformis	s__Funneliformis_caledonium	Symbiotroph	Arbuscular Mycorrhizal	Highly Probable	-	-	-	Redecker D, et al. 2013. Mycorrhiza 23:515-531
OTU3591	0	0	0	0	0	0	4	1.66667	0	0.666667	0	0	0	3.66667	3	0	1.66667	0	0	0	0	11.25	11.25	0	0	d__Eukaryota	k__Fungi	p__Basidiomycota	c__Tremellomycetes	o__Holtermanniales	f__Holtermanniales_fam_Incertae_sedis	g__Holtermanniella	s__Holtermanniella_sp	-	-	-	-	-	Unassigned	-
OTU4961	5.33333	2	2.33333	0	0	18	2.66667	1.66667	0	0	2.33333	0.666667	0	0	0.333333	0	0	0.333333	0.666667	0	0	0.75	0	0	0	d__Eukaryota	k__Fungi	p__Basidiomycota	c__Ustilaginomycetes	o__Ustilaginales	f__Ustilaginaceae	g__Pseudozyma	s__Pseudozyma_prolifica	Pathotroph	Plant Pathogen	Probable	Facultative Yeast-Smut	-	Biotrophic in living tissue of Gramineae and Cyperaceae (Cannon & Kirk 2007)	Cannon PF, Kirk PM. 2007. Fungal Families of the World. CAB International, Cambridge
OTU579	0	3.33333	1	0	0	7.33333	1.66667	1.33333	0	0	0	0.333333	3.33333	3	1.66667	0	0	1	0.666667	0	1.66667	8.25	2.5	0	0	d__Eukaryota	k__Fungi	p__Ascomycota	c__Eurotiomycetes	o__Chaetothyriales	f__Trichomeriaceae	g__unclassified_f__Trichomeriaceae	s__Trichomeriaceae_sp	Symbiotroph	Epiphyte	Probable	Microfungus	-	Foliar epiphytes with the appearance of sooty moulds, mostly occurring on the surface of living leaves and apparently gaining their nutrients from insect exudates (Chomnunti et al. 2012)	Chomnunti P, et al. 2012. Fungal Diversity 56:63-76
OTU2587	0.666667	1	0	0	0	0	0.666667	0.666667	0	0	0	1	10	0	3.33333	0	0	10	2	0	3.33333	4.25	0	0	0	d__Eukaryota	k__Fungi	p__unclassified_k__Fungi	c__unclassified_k__Fungi	o__unclassified_k__Fungi	f__unclassified_k__Fungi	g__unclassified_k__Fungi	s__unclassified_k__Fungi	-	-	-	-	-	Unassigned	-
OTU274	0	2	4	0	0	0	2.66667	14.6667	0	0.333333	0.333333	6.33333	0	1.33333	0.666667	0	0	0	3	0	0	0.75	0.75	0	0	d__Eukaryota	k__Fungi	p__Ascomycota	c__Dothideomycetes	o__Pleosporales	f__Didymellaceae	g__Stagonosporopsis	s__unclassified_g__Stagonosporopsis	Pathotroph	Plant Pathogen	Probable	-	-	-	http://www.apsnet.org/publications/commonnames/Pages/default.aspx
OTU4190	0	3.66667	0.666667	0	0	2.66667	2	2	0	0	0	2.33333	2.33333	0.333333	0.666667	0	0	0	8.33333	0.333333	0	9	2.5	0	0	d__Eukaryota	k__Fungi	p__Ascomycota	c__unclassified_p__Ascomycota	o__unclassified_p__Ascomycota	f__unclassified_p__Ascomycota	g__unclassified_p__Ascomycota	s__unclassified_p__Ascomycota	-	-	-	-	-	Unassigned	-
OTU4984	7.33333	1	1	0	0	5.66667	1.33333	0.333333	0	0	5.66667	1.66667	9	0	0	0	0	0	0	0	2.66667	0.75	0.25	0	0	d__Eukaryota	k__Fungi	p__unclassified_k__Fungi	c__unclassified_k__Fungi	o__unclassified_k__Fungi	f__unclassified_k__Fungi	g__unclassified_k__Fungi	s__unclassified_k__Fungi	-	-	-	-	-	Unassigned	-
OTU5818	0	0	0.333333	0	0	1	0	0	0	0	0	1.33333	6.66667	0.666667	0	0.333333	0.333333	0.666667	4.66667	0.333333	18	1.5	0.5	0	0	d__Eukaryota	k__Fungi	p__Glomeromycota	c__Glomeromycetes	o__Glomerales	f__Glomeraceae	g__Dominikia	s__Dominikia_bernensis	Symbiotroph	Arbuscular Mycorrhizal	Highly Probable	-	-	-	Redecker D, et al. 2013. Mycorrhiza 23:515-531
OTU1163	0.666667	7	7	4.66667	1	3.33333	3	1.33333	1	2.33333	0	0.333333	0	0	2.33333	1	0	0	1	0	0	0	0.25	0	0	d__Eukaryota	k__Fungi	p__Basidiomycota	c__Cystobasidiomycetes	o__Erythrobasidiales	f__Erythrobasidiales_fam_Incertae_sedis	g__Sakaguchia	s__Sakaguchia_lamellibrachiae	-	-	-	-	-	Unassigned	-
OTU4306	3.33333	4.66667	5	1.66667	0	3	1.33333	0	0	0	1.33333	5	0	2	1	0.333333	0	1	1.33333	0.666667	2.33333	1	1.25	0	0	d__Eukaryota	k__Fungi	p__unclassified_k__Fungi	c__unclassified_k__Fungi	o__unclassified_k__Fungi	f__unclassified_k__Fungi	g__unclassified_k__Fungi	s__unclassified_k__Fungi	-	-	-	-	-	Unassigned	-
OTU429	0	12	5.66667	0	0	0	2	3	1	0	0	0.333333	0	4.66667	0	0	0	0	1	0	0	0.5	6	0	0	d__Eukaryota	k__Fungi	p__Ascomycota	c__unclassified_p__Ascomycota	o__unclassified_p__Ascomycota	f__unclassified_p__Ascomycota	g__unclassified_p__Ascomycota	s__unclassified_p__Ascomycota	-	-	-	-	-	Unassigned	-
OTU1205	2.33333	3.33333	2.33333	0.333333	0	18	0	1	0	0	0	2	0	0.333333	0.333333	0	0	0	2	0	3.66667	0.5	0	0	0	d__Eukaryota	k__Fungi	p__Ascomycota	c__Sordariomycetes	o__unclassified_c__Sordariomycetes	f__unclassified_c__Sordariomycetes	g__unclassified_c__Sordariomycetes	s__unclassified_c__Sordariomycetes	-	-	-	-	-	Unassigned	-
OTU3457	0	0	0	0	0	1	0	0	0	0	0	0	0	0	0	0	0	0	0	0	34.6667	0	0.25	0	0	d__Eukaryota	k__Fungi	p__unclassified_k__Fungi	c__unclassified_k__Fungi	o__unclassified_k__Fungi	f__unclassified_k__Fungi	g__unclassified_k__Fungi	s__unclassified_k__Fungi	-	-	-	-	-	Unassigned	-
OTU3208	4	1	0.666667	0	0	6.66667	0	0	0	0	0	3.33333	6	0	0.333333	0	0	0	2.66667	0	9.66667	0	1.5	0	0	d__Eukaryota	k__Fungi	p__Ascomycota	c__unclassified_p__Ascomycota	o__unclassified_p__Ascomycota	f__unclassified_p__Ascomycota	g__unclassified_p__Ascomycota	s__unclassified_p__Ascomycota	-	-	-	-	-	Unassigned	-
OTU3531	0	2	0	0	0	2	2.66667	2.33333	0.666667	0.333333	0	0.333333	1.66667	3	1.33333	0	0	0	2	0	0	7.75	9.75	0	0	d__Eukaryota	k__Fungi	p__Ascomycota	c__Dothideomycetes	o__Pleosporales	f__Didymosphaeriaceae	g__Paraphaeosphaeria	s__unclassified_g__Paraphaeosphaeria	Saprotroph	Undefined Saprotroph	Probable	-	-	-	Tedersoo L, et al. 2014. Science 346:1256688
OTU2717	1	0.666667	1.33333	0.333333	0	7	0.333333	0.333333	0	0	3.66667	2.33333	2.33333	1	1	0	0	2.66667	2	0	8.33333	0.5	1	0	0	d__Eukaryota	k__Fungi	p__Chytridiomycota	c__unclassified_p__Chytridiomycota	o__unclassified_p__Chytridiomycota	f__unclassified_p__Chytridiomycota	g__unclassified_p__Chytridiomycota	s__Chytridiomycota_sp	-	-	-	-	-	Unassigned	-
OTU761	2.66667	1.33333	0	0	0	4.33333	7	2	0	0	0.333333	0	1.33333	7.33333	7.33333	0	0	0	0	0	0	2	0	0	0	d__Eukaryota	k__Fungi	p__Chytridiomycota	c__unclassified_p__Chytridiomycota	o__unclassified_p__Chytridiomycota	f__unclassified_p__Chytridiomycota	g__unclassified_p__Chytridiomycota	s__Chytridiomycota_sp	-	-	-	-	-	Unassigned	-
OTU709	0	0	0	0	0	35.3333	0.333333	0	0	0	0	0	0	0	0	0	0	0	0	0	0	0	0	0	0	d__Eukaryota	k__Fungi	p__Ascomycota	c__Sordariomycetes	o__Sordariales	f__Chaetomiaceae	g__unclassified_f__Chaetomiaceae	s__unclassified_f__Chaetomiaceae	Pathotroph-Saprotroph-Symbiotroph	Animal Pathogen-Dung Saprotroph-Endophyte-Epiphyte-Plant Saprotroph-Wood Saprotroph	Possible	Microfungus	Soft Rot	Saprobic, acting as key decay organisms of plant materials and plant-derived commodities (Cannon & Kirk 2007); Epiphyte detection method-culture (Massimo et al. 2015); Endophyte detection method-culture (Busby et al. 2016, David et al. 2016); Likely opportunistic human pathogen (Irinyi et al. 2015)	Seehann G, et al. 1975. List of Fungi in Soft-Rot Tissue Tests. Institute fur Holzbiologie und Holzschutz, Bundesforschungsanstalt fur Forst - und Holzwirtshaft, Hamburg - Lohbrugge, Germany; Cannon PF, Kirk PM. 2007. Fungal Families of the World. CAB International, Cambridge; Bills GF, et al. 2013. Current Opinion in microbiology, 16:549-565; Tedersoo L, et al. 2014. Science 346:1256688; Irinyi …
OTU3548	2.66667	2.66667	5	0	0	3.33333	0.333333	0.666667	0	0	3	5	3.66667	0	0	0	0	1	1.66667	0	6	0.25	0.25	0	0	d__Eukaryota	k__Fungi	p__unclassified_k__Fungi	c__unclassified_k__Fungi	o__unclassified_k__Fungi	f__unclassified_k__Fungi	g__unclassified_k__Fungi	s__unclassified_k__Fungi	-	-	-	-	-	Unassigned	-
OTU4877	0	3.66667	8.33333	0	0.333333	0.666667	0.666667	0	0.666667	0	0.666667	4.33333	0	4.66667	8.33333	0	0	0	1	0.333333	0	0.25	1.5	0	0	d__Eukaryota	k__Fungi	p__Ascomycota	c__Dothideomycetes	o__Pleosporales	f__Torulaceae	g__Torula	s__Torula_sp	Pathotroph-Saprotroph	Endophyte-Plant Pathogen-Wood Saprotroph	Probable	-	Soft Rot	Endophyte Host - Caryophyllacae (Costa et al. 2012)	Duncan CG, Eslyn WE. 1966. Mycologia 58:642-645; Costa IPMW, et al. 2012. Mycotaxon 119:26
OTU4360	0	3.66667	2.33333	0	0	0.333333	1.33333	2	0	0	4.66667	2.33333	2.66667	3.33333	1	0	0	0	2	0	2	6	1.75	0	0	d__Eukaryota	k__Fungi	p__Ascomycota	c__unclassified_p__Ascomycota	o__unclassified_p__Ascomycota	f__unclassified_p__Ascomycota	g__unclassified_p__Ascomycota	s__unclassified_p__Ascomycota	-	-	-	-	-	Unassigned	-
OTU4210	0.666667	0	0	0	0	5.33333	1.33333	0.666667	2	1.33333	0	0	11	1	0	0.333333	0	11	0	0	0	0	0.5	0	0.25	d__Eukaryota	k__Fungi	p__Basidiomycota	c__Agaricomycetes	o__Sebacinales	f__Sebacinaceae	g__Paulisebacina	s__Paulisebacina_allantoidea	Symbiotroph	Ectomycorrhizal	Probable	Coralloid	-	Terrestrial forming mycorrhizas with a wide range of plants including orchids, Ericaceae and liverworts as well as ectomycorrhizas with conifers and angiosperm trees (Cannon & Kirk 2007)	Cannon PF, Kirk PM. 2007. Fungal Families of the World. CAB International, Cambridge
OTU156	1	3	1.66667	1	1	7.66667	0.333333	0.666667	1	1.33333	0	0.333333	5.33333	2	2.33333	0	0	0	0.333333	0	0	1.75	4	0	0.5	d__Eukaryota	k__Fungi	p__Ascomycota	c__Eurotiomycetes	o__Chaetothyriales	f__Herpotrichiellaceae	g__Exophiala	s__Exophiala_equina	Pathotroph-Saprotroph	Animal Pathogen-Undefined Saprotroph	Probable	Facultative Yeast	-	-	Tedersoo L, et al. 2014. Science 346:1256688, Nagy GL, et al. 2014. Nature Communications 5:4471
OTU4044	0.666667	1.66667	1	0	0	1.66667	2.33333	2.33333	0	0	0	0	2	0.666667	0.666667	0	0	0	1.66667	0	2	10	8.5	0	0	d__Eukaryota	k__Fungi	p__unclassified_k__Fungi	c__unclassified_k__Fungi	o__unclassified_k__Fungi	f__unclassified_k__Fungi	g__unclassified_k__Fungi	s__unclassified_k__Fungi	-	-	-	-	-	Unassigned	-
OTU2699	1	0	1	0.333333	0.333333	3	0.333333	0	0	0	0	1.66667	8.66667	0.666667	0.333333	0	2.66667	7.33333	0	4.66667	2.33333	0	0	0.75	0	d__Eukaryota	k__Fungi	p__unclassified_k__Fungi	c__unclassified_k__Fungi	o__unclassified_k__Fungi	f__unclassified_k__Fungi	g__unclassified_k__Fungi	s__unclassified_k__Fungi	-	-	-	-	-	Unassigned	-
OTU2851	1	0.333333	0.333333	0	0	3.33333	0	0.666667	0.333333	0.333333	0	2	1	0	0	0.333333	0	0	1	0	13	8	2.5	0	0.75	d__Eukaryota	k__Fungi	p__Glomeromycota	c__Glomeromycetes	o__Glomerales	f__Glomeraceae	g__unclassified_f__Glomeraceae	s__Glomeraceae_sp	Symbiotroph	Arbuscular Mycorrhizal	Highly Probable	-	-	-	Redecker D, et al. 2013. Mycorrhiza 23:515-531
OTU1168	1.33333	3.66667	1.66667	0.666667	1.66667	0.333333	0.666667	1	0	0	4.33333	5.33333	0	2.33333	1.33333	0	0	0	10.3333	0	0	0	0.25	0	0	d__Eukaryota	k__Fungi	p__unclassified_k__Fungi	c__unclassified_k__Fungi	o__unclassified_k__Fungi	f__unclassified_k__Fungi	g__unclassified_k__Fungi	s__unclassified_k__Fungi	-	-	-	-	-	Unassigned	-
OTU2575	1.66667	1.33333	0.666667	0	0	9.33333	0.666667	0.666667	0	0	0.666667	0	3.33333	0.333333	0	0	0	5.66667	0.333333	0	9.66667	0.5	0	0	0	d__Eukaryota	k__Fungi	p__unclassified_k__Fungi	c__unclassified_k__Fungi	o__unclassified_k__Fungi	f__unclassified_k__Fungi	g__unclassified_k__Fungi	s__unclassified_k__Fungi	-	-	-	-	-	Unassigned	-
OTU3850	0.333333	10	17	0	0.333333	0	1.33333	0.666667	0	0	0.666667	3.33333	0	0	0	0.333333	0	0	0.333333	0	0	0.5	0	0	0	d__Eukaryota	k__Fungi	p__unclassified_k__Fungi	c__unclassified_k__Fungi	o__unclassified_k__Fungi	f__unclassified_k__Fungi	g__unclassified_k__Fungi	s__unclassified_k__Fungi	-	-	-	-	-	Unassigned	-
OTU2597	6.33333	1	2	0	0.333333	0.666667	1.33333	0.666667	0.666667	1	1	0	5	5.66667	1	0.333333	0	2.33333	1.66667	0.333333	0.666667	2.5	0.25	0	0	d__Eukaryota	k__Fungi	p__Ascomycota	c__Dothideomycetes	o__Dothideales	f__Aureobasidiaceae	g__Aureobasidium	s__Aureobasidium_leucospermi	Pathotroph-Saprotroph-Symbiotroph	Animal Pathogen-Endophyte-Epiphyte-Plant Pathogen-Undefined Saprotroph	Possible	Facultative Yeast	-	-	Costa IPMW, et al. 2012. Mycotaxon 119:26; Tedersoo L, et al. 2014. Science 346:1256688; Wachowska U, Glowacka K. 2014. Biocontrol 59:pp 635-645; Irinyia L, Lacknerb M, de Hoog GS, Meyer W. 2016. Fungal Biology 120:125-136; http://www.apsnet.org/publications/commonnames/Pages/default.aspx
OTU1186	3	0.666667	0.666667	1	0	5	2.33333	2.33333	0	0	0	0	0	8.33333	3	0.333333	1	2.66667	0.666667	0	0	1.5	2.25	0	0	d__Eukaryota	k__Fungi	p__Basidiomycota	c__Microbotryomycetes	o__Sporidiobolales	f__Sporidiobolaceae	g__Rhodotorula	s__Rhodotorula_ingeniosa	Pathotroph-Saprotroph	Animal Endosymbiont-Animal Pathogen-Endophyte-Plant Pathogen-Undefined Saprotroph	Probable	Yeast	-	Opportunistic human pathogen	http://www.cdc.gov
OTU3876	0.666667	0.333333	2.33333	0	0	11	0.333333	0.666667	0.666667	0.333333	0	0	3	0.333333	2	0	0	7	1	0	0	3.5	1.25	0.25	0	d__Eukaryota	k__Fungi	p__Ascomycota	c__Sordariomycetes	o__Hypocreales	f__Clavicipitaceae	g__Metarhizium	s__Metarhizium_marquandii	Pathotroph	Animal Pathogen	Probable	-	-	-	Tedersoo L, et al. 2014. Science 346:1256688
OTU5191	0	0	0	0	0	0.666667	0	0	0	0	0	0	1	1	0.666667	0	0	0	0	0	31.3333	0	0	0	0	d__Eukaryota	k__Fungi	p__Ascomycota	c__unclassified_p__Ascomycota	o__unclassified_p__Ascomycota	f__unclassified_p__Ascomycota	g__unclassified_p__Ascomycota	s__unclassified_p__Ascomycota	-	-	-	-	-	Unassigned	-
OTU909	4	4	1	0	0	21.3333	1	3	0	0.333333	0	0	0	0	0	0	0	0	0	0	0	0	0	0	0	d__Eukaryota	k__Fungi	p__Ascomycota	c__Sordariomycetes	o__unclassified_c__Sordariomycetes	f__unclassified_c__Sordariomycetes	g__unclassified_c__Sordariomycetes	s__unclassified_c__Sordariomycetes	-	-	-	-	-	Unassigned	-
OTU3524	3.66667	0.333333	1.33333	0	0	12.3333	1	3.33333	0	0	0.666667	0	2.33333	0.333333	0	0	0	4.33333	1	0	1.33333	0.75	1.75	0	0	d__Eukaryota	k__Fungi	p__unclassified_k__Fungi	c__unclassified_k__Fungi	o__unclassified_k__Fungi	f__unclassified_k__Fungi	g__unclassified_k__Fungi	s__unclassified_k__Fungi	-	-	-	-	-	Unassigned	-
OTU4061	0	1	3	4.33333	0.333333	2	1.66667	0.333333	0	0.333333	0	1	0.333333	0	0.333333	1	0.333333	0.333333	5	1.33333	3	0.75	2.25	5.25	0.5	d__Eukaryota	k__Fungi	p__unclassified_k__Fungi	c__unclassified_k__Fungi	o__unclassified_k__Fungi	f__unclassified_k__Fungi	g__unclassified_k__Fungi	s__unclassified_k__Fungi	-	-	-	-	-	Unassigned	-
OTU3389	0	0	1	0	0	1.33333	0	0	0	0	0	0.666667	0	0.666667	0	1.33333	0	0	1	0.333333	13.3333	8.5	6.25	0	0	d__Eukaryota	k__Fungi	p__Ascomycota	c__Sordariomycetes	o__Magnaporthales	f__Magnaporthaceae	g__Ophioceras	s__Ophioceras_aquaticum	Saprotroph	Undefined Saprotroph	Probable	-	-	-	Tedersoo L, et al. 2014. Science 346:1256688
OTU2552	1	0	0	0	0	0.333333	0	0	0	0	1.33333	2.66667	12.6667	5.66667	0.333333	0	0	0.333333	2	0	1.66667	4	2.25	0	0	d__Eukaryota	k__Fungi	p__Ascomycota	c__Sordariomycetes	o__Glomerellales	f__Glomerellaceae	g__Colletotrichum	s__unclassified_g__Colletotrichum	Pathotroph-Symbiotroph	Endophyte-Plant Pathogen	Probable	Microfungus	-	-	Costa IPMW, et al. 2012. Mycotaxon 119:26; Tedersoo L, et al. 2014. Science 346:1256688; http://www.apsnet.org/publications/commonnames/Pages/default.aspx
OTU4689	1.66667	0	0	0	0	0.333333	0.333333	0.666667	0	0	7.33333	1.66667	11	2.66667	0	0	0	0.333333	0.666667	0	7	0.25	0.25	0	0	d__Eukaryota	k__Fungi	p__unclassified_k__Fungi	c__unclassified_k__Fungi	o__unclassified_k__Fungi	f__unclassified_k__Fungi	g__unclassified_k__Fungi	s__unclassified_k__Fungi	-	-	-	-	-	Unassigned	-
OTU336	0.666667	8	9	0	1	9	1	1	0	0	0	1.33333	0	0	0	0	0	0	1.66667	0	0	0	1.5	0	0	d__Eukaryota	k__Fungi	p__Basidiomycota	c__Agaricomycetes	o__Corticiales	f__Corticiaceae	g__Corticium	s__Corticium_sp	Saprotroph	Undefined Saprotroph	Probable	Corticioid	White Rot	-	Tedersoo L, et al. 2014. Science 346:1256688
OTU3710	2	1	1.33333	0	0	9.66667	5.33333	0.666667	0	0	1	0	0.666667	3.66667	0.666667	0	0	4.33333	0.333333	0	1	2	0.5	0	0	d__Eukaryota	k__Fungi	p__unclassified_k__Fungi	c__unclassified_k__Fungi	o__unclassified_k__Fungi	f__unclassified_k__Fungi	g__unclassified_k__Fungi	s__unclassified_k__Fungi	-	-	-	-	-	Unassigned	-
OTU2955	5.33333	3	6	0	0	9.33333	3	1.33333	0	0	2.33333	0	2.66667	0	0	0	0	0	0.333333	0.333333	0	0.5	0	0	0	d__Eukaryota	k__Fungi	p__Ascomycota	c__Sordariomycetes	o__Xylariales	f__Microdochiaceae	g__unclassified_f__Microdochiaceae	s__unclassified_f__Microdochiaceae	Pathotroph-Saprotroph-Symbiotroph	Endophyte-Plant Pathogen-Undefined Saprotroph	Probable	Microfungus	-	Saprobic, endophytic or pathogenic; on leaves, seeds and soil (Cernández-Restrepo et al. 2016)	Hernández-Restrepo M, Groenewald JZ, Crous PW. 2016. Persoonia 36:57-82
OTU3822	0.333333	0.666667	1	0	0.666667	12.3333	0.333333	0	0.666667	0.666667	1.33333	1.33333	2.66667	0.666667	0	0	0	0.333333	2	0.333333	7.33333	0.25	1.25	0	0	d__Eukaryota	k__Fungi	p__Glomeromycota	c__Glomeromycetes	o__Glomerales	f__unclassified_o__Glomerales	g__unclassified_o__Glomerales	s__unclassified_o__Glomerales	Symbiotroph	Arbuscular Mycorrhizal	Highly Probable	-	-	-	Redecker D, et al. 2013. Mycorrhiza 23:515-531
OTU3871	0.666667	0	0.333333	0	0	2.33333	1	2	0	0	0.666667	0.333333	2.66667	0.666667	0.666667	0	0	0	3	0	4	11.5	4.25	0	0	d__Eukaryota	k__Fungi	p__Ascomycota	c__Eurotiomycetes	o__Chaetothyriales	f__Chaetothyriales_fam_Incertae_sedis	g__Strelitziana	s__Strelitziana_africana	Pathotroph	Plant Pathogen	Probable	-	-	-	Tedersoo L, et al. 2014. Science 346:1256688
OTU4640	0	9	6	0.333333	0	0	1.33333	2.33333	0	0	1	7	0	0.666667	0	0	0	0	1.66667	0	0	1.25	3.5	0	0	d__Eukaryota	k__Fungi	p__Ascomycota	c__Sordariomycetes	o__Trichosphaeriales	f__Trichosphaeriaceae	g__Nigrospora	s__Nigrospora_oryzae	Saprotroph	Undefined Saprotroph	Probable	-	-	-	Tedersoo L, et al. 2014. Science 346:1256688
OTU2561	0	0	0	0	0	0	0	0	0	0	0	1.66667	2.33333	2.33333	1	0	0	12	4.33333	0	8.66667	1.25	0.5	0	0	d__Eukaryota	k__Fungi	p__unclassified_k__Fungi	c__unclassified_k__Fungi	o__unclassified_k__Fungi	f__unclassified_k__Fungi	g__unclassified_k__Fungi	s__unclassified_k__Fungi	-	-	-	-	-	Unassigned	-
OTU3194	1.66667	0	0	0	0	8.33333	0	0	0	0	1	0	0	0.333333	0	0	0	15	0	0	4	0.25	3	0.25	0	d__Eukaryota	k__Fungi	p__unclassified_k__Fungi	c__unclassified_k__Fungi	o__unclassified_k__Fungi	f__unclassified_k__Fungi	g__unclassified_k__Fungi	s__unclassified_k__Fungi	-	-	-	-	-	Unassigned	-
OTU4289	4	1	1	0	0	11.6667	0.666667	2.33333	0	0	0.333333	0	1	0.333333	0	0	0	0	1.66667	0	7	1.75	1	0	0	d__Eukaryota	k__Fungi	p__unclassified_k__Fungi	c__unclassified_k__Fungi	o__unclassified_k__Fungi	f__unclassified_k__Fungi	g__unclassified_k__Fungi	s__unclassified_k__Fungi	-	-	-	-	-	Unassigned	-
OTU4897	0	0	0	0	0	0	0	0	0	0	0	3	1	11.3333	1.66667	16.6667	0	0	0	0	0	0	0	0	0	d__Eukaryota	k__Fungi	p__Basidiomycota	c__Pucciniomycetes	o__Helicobasidiales	f__Helicobasidiaceae	g__Helicobasidium	s__Helicobasidium_mompa	Pathotroph	Plant Pathogen	Probable	-	-	-	http://www.apsnet.org/publications/commonnames/Pages/default.aspx
OTU301	0	12	18	0	0.333333	0	2	0.333333	0	0	0	1	0	0	0	0	0	0	0	0	0	0	0	0	0	d__Eukaryota	k__Fungi	p__Mortierellomycota	c__unclassified_p__Mortierellomycota	o__unclassified_p__Mortierellomycota	f__unclassified_p__Mortierellomycota	g__unclassified_p__Mortierellomycota	s__unclassified_p__Mortierellomycota	-	-	-	-	-	Unassigned	-
OTU663	0	0	0	0	0	0.333333	30.3333	0	0	0	0	0	1.66667	0.666667	0	0	0	0	0	0	0.666667	0	0	0	0	d__Eukaryota	k__Fungi	p__unclassified_k__Fungi	c__unclassified_k__Fungi	o__unclassified_k__Fungi	f__unclassified_k__Fungi	g__unclassified_k__Fungi	s__unclassified_k__Fungi	-	-	-	-	-	Unassigned	-
OTU3554	0	2.33333	5.33333	1	7	0.333333	0.666667	0.333333	1.66667	3.33333	0	1.66667	0.333333	0.333333	3.33333	0.333333	0.333333	0	0	0	0	2.25	0	2.25	0.75	d__Eukaryota	k__Fungi	p__unclassified_k__Fungi	c__unclassified_k__Fungi	o__unclassified_k__Fungi	f__unclassified_k__Fungi	g__unclassified_k__Fungi	s__unclassified_k__Fungi	-	-	-	-	-	Unassigned	-
OTU1204	8.66667	4	2	0.333333	0	16	0.666667	1.66667	0	0	0	0	0	0	0	0	0	0	0	0	0	0	0	0	0	d__Eukaryota	k__Fungi	p__Ascomycota	c__Eurotiomycetes	o__Eurotiales	f__Trichocomaceae	g__Talaromyces	s__unclassified_g__Talaromyces	Saprotroph	Undefined Saprotroph	Probable	-	-	-	Tedersoo L, et al. 2014. Science 346:1256688
OTU2695	0.333333	0	0	0	0	0	0	0	0	0	0	0	0	0	0	0	0	5	0.666667	0	25.6667	0.5	1	0	0	d__Eukaryota	k__Fungi	p__unclassified_k__Fungi	c__unclassified_k__Fungi	o__unclassified_k__Fungi	f__unclassified_k__Fungi	g__unclassified_k__Fungi	s__unclassified_k__Fungi	-	-	-	-	-	Unassigned	-
OTU5070	6.33333	2	3	0	0	17	1.66667	1	0	0	0	1	0.333333	0	0	0	0	0	0.333333	0	0	0	0.5	0	0	d__Eukaryota	k__Fungi	p__unclassified_k__Fungi	c__unclassified_k__Fungi	o__unclassified_k__Fungi	f__unclassified_k__Fungi	g__unclassified_k__Fungi	s__unclassified_k__Fungi	-	-	-	-	-	Unassigned	-
OTU5107	3.66667	2.66667	5.66667	0	0	4.33333	0	0	0	0	1.33333	3.66667	4.66667	0	0	0	0.333333	3.33333	0.333333	0	2.33333	0	0.75	0	0	d__Eukaryota	k__Fungi	p__Kickxellomycota	c__Kickxellomycetes	o__Kickxellales	f__Kickxellaceae	g__Ramicandelaber	s__Ramicandelaber_longisporus	Saprotroph	Undefined Saprotroph	Probable	-	-	-	Tedersoo L, et al. 2014. Science 346:1256688
OTU3741	4.33333	0	0	0	0	3.33333	0.333333	1	0	0	5.66667	0.333333	3.66667	0	0	0	0	5.33333	0	0	8.33333	0.25	0.5	0	0	d__Eukaryota	k__Fungi	p__unclassified_k__Fungi	c__unclassified_k__Fungi	o__unclassified_k__Fungi	f__unclassified_k__Fungi	g__unclassified_k__Fungi	s__unclassified_k__Fungi	-	-	-	-	-	Unassigned	-
OTU4866	1	8	7.33333	0	0.333333	4	1	2.33333	0	0.333333	0	6.33333	0	0	0	0	0	0	1	0	0	0.5	0.75	0	0	d__Eukaryota	k__Fungi	p__Basidiomycota	c__Agaricomycetes	o__Agaricales	f__Psathyrellaceae	g__Psathyrella	s__Psathyrella_sulcatotuberculosa	Saprotroph	Wood Saprotroph	Probable	Agaricoid	-	-	Tedersoo L, et al. 2014. Science 346:1256688
OTU3907	0	8.66667	2.66667	0	0	0	3.33333	2.66667	0.666667	0.333333	0	4	1	3.33333	0.666667	0	0	0	0	0	2.33333	1.5	1.5	0	0	d__Eukaryota	k__Fungi	p__Basidiomycota	c__Tremellomycetes	o__Tremellales	f__Bulleribasidiaceae	g__Hannaella	s__Hannaella_oryzae	Pathotroph-Saprotroph-Symbiotroph	Fungal Parasite-Undefined Saprotroph	Possible	Tremelloid-Yeast	-	The order contains both teleomorphic and anamorphic species, most of the latter being yeasts	Sterkenburg E, et al. 2015. New Phytologist 207:1145-1158
OTU3687	0	0	0	0	0	0	0	0	0	0	0	1	1.33333	0	0.666667	0	0	0	4.33333	0	7.33333	11.75	6.25	0	0	d__Eukaryota	k__Fungi	p__unclassified_k__Fungi	c__unclassified_k__Fungi	o__unclassified_k__Fungi	f__unclassified_k__Fungi	g__unclassified_k__Fungi	s__unclassified_k__Fungi	-	-	-	-	-	Unassigned	-
OTU4240	4.33333	1	0.333333	0	0	1	0	0	0	0	5	3.33333	6	2.33333	0.666667	0	0.333333	5.33333	0	0	2	1	0	0	0	d__Eukaryota	k__Fungi	p__Ascomycota	c__Sordariomycetes	o__Hypocreales	f__Nectriaceae	g__Stephanonectria	s__Stephanonectria_keithii	Saprotroph	Undefined Saprotroph	Probable	-	-	-	Tedersoo L, et al. 2014. Science 346:1256688
OTU1207	7.33333	1.33333	1	0.666667	0	10.6667	0.333333	0.333333	0	0.666667	1	1	2.66667	1	0	0	0	2	0.666667	0	0.333333	0.25	1.25	0	0	d__Eukaryota	k__Fungi	p__Ascomycota	c__Dothideomycetes	o__Venturiales	f__Sympoventuriaceae	g__Ochroconis	s__Ochroconis_tshawytschae	Saprotroph	Undefined Saprotroph	Probable	Microfungus	-	Sympoventuriaceae is represented by Sympoventuria, and can be distinguished from species of Venturiales by its saprobic life style (Zhang et al. 2011)	Zhang Y, et al. 2011 Fungal Diversity 51:249-277
OTU3653	0	1	0	0	0	4	0	0	0	0	7.66667	1	6.66667	0	0	0	0	2.66667	5.33333	0	3.33333	0.25	0.5	0	0	d__Eukaryota	k__Fungi	p__Calcarisporiellomycota	c__Calcarisporiellomycetes	o__Calcarisporiellales	f__Calcarisporiellaceae	g__Calcarisporiella	s__Calcarisporiella_thermophila	Saprotroph	Undefined Saprotroph	Probable	Microfungus	-	-	De Hoog GS. 1974. Studies in Mycology 7:1-84
OTU3066	0	5.66667	6.66667	0	0	0	2	0.333333	0	0	1.33333	7.33333	1.33333	2	0	0	0	0.333333	1.66667	0	1	1	1.75	0	0	d__Eukaryota	k__Fungi	p__unclassified_k__Fungi	c__unclassified_k__Fungi	o__unclassified_k__Fungi	f__unclassified_k__Fungi	g__unclassified_k__Fungi	s__unclassified_k__Fungi	-	-	-	-	-	Unassigned	-
OTU3811	0	0	0	0	0	0	1.66667	2.33333	0	0	0.333333	0	5.66667	7.33333	1.33333	0	0	0	0	0	5	5.25	3.5	0	0	d__Eukaryota	k__Fungi	p__Mortierellomycota	c__Mortierellomycetes	o__Mortierellales	f__Mortierellaceae	g__Mortierella	s__Mortierella_sp	Saprotroph-Symbiotroph	Endophyte-Litter Saprotroph-Soil Saprotroph-Undefined Saprotroph	Possible	Microfungus	-	Saprobic in soil and thus frequenctly isolated from soil and material contaminated with soil such as hay or rotten silage and spoil tips (Cannon & Kirk 2007)	Cannon PF, Kirk PM. 2007. Fungal Families of the World. CAB International, Cambridge; Purahong W, et al. 2016. Molecular Ecology 25:4059-4074
OTU3113	0	0.666667	0	0	0	0	0	0.333333	0	0	0	1.66667	0	1	2	0	0	0.333333	16	0	0.666667	6.75	2.75	0	0	d__Eukaryota	k__Fungi	p__Ascomycota	c__Sordariomycetes	o__Glomerellales	f__Glomerellaceae	g__Colletotrichum	s__unclassified_g__Colletotrichum	Pathotroph-Symbiotroph	Endophyte-Plant Pathogen	Probable	Microfungus	-	-	Costa IPMW, et al. 2012. Mycotaxon 119:26; Tedersoo L, et al. 2014. Science 346:1256688; http://www.apsnet.org/publications/commonnames/Pages/default.aspx
OTU4292	4	2.33333	0	0	0	0	0.333333	0	0	0	0	0	6.33333	1.33333	0	0	0	4.33333	0	0	9	3.25	1.25	0	0	d__Eukaryota	k__Fungi	p__unclassified_k__Fungi	c__unclassified_k__Fungi	o__unclassified_k__Fungi	f__unclassified_k__Fungi	g__unclassified_k__Fungi	s__unclassified_k__Fungi	-	-	-	-	-	Unassigned	-
OTU3663	3	0	0	0	0	2	8.66667	5.66667	0	0	0.666667	0	2.66667	2.33333	0.333333	0	0	1	0	0	2.33333	2.5	0.75	0	0	d__Eukaryota	k__Fungi	p__Basidiomycota	c__Agaricomycetes	o__Agaricales	f__Typhulaceae	g__Typhula	s__Typhula_variabilis	Pathotroph	Plant Pathogen	Probable	-	-	-	Tedersoo L, et al. 2014. Science 346:1256688 (doi:10.1126/science.1256688)
OTU1215	0	1.66667	1.33333	1	0	16	1.33333	0.666667	0.333333	0	1	1	0.666667	0.666667	0.666667	0.333333	0	0.666667	0	0	4	0	0.5	0	0	d__Eukaryota	k__Fungi	p__Glomeromycota	c__Glomeromycetes	o__Glomerales	f__Glomeraceae	g__unclassified_f__Glomeraceae	s__unclassified_f__Glomeraceae	Symbiotroph	Arbuscular Mycorrhizal	Highly Probable	-	-	-	Redecker D, et al. 2013. Mycorrhiza 23:515-531
OTU1747	0	11.3333	5.66667	0	0	0	13.6667	1	0	0	0	0	0	0	0	0	0	0	0	0	0	0	0	0	0	d__Eukaryota	k__Fungi	p__unclassified_k__Fungi	c__unclassified_k__Fungi	o__unclassified_k__Fungi	f__unclassified_k__Fungi	g__unclassified_k__Fungi	s__unclassified_k__Fungi	-	-	-	-	-	Unassigned	-
OTU881	1	0.333333	0.333333	0.666667	0	2.33333	2	0	0	0	2.33333	0	0	2.33333	0	0	1	14	1.33333	0.333333	3.33333	0	0.25	0	0	d__Eukaryota	k__Fungi	p__Basidiomycota	c__Tremellomycetes	o__Filobasidiales	f__Filobasidiaceae	g__Naganishia	s__Naganishia_sp	-	-	-	-	-	Unassigned	-
OTU2755	3.33333	0	2	0.333333	0	4.33333	0	0.333333	0	0.333333	4.33333	0.666667	2.66667	0	1	0	0	5	0.666667	0	6	0.25	0.25	0	0	d__Eukaryota	k__Fungi	p__unclassified_k__Fungi	c__unclassified_k__Fungi	o__unclassified_k__Fungi	f__unclassified_k__Fungi	g__unclassified_k__Fungi	s__unclassified_k__Fungi	-	-	-	-	-	Unassigned	-
OTU3642	1.66667	5	5.66667	0	0	3.33333	0.666667	1	0	0	3	2.66667	0	0	0.666667	0	0	2.33333	1.33333	0	1.33333	1.5	1	0	0.25	d__Eukaryota	k__Fungi	p__Basidiomycota	c__Exobasidiomycetes	o__Golubeviales	f__Golubeviaceae	g__Golubevia	s__Golubevia_sp	-	-	-	-	-	Unassigned	-
OTU4330	0	0	0	0	0	0	0	0	0	0	0.333333	1	2	5.66667	3.33333	0	0	12	4	0	1.33333	0.75	1	0	0	d__Eukaryota	k__Fungi	p__Ascomycota	c__Pezizomycetes	o__Pezizales	f__Ascobolaceae	g__Ascobolus	s__Ascobolus_sp	Saprotroph	Dung Saprotroph-Wood Saprotroph	Probable	-	Soft Rot	-	Duncan CG, Eslyn WE. 1966. Mycologia 58:642-645; Bell A.1983. Dung Fungi: An Illustrated Guide to Coprophilous Fungi in New Zealand. Victoria University Press, Wellington; Tedersoo L, et al. 2014. Science 346:1256691
OTU983	0.666667	12.3333	16.6667	0	0	0	0	0	0	0	1.66667	0	0	0	0	0	0	0	0	0	0	0	0	0	0	d__Eukaryota	k__Fungi	p__Ascomycota	c__Sordariomycetes	o__Xylariales	f__Microdochiaceae	g__Microdochium	s__Microdochium_fisheri	Pathotroph-Symbiotroph	Endophyte-Plant Pathogen	Possible	Dark Septate Endophyte	-	-	Tedersoo L, et al. 2014. Science 346:1256688 (as plant pathogen); Mandyam et al. 2012. Mycorrhiza 22:109-119 (as DSE).
OTU656	3.33333	0	0	0	0	5.33333	1.33333	1	4.33333	0	0	0	0	0	0	0	0	0	0	0	0	0.25	7.75	0	8	d__Eukaryota	k__Fungi	p__Basidiomycota	c__Agaricomycetes	o__Cantharellales	f__Ceratobasidiaceae	g__unclassified_f__Ceratobasidiaceae	s__Ceratobasidiaceae_sp	Pathotroph-Saprotroph-Symbiotroph	Endomycorrhizal-Plant Pathogen-Undefined Saprotroph	Possible	Microfungus	-	Best known as plant pathogens, but also saprobic. Species are endomycorrhizal with a wide range of plant roots - especially of Orchidaceae but also even bryophytes (Cannon & Kirk 2007)	Cannon PF, Kirk PM. 2007. Fungal Families of the World. CAB International, Cambridge
OTU1110	0	7	4.33333	0	0	0	12.3333	0	0	0	0	0	0	0	0	0	0	0	7.66667	0	0	0	0	0	0	d__Eukaryota	k__Fungi	p__unclassified_k__Fungi	c__unclassified_k__Fungi	o__unclassified_k__Fungi	f__unclassified_k__Fungi	g__unclassified_k__Fungi	s__unclassified_k__Fungi	-	-	-	-	-	Unassigned	-
OTU5400	0	0	0	0	0	0	0	0	0	0	0	16	0	0	0	0	0	0	15.3333	0	0	0	0	0	0	d__Eukaryota	k__Fungi	p__unclassified_k__Fungi	c__unclassified_k__Fungi	o__unclassified_k__Fungi	f__unclassified_k__Fungi	g__unclassified_k__Fungi	s__unclassified_k__Fungi	-	-	-	-	-	Unassigned	-
OTU5674	0	0	0	0	0	0	0	0	0	0	0	31.3333	0	0	0	0	0	0	0	0	0	0	0	0	0	d__Eukaryota	k__Fungi	p__Mortierellomycota	c__unclassified_p__Mortierellomycota	o__unclassified_p__Mortierellomycota	f__unclassified_p__Mortierellomycota	g__unclassified_p__Mortierellomycota	s__Mortierellomycotina	-	-	-	-	-	Unassigned	-
OTU4006	0.666667	8.66667	3.66667	0	0	0.333333	0	0	0	0	0.333333	0	6.33333	1.66667	0	0	0	0	6	0	0	2.75	0.75	0	0	d__Eukaryota	k__Fungi	p__unclassified_k__Fungi	c__unclassified_k__Fungi	o__unclassified_k__Fungi	f__unclassified_k__Fungi	g__unclassified_k__Fungi	s__unclassified_k__Fungi	-	-	-	-	-	Unassigned	-
OTU820	1.66667	0	0.333333	0	0	10.3333	0.333333	0	0	0.333333	0	0	7.66667	1	0.333333	0	0	2.33333	0.666667	0.333333	3.33333	1.25	0.75	0.5	0	d__Eukaryota	k__Fungi	p__Ascomycota	c__Sordariomycetes	o__unclassified_c__Sordariomycetes	f__unclassified_c__Sordariomycetes	g__unclassified_c__Sordariomycetes	s__unclassified_c__Sordariomycetes	-	-	-	-	-	Unassigned	-
OTU4479	0	0.333333	0	0	0	0	0	0	0	0	1	2.66667	0	0	0.333333	0	0	0	4.33333	0	15.6667	5.75	1	0	0	d__Eukaryota	k__Fungi	p__Basidiomycota	c__Agaricomycetes	o__Agaricales	f__Entolomataceae	g__Entoloma	s__unclassified_g__Entoloma	Pathotroph-Saprotroph-Symbiotroph	Ectomycorrhizal-Fungal Parasite-Soil Saprotroph-Undefined Saprotroph	Possible	Agaricoid	-	-	Rinaldi AC, et al. 2008. Fungal Diversity 33:1-45 (ECM/(not ECM); Tedersoo L, et al. 2010. Mycorrhiza 20:217-263 (sensu stricto); http://mycorrhizas.info/ecmf.html (ECM/(not ECM)
OTU1223	0	2	1.33333	1.33333	10.6667	0	0	0.333333	0	0	0	1.66667	0.666667	4.33333	0.666667	0.666667	0.333333	0	6.33333	0	0	0	0.5	0	0.25	d__Eukaryota	k__Fungi	p__Glomeromycota	c__Glomeromycetes	o__Glomerales	f__Glomeraceae	g__Rhizophagus	s__unclassified_g__Rhizophagus	Symbiotroph	Arbuscular Mycorrhizal	Highly Probable	-	-	-	Redecker D, et al. 2013. Mycorrhiza 23:515-531
OTU4757	1	2.33333	3.33333	0	2.66667	0	0.666667	1.66667	0	1	0.333333	6	1.33333	0.666667	2.33333	0	0	0	5	1	0	1	0.75	0	0	d__Eukaryota	k__Fungi	p__unclassified_k__Fungi	c__unclassified_k__Fungi	o__unclassified_k__Fungi	f__unclassified_k__Fungi	g__unclassified_k__Fungi	s__unclassified_k__Fungi	-	-	-	-	-	Unassigned	-
OTU1833	0	1	19.6667	0	0	5	0.666667	0.666667	0	0	0	0	0	0	0	0	0	0	0	0	0	2.25	1.75	0	0	d__Eukaryota	k__Fungi	p__Basidiomycota	c__Agaricomycetes	o__Agaricales	f__Psathyrellaceae	g__Coprinellus	s__Coprinellus_callinus	Saprotroph	Dung Saprotroph-Plant Saprotroph-Wood Saprotroph	Probable	Agaricoid	-	Saprobic, in grass, on dung, rotten wood and similar substrata (Cannon & Kirk 2007)	Cannon PF, Kirk PM. 2007. Fungal Families of the World. CAB International, Cambridge
OTU4822	0	0	0	0	0	0	0	0	0	0	0.333333	28.3333	0	0	0	0	0	0	0	0	2.33333	0	0	0	0	d__Eukaryota	k__Fungi	p__unclassified_k__Fungi	c__unclassified_k__Fungi	o__unclassified_k__Fungi	f__unclassified_k__Fungi	g__unclassified_k__Fungi	s__unclassified_k__Fungi	-	-	-	-	-	Unassigned	-
OTU774	11.3333	4	3	0	0	7.33333	4.33333	0.666667	0	0	0	0.333333	0	0	0	0	0	0	0	0	0	0	0	0	0	d__Eukaryota	k__Fungi	p__unclassified_k__Fungi	c__unclassified_k__Fungi	o__unclassified_k__Fungi	f__unclassified_k__Fungi	g__unclassified_k__Fungi	s__unclassified_k__Fungi	-	-	-	-	-	Unassigned	-
OTU905	2.66667	2.66667	1.33333	0	0	6.33333	0.666667	1	0.666667	0	0.333333	0.333333	0.333333	0	0	0	0.333333	4	1.33333	0	7.66667	0	1.25	0	0	d__Eukaryota	k__Fungi	p__Ascomycota	c__Sordariomycetes	o__Hypocreales	f__Hypocreaceae	g__Trichoderma	s__unclassified_g__Trichoderma	Saprotroph	Undefined Saprotroph	Possible	Microfungus	-	-	Sterkenburg E, et al. 2015. New Phytologist 207:1145-1158
OTU3684	0	6	1.33333	0	0	0	0.333333	1	0	0	0	0.666667	0	1	0.666667	0	0	0	1.33333	0	5.33333	11.5	1.75	0	0	d__Eukaryota	k__Fungi	p__Ascomycota	c__Sordariomycetes	o__Hypocreales	f__Hypocreales_fam_Incertae_sedis	g__Acremonium	s__Acremonium_rutilum	Pathogen-Saprotroph-Symbiotroph	Animal Pathogen-Endophyte-Fungal Parasite-Plant Pathogen-Wood Saprotroph	Possible	Microfungus	Soft Rot	Endophyte detection method-culture (Hanada et al. 2010, Del Olmo-Ruiz & Arnold 2014); Likely opportunistic human pathogen (Irinyi et al. 2015)	Duncan CG, Eslyn WE. 1966. Mycologia 58:642-64; Nilsson T. 1973. Studies on wood degradation and cellulolytic activity of microfungi. No. 104; Worrall JJ, et al. 1997. Mycologia 89: 199-219; Hanada RE, et al. 2010. Fungal Biology 114:901-910; Del Olmo-Ruiz M, Arnold AE. 2014. Mycologia 106:8-21; Tedersoo L, et al. 2014. Science 346:1256688; Irinyi L, et al. 2015. Medical Mycology 53:313-337
OTU3579	0	0	0	0	0	0.333333	0	0	0	0	0	0	0	0	1	0	0	0	11.3333	0	0	14.5	1.5	2	0.25	d__Eukaryota	k__Fungi	p__Basidiomycota	c__Agaricomycetes	o__Agaricales	f__Psathyrellaceae	g__Parasola	s__Parasola_lilatincta	Saprotroph	Undefined Saprotroph	Probable	Agaricoid	-	-	Tedersoo L, et al. 2014. Science 346:1256688
OTU411	0	9.66667	4	0.333333	0	0	0.333333	2	0	0	0	5.66667	4.66667	0	0.333333	0	0	0	0	0	0	3	0.75	0	0	d__Eukaryota	k__Fungi	p__Glomeromycota	c__Glomeromycetes	o__Glomerales	f__Glomeraceae	g__Funneliformis	s__Funneliformis_sp	Symbiotroph	Arbuscular Mycorrhizal	Highly Probable	-	-	-	Redecker D, et al. 2013. Mycorrhiza 23:515-531
OTU2779	5.66667	1.66667	2.33333	0	0	4.66667	0.333333	0	0	0	1	0.666667	2.33333	2	1.66667	0	0	5.33333	0.333333	0	2	0	0.75	0	0	d__Eukaryota	k__Fungi	p__unclassified_k__Fungi	c__unclassified_k__Fungi	o__unclassified_k__Fungi	f__unclassified_k__Fungi	g__unclassified_k__Fungi	s__unclassified_k__Fungi	-	-	-	-	-	Unassigned	-
OTU5031	0.666667	2	4	0	0	3.33333	3	2.66667	0	0	0	0.666667	4.33333	0.333333	0	0	0	0	4	0	3.66667	1.25	0.75	0	0	d__Eukaryota	k__Fungi	p__unclassified_k__Fungi	c__unclassified_k__Fungi	o__unclassified_k__Fungi	f__unclassified_k__Fungi	g__unclassified_k__Fungi	s__unclassified_k__Fungi	-	-	-	-	-	Unassigned	-
OTU4395	2.66667	4.66667	1.33333	0	0	6.66667	2.66667	1.33333	0	0	5.33333	0	0.333333	0	0	0	0	0	2.33333	0	0	2	1.25	0	0	d__Eukaryota	k__Fungi	p__Chytridiomycota	c__GS13	o__unclassified_c__GS13	f__unclassified_c__GS13	g__unclassified_c__GS13	s__GS13_sp	-	-	-	-	-	Unassigned	-
OTU3821	1	0.333333	0.333333	0.333333	0	5	0	0.333333	1	0	1	0.666667	4.33333	0.333333	0	0	0	0.666667	1.66667	0.333333	9.66667	2.75	0.5	0	0.25	d__Eukaryota	k__Fungi	p__Glomeromycota	c__Glomeromycetes	o__Glomerales	f__Glomeraceae	g__Glomus	s__Glomus_indicum	Symbiotroph	Arbuscular Mycorrhizal	Highly Probable	-	-	-	Redecker D, et al. 2013. Mycorrhiza 23:515-531
OTU4907	12.3333	3	1.33333	0	0	0	0	0	0	0	0	2	0	0	0	0	0	0	11.6667	0	0	0	0	0	0	d__Eukaryota	k__Fungi	p__Basidiomycota	c__Agaricomycetes	o__Agaricales	f__Entolomataceae	g__Entoloma	s__unclassified_g__Entoloma	Pathotroph-Saprotroph-Symbiotroph	Ectomycorrhizal-Fungal Parasite-Soil Saprotroph-Undefined Saprotroph	Possible	Agaricoid	-	-	Rinaldi AC, et al. 2008. Fungal Diversity 33:1-45 (ECM/(not ECM); Tedersoo L, et al. 2010. Mycorrhiza 20:217-263 (sensu stricto); http://mycorrhizas.info/ecmf.html (ECM/(not ECM)
OTU4773	0	2.33333	0.333333	0.333333	0	0	0	0.333333	0	0	0	14.6667	1.66667	0.333333	3	0	4	0	2	0	0	0	1	0.25	0	d__Eukaryota	k__Fungi	p__Basidiomycota	c__Agaricomycetes	o__Agaricales	f__Psathyrellaceae	g__Psathyrella	s__Psathyrella_sp	Saprotroph	Wood Saprotroph	Probable	Agaricoid	-	-	Tedersoo L, et al. 2014. Science 346:1256688
OTU625	0.666667	8	4.33333	0	0	10	0.666667	0	0	0	0	1.66667	0	3.33333	0	0	0	0	1.33333	0	0	0.25	0	0	0	d__Eukaryota	k__Fungi	p__unclassified_k__Fungi	c__unclassified_k__Fungi	o__unclassified_k__Fungi	f__unclassified_k__Fungi	g__unclassified_k__Fungi	s__unclassified_k__Fungi	-	-	-	-	-	Unassigned	-
OTU3983	0	3.66667	1.66667	0.666667	0.666667	0	2.66667	3	1.66667	1.33333	0	0.666667	0	2	3	0.333333	1	0	2	0.333333	0	2	2.75	0	0.75	d__Eukaryota	k__Fungi	p__Ascomycota	c__Dothideomycetes	o__Pleosporales	f__Phaeosphaeriaceae	g__Setophoma	s__Setophoma_sp	Pathotroph-Saprotroph	Fungal Parasite-Plant Pathogen-Plant Saprotroph	Probable	Microfungus	-	Necrotrophic or saprobic on a wide range of plants, especially monocotyledons; a few species parasitic on other fungi (Cannon & Kirk 2007)	Cannon PF, Kirk PM. 2007. Fungal Families of the World. CAB International, Cambridge
OTU822	1.66667	0	1.33333	0	0	7.66667	0.333333	0.333333	0	0	6	5.33333	1	0.666667	0	0	0	0	2.66667	0	2.66667	0.5	0	0	0	d__Eukaryota	k__Fungi	p__Calcarisporiellomycota	c__Calcarisporiellomycetes	o__Calcarisporiellales	f__Calcarisporiellaceae	g__Calcarisporiella	s__Calcarisporiella_thermophila	Saprotroph	Undefined Saprotroph	Probable	Microfungus	-	-	De Hoog GS. 1974. Studies in Mycology 7:1-84
OTU3585	0	3.66667	2.66667	0.333333	0	0.666667	0.666667	0.666667	0	0	2.33333	2.33333	7.33333	0.666667	0	0	0	5	0	0	2.66667	1	0	0	0	d__Eukaryota	k__Fungi	p__Ascomycota	c__unclassified_p__Ascomycota	o__unclassified_p__Ascomycota	f__unclassified_p__Ascomycota	g__unclassified_p__Ascomycota	s__unclassified_p__Ascomycota	-	-	-	-	-	Unassigned	-
OTU3749	0	1	0	0	0	0	0.666667	0.666667	0	0	1.33333	0	2	6.66667	3	0	0	2.66667	0.666667	0	0	10.5	0.75	0	0	d__Eukaryota	k__Fungi	p__Ascomycota	c__Sordariomycetes	o__Phomatosporales	f__Phomatosporaceae	g__Phomatospora	s__Phomatospora_biseriata	Saprotroph	Dung Saprotroph	Highly Probable	Microfungus	-	-	Richardson MJ. 1972. Transactions of the British Mycological Society 58:37-48
OTU5405	0	2.66667	0	0	0	1.33333	0	0	0	0	0	10.6667	1.33333	0	0	0	0	3.66667	8.33333	0	0	0	1.75	0	0	d__Eukaryota	k__Fungi	p__Mortierellomycota	c__unclassified_p__Mortierellomycota	o__unclassified_p__Mortierellomycota	f__unclassified_p__Mortierellomycota	g__unclassified_p__Mortierellomycota	s__unclassified_p__Mortierellomycota	-	-	-	-	-	Unassigned	-
OTU4179	2.66667	0.333333	1.66667	0	0	7.33333	4	3.33333	0	0	0	0	0	0	0	0	0	0.666667	0.333333	0	2.66667	2.75	4	0	0	d__Eukaryota	k__Fungi	p__unclassified_k__Fungi	c__unclassified_k__Fungi	o__unclassified_k__Fungi	f__unclassified_k__Fungi	g__unclassified_k__Fungi	s__unclassified_k__Fungi	-	-	-	-	-	Unassigned	-
OTU1769	1	2.33333	17.6667	4.33333	1.33333	0	1	0.666667	0	1.33333	0	0	0	0	0	0	0	0	0	0	0	0	0	0	0	d__Eukaryota	k__Fungi	p__Basidiomycota	c__Agaricomycetes	o__Agaricales	f__Pluteaceae	g__Volvariella	s__Volvariella_murinella	Saprotroph	Undefined Saprotroph	Highly Probable	Agaricoid	White Rot	-	Tedersoo L, et al. 2014. Science 346:1256688 (doi:10.1126/science.1256688)
OTU3941	0	0.666667	1.33333	0	0	0	0.333333	0.333333	0	0	2	0.333333	16.6667	0	0.333333	0	0	1.33333	2.33333	0	0.666667	3	0.25	0	0	d__Eukaryota	k__Fungi	p__Ascomycota	c__Dothideomycetes	o__Myriangiales	f__Elsinoaceae	g__unclassified_f__Elsinoaceae	s__Elsinoaceae_sp	Pathotroph	Plant Pathogen	Probable	Microfungus	-	Biotrophic or necrotrophic on leaves, stems and fruits of a wide range of plants (Cannon & Kirk 2007)	Cannon PF, Kirk PM. 2007. Fungal Families of the World. CAB International, Cambridge
OTU5047	2.33333	3.33333	3.33333	0	0	6.33333	1.66667	0.333333	0	0	0.333333	0.666667	3.33333	0.333333	0.333333	0	0	1.33333	3	0	1.66667	0.75	0.25	0	0.25	d__Eukaryota	k__Fungi	p__unclassified_k__Fungi	c__unclassified_k__Fungi	o__unclassified_k__Fungi	f__unclassified_k__Fungi	g__unclassified_k__Fungi	s__unclassified_k__Fungi	-	-	-	-	-	Unassigned	-
OTU4415	1.33333	2.66667	2	0	0	12.3333	0.333333	0	0	0	0.666667	2	0.333333	1.33333	0	0	0	0	4	0	2	0.25	0.25	0	0	d__Eukaryota	k__Fungi	p__unclassified_k__Fungi	c__unclassified_k__Fungi	o__unclassified_k__Fungi	f__unclassified_k__Fungi	g__unclassified_k__Fungi	s__unclassified_k__Fungi	-	-	-	-	-	Unassigned	-
OTU1079	0	1.33333	0	0	0	0	0	0	0	27.6667	0	0.333333	0	0	0	0	0	0	0	0	0	0	0	0	0	d__Eukaryota	k__Fungi	p__Ascomycota	c__Sordariomycetes	o__Branch06	f__unclassified_o__Branch06	g__unclassified_o__Branch06	s__Branch06_sp	-	-	-	-	-	Unassigned	-
OTU3154	0.333333	6.66667	4.33333	0	0	0	3.33333	3.66667	0	0	0	3.66667	2.33333	2	1	0	0	0	2	0	0	0	0	0	0	d__Eukaryota	k__Fungi	p__Basidiomycota	c__Tremellomycetes	o__Tremellales	f__Bulleribasidiaceae	g__Bulleribasidium	s__unclassified_g__Bulleribasidium	Pathotroph-Saprotroph-Symbiotroph	Fungal Parasite-Undefined Saprotroph	Possible	Tremelloid-Yeast	-	The order contains both teleomorphic and anamorphic species, most of the latter being yeasts	Sterkenburg E, et al. 2015. New Phytologist 207:1145-1158
OTU3206	0	5	4.33333	0	0	0	1	1.33333	1.33333	0	0	5	0	2.33333	5.66667	0	0	0	0.333333	0	0	2	1	0	0	d__Eukaryota	k__Fungi	p__Ascomycota	c__Sordariomycetes	o__Glomerellales	f__Plectosphaerellaceae	g__Plectosphaerella	s__unclassified_g__Plectosphaerella	Pathotroph	Plant Pathogen	Probable	-	-	-	Tedersoo L, et al. 2014. Science 346:1256688
OTU900	3.33333	0	0	0	0	13	0.333333	0.666667	0	0	0.333333	1.33333	6.66667	0.666667	1	0	0	0.333333	0.333333	0.333333	0.666667	0.25	0	0	0	d__Eukaryota	k__Fungi	p__unclassified_k__Fungi	c__unclassified_k__Fungi	o__unclassified_k__Fungi	f__unclassified_k__Fungi	g__unclassified_k__Fungi	s__unclassified_k__Fungi	-	-	-	-	-	Unassigned	-
OTU570	1.33333	1	0	0	0	20	1.33333	2.33333	0	0	0	0	0	0	0	0	0	1	0	0	0	2	0.25	0	0	d__Eukaryota	k__Fungi	p__Ascomycota	c__Sordariomycetes	o__Microascales	f__Microascaceae	g__Cephalotrichum	s__unclassified_g__Cephalotrichum	Saprotroph	Undefined Saprotroph	Probable	-	-	-	http://www.apsnet.org/publications/commonnames/Pages/default.aspx
OTU4113	0.666667	0	0.666667	0	0	4.33333	1.66667	5.66667	0	0	6	0.666667	1	1.33333	0.666667	0	0	0	1.66667	0	4	0.75	0	0	0	d__Eukaryota	k__Fungi	p__Ascomycota	c__Leotiomycetes	o__Thelebolales	f__Pseudeurotiaceae	g__Geomyces	s__Geomyces_sp	Saprotroph	Soil Saprotroph	Probable	Microfungus	-	This genus is now restricted to one species Geomyces auratus; however, it is important to note that the majority of species that once comprised this genus, including the White-Nose Bat Syndrome causing Geomyces destructans, are now placed in the genus Pseudogymnoascus (see Minnis & Lindner 2013)	Minnis AM, Lindner DL. 2013. Fungal Biology 117:638-649; Tedersoo L, et al. 2014. Science 346:1256688
OTU864	3.66667	0	4	0	0	3.33333	2	0.333333	0	0	0	0	3.66667	0	12	0	0	0	0	0	0	0	0	0	0	d__Eukaryota	k__Fungi	p__Ascomycota	c__unclassified_p__Ascomycota	o__unclassified_p__Ascomycota	f__unclassified_p__Ascomycota	g__unclassified_p__Ascomycota	s__unclassified_p__Ascomycota	-	-	-	-	-	Unassigned	-
OTU2146	0.666667	0.666667	1	0	0	9.66667	0	0	0	0	3	0	1.66667	1.33333	0	0	0	0	0.666667	0	10.3333	0	0	0	0	d__Eukaryota	k__Fungi	p__unclassified_k__Fungi	c__unclassified_k__Fungi	o__unclassified_k__Fungi	f__unclassified_k__Fungi	g__unclassified_k__Fungi	s__unclassified_k__Fungi	-	-	-	-	-	Unassigned	-
OTU4899	0	8	14.3333	0	0	1	0	0	0	0	2.33333	2	0	0	0	0	0	0	1.33333	0	0	0	0	0	0	d__Eukaryota	k__Fungi	p__Basidiomycota	c__Agaricomycetes	o__Agaricales	f__Bolbitiaceae	g__Conocybe	s__unclassified_g__Conocybe	Saprotroph	Undefined Saprotroph	Probable	-	-	-	Tedersoo L, et al. 2014. Science 346:1256688
OTU1861	0	0	0	0	0	0	8	20.6667	0	0	0	0	0	0	0	0	0	0	0	0	0	0	0.25	0	0	d__Eukaryota	k__Fungi	p__Mortierellomycota	c__Mortierellomycetes	o__Mortierellales	f__Mortierellaceae	g__Mortierella	s__Mortierella_jenkinii	Saprotroph-Symbiotroph	Endophyte-Litter Saprotroph-Soil Saprotroph-Undefined Saprotroph	Possible	Microfungus	-	Saprobic in soil and thus frequenctly isolated from soil and material contaminated with soil such as hay or rotten silage and spoil tips (Cannon & Kirk 2007)	Cannon PF, Kirk PM. 2007. Fungal Families of the World. CAB International, Cambridge; Purahong W, et al. 2016. Molecular Ecology 25:4059-4074
OTU3866	1.66667	3	7	0	0.333333	2.33333	0.333333	0.666667	0	0	0	2.66667	0	0	0.333333	0	0	0	5	0.333333	0	3.75	1.5	0	0	d__Eukaryota	k__Fungi	p__unclassified_k__Fungi	c__unclassified_k__Fungi	o__unclassified_k__Fungi	f__unclassified_k__Fungi	g__unclassified_k__Fungi	s__unclassified_k__Fungi	-	-	-	-	-	Unassigned	-
OTU3192	0	0.666667	0.333333	0.333333	0	5.66667	0	0	0	0	1	7	5	1	0	0	0	2.33333	5	0	0.333333	0.25	0	0	0	d__Eukaryota	k__Fungi	p__unclassified_k__Fungi	c__unclassified_k__Fungi	o__unclassified_k__Fungi	f__unclassified_k__Fungi	g__unclassified_k__Fungi	s__unclassified_k__Fungi	-	-	-	-	-	Unassigned	-
OTU4278	3	0	1	0	0	6.66667	3.66667	2	0	0	0	1.33333	0.333333	0.333333	0	0	0	3	0.666667	0	5.33333	0.75	0.75	0	0	d__Eukaryota	k__Fungi	p__unclassified_k__Fungi	c__unclassified_k__Fungi	o__unclassified_k__Fungi	f__unclassified_k__Fungi	g__unclassified_k__Fungi	s__unclassified_k__Fungi	-	-	-	-	-	Unassigned	-
OTU4217	3.33333	0.666667	1	0	0	5.66667	2	0.666667	0	0	3.33333	0.666667	5.33333	3	0	0	0	0	0.666667	0	0	1.25	1.25	0	0	d__Eukaryota	k__Fungi	p__unclassified_k__Fungi	c__unclassified_k__Fungi	o__unclassified_k__Fungi	f__unclassified_k__Fungi	g__unclassified_k__Fungi	s__unclassified_k__Fungi	-	-	-	-	-	Unassigned	-
OTU3492	0	0.666667	0.666667	0	0	2	0	0	0	0	0.333333	1.66667	4.33333	3	0	0.666667	0	0	1.66667	0	9	3	1.75	0	0	d__Eukaryota	k__Fungi	p__Glomeromycota	c__Glomeromycetes	o__Glomerales	f__Glomeraceae	g__unclassified_f__Glomeraceae	s__Glomeraceae_sp	Symbiotroph	Arbuscular Mycorrhizal	Highly Probable	-	-	-	Redecker D, et al. 2013. Mycorrhiza 23:515-531
OTU2978	1	0	0	0	0	0	0	0	0	0	0	0	23	0	0	0	0	0.333333	0.333333	0	0.333333	3.75	0	0	0	d__Eukaryota	k__Fungi	p__unclassified_k__Fungi	c__unclassified_k__Fungi	o__unclassified_k__Fungi	f__unclassified_k__Fungi	g__unclassified_k__Fungi	s__unclassified_k__Fungi	-	-	-	-	-	Unassigned	-
OTU4901	0	0	0	0	0	0	0	0	0	0	0	0	0	0	0	0	0	0	28.6667	0	0	0	0	0	0	d__Eukaryota	k__Fungi	p__unclassified_k__Fungi	c__unclassified_k__Fungi	o__unclassified_k__Fungi	f__unclassified_k__Fungi	g__unclassified_k__Fungi	s__unclassified_k__Fungi	-	-	-	-	-	Unassigned	-
OTU3433	0	0	0	0	0	0	0	0	0	0	0	0	0	0	0	0	0	2	24.6667	0	0	1.75	0.25	0	0	d__Eukaryota	k__Fungi	p__unclassified_k__Fungi	c__unclassified_k__Fungi	o__unclassified_k__Fungi	f__unclassified_k__Fungi	g__unclassified_k__Fungi	s__unclassified_k__Fungi	-	-	-	-	-	Unassigned	-
OTU457	1	7.33333	7.33333	0	0	1.66667	1.66667	3	0	0	0	0	1	1	2.66667	0	0.666667	0	0	0	0	1.25	0	0	0	d__Eukaryota	k__Fungi	p__Basidiomycota	c__Agaricomycetes	o__Agaricales	f__Bolbitiaceae	g__Conocybe	s__unclassified_g__Conocybe	Saprotroph	Undefined Saprotroph	Probable	-	-	-	Tedersoo L, et al. 2014. Science 346:1256688
OTU3132	3	0.666667	1	0.333333	0	4.33333	0	0.333333	0	0	4	3.66667	4.66667	0.666667	0.666667	0	0	0.666667	1.33333	0	3	0.25	0	0	0	d__Eukaryota	k__Fungi	p__Chytridiomycota	c__unclassified_p__Chytridiomycota	o__unclassified_p__Chytridiomycota	f__unclassified_p__Chytridiomycota	g__unclassified_p__Chytridiomycota	s__Chytridiomycota_sp	-	-	-	-	-	Unassigned	-
OTU5806	0	3.66667	1.66667	0	0	0.666667	3.33333	4	0	0	0	1.66667	7.33333	0.666667	0	0	0	0.333333	1.66667	0	0	1.5	2	0	0	d__Eukaryota	k__Fungi	p__unclassified_k__Fungi	c__unclassified_k__Fungi	o__unclassified_k__Fungi	f__unclassified_k__Fungi	g__unclassified_k__Fungi	s__unclassified_k__Fungi	-	-	-	-	-	Unassigned	-
OTU1340	0	2	0.666667	0	0	0	13	0	0	0	0	1.66667	0	1	2.33333	0	0	0	1.33333	0	0	6	0.5	0	0	d__Eukaryota	k__Fungi	p__Chytridiomycota	c__Spizellomycetes	o__Spizellomycetales	f__Powellomycetaceae	g__Powellomyces	s__Powellomyces_sp	Pathotroph	Plant Pathogen	Probable	-	-	-	Tedersoo L, et al. 2014. Science 346:1256688
OTU4141	0	0	0	0	0	0.333333	0.666667	0.333333	0	0	1.33333	9.33333	1.66667	0.666667	0.333333	0	0	0	2.33333	0	0	8	3.5	0	0	d__Eukaryota	k__Fungi	p__unclassified_k__Fungi	c__unclassified_k__Fungi	o__unclassified_k__Fungi	f__unclassified_k__Fungi	g__unclassified_k__Fungi	s__unclassified_k__Fungi	-	-	-	-	-	Unassigned	-
OTU1101	0	5.33333	2.33333	0.333333	0	0	2.66667	1.33333	0	0	0	6.33333	2	0	0	0	0	0	5.66667	0	0	1.25	1.25	0	0	d__Eukaryota	k__Fungi	p__Ascomycota	c__Sordariomycetes	o__Sordariales	f__Lasiosphaeriaceae	g__Immersiella	s__Immersiella_caudata	Saprotroph	Undefined Saprotroph	Probable	-	-	-	Tedersoo L, et al. 2014. Science 346:1256688
OTU1195	2	6	4.66667	0.333333	0	7.66667	0	0.666667	0	0	0.666667	1.33333	0.666667	0.666667	0	0	0	0.333333	0.666667	0	2	0.5	0.25	0	0	d__Eukaryota	k__Fungi	p__unclassified_k__Fungi	c__unclassified_k__Fungi	o__unclassified_k__Fungi	f__unclassified_k__Fungi	g__unclassified_k__Fungi	s__unclassified_k__Fungi	-	-	-	-	-	Unassigned	-
OTU3533	0.333333	4	0.333333	0	0	2.66667	0	0	0	0	1.66667	0	0	0	0.666667	0	0	1.33333	4.33333	0	9.33333	0.5	3.25	0	0	d__Eukaryota	k__Fungi	p__unclassified_k__Fungi	c__unclassified_k__Fungi	o__unclassified_k__Fungi	f__unclassified_k__Fungi	g__unclassified_k__Fungi	s__unclassified_k__Fungi	-	-	-	-	-	Unassigned	-
OTU775	1.66667	5.33333	9	0	0.666667	1.66667	1	2.33333	0	0	0	0	3.33333	0.333333	0	0	0	0	0	0	3	0	0	0	0	d__Eukaryota	k__Fungi	p__unclassified_k__Fungi	c__unclassified_k__Fungi	o__unclassified_k__Fungi	f__unclassified_k__Fungi	g__unclassified_k__Fungi	s__unclassified_k__Fungi	-	-	-	-	-	Unassigned	-
OTU5072	1	0.333333	1.66667	0	0	7.33333	0.666667	0	0.666667	0.333333	0.333333	2.66667	5	1	0.333333	0	0	0	0.666667	0	4	0.25	2	0	0	d__Eukaryota	k__Fungi	p__Glomeromycota	c__unclassified_p__Glomeromycota	o__unclassified_p__Glomeromycota	f__unclassified_p__Glomeromycota	g__unclassified_p__Glomeromycota	s__Glomeromycota_sp	Symbiotroph	Arbuscular Mycorrhizal	Highly Probable	-	-	-	Redecker D, et al. 2013. Mycorrhiza 23:515-531
OTU5048	2.66667	0.666667	0	0	0	1.66667	2	1.66667	0	0	4	0.333333	3	7.33333	2	0	0	0	0	0	2	0.75	0	0	0	d__Eukaryota	k__Fungi	p__Chytridiomycota	c__unclassified_p__Chytridiomycota	o__unclassified_p__Chytridiomycota	f__unclassified_p__Chytridiomycota	g__unclassified_p__Chytridiomycota	s__Chytridiomycota_sp	-	-	-	-	-	Unassigned	-
OTU3020	0.666667	2.66667	3.33333	0	0	0	0.333333	0.666667	0	0	6.66667	6.33333	2	0.333333	0	0	0	0	1.66667	0	2.33333	0.75	0.25	0	0	d__Eukaryota	k__Fungi	p__unclassified_k__Fungi	c__unclassified_k__Fungi	o__unclassified_k__Fungi	f__unclassified_k__Fungi	g__unclassified_k__Fungi	s__unclassified_k__Fungi	-	-	-	-	-	Unassigned	-
OTU2080	1.33333	0.666667	0	0	0	16.3333	0	0	0	0	0	0	0	0	0	0	0	0	5.66667	0	4	0	0	0	0	d__Eukaryota	k__Fungi	p__Chytridiomycota	c__unclassified_p__Chytridiomycota	o__unclassified_p__Chytridiomycota	f__unclassified_p__Chytridiomycota	g__unclassified_p__Chytridiomycota	s__unclassified_p__Chytridiomycota	-	-	-	-	-	Unassigned	-
OTU5071	3.66667	0.333333	0.333333	0	0	5.66667	0.333333	1.33333	0	0	3	2	6	0	0	0.333333	0	0.333333	2.33333	0	1.66667	0.5	0	0	0	d__Eukaryota	k__Fungi	p__unclassified_k__Fungi	c__unclassified_k__Fungi	o__unclassified_k__Fungi	f__unclassified_k__Fungi	g__unclassified_k__Fungi	s__unclassified_k__Fungi	-	-	-	-	-	Unassigned	-
OTU3565	0	0	0	0.333333	0	2.66667	0	1.33333	0	0	0	1.33333	2	0.666667	1.33333	0.666667	0	0.666667	4	0	1.33333	6.5	4.25	0.75	0	d__Eukaryota	k__Fungi	p__Ascomycota	c__Sordariomycetes	o__unclassified_c__Sordariomycetes	f__unclassified_c__Sordariomycetes	g__unclassified_c__Sordariomycetes	s__unclassified_c__Sordariomycetes	-	-	-	-	-	Unassigned	-
OTU4036	0	7.33333	9.33333	0	0	0	0	0	0	0	0	3.33333	0	0	0.333333	0	0	0	3	0	2	0.25	2.25	0	0	d__Eukaryota	k__Fungi	p__unclassified_k__Fungi	c__unclassified_k__Fungi	o__unclassified_k__Fungi	f__unclassified_k__Fungi	g__unclassified_k__Fungi	s__unclassified_k__Fungi	-	-	-	-	-	Unassigned	-
OTU3982	0	2.66667	2.33333	0	0	0.333333	1	2	0.666667	0.666667	1.33333	1.33333	1	2	3.33333	0	0	0.333333	3.33333	0	0	2.5	3	0	0	d__Eukaryota	k__Fungi	p__Ascomycota	c__Dothideomycetes	o__Pleosporales	f__Phaeosphaeriaceae	g__Leptospora	s__Leptospora_rubella	Pathotroph-Saprotroph	Fungal Parasite-Plant Pathogen-Plant Saprotroph	Probable	Microfungus	-	Necrotrophic or saprobic on a wide range of plants, especially monocotyledons; a few species parasitic on other fungi (Cannon & Kirk 2007)	Cannon PF, Kirk PM. 2007. Fungal Families of the World. CAB International, Cambridge
OTU3839	0	4.33333	0.333333	0	0	6.66667	2.33333	0	0	0	0	0.333333	1.66667	0	0	0	0	0	1	0	0	4	7	0	0	d__Eukaryota	k__Fungi	p__Ascomycota	c__Orbiliomycetes	o__Orbiliales	f__Orbiliaceae	g__Dactylella	s__unclassified_g__Dactylella	Saprotroph	Undefined Saprotroph	Probable	-	-	-	Tedersoo L, et al. 2014. Science 346:1256688
OTU4023	0	5.33333	2.66667	0	0.333333	1	0.666667	2	0	0	1.33333	8	2	0.333333	0	0	0	0.666667	2	0	0.333333	0.5	0.5	0	0	d__Eukaryota	k__Fungi	p__Basidiomycota	c__Exobasidiomycetes	o__Entylomatales	f__Entylomatales_fam_Incertae_sedis	g__Tilletiopsis	s__Tilletiopsis_washingtonensis	-	-	-	-	-	Unassigned	-
OTU5037	0	0	0.333333	0	0	0	0	0	0	0	0	1	4.66667	1	0	0	0	0	4.33333	0.333333	13.6667	2	0	0	0	d__Eukaryota	k__Fungi	p__Ascomycota	c__Sordariomycetes	o__Hypocreales	f__Hypocreales_fam_Incertae_sedis	g__Chlamydocillium	s__Chlamydocillium_sp	Saprotroph	Undefined Saprotroph	Possible	Microfungus	-	-	Sterkenburg E, et al. 2015. New Phytologist 207:1145-1158
OTU1138	1.66667	3.66667	4.66667	1.66667	0.333333	0	0.333333	0.666667	1	2	0	2	0	1.33333	0.333333	0	0	0	3.66667	1	0	0	0.5	2.25	0.25	d__Eukaryota	k__Fungi	p__Ascomycota	c__Sordariomycetes	o__Sordariales	f__Lasiosphaeriaceae	g__Apodus	s__Apodus_oryzae	Saprotroph	Undefined Saprotroph	Probable	-	-	-	Tedersoo L, et al. 2014. Science 346:1256688
OTU1535	0	5.33333	4.66667	0	0	16	0.333333	0.666667	0	0.333333	0	0	0	0	0	0	0	0	0	0	0	0	0	0	0	d__Eukaryota	k__Fungi	p__Basidiomycota	c__Agaricomycetes	o__Agaricales	f__Bolbitiaceae	g__Conocybe	s__Conocybe_echinata	Saprotroph	Undefined Saprotroph	Probable	-	-	-	Tedersoo L, et al. 2014. Science 346:1256688
OTU3755	0	0.666667	0	0	0	0.333333	0	0	0.333333	0	0.333333	1.33333	0	4.66667	3.33333	0.666667	5	0	2	0	1.33333	4.5	0.75	1.75	0.25	d__Eukaryota	k__Fungi	p__Glomeromycota	c__Glomeromycetes	o__Glomerales	f__Glomeraceae	g__unclassified_f__Glomeraceae	s__unclassified_f__Glomeraceae	Symbiotroph	Arbuscular Mycorrhizal	Highly Probable	-	-	-	Redecker D, et al. 2013. Mycorrhiza 23:515-531
OTU3547	3.66667	2	0.666667	0	0	14	1	1	0	0	0.666667	1.33333	0	1.66667	0	0.333333	0	0	0	0	0	0.5	0.25	0	0	d__Eukaryota	k__Fungi	p__Ascomycota	c__Pezizomycetes	o__Pezizales	f__Ascodesmidaceae	g__Eleutherascus	s__Eleutherascus_cristatus	Saprotroph	Undefined Saprotroph	Probable	-	-	-	Tedersoo L, et al. 2014. Science 346:1256688
OTU3705	0.333333	0.333333	0	0.333333	0	8.33333	0	0	0	0.333333	0	1.33333	3	0.666667	0.333333	0.333333	0	0	0	0.333333	5.66667	2.25	3.25	0.25	0	d__Eukaryota	k__Fungi	p__Glomeromycota	c__Glomeromycetes	o__Glomerales	f__Glomeraceae	g__unclassified_f__Glomeraceae	s__Glomeraceae_sp	Symbiotroph	Arbuscular Mycorrhizal	Highly Probable	-	-	-	Redecker D, et al. 2013. Mycorrhiza 23:515-531
OTU1868	0	0	0	0	0	0	11.6667	11.6667	1	2.33333	0	0	0	0.333333	0	0	0	0	0	0	0	0	0	0	0	d__Eukaryota	k__Fungi	p__Ascomycota	c__Dothideomycetes	o__Pleosporales	f__unclassified_o__Pleosporales	g__unclassified_o__Pleosporales	s__unclassified_o__Pleosporales	-	-	-	-	-	Unassigned	-
OTU765	3.66667	3.33333	0.333333	0	0	18.6667	0.666667	0.333333	0	0	0	0	0	0	0	0	0	0	0	0	0	0	0	0	0	d__Eukaryota	k__Fungi	p__Ascomycota	c__Dothideomycetes	o__Dothideomycetes_ord_Incertae_sedis	f__Eremomycetaceae	g__Arthrographis	s__Arthrographis_kalrae	Saprotroph	Undefined Saprotroph	Probable	-	-	-	Tedersoo L, et al. 2014. Science 346:1256688
OTU3250	2	8.66667	3.66667	0	0	0.333333	2	4.66667	1	1.33333	2	0	0	0	0	0	0	0	0.333333	0	0	0.5	0.5	0	0	d__Eukaryota	k__Fungi	p__Ascomycota	c__Sordariomycetes	o__Glomerellales	f__Plectosphaerellaceae	g__Verticillium	s__Verticillium_zaregamsianum	Pathotroph-Symbiotroph	Endophyte-Fungal Parasite-Plant Pathogen	Probable	Microfungus	-	-	Costa IPMW, et al. 2012. Mycotaxon 119:26; Tedersoo L, et al. 2014. Science 346:1256688 (doi:10.1126/science.1256688); List compiled by John Plischke III (http://home.comcast.net/~grifola/fungionfungi.pdf)
OTU927	3.66667	4.66667	6.33333	0	0	0	1.66667	0	0	0	0.666667	0.333333	3	0.333333	0	0	0	0	0.333333	0	0	5.25	0.75	0	0	d__Eukaryota	k__Fungi	p__unclassified_k__Fungi	c__unclassified_k__Fungi	o__unclassified_k__Fungi	f__unclassified_k__Fungi	g__unclassified_k__Fungi	s__unclassified_k__Fungi	-	-	-	-	-	Unassigned	-
OTU4381	0.666667	1.66667	3	0	0	2	0	0	0	0	0.333333	0	3	0.666667	0	0	0	0.666667	5.33333	0	7.66667	1.25	0.75	0	0	d__Eukaryota	k__Fungi	p__unclassified_k__Fungi	c__unclassified_k__Fungi	o__unclassified_k__Fungi	f__unclassified_k__Fungi	g__unclassified_k__Fungi	s__unclassified_k__Fungi	-	-	-	-	-	Unassigned	-
OTU4356	0	0	0	0	13	0	0	0	0	0	0	0	0	0	0	0	0	0	0	0	0	3	11	0	0	d__Eukaryota	k__Fungi	p__Ascomycota	c__Sordariomycetes	o__unclassified_c__Sordariomycetes	f__unclassified_c__Sordariomycetes	g__unclassified_c__Sordariomycetes	s__unclassified_c__Sordariomycetes	-	-	-	-	-	Unassigned	-
OTU1582	2	0.666667	0	12.3333	2.66667	0.666667	2.66667	1.66667	2.66667	1.66667	0	0	0	0	0	0	0	0	0	0	0	0	0	0	0	d__Eukaryota	k__Fungi	p__Ascomycota	c__Dothideomycetes	o__Pleosporales	f__Phaeosphaeriaceae	g__Paraphoma	s__Paraphoma_chrysanthemicola	Pathotroph-Saprotroph	Fungal Parasite-Plant Pathogen-Plant Saprotroph	Probable	Microfungus	-	Necrotrophic or saprobic on a wide range of plants, especially monocotyledons; a few species parasitic on other fungi (Cannon & Kirk 2007)	Cannon PF, Kirk PM. 2007. Fungal Families of the World. CAB International, Cambridge
OTU3901	0	0	0	0	0	0.333333	0	0.333333	0	0	0.666667	0	0.666667	0	0	0	0	4	4.66667	0	6	7	3.25	0	0	d__Eukaryota	k__Fungi	p__unclassified_k__Fungi	c__unclassified_k__Fungi	o__unclassified_k__Fungi	f__unclassified_k__Fungi	g__unclassified_k__Fungi	s__unclassified_k__Fungi	-	-	-	-	-	Unassigned	-
OTU141	3	5	5	0.333333	0	7.33333	0.333333	0.666667	0	0	0	0.666667	0	0	0	0	0	2	0.666667	0	1.66667	0	0.25	0	0	d__Eukaryota	k__Fungi	p__Ascomycota	c__Sordariomycetes	o__Hypocreales	f__Stachybotryaceae	g__Striatibotrys	s__Striatibotrys_rhabdospora	Saprotroph	Undefined Saprotroph	Possible	Microfungus	-	-	Sterkenburg E, et al. 2015. New Phytologist 207:1145-1158
OTU4887	1	2	1.33333	0	0	0	0	0	0	0	0.666667	18	0	0	1.33333	0	0	0	2.33333	0	0	0.25	0	0	0	d__Eukaryota	k__Fungi	p__unclassified_k__Fungi	c__unclassified_k__Fungi	o__unclassified_k__Fungi	f__unclassified_k__Fungi	g__unclassified_k__Fungi	s__unclassified_k__Fungi	-	-	-	-	-	Unassigned	-
OTU4185	0	1	0.333333	0	0	0	3.33333	2	0.333333	0	0	2.33333	5.66667	2.33333	3	0	1.66667	0	2.33333	0	0	0	2.5	0	0	d__Eukaryota	k__Fungi	p__Basidiomycota	c__Microbotryomycetes	o__Sporidiobolales	f__Sporidiobolaceae	g__Rhodosporidiobolus	s__Rhodosporidiobolus_odoratus	Pathotroph-Saprotroph	Animal Pathogen-Undefined Saprotroph	Probable	Microfungus	-	Saprobic, found in a wide range of habitats and especially in aquatic systems. Some of the red yeasts in this family are widely encountered spoilage organisms and opportunistic human pathogens (Cannon & Kirk 2007)	Cannon PF, Kirk PM. 2007. Fungal Families of the World. CAB International, Cambridge
OTU2361	0	0	3.66667	0	0	0	0	0	0	0	0	0	0	0	0	0	0	5.33333	0	0.333333	9.33333	2	5.75	0	0.25	d__Eukaryota	k__Fungi	p__Glomeromycota	c__Paraglomeromycetes	o__GS24	f__unclassified_o__GS24	g__unclassified_o__GS24	s__GS24_sp	Symbiotroph	Arbuscular Mycorrhizal	Highly Probable	-	-	-	Redecker D, et al. 2013. Mycorrhiza 23:515-531
OTU3120	1	1.66667	0	0	0	14.3333	0.333333	0	0	0	2.33333	4	0	0	0	0	0	0.333333	1.66667	0	0.666667	0	0.25	0	0	d__Eukaryota	k__Fungi	p__Calcarisporiellomycota	c__Calcarisporiellomycetes	o__Calcarisporiellales	f__Calcarisporiellaceae	g__Calcarisporiella	s__Calcarisporiella_thermophila	Saprotroph	Undefined Saprotroph	Probable	Microfungus	-	-	De Hoog GS. 1974. Studies in Mycology 7:1-84
OTU3947	0	0.333333	0	0	0	0	0.666667	0	0	0	0	10	0.666667	2	0.333333	0	0	3.33333	4.66667	0	0	3	1.25	0	0	d__Eukaryota	k__Fungi	p__Ascomycota	c__Sordariomycetes	o__Glomerellales	f__Glomerellaceae	g__Colletotrichum	s__Colletotrichum_truncatum	Pathotroph-Symbiotroph	Endophyte-Plant Pathogen	Probable	Microfungus	-	-	Costa IPMW, et al. 2012. Mycotaxon 119:26; Tedersoo L, et al. 2014. Science 346:1256688; http://www.apsnet.org/publications/commonnames/Pages/default.aspx
OTU3110	0	0	0	0	0	0	0	0	0	0	0	0.666667	0	0	0	0	0	0	21.6667	0	2.33333	0.75	0	0.75	0	d__Eukaryota	k__Fungi	p__Basidiomycota	c__Agaricomycetes	o__Auriculariales	f__unclassified_o__Auriculariales	g__unclassified_o__Auriculariales	s__unclassified_o__Auriculariales	-	-	-	-	-	Unassigned	-
OTU2652	0.666667	0.333333	0	0	0	0.666667	0	0	0	0	1.66667	1	2	0	0	0	0	4.33333	1.33333	0	13.6667	0.25	0.25	0	0	d__Eukaryota	k__Fungi	p__unclassified_k__Fungi	c__unclassified_k__Fungi	o__unclassified_k__Fungi	f__unclassified_k__Fungi	g__unclassified_k__Fungi	s__unclassified_k__Fungi	-	-	-	-	-	Unassigned	-
OTU2408	0	0	0	0	0	1.33333	0	1.33333	0	0	0	0	4.33333	0	0	0	0	0	5	0	12.6667	1.5	0	0	0	d__Eukaryota	k__Fungi	p__Glomeromycota	c__Paraglomeromycetes	o__GS24	f__unclassified_o__GS24	g__unclassified_o__GS24	s__GS24_sp	Symbiotroph	Arbuscular Mycorrhizal	Highly Probable	-	-	-	Redecker D, et al. 2013. Mycorrhiza 23:515-531
OTU3077	0	0.666667	0	0	0	0	0	0.333333	0	0	0	2.33333	2	0	0.333333	0	0	0	2	0	0	11.5	5.75	1.25	0	d__Eukaryota	k__Fungi	p__unclassified_k__Fungi	c__unclassified_k__Fungi	o__unclassified_k__Fungi	f__unclassified_k__Fungi	g__unclassified_k__Fungi	s__unclassified_k__Fungi	-	-	-	-	-	Unassigned	-
OTU3611	1.33333	0	0	0	0	7.33333	2	1.33333	0	0	0	0	2.66667	1.33333	0.333333	0	0	0	0	0	4.33333	2.75	2.75	0	0	d__Eukaryota	k__Fungi	p__unclassified_k__Fungi	c__unclassified_k__Fungi	o__unclassified_k__Fungi	f__unclassified_k__Fungi	g__unclassified_k__Fungi	s__unclassified_k__Fungi	-	-	-	-	-	Unassigned	-
OTU3034	3.66667	0.333333	2	0	0	3	0	1	0	0	0	1.66667	0	2.66667	0	0	0	11.3333	0	0	0	0	0.5	0	0	d__Eukaryota	k__Fungi	p__Mortierellomycota	c__Mortierellomycetes	o__Mortierellales	f__Mortierellaceae	g__Mortierella	s__Mortierella_bisporalis	Saprotroph-Symbiotroph	Endophyte-Litter Saprotroph-Soil Saprotroph-Undefined Saprotroph	Possible	Microfungus	-	Saprobic in soil and thus frequenctly isolated from soil and material contaminated with soil such as hay or rotten silage and spoil tips (Cannon & Kirk 2007)	Cannon PF, Kirk PM. 2007. Fungal Families of the World. CAB International, Cambridge; Purahong W, et al. 2016. Molecular Ecology 25:4059-4074
[truncated: 4,803 more rows]
